# Supplementary material for: Transcriptomic Insights Into Root Development and Overwintering Transcriptional Memory of Brassica rapa L. Grown in the Field
Source: Front Plant Sci. 2022 Jul 22;13:900708. doi: 10.3389/fpls.2022.900708 (PMC9355659; doi:10.3389/fpls.2022.900708)
Supplement: Supplementary file 9 [file Data_Sheet_1.zip › Table S1.xls]

## Sheet: Quality preprocessing results 
Supplementary Table S1: List of quality preprocessing results of RNA-Seq data.
Sample	RawReads	RawBases	CleanReads	CleanBases	ValidBases	Q30	GC
L7_S1_1	48.38M	7.26G	47.54M	6.76G	0.9312	0.9469	0.4784
L7_S1_2	50.77M	7.62G	49.95M	7.11G	0.933	0.9462	0.4781
L7_S1_3	49.24M	7.39G	48.41M	6.89G	0.9333	0.9465	0.4789
L7_S2_1	50.65M	7.60G	49.82M	7.11G	0.9361	0.947	0.4743
L7_S2_2	48.69M	7.30G	47.82M	6.71G	0.9192	0.9437	0.4786
L7_S2_3	48.15M	7.22G	47.37M	6.68G	0.9246	0.9444	0.4784
L7_S3_1	49.32M	7.40G	48.43M	6.82G	0.9223	0.9439	0.4762
L7_S3_2	50.80M	7.62G	50.02M	7.08G	0.9288	0.9468	0.4747
L7_S3_3	47.48M	7.12G	46.67M	6.59G	0.9253	0.948	0.475
L7_S4_2	49.99M	7.50G	49.14M	6.97G	0.9289	0.947	0.4772
L7_S4_3	50.07M	7.51G	49.23M	6.95G	0.9252	0.9473	0.4744
L7_S5_1	50.36M	7.55G	49.47M	6.99G	0.9256	0.9462	0.477
L7_S5_2	49.44M	7.42G	48.62M	6.88G	0.9275	0.9462	0.4762
L7_S5_3	51.51M	7.73G	50.60M	7.15G	0.9248	0.9455	0.4762
L7_S6_2	47.81M	7.17G	47.01M	6.63G	0.9238	0.9493	0.4748
L7_S6_3	51.03M	7.65G	50.21M	7.07G	0.9235	0.9481	0.4751
Lenox_S1_1	51.34M	7.70G	50.20M	6.97G	0.905	0.9313	0.4828
Lenox_S1_2	48.59M	7.29G	47.49M	6.57G	0.9011	0.929	0.4826
Lenox_S1_3	47.53M	7.13G	46.48M	6.43G	0.9013	0.9265	0.4818
Lenox_S2_1	49.22M	7.38G	48.16M	6.68G	0.9041	0.9294	0.4808
Lenox_S2_2	51.35M	7.70G	50.13M	6.92G	0.8983	0.9243	0.4824
Lenox_S2_3	47.74M	7.16G	46.69M	6.46G	0.9018	0.9288	0.4809
Lenox_S3_1	51.13M	7.67G	50.07M	6.99G	0.911	0.9301	0.4778
Lenox_S3_2	50.38M	7.56G	49.18M	6.77G	0.8964	0.9237	0.4801
Lenox_S3_3	48.50M	7.28G	47.39M	6.56G	0.9021	0.9278	0.4775
Lenox_S4_1	50.89M	7.63G	49.72M	6.88G	0.9018	0.9258	0.4794
Lenox_S4_2	47.70M	7.16G	46.74M	6.53G	0.9123	0.9326	0.4796
Lenox_S4_3	49.73M	7.46G	48.78M	6.84G	0.9173	0.9358	0.4795
Lenox_S5_1	44.67M	6.70G	43.72M	6.10G	0.9103	0.9314	0.4779
Lenox_S5_2	41.76M	6.26G	40.87M	5.61G	0.8957	0.9323	0.4772
Lenox_S5_3	46.79M	7.02G	45.94M	6.39G	0.9099	0.9359	0.4785
T4_S1_1	49.94M	7.49G	49.11M	6.94G	0.9261	0.9488	0.4797
T4_S1_2	50.04M	7.51G	49.20M	6.91G	0.9202	0.9479	0.4797
T4_S1_3	50.02M	7.50G	49.12M	6.93G	0.9238	0.947	0.4805
T4_S2_1	47.79M	7.17G	47.03M	6.65G	0.9277	0.9483	0.4784
T4_S2_2	48.69M	7.30G	47.84M	6.78G	0.9289	0.9477	0.4777
T4_S2_3	47.81M	7.17G	47.06M	6.64G	0.9264	0.949	0.4763
T4_S3_1	48.40M	7.26G	47.61M	6.70G	0.923	0.9494	0.476
T4_S3_2	48.51M	7.28G	47.75M	6.74G	0.9269	0.9486	0.4757
T4_S3_3	51.43M	7.71G	50.57M	7.11G	0.9218	0.9494	0.4763
T4_S4_1	47.91M	7.19G	47.15M	6.64G	0.9239	0.9506	0.4765
T4_S4_2	49.80M	7.47G	48.92M	6.84G	0.9158	0.948	0.4766
T4_S4_3	50.55M	7.58G	49.74M	7.00G	0.9237	0.9491	0.4768
T4_S5_1	51.33M	7.70G	50.18M	7.00G	0.9089	0.9289	0.4796
T4_S5_2	50.14M	7.52G	49.10M	6.88G	0.9144	0.9329	0.4794
T4_S5_3	50.35M	7.55G	49.17M	6.85G	0.9063	0.9272	0.4802
T4_S6_1	47.26M	7.09G	46.21M	6.44G	0.909	0.9317	0.4786
T4_S6_2	47.87M	7.18G	46.88M	6.55G	0.9121	0.9329	0.478
T4_S6_3	50.47M	7.57G	49.34M	6.92G	0.9146	0.9295	0.4767

## Sheet: Mapped to reference genomes
Supplementary Table S1: Statistical results of comparison with reference genomes.
Sample	Total reads	Total mapped reads	Multiple mapped	Uniquely mapped	Read-1	Read-2	Reads map to '+'	Reads map to '-'	Non-splice reads	Splice reads	Reads mapped in proper pairs
L7_S1_1	47544008	42695106(89.80%)	1095871(2.30%)	41599235(87.50%)	20816709(43.78%)	20782526(43.71%)	20783294(43.71%)	20815941(43.78%)	23144482(48.68%)	18454753(38.82%)	39687446(83.48%)
L7_S1_2	49946906	44878142(89.85%)	1136512(2.28%)	43741630(87.58%)	21886216(43.82%)	21855414(43.76%)	21853869(43.75%)	21887761(43.82%)	24339529(48.73%)	19402101(38.85%)	41718688(83.53%)
L7_S1_3	48408232	43577138(90.02%)	1080280(2.23%)	42496858(87.79%)	21268945(43.94%)	21227913(43.85%)	21227288(43.85%)	21269570(43.94%)	23930702(49.44%)	18566156(38.35%)	40524538(83.71%)
L7_S2_1	49817548	40200652(80.70%)	1051065(2.11%)	39149587(78.59%)	19587583(39.32%)	19562004(39.27%)	19563196(39.27%)	19586391(39.32%)	21796683(43.75%)	17352904(34.83%)	37318774(74.91%)
L7_S2_2	47818748	42998278(89.92%)	1124247(2.35%)	41874031(87.57%)	20951409(43.81%)	20922622(43.75%)	20918801(43.75%)	20955230(43.82%)	23410007(48.96%)	18464024(38.61%)	39979296(83.61%)
L7_S2_3	47365026	42519940(89.77%)	1074733(2.27%)	41445207(87.50%)	20742744(43.79%)	20702463(43.71%)	20707455(43.72%)	20737752(43.78%)	23300650(49.19%)	18144557(38.31%)	39529194(83.46%)
L7_S3_1	48428712	43349925(89.51%)	1057868(2.18%)	42292057(87.33%)	21155868(43.68%)	21136189(43.64%)	21129916(43.63%)	21162141(43.70%)	24917678(51.45%)	17374379(35.88%)	40344954(83.31%)
L7_S3_2	50017402	44740952(89.45%)	1182367(2.36%)	43558585(87.09%)	21782624(43.55%)	21775961(43.54%)	21764162(43.51%)	21794423(43.57%)	24908928(49.80%)	18649657(37.29%)	41536304(83.04%)
L7_S3_3	46670376	40478798(86.73%)	1034410(2.22%)	39444388(84.52%)	19736241(42.29%)	19708147(42.23%)	19713695(42.24%)	19730693(42.28%)	22530156(48.28%)	16914232(36.24%)	37607202(80.58%)
L7_S4_2	49140756	43604492(88.73%)	1130745(2.30%)	42473747(86.43%)	21254629(43.25%)	21219118(43.18%)	21227676(43.20%)	21246071(43.24%)	24661457(50.19%)	17812290(36.25%)	40457244(82.33%)
L7_S4_3	49226044	43063213(87.48%)	1076479(2.19%)	41986734(85.29%)	21002912(42.67%)	20983822(42.63%)	20985525(42.63%)	21001209(42.66%)	24293504(49.35%)	17693230(35.94%)	40026070(81.31%)
L7_S5_1	49470898	41817863(84.53%)	1052967(2.13%)	40764896(82.40%)	20393586(41.22%)	20371310(41.18%)	20370934(41.18%)	20393962(41.22%)	24630563(49.79%)	16134333(32.61%)	38814278(78.46%)
L7_S5_2	48618222	43417273(89.30%)	1102814(2.27%)	42314459(87.03%)	21169156(43.54%)	21145303(43.49%)	21142514(43.49%)	21171945(43.55%)	25542143(52.54%)	16772316(34.50%)	40322212(82.94%)
L7_S5_3	50603160	43683493(86.33%)	1077221(2.13%)	42606272(84.20%)	21309639(42.11%)	21296633(42.09%)	21288952(42.07%)	21317320(42.13%)	26118943(51.62%)	16487329(32.58%)	40557690(80.15%)
L7_S6_2	47010278	42161217(89.69%)	1003030(2.13%)	41158187(87.55%)	20589887(43.80%)	20568300(43.75%)	20565306(43.75%)	20592881(43.81%)	23712737(50.44%)	17445450(37.11%)	39285498(83.57%)
L7_S6_3	50213096	44996840(89.61%)	1093052(2.18%)	43903788(87.43%)	21962178(43.74%)	21941610(43.70%)	21942430(43.70%)	21961358(43.74%)	25204137(50.19%)	18699651(37.24%)	41878346(83.40%)
Lenox_S1_1	50197498	44789569(89.23%)	1108233(2.21%)	43681336(87.02%)	21892130(43.61%)	21789206(43.41%)	21821268(43.47%)	21860068(43.55%)	25585017(50.97%)	18096319(36.05%)	41520724(82.71%)
Lenox_S1_2	47494120	42390852(89.25%)	1033541(2.18%)	41357311(87.08%)	20740249(43.67%)	20617062(43.41%)	20660361(43.50%)	20696950(43.58%)	24233961(51.03%)	17123350(36.05%)	39331684(82.81%)
Lenox_S1_3	46477128	41380686(89.03%)	995425(2.14%)	40385261(86.89%)	20246345(43.56%)	20138916(43.33%)	20176384(43.41%)	20208877(43.48%)	23825576(51.26%)	16559685(35.63%)	38386580(82.59%)
Lenox_S2_1	48161484	42838466(88.95%)	1181313(2.45%)	41657153(86.49%)	20885430(43.37%)	20771723(43.13%)	20812559(43.21%)	20844594(43.28%)	24204389(50.26%)	17452764(36.24%)	39598972(82.22%)
Lenox_S2_2	50130424	44648306(89.06%)	1219605(2.43%)	43428701(86.63%)	21780447(43.45%)	21648254(43.18%)	21693663(43.27%)	21735038(43.36%)	25324372(50.52%)	18104329(36.11%)	41246686(82.28%)
Lenox_S2_3	46692356	41458510(88.79%)	1141005(2.44%)	40317505(86.35%)	20209909(43.28%)	20107596(43.06%)	20140227(43.13%)	20177278(43.21%)	23460085(50.24%)	16857420(36.10%)	38291436(82.01%)
Lenox_S3_1	50074340	44273614(88.42%)	1093590(2.18%)	43180024(86.23%)	21640967(43.22%)	21539057(43.01%)	21570282(43.08%)	21609742(43.16%)	25794422(51.51%)	17385602(34.72%)	40954310(81.79%)
Lenox_S3_2	49183380	43545104(88.54%)	1198973(2.44%)	42346131(86.10%)	21239683(43.18%)	21106448(42.91%)	21156320(43.02%)	21189811(43.08%)	25415907(51.68%)	16930224(34.42%)	40234762(81.81%)
Lenox_S3_3	47388218	41994125(88.62%)	1079591(2.28%)	40914534(86.34%)	20507045(43.27%)	20407489(43.06%)	20440763(43.13%)	20473771(43.20%)	24343216(51.37%)	16571318(34.97%)	38872116(82.03%)
Lenox_S4_1	49723416	44036688(88.56%)	1080025(2.17%)	42956663(86.39%)	21537670(43.31%)	21418993(43.08%)	21461158(43.16%)	21495505(43.23%)	26420185(53.13%)	16536478(33.26%)	40780252(82.01%)
Lenox_S4_2	46741590	41161974(88.06%)	1094478(2.34%)	40067496(85.72%)	20074964(42.95%)	19992532(42.77%)	20018636(42.83%)	20048860(42.89%)	23695212(50.69%)	16372284(35.03%)	38051742(81.41%)
Lenox_S4_3	48784514	42772597(87.68%)	1166339(2.39%)	41606258(85.29%)	20841749(42.72%)	20764509(42.56%)	20785688(42.61%)	20820570(42.68%)	24845729(50.93%)	16760529(34.36%)	39490068(80.95%)
Lenox_S5_1	43719294	38016622(86.96%)	939947(2.15%)	37076675(84.81%)	18575574(42.49%)	18501101(42.32%)	18524404(42.37%)	18552271(42.43%)	22748965(52.03%)	14327710(32.77%)	35152844(80.41%)
Lenox_S5_2	40869626	35734737(87.44%)	880924(2.16%)	34853813(85.28%)	17459569(42.72%)	17394244(42.56%)	17414161(42.61%)	17439652(42.67%)	21494795(52.59%)	13359018(32.69%)	32986090(80.71%)
Lenox_S5_3	45936810	38046121(82.82%)	919278(2.00%)	37126843(80.82%)	18604064(40.50%)	18522779(40.32%)	18548871(40.38%)	18577972(40.44%)	23712310(51.62%)	13414533(29.20%)	35112062(76.44%)
T4_S1_1	49109722	44406749(90.42%)	1075086(2.19%)	43331663(88.23%)	21682229(44.15%)	21649434(44.08%)	21647893(44.08%)	21683770(44.15%)	24470450(49.83%)	18861213(38.41%)	41370624(84.24%)
T4_S1_2	49198334	44480572(90.41%)	1083401(2.20%)	43397171(88.21%)	21716281(44.14%)	21680890(44.07%)	21683710(44.07%)	21713461(44.13%)	24747722(50.30%)	18649449(37.91%)	41457456(84.27%)
T4_S1_3	49122308	44493309(90.58%)	1078765(2.20%)	43414544(88.38%)	21731358(44.24%)	21683186(44.14%)	21687473(44.15%)	21727071(44.23%)	24808563(50.50%)	18605981(37.88%)	41458364(84.40%)
T4_S2_1	47034908	42424727(90.20%)	1048733(2.23%)	41375994(87.97%)	20700708(44.01%)	20675286(43.96%)	20670438(43.95%)	20705556(44.02%)	23290360(49.52%)	18085634(38.45%)	39479752(83.94%)
T4_S2_2	47838422	43165669(90.23%)	1074582(2.25%)	42091087(87.99%)	21056115(44.02%)	21034972(43.97%)	21027817(43.96%)	21063270(44.03%)	23599491(49.33%)	18491596(38.65%)	40169330(83.97%)
T4_S2_3	47058020	42137918(89.54%)	1062671(2.26%)	41075247(87.29%)	20541849(43.65%)	20533398(43.63%)	20521096(43.61%)	20554151(43.68%)	23275234(49.46%)	17800013(37.83%)	39214946(83.33%)
T4_S3_1	47607426	42595603(89.47%)	1049442(2.20%)	41546161(87.27%)	20777548(43.64%)	20768613(43.62%)	20758215(43.60%)	20787946(43.67%)	24188007(50.81%)	17358154(36.46%)	39607298(83.20%)
T4_S3_2	47754548	42639345(89.29%)	1069894(2.24%)	41569451(87.05%)	20790165(43.54%)	20779286(43.51%)	20770882(43.50%)	20798569(43.55%)	24053953(50.37%)	17515498(36.68%)	39628962(82.98%)
T4_S3_3	50574396	45254239(89.48%)	1135499(2.25%)	44118740(87.24%)	22053530(43.61%)	22065210(43.63%)	22045349(43.59%)	22073391(43.65%)	25594781(50.61%)	18523959(36.63%)	42064264(83.17%)
T4_S4_1	47152644	41887419(88.83%)	1040656(2.21%)	40846763(86.63%)	20417817(43.30%)	20428946(43.33%)	20409032(43.28%)	20437731(43.34%)	24149449(51.22%)	16697314(35.41%)	38939110(82.58%)
T4_S4_2	48920680	43716364(89.36%)	1103110(2.25%)	42613254(87.11%)	21300838(43.54%)	21312416(43.57%)	21292691(43.52%)	21320563(43.58%)	25228100(51.57%)	17385154(35.54%)	40641658(83.08%)
T4_S4_3	49741868	44389542(89.24%)	1104686(2.22%)	43284856(87.02%)	21638389(43.50%)	21646467(43.52%)	21621380(43.47%)	21663476(43.55%)	25360510(50.98%)	17924346(36.03%)	41253758(82.94%)
T4_S5_1	50179100	44059696(87.80%)	1092893(2.18%)	42966803(85.63%)	21526996(42.90%)	21439807(42.73%)	21467144(42.78%)	21499659(42.85%)	26190930(52.19%)	16775873(33.43%)	40781076(81.27%)
T4_S5_2	49096602	43066160(87.72%)	1078118(2.20%)	41988042(85.52%)	21037006(42.85%)	20951036(42.67%)	20978104(42.73%)	21009938(42.79%)	25450191(51.84%)	16537851(33.68%)	39837150(81.14%)
T4_S5_3	49168308	43109933(87.68%)	1080395(2.20%)	42029538(85.48%)	21062802(42.84%)	20966736(42.64%)	21000119(42.71%)	21029419(42.77%)	25499351(51.86%)	16530187(33.62%)	39872088(81.09%)
T4_S6_1	46213396	41233005(89.22%)	1018596(2.20%)	40214409(87.02%)	20150625(43.60%)	20063784(43.42%)	20089536(43.47%)	20124873(43.55%)	23846718(51.60%)	16367691(35.42%)	38254336(82.78%)
T4_S6_2	46875716	41576948(88.70%)	1010290(2.16%)	40566658(86.54%)	20331745(43.37%)	20234913(43.17%)	20269182(43.24%)	20297476(43.30%)	23828919(50.83%)	16737739(35.71%)	38577872(82.30%)
T4_S6_3	49335776	43678047(88.53%)	1043580(2.12%)	42634467(86.42%)	21378464(43.33%)	21256003(43.08%)	21304904(43.18%)	21329563(43.23%)	24869090(50.41%)	17765377(36.01%)	40485608(82.06%)

## Sheet:  Number of DEGs
Supplementary Table S1: Statistics on the number of differentially expressed genes.
Case	Control	Up_diff	Down_diff	Total_diff(pValue<0.05&|log2FC|>1)
L7_S2_1,L7_S2_2,L7_S2_3(L7_S2)	L7_S1_1,L7_S1_2,L7_S1_3(L7_S1)	1007	1613	2620
L7_S3_1,L7_S3_2,L7_S3_3(L7_S3)	L7_S1_1,L7_S1_2,L7_S1_3(L7_S1)	2449	3259	5708
L7_S4_2,L7_S4_3(L7_S4)	L7_S1_1,L7_S1_2,L7_S1_3(L7_S1)	4766	5455	10221
L7_S5_1,L7_S5_2,L7_S5_3(L7_S5)	L7_S1_1,L7_S1_2,L7_S1_3(L7_S1)	6284	6679	12963
L7_S6_2,L7_S6_3(L7_S6)	L7_S1_1,L7_S1_2,L7_S1_3(L7_S1)	3732	2661	6393
Lenox_S2_1,Lenox_S2_2,Lenox_S2_3(Lenox_S2)	Lenox_S1_1,Lenox_S1_2,Lenox_S1_3(Lenox_S1)	1512	2035	3547
Lenox_S3_1,Lenox_S3_2,Lenox_S3_3(Lenox_S3)	Lenox_S1_1,Lenox_S1_2,Lenox_S1_3(Lenox_S1)	4348	5338	9686
Lenox_S4_1,Lenox_S4_2,Lenox_S4_3(Lenox_S4)	Lenox_S1_1,Lenox_S1_2,Lenox_S1_3(Lenox_S1)	5645	6946	12591
Lenox_S5_1,Lenox_S5_2,Lenox_S5_3(Lenox_S5)	Lenox_S1_1,Lenox_S1_2,Lenox_S1_3(Lenox_S1)	6113	7339	13452
T4_S2_1,T4_S2_2,T4_S2_3(T4_S2)	T4_S1_1,T4_S1_2,T4_S1_3(T4_S1)	1901	1622	3523
T4_S3_1,T4_S3_2,T4_S3_3(T4_S3)	T4_S1_1,T4_S1_2,T4_S1_3(T4_S1)	3503	4035	7538
T4_S4_1,T4_S4_2,T4_S4_3(T4_S4)	T4_S1_1,T4_S1_2,T4_S1_3(T4_S1)	5661	6775	12436
T4_S5_1,T4_S5_2,T4_S5_3(T4_S5)	T4_S1_1,T4_S1_2,T4_S1_3(T4_S1)	6455	7336	13791
T4_S6_1,T4_S6_2,T4_S6_3(T4_S6)	T4_S1_1,T4_S1_2,T4_S1_3(T4_S1)	4083	3731	7814
L7_S1_1,L7_S1_2,L7_S1_3(L7_S1)	Lenox_S1_1,Lenox_S1_2,Lenox_S1_3(Lenox_S1)	1659	3058	4717
L7_S1_1,L7_S1_2,L7_S1_3(L7_S1)	T4_S1_1,T4_S1_2,T4_S1_3(T4_S1)	497	658	1155
T4_S1_1,T4_S1_2,T4_S1_3(T4_S1)	Lenox_S1_1,Lenox_S1_2,Lenox_S1_3(Lenox_S1)	963	1773	2736
L7_S2_1,L7_S2_2,L7_S2_3(L7_S2)	Lenox_S2_1,Lenox_S2_2,Lenox_S2_3(Lenox_S2)	943	2068	3011
L7_S2_1,L7_S2_2,L7_S2_3(L7_S2)	T4_S2_1,T4_S2_2,T4_S2_3(T4_S2)	360	1761	2121
T4_S2_1,T4_S2_2,T4_S2_3(T4_S2)	Lenox_S2_1,Lenox_S2_2,Lenox_S2_3(Lenox_S2)	1150	1019	2169
L7_S3_1,L7_S3_2,L7_S3_3(L7_S3)	Lenox_S3_1,Lenox_S3_2,Lenox_S3_3(Lenox_S3)	990	1300	2290
L7_S3_1,L7_S3_2,L7_S3_3(L7_S3)	T4_S3_1,T4_S3_2,T4_S3_3(T4_S3)	294	622	916
T4_S3_1,T4_S3_2,T4_S3_3(T4_S3)	Lenox_S3_1,Lenox_S3_2,Lenox_S3_3(Lenox_S3)	1077	995	2072
L7_S4_2,L7_S4_3(L7_S4)	Lenox_S4_1,Lenox_S4_2,Lenox_S4_3(Lenox_S4)	1167	1770	2937
L7_S4_2,L7_S4_3(L7_S4)	T4_S4_1,T4_S4_2,T4_S4_3(T4_S4)	546	1068	1614
T4_S4_1,T4_S4_2,T4_S4_3(T4_S4)	Lenox_S4_1,Lenox_S4_2,Lenox_S4_3(Lenox_S4)	1323	1627	2950
L7_S5_1,L7_S5_2,L7_S5_3(L7_S5)	Lenox_S5_1,Lenox_S5_2,Lenox_S5_3(Lenox_S5)	630	1037	1667
L7_S5_1,L7_S5_2,L7_S5_3(L7_S5)	T4_S5_1,T4_S5_2,T4_S5_3(T4_S5)	1153	1389	2542
T4_S5_1,T4_S5_2,T4_S5_3(T4_S5)	Lenox_S5_1,Lenox_S5_2,Lenox_S5_3(Lenox_S5)	1325	1231	2556
L7_S6_2,L7_S6_3(L7_S6)	T4_S6_1,T4_S6_2,T4_S6_3(T4_S6)	366	306	672
