# Supplementary material for: Transcriptomic Insights Into Root Development and Overwintering Transcriptional Memory of Brassica rapa L. Grown in the Field
Source: Front Plant Sci. 2022 Jul 22;13:900708. doi: 10.3389/fpls.2022.900708 (PMC9355659; doi:10.3389/fpls.2022.900708)
Supplement: Supplementary file 9 [file Data_Sheet_1.zip › Table S10.xls]

## Sheet: L7-Profile39.KEGG
Supplementary Table S10: KEGG pathway enrichment analysis of the differentially expressed pattern classified in profile 39 in Longyou-7.
id	Term	ListHits	ListTotal	PopHits	PopTotal	pValue	qValue	Enrichment_score	Gene
brp04136	Autophagy - other	12	213	60	7695	6.37135e-09	5.6705e-07	7.22535	LOC103852366; LOC103853623; LOC103868162; LOC103853668; LOC103862002; LOC103866769; LOC103869487; LOC103829550; LOC103830129; LOC103830319; LOC103839823; LOC103843869
brp04016	MAPK signaling pathway - plant	18	213	226	7695	1.44711e-05	0.000643962	2.87735	LOC103863846; LOC103867695; LOC103833785; LOC103852729; LOC103855626; LOC103861611; LOC103864667; WRKY; LOC103868740; LOC103871868; LOC103874395; LOC103827826; LOC103829556; LOC103830315; LOC103834849; LOC103836581; LOC103844651; LOC103844067
brp00740	Riboflavin metabolism	5	213	23	7695	2.85297e-05	0.00084638	7.85364	LOC103839022; PAP17-1; LOC103827543; LOC103827544; LOC103833856
brp00601	Glycosphingolipid biosynthesis - lacto and neolacto series	2	213	6	7695	0.000393235	0.00874948	12.0423	LOC103870568; LOC103847504
brp00943	Isoflavonoid biosynthesis	1	213	2	7695	0.000762702	0.0128353	18.0634	LOC103842423
brp00592	alpha-Linolenic acid metabolism	7	213	73	7695	0.000865301	0.0128353	3.46421	LOC103857769; LOC103850528; LOC103861062; LOC103870717; LOC103831021; LOC103844049; LOC103847336
brp00591	Linoleic acid metabolism	3	213	19	7695	0.00159504	0.0186284	5.70423	LOC103850528; LOC103831021; LOC103847336
brp00130	Ubiquinone and other terpenoid-quinone biosynthesis	6	213	63	7695	0.00167446	0.0186284	3.44064	LOC103855040; LOC103865042; LOC103871476; LOC103828469; LOC103833017; LOC103835877
brp02010	ABC transporters	4	213	34	7695	0.00224158	0.0189663	4.25021	LOC103857869; LOC103866412; LOC103867037; LOC103830345
brp00232	Caffeine metabolism	1	213	3	7695	0.00224627	0.0189663	12.0423	LOC103836769
brp00750	Vitamin B6 metabolism	3	213	21	7695	0.0023584	0.0189663	5.16097	LOC103852818; LOC103835945; LOC103837956
brp00600	Sphingolipid metabolism	4	213	35	7695	0.00255725	0.0189663	4.12877	LOC103834191; LOC103836446; LOC103840054; LOC103841113
brp04075	Plant hormone signal transduction	24	213	500	7695	0.00278396	0.0190594	1.73408	LOC103865897; LOC103863846; LOC103866974; LOC103867695; LOC103833785; LOC103835126; LOC103852783; LOC103855287; LOC103855626; LOC103859804; LOC103860324; LOC103861611; LOC103864667; LOC103871868; TGA2; LOC103874395; LOC103827660; LOC103829556; LOC103830315; LOC103834849; LOC103835861; LOC103836581; LOC103844067; LOC103845633
brp00945	Stilbenoid, diarylheptanoid and gingerol biosynthesis	3	213	23	7695	0.00334149	0.0212423	4.71219	LOC103852437; LOC103865042; LOC103828167
brp00480	Glutathione metabolism	10	213	157	7695	0.00411629	0.0228508	2.30107	LOC103848203; LOC103868203; LOC103858759; LOC103861882; LOC103864970; LOC103868035; LOC103872504; LOC103831537; LOC103835969; LOC103838590
brp00562	Inositol phosphate metabolism	8	213	114	7695	0.00422833	0.0228508	2.53521	LOC103856668; LOC103870054; LOC103870506; LOC103871866; LOC103872519; LOC103873819; LOC103837984; LOC103845301
brp04146	Peroxisome	9	213	136	7695	0.00436476	0.0228508	2.39074	LOC103842047; LOC103860006; LOC103865757; LOC103874524; LOC103836769; LOC103837641; LOC103847981; LOC103839250; LOC103844049
brp00603	Glycosphingolipid biosynthesis - globo and isoglobo series	2	213	14	7695	0.00607385	0.0300318	5.16097	LOC103870568; LOC103847504
brp00941	Flavonoid biosynthesis	4	213	46	7695	0.00844843	0.0395742	3.14146	LOC103852437; LOC103865042; LOC103873769; LOC103828167
brp00940	Phenylpropanoid biosynthesis	14	213	275	7695	0.00920891	0.0409797	1.83918	LOC103851985; LOC103852437; LOC103855040; LOC103857865; LOC103862905; LOC103865042; LOC103865574; LOC103865667; LOC103866804; LOC103867229; LOC103828167; LOC103838802; LOC103840305; LOC103842088
brp00590	Arachidonic acid metabolism	3	213	31	7695	0.00999379	0.0423546	3.49614	LOC103850528; LOC103861882; LOC103847336
brp00902	Monoterpenoid biosynthesis	1	213	6	7695	0.0106291	0.0429995	6.02113	LOC103858386
brp00071	Fatty acid degradation	5	213	72	7695	0.0143611	0.0551726	2.5088	LOC103860006; LOC103870717; LOC103874524; LOC103839509; LOC103844049
brp00564	Glycerophospholipid metabolism	9	213	163	7695	0.014878	0.0551726	1.99473	LOC103857769; LOC103859981; LOC103849862; LOC103850528; LOC103861062; LOC103872302; LOC103874376; LOC103844589; LOC103847336
brp00280	Valine, leucine and isoleucine degradation	5	213	76	7695	0.0183579	0.0653542	2.37676	LOC103851253; LOC103855815; LOC103872977; LOC103868121; LOC103839509
brp00072	Synthesis and degradation of ketone bodies	1	213	8	7695	0.0191292	0.0654808	4.51585	LOC103839509
brp00100	Steroid biosynthesis	4	213	57	7695	0.0202305	0.0666857	2.53521	LOC103850528; LOC103864397; LOC103865842; LOC103847336
brp00565	Ether lipid metabolism	3	213	40	7695	0.0239496	0.0758083	2.70951	LOC103850528; LOC103874376; LOC103847336
brp00640	Propanoate metabolism	4	213	60	7695	0.0247016	0.0758083	2.40845	LOC103855815; LOC103872977; LOC103839509; LOC103844049
brp04070	Phosphatidylinositol signaling system	6	213	113	7695	0.0369171	0.109521	1.91824	LOC103859981; LOC103856668; LOC103870506; LOC103871866; LOC103873819; LOC103845301
brp00780	Biotin metabolism	2	213	28	7695	0.0412028	0.115783	2.58048	LOC103863644; LOC103855205
brp00561	Glycerolipid metabolism	6	213	116	7695	0.0416299	0.115783	1.86863	LOC103850528; LOC103860711; LOC103865714; LOC103833019; LOC103844589; LOC103847336
brp00360	Phenylalanine metabolism	3	213	48	7695	0.0430452	0.116092	2.25792	LOC103871484; LOC103865574; LOC103867229
brp00061	Fatty acid biosynthesis	4	213	71	7695	0.0462854	0.121159	2.03531	LOC103860006; LOC103863644; LOC103855205; LOC103874524
brp00909	Sesquiterpenoid and triterpenoid biosynthesis	2	213	30	7695	0.0490655	0.124767	2.40845	LOC103864397; LOC103865842
brp00860	Porphyrin and chlorophyll metabolism	4	213	73	7695	0.0511216	0.126384	1.97955	LOC103869295; LOC103858612; LOC103861346; LOC103847911
brp00430	Taurine and hypotaurine metabolism	1	213	18	7695	0.0873013	0.209995	2.00704	LOC103861882
brp00511	Other glycan degradation	1	213	20	7695	0.104633	0.245061	1.80634	LOC103840054
brp00410	beta-Alanine metabolism	3	213	68	7695	0.118739	0.270969	1.59383	LOC103871484; LOC103839011; LOC103844049
brp00630	Glyoxylate and dicarboxylate metabolism	5	213	127	7695	0.139954	0.304554	1.42231	LOC103842047; LOC103863734; LOC103866666; LOC103837641; LOC103839509
brp00310	Lysine degradation	2	213	47	7695	0.1403	0.304554	1.53731	LOC103849713; LOC103839509
brp03040	Spliceosome	10	213	286	7695	0.169134	0.358403	1.26317	LOC103869316; LOC103829743; LOC103833762; LOC103870532; LOC103871643; LOC103872879; LOC103829051; LOC103832595; LOC103834351; LOC103836060
brp00900	Terpenoid backbone biosynthesis	3	213	79	7695	0.174927	0.362057	1.3719	LOC103843595; LOC103872491; LOC103839509
brp00450	Selenocompound metabolism	1	213	30	7695	0.20114	0.401519	1.20423	LOC103833414
brp00030	Pentose phosphate pathway	3	213	84	7695	0.203015	0.401519	1.29024	LOC103856014; LOC103837784; LOC103843039
brp00950	Isoquinoline alkaloid biosynthesis	1	213	31	7695	0.211339	0.40301	1.16538	LOC103871484
brp00250	Alanine, aspartate and glutamate metabolism	3	213	86	7695	0.214608	0.40301	1.26024	LOC103851253; LOC103863734; LOC103837641
brp00260	Glycine, serine and threonine metabolism	4	213	117	7695	0.223243	0.40301	1.2351	LOC103851253; LOC103871484; LOC103837641; LOC103837956
brp00770	Pantothenate and CoA biosynthesis	2	213	59	7695	0.223467	0.40301	1.22464	LOC103839011; LOC103868121
brp04626	Plant-pathogen interaction	11	213	338	7695	0.22641	0.40301	1.17572	LOC103862975; LOC103859708; LOC103861975; WRKY; LOC103869688; LOC103873179; LOC103827898; LOC103830107; LOC103837798; WRKY2; LOC103846413
brp00650	Butanoate metabolism	1	213	34	7695	0.242194	0.410302	1.06255	LOC103839509
brp01040	Biosynthesis of unsaturated fatty acids	1	213	34	7695	0.242194	0.410302	1.06255	LOC103844049
brp00460	Cyanoamino acid metabolism	3	213	91	7695	0.244337	0.410302	1.19099	LOC103861882; LOC103862905; LOC103866804
brp00290	Valine, leucine and isoleucine biosynthesis	1	213	36	7695	0.26288	0.433265	1.00352	LOC103868121
brp00920	Sulfur metabolism	2	213	65	7695	0.268126	0.433876	1.11159	LOC103873819; LOC103874044
brp00195	Photosynthesis	3	213	96	7695	0.27492	0.436927	1.12896	LOC103855224; LOC103865053; LOC103837509
brp00904	Diterpenoid biosynthesis	1	213	38	7695	0.283576	0.442777	0.950704	LOC103828910
brp00966	Glucosinolate biosynthesis	1	213	41	7695	0.314504	0.482602	0.881141	LOC103868121
brp00910	Nitrogen metabolism	2	213	72	7695	0.321333	0.484722	1.00352	LOC103828756; LOC103863734
brp00052	Galactose metabolism	2	213	79	7695	0.374644	0.547584	0.914602	LOC103838671; LOC103843145
brp00906	Carotenoid biosynthesis	1	213	47	7695	0.375311	0.547584	0.768654	BCH
brp00053	Ascorbate and aldarate metabolism	2	213	80	7695	0.382211	0.548658	0.903169	LOC103875190; LOC103837984
brp00270	Cysteine and methionine metabolism	5	213	182	7695	0.390771	0.552041	0.992493	LOC103851253; LOC103828704; LOC103868121; LOC103838399; LOC103844651
brp00960	Tropane, piperidine and pyridine alkaloid biosynthesis	1	213	51	7695	0.414628	0.565957	0.708368	LOC103871484
brp00062	Fatty acid elongation	1	213	51	7695	0.414628	0.565957	0.708368	LOC103827656
brp00330	Arginine and proline metabolism	2	213	85	7695	0.419698	0.565957	0.850041	LOC103863798; LOC103827749
brp00500	Starch and sucrose metabolism	6	213	227	7695	0.440366	0.580198	0.954892	LOC103862905; LOC103866804; LOC103830217; LOC103832061; LOC103835645; LOC103843145
brp00220	Arginine biosynthesis	1	213	54	7695	0.443297	0.580198	0.669014	LOC103863734
brp00350	Tyrosine metabolism	1	213	58	7695	0.480285	0.619498	0.622875	LOC103871484
brp04144	Endocytosis	7	213	279	7695	0.511061	0.649777	0.906406	LOC103828580; LOC103859151; LOC103839113; LOC103870506; LOC103871571; LOC103871866; LOC103837985
brp00051	Fructose and mannose metabolism	2	213	99	7695	0.519863	0.651659	0.729834	LOC103830217; LOC103837689
brp03020	RNA polymerase	1	213	66	7695	0.549559	0.679316	0.547375	LOC103861978
brp04141	Protein processing in endoplasmic reticulum	7	213	305	7695	0.613377	0.747815	0.829139	LOC103859481; LOC103249161; LOC103867067; LOC103872515; LOC103834771; LOC103835962; LOC103842285
brp03022	Basal transcription factors	1	213	77	7695	0.633826	0.762305	0.469179	LOC103831869
brp03015	mRNA surveillance pathway	4	213	204	7695	0.671642	0.787854	0.708368	LOC103850374; LOC103852731; LOC103870736; LOC103871898
brp00520	Amino sugar and nucleotide sugar metabolism	4	213	207	7695	0.684123	0.787854	0.698102	LOC103847339; LOC103853482; LOC103827897; LOC103830217
brp04120	Ubiquitin mediated proteolysis	4	213	207	7695	0.684123	0.787854	0.698102	LOC103867592; LOC103872515; LOC103835962; LOC103845815
brp03060	Protein export	1	213	87	7695	0.699331	0.787854	0.41525	LOC103865037
brp00970	Aminoacyl-tRNA biosynthesis	1	213	87	7695	0.699331	0.787854	0.41525	LOC103833414
brp00240	Pyrimidine metabolism	1	213	89	7695	0.711208	0.791219	0.405919	LOC103839011
brp00020	Citrate cycle (TCA cycle)	1	213	93	7695	0.733791	0.806264	0.38846	LOC103866666
brp00230	Purine metabolism	2	213	140	7695	0.749795	0.813802	0.516097	LOC103874044; LOC103836769
brp03050	Proteasome	1	213	101	7695	0.774483	0.83047	0.357691	LOC103841313
brp00380	Tryptophan metabolism	1	213	110	7695	0.813696	0.862131	0.328425	LOC103839509
brp00620	Pyruvate metabolism	1	213	126	7695	0.868656	0.909533	0.28672	LOC103839509
brp03018	RNA degradation	2	213	188	7695	0.897705	0.92902	0.384327	LOC103852731; LOC103856584
brp03013	RNA transport	3	213	273	7695	0.948362	0.970163	0.396997	LOC103852731; LOC103871898; LOC103868097
brp00040	Pentose and glucuronate interconversions	1	213	193	7695	0.972522	0.983574	0.187185	LOC103866866
brp00190	Oxidative phosphorylation	1	213	230	7695	0.988973	0.988973	0.157073	LOC103834686

## Sheet: L7-Profile8.KEGG
Supplementary Table S10: KEGG pathway enrichment analysis of the differentially expressed pattern classified in profile 8 in Longyou-7.
id	Term	ListHits	ListTotal	PopHits	PopTotal	pValue	qValue	Enrichment_score	Gene
brp03010	Ribosome	51	202	597	7695	2.69509e-15	2.12912e-13	3.25427	LOC103827745; LOC103837879; LOC103848030; LOC103249169; LOC103853139; LOC103856304; LOC103856438; LOC103858939; LOC103859100; LOC103859770; LOC103860635; LOC103862457; LOC103862897; LOC103862966; LOC103863417; LOC103864282; LOC103866717; LOC103867038; LOC103867311; LOC103868855; LOC103870008; LOC103849149; LOC103873951; LOC103874568; LOC103827596; LOC103828059; LOC103830250; LOC103830351; LOC1038…
brp00710	Carbon fixation in photosynthetic organisms	13	202	118	7695	2.22004e-06	8.76915e-05	4.1968	LOC103850055; LOC103859466; LOC103863161; LOC103868914; LOC103870225; LOC103871139; LOC103832426; LOC103832683; LOC103839246; LOC103841225; LOC103841917; LOC103842537; LOC103844258
brp03030	DNA replication	9	202	66	7695	7.28677e-06	0.000191885	5.19464	LOC103858328; LOC103860343; LOC103864126; LOC103871561; LOC103827741; LOC103827885; LOC103829539; LOC103835735; LOC103849416
brp00520	Amino sugar and nucleotide sugar metabolism	16	202	207	7695	2.84014e-05	0.000560928	2.94447	LOC103843002; LOC103842932; LOC103856155; LOC103860270; LOC103861976; LOC103864283; PMM; GME; LOC103827612; LOC103828545; LOC103829612; LOC103831107; LOC103834131; LOC103840271; LOC103840623; LOC103846395
brp00290	Valine, leucine and isoleucine biosynthesis	5	202	36	7695	0.00030651	0.00484286	5.29084	LOC103847839; LOC103851035; LOC103853240; LOC103853243; LOC103873035
brp00660	C5-Branched dibasic acid metabolism	3	202	14	7695	0.000375241	0.00494067	8.16301	LOC103851035; LOC103853240; LOC103853243
brp00905	Brassinosteroid biosynthesis	3	202	17	7695	0.000838644	0.0094647	6.72248	LOC103842602; LOC103850594; LOC103846910
brp00051	Fructose and mannose metabolism	8	202	99	7695	0.001113	0.0109909	3.07831	LOC103868032; LOC103861976; LOC103863161; PMM; LOC103829612; LOC103831107; LOC103841225; LOC103842537
brp00780	Biotin metabolism	3	202	28	7695	0.00575795	0.050542	4.08151	LOC103827740; LOC103831955; LOC103839618
brp00950	Isoquinoline alkaloid biosynthesis	3	202	31	7695	0.00832379	0.0657579	3.68652	LOC103851376; LOC103861830; LOC103833801
brp00010	Glycolysis / Gluconeogenesis	10	202	186	7695	0.00970546	0.0689186	2.04807	LOC103850055; LOC103859466; LOC103863161; LOC103870225; LOC103832426; LOC103869051; LOC103841225; LOC103841985; LOC103842537; LOC103847171
brp00960	Tropane, piperidine and pyridine alkaloid biosynthesis	4	202	51	7695	0.0104686	0.0689186	2.98777	LOC103851376; LOC103861830; LOC103868050; LOC103833801
brp00350	Tyrosine metabolism	4	202	58	7695	0.0176351	0.107167	2.62718	LOC103851376; LOC103861830; LOC103833801; LOC103869051
brp00941	Flavonoid biosynthesis	3	202	46	7695	0.0318814	0.158992	2.4844	LOC103860424; LOC103850907; LOC103839279
brp00020	Citrate cycle (TCA cycle)	5	202	93	7695	0.0351378	0.158992	2.04807	LOC103871139; LOC103829568; LOC103832683; LOC103839246; LOC103844258
brp00500	Starch and sucrose metabolism	10	202	227	7695	0.0364645	0.158992	1.67815	LOC103861904; LOC103858505; LOC103864283; LOC103864958; LOC103866139; LOC103828545; LOC103831107; LOC103836214; LOC103841339; LOC103844518
brp00360	Phenylalanine metabolism	3	202	48	7695	0.0365215	0.158992	2.38088	LOC103851376; LOC103861830; LOC103833801
brp03430	Mismatch repair	3	202	48	7695	0.0365215	0.158992	2.38088	LOC103871561; LOC103835735; LOC103835922
brp03440	Homologous recombination	4	202	71	7695	0.0382386	0.158992	2.14614	LOC103855218; LOC103855405; LOC103872859; LOC103828642
brp00340	Histidine metabolism	2	202	31	7695	0.0467425	0.179235	2.45768	LOC103866702; LOC103838635
brp00620	Pyruvate metabolism	6	202	126	7695	0.0476447	0.179235	1.814	LOC103871139; LOC103832683; LOC103836206; LOC103839246; LOC103844258; LOC103847171
brp00270	Cysteine and methionine metabolism	8	202	182	7695	0.0499844	0.179489	1.67446	LOC103851376; LOC103861830; LOC103871139; LOC103873035; LOC103832683; LOC103833147; LOC103839246; LOC103844258
brp00220	Arginine biosynthesis	3	202	54	7695	0.0526596	0.180874	2.11634	LOC103827501; LOC103851376; LOC103855796
brp00030	Pentose phosphate pathway	4	202	84	7695	0.0693775	0.228368	1.814	LOC103872503; LOC103841225; LOC103841917; LOC103842537
brp00073	Cutin, suberine and wax biosynthesis	3	202	62	7695	0.079274	0.250506	1.84326	LOC103852814; LOC103865625; LOC103834459
brp00261	Monobactam biosynthesis	1	202	19	7695	0.0875669	0.256214	2.00495	LOC103872801
brp00591	Linoleic acid metabolism	1	202	19	7695	0.0875669	0.256214	2.00495	LOC103830390
brp00966	Glucosinolate biosynthesis	2	202	41	7695	0.0919017	0.259294	1.85825	LOC103865913; LOC103873035
brp00061	Fatty acid biosynthesis	3	202	71	7695	0.115721	0.315241	1.60961	LOC103827740; LOC103831955; LOC103839618
brp00400	Phenylalanine, tyrosine and tryptophan biosynthesis	3	202	74	7695	0.129256	0.340375	1.54435	LOC103851376; LOC103861830; LOC103837846
brp03410	Base excision repair	2	202	50	7695	0.143091	0.364652	1.52376	LOC103858328; LOC103871561
brp00190	Oxidative phosphorylation	8	202	230	7695	0.150758	0.372183	1.32501	LOC103852073; LOC103853534; LOC103854508; LOC103855811; LOC103869894; LOC103855131; LOC103829568; LOC103847166
brp00450	Selenocompound metabolism	1	202	30	7695	0.185515	0.42705	1.2698	LOC103872801
brp00250	Alanine, aspartate and glutamate metabolism	3	202	86	7695	0.189199	0.42705	1.32886	LOC103851376; LOC103863037; LOC103873584
brp03420	Nucleotide excision repair	3	202	86	7695	0.189199	0.42705	1.32886	LOC103858328; LOC103871561; LOC103835735
brp00196	Photosynthesis - antenna proteins	1	202	31	7695	0.195085	0.428104	1.22884	LOC103866983
brp00770	Pantothenate and CoA biosynthesis	2	202	59	7695	0.201465	0.430155	1.29132	LOC103851035; LOC103873035
brp00460	Cyanoamino acid metabolism	3	202	91	7695	0.216423	0.449931	1.25585	LOC103864958; LOC103865913; LOC103866139
brp00650	Butanoate metabolism	1	202	34	7695	0.224124	0.453995	1.12041	LOC103851035
brp00630	Glyoxylate and dicarboxylate metabolism	4	202	127	7695	0.240876	0.475731	1.19981	LOC103871139; LOC103832683; LOC103839246; LOC103844258
brp00904	Diterpenoid biosynthesis	1	202	38	7695	0.263272	0.507279	1.00248	LOC103832325
brp04146	Peroxisome	4	202	136	7695	0.285954	0.537866	1.12041	LOC103860243; LOC103864828; LOC103871624; LOC103834459
brp00940	Phenylpropanoid biosynthesis	8	202	275	7695	0.29644	0.538067	1.10819	LOC103864958; LOC103866139; LOC103869163; LOC103869716; LOC103873830; LOC103828048; LOC103830566; LOC103837014
brp00860	Porphyrin and chlorophyll metabolism	2	202	73	7695	0.300219	0.538067	1.04367	LOC103872768; LOC103847145
brp00230	Purine metabolism	4	202	140	7695	0.306494	0.538067	1.0884	LOC103863037; LOC103872801; LOC103846748; LOC103847171
brp00513	Various types of N-glycan biosynthesis	1	202	46	7695	0.341279	0.565716	0.828132	LOC103840178
brp00053	Ascorbate and aldarate metabolism	2	202	80	7695	0.350836	0.565716	0.952351	GME; LOC103840623
brp00310	Lysine degradation	1	202	47	7695	0.350887	0.565716	0.810512	LOC103856044
brp00906	Carotenoid biosynthesis	1	202	47	7695	0.350887	0.565716	0.810512	LOC103850280
brp00260	Glycine, serine and threonine metabolism	3	202	117	7695	0.369023	0.583057	0.976771	LOC103847839; LOC103833801; LOC103837846
brp00240	Pyrimidine metabolism	2	202	89	7695	0.415226	0.643193	0.856046	LOC103845327; LOC103859763
brp00130	Ubiquinone and other terpenoid-quinone biosynthesis	1	202	63	7695	0.495851	0.72384	0.604668	LOC103861830
brp04712	Circadian rhythm - plant	1	202	65	7695	0.512527	0.72384	0.586062	LOC103850907
brp00920	Sulfur metabolism	1	202	65	7695	0.512527	0.72384	0.586062	LOC103872801
brp04130	SNARE interactions in vesicular transport	1	202	66	7695	0.520728	0.72384	0.577183	LOC103872051
brp00410	beta-Alanine metabolism	1	202	68	7695	0.536853	0.72384	0.560207	LOC103833801
brp04016	MAPK signaling pathway - plant	5	202	226	7695	0.547692	0.72384	0.842789	LOC103853528; LOC103860400; LOC103874661; LOC103842153; LOC103847083
brp03018	RNA degradation	4	202	188	7695	0.552295	0.72384	0.810512	LOC103829780; LOC103872911; LOC103832584; LOC103833806
brp00510	N-Glycan biosynthesis	1	202	70	7695	0.552604	0.72384	0.544201	LOC103840178
brp00071	Fatty acid degradation	1	202	72	7695	0.567976	0.72384	0.529084	LOC103869051
brp00592	alpha-Linolenic acid metabolism	1	202	73	7695	0.575518	0.72384	0.521836	LOC103830390
brp00562	Inositol phosphate metabolism	2	202	114	7695	0.579758	0.72384	0.668317	LOC103863161; LOC103864334
brp04145	Phagosome	3	202	155	7695	0.584666	0.72384	0.737304	LOC103853534; LOC103872051; LOC103845722
brp00480	Glutathione metabolism	3	202	157	7695	0.594869	0.72384	0.727912	LOC103858256; LOC103864523; LOC103846264
brp00280	Valine, leucine and isoleucine degradation	1	202	76	7695	0.597569	0.72384	0.501238	LOC103873035
brp03022	Basal transcription factors	1	202	77	7695	0.604727	0.72384	0.494728	LOC103862092
brp00330	Arginine and proline metabolism	1	202	85	7695	0.658543	0.776491	0.448165	LOC103851376
brp00970	Aminoacyl-tRNA biosynthesis	1	202	87	7695	0.67105	0.779602	0.437863	LOC103875015
brp00195	Photosynthesis	1	202	96	7695	0.722806	0.82756	0.396813	LOC103854241
brp00040	Pentose and glucuronate interconversions	3	202	193	7695	0.751488	0.848107	0.592136	LOC103829999; LOC103840623; LOC103841403
brp00561	Glycerolipid metabolism	1	202	116	7695	0.813635	0.905312	0.328397	LOC103869518
brp04075	Plant hormone signal transduction	8	202	500	7695	0.916029	0.988345	0.609505	LOC103857977; LOC103860400; LOC103862322; LOC103862456; LOC103862743; LOC103874727; LOC103836586; LOC103840923
brp00564	Glycerophospholipid metabolism	1	202	163	7695	0.931423	0.988345	0.233706	LOC103869518
brp04144	Endocytosis	3	202	279	7695	0.939415	0.988345	0.409614	LOC103853653; LOC103842822; LOC103844632
brp04120	Ubiquitin mediated proteolysis	1	202	207	7695	0.974646	0.988345	0.184029	LOC103830351
brp03013	RNA transport	2	202	273	7695	0.976948	0.988345	0.279077	LOC103861162; LOC103867608
brp04626	Plant-pathogen interaction	3	202	338	7695	0.980036	0.988345	0.338113	LOC103853528; LOC103860400; LOC103861196
brp03040	Spliceosome	2	202	286	7695	0.982479	0.988345	0.266392	LOC103868210; LOC103872911
brp04141	Protein processing in endoplasmic reticulum	2	202	305	7695	0.988345	0.988345	0.249797	LOC103847650; LOC103840178

## Sheet: L7-Profile9.KEGG
Supplementary Table S10: KEGG pathway enrichment analysis of the differentially expressed pattern classified in profile 9 in Longyou-7.
id	Term	ListHits	ListTotal	PopHits	PopTotal	pValue	qValue	Enrichment_score	Gene
brp00072	Synthesis and degradation of ketone bodies	2	158	8	7695	0.000440967	0.0218312	12.1756	LOC103853500; LOC103828819
brp00511	Other glycan degradation	3	158	20	7695	0.00064135	0.0218312	7.30538	LOC103864822; LOC103831061; LOC103831209
brp00300	Lysine biosynthesis	3	158	21	7695	0.000779685	0.0218312	6.9575	LOC103855942; LOC103841284; LOC103846584
brp00520	Amino sugar and nucleotide sugar metabolism	10	158	207	7695	0.0034771	0.0675773	2.35278	LOC103854620; LOC103857315; LOC103863829; LOC103864220; LOC103865745; LOC103870907; LOC103831061; LOC103833836; LOC103838693; LOC103844566
brp00604	Glycosphingolipid biosynthesis - ganglio series	1	158	5	7695	0.00402246	0.0675773	9.74051	LOC103831061
brp00920	Sulfur metabolism	4	158	65	7695	0.0105116	0.123975	2.99708	LOC103847432; LOC103870949; LOC103847966; LOC103841966
brp04075	Plant hormone signal transduction	17	158	500	7695	0.0138122	0.123975	1.65589	LOC103854273; LOC103860183; LOC103829217; LOC103840684; LOC103852324; LOC103852925; LOC103857897; LOC103858337; LOC103858715; LOC103863065; LOC103864374; LOC103869828; LOC103827572; LOC103834917; LOC103837568; LOC103838572; LOC103844270
brp00620	Pyruvate metabolism	6	158	126	7695	0.0148356	0.123975	2.31917	LOC103856193; LOC103859689; LOC103862585; LOC103869972; LOC103831554; LOC103846406
brp00061	Fatty acid biosynthesis	4	158	71	7695	0.0150287	0.123975	2.7438	LOC103856193; LOC103858091; LOC103831049; LOC103846406
brp00906	Carotenoid biosynthesis	3	158	47	7695	0.0153867	0.123975	3.10867	LOC103859803; LOC103871211; LOC103843711
brp00040	Pentose and glucuronate interconversions	8	158	193	7695	0.0177012	0.123975	2.01876	LOC103842134; LOC103863605; LOC103863829; LOC103848519; LOC103870041; LOC103850282; LOC103843635; LOC103844229
brp00400	Phenylalanine, tyrosine and tryptophan biosynthesis	4	158	74	7695	0.0177107	0.123975	2.63257	LOC103849983; LOC103832310; LOC103835440; LOC103836212
brp00531	Glycosaminoglycan degradation	1	158	11	7695	0.0204036	0.131839	4.4275	LOC103831061
brp00900	Terpenoid backbone biosynthesis	4	158	79	7695	0.0228519	0.137111	2.46595	LOC103865611; LOC103853500; LOC103870894; LOC103828819
brp00380	Tryptophan metabolism	5	158	110	7695	0.0253844	0.142153	2.21375	LOC103853805; LOC103859689; LOC103862605; LOC103864341; LOC103833480
brp00030	Pentose phosphate pathway	4	158	84	7695	0.0288748	0.143277	2.31917	LOC103864104; LOC103849145; LOC103874311; LOC103829082
brp00650	Butanoate metabolism	2	158	34	7695	0.0319273	0.143277	2.86485	LOC103853500; LOC103828819
brp01040	Biosynthesis of unsaturated fatty acids	2	158	34	7695	0.0319273	0.143277	2.86485	LOC103855870; LOC103858091
brp00603	Glycosphingolipid biosynthesis - globo and isoglobo series	1	158	14	7695	0.0324299	0.143277	3.47875	LOC103831061
brp00640	Propanoate metabolism	3	158	60	7695	0.0343267	0.143277	2.43513	LOC103856193; LOC103859689; LOC103846406
brp00240	Pyrimidine metabolism	4	158	89	7695	0.0358194	0.143277	2.18888	LOC103872118; LOC103874463; LOC103833477; LOC103837127
brp00905	Brassinosteroid biosynthesis	1	158	17	7695	0.0465684	0.177807	2.86485	LOC103875063
brp00966	Glucosinolate biosynthesis	2	158	41	7695	0.0513092	0.184026	2.37573	LOC103862605; LOC103864341
brp00051	Fructose and mannose metabolism	4	158	99	7695	0.0525788	0.184026	1.96778	LOC103864220; LOC103865745; LOC103870907; LOC103842585
brp00261	Monobactam biosynthesis	1	158	19	7695	0.0570206	0.191589	2.56329	LOC103846584
brp04120	Ubiquitin mediated proteolysis	7	158	207	7695	0.0627983	0.202887	1.64695	LOC103848411; LOC103848439; LOC103856035; LOC103862229; LOC103868621; LOC103841687; LOC103841701
brp00513	Various types of N-glycan biosynthesis	2	158	46	7695	0.0679158	0.203747	2.1175	LOC103829205; LOC103831061
brp00941	Flavonoid biosynthesis	2	158	46	7695	0.0679158	0.203747	2.1175	LOC103834443; LOC103836793
brp00280	Valine, leucine and isoleucine degradation	3	158	76	7695	0.0705152	0.204251	1.92247	LOC103853500; LOC103859689; LOC103828819
brp00908	Zeatin biosynthesis	2	158	48	7695	0.0751623	0.204406	2.02927	LOC103851408; LOC103828720
brp00945	Stilbenoid, diarylheptanoid and gingerol biosynthesis	1	158	23	7695	0.0800282	0.204406	2.1175	LOC103834443
brp00270	Cysteine and methionine metabolism	6	158	182	7695	0.0805447	0.204406	1.60558	LOC103861272; LOC103870949; LOC103873920; LOC103833884; LOC103841966; LOC103846584
brp00053	Ascorbate and aldarate metabolism	3	158	80	7695	0.0817531	0.204406	1.82634	LOC103854620; LOC103863829; LOC103843426
brp03410	Base excision repair	2	158	50	7695	0.082736	0.204406	1.9481	LOC103858766; LOC103831969
brp00260	Glycine, serine and threonine metabolism	4	158	117	7695	0.0925222	0.222053	1.66504	LOC103853105; LOC103859689; LOC103837797; LOC103846584
brp04145	Phagosome	5	158	155	7695	0.099194	0.231453	1.57105	LOC103852695; LOC103860704; LOC103861430; LOC103868027; LOC103832035
brp00100	Steroid biosynthesis	2	158	57	7695	0.111632	0.241223	1.70886	LOC103836099; LOC103864965
brp00760	Nicotinate and nicotinamide metabolism	1	158	28	7695	0.111996	0.241223	1.73938	LOC103833477
brp00780	Biotin metabolism	1	158	28	7695	0.111996	0.241223	1.73938	LOC103845194
brp00020	Citrate cycle (TCA cycle)	3	158	93	7695	0.123812	0.246708	1.57105	LOC103859689; LOC103862585; LOC103831554
brp00909	Sesquiterpenoid and triterpenoid biosynthesis	1	158	30	7695	0.125577	0.246708	1.62342	LOC103836099
brp00450	Selenocompound metabolism	1	158	30	7695	0.125577	0.246708	1.62342	LOC103870949
brp03015	mRNA surveillance pathway	6	158	204	7695	0.126291	0.246708	1.43243	LOC103864009; LOC103875329; LOC103844331; LOC103835458; LOC103841160; LOC103845822
brp00340	Histidine metabolism	1	158	31	7695	0.132508	0.251289	1.57105	LOC103828719
brp00195	Photosynthesis	3	158	96	7695	0.134619	0.251289	1.52195	LOC103858315; LOC103829671; LOC103840388
brp00563	Glycosylphosphatidylinositol (GPI)-anchor biosynthesis	1	158	32	7695	0.139525	0.254785	1.52195	LOC103845779
brp02010	ABC transporters	1	158	34	7695	0.153789	0.274857	1.43243	LOC103875161
brp00904	Diterpenoid biosynthesis	1	158	38	7695	0.183074	0.308671	1.28165	LOC103836713
brp00010	Glycolysis / Gluconeogenesis	5	158	186	7695	0.18323	0.308671	1.30921	LOC103853105; LOC103859689; LOC103862585; LOC103830313; LOC103831554
brp00910	Nitrogen metabolism	2	158	72	7695	0.183733	0.308671	1.35285	LOC103844354; LOC103848008
brp00562	Inositol phosphate metabolism	3	158	114	7695	0.206505	0.340126	1.28165	LOC103852564; LOC103852695; LOC103835719
brp00710	Carbon fixation in photosynthetic organisms	3	158	118	7695	0.223812	0.361542	1.2382	LOC103862585; LOC103869972; LOC103849145
brp00564	Glycerophospholipid metabolism	4	158	163	7695	0.243378	0.385731	1.19515	LOC103871458; LOC103830744; LOC103840179; LOC103841418
brp00310	Lysine degradation	1	158	47	7695	0.251171	0.388236	1.03622	LOC103859689
brp00360	Phenylalanine metabolism	1	158	48	7695	0.258824	0.388236	1.01464	LOC103853805
brp03430	Mismatch repair	1	158	48	7695	0.258824	0.388236	1.01464	LOC103858512
brp00062	Fatty acid elongation	1	158	51	7695	0.281789	0.415268	0.954952	LOC103855870
brp00230	Purine metabolism	3	158	140	7695	0.324086	0.469366	1.04363	LOC103872118; LOC103833477; LOC103847966
brp00190	Oxidative phosphorylation	5	158	230	7695	0.334159	0.475752	1.05875	LOC103855828; LOC103861430; LOC103853056; LOC103874056; LOC103831049
brp04144	Endocytosis	6	158	279	7695	0.348851	0.488392	1.04737	LOC103860951; LOC103871864; LOC103834200; LOC103835719; LOC103837569; LOC103839171
brp04712	Circadian rhythm - plant	1	158	65	7695	0.387085	0.533035	0.74927	LOC103836793
brp04130	SNARE interactions in vesicular transport	1	158	66	7695	0.394385	0.534328	0.737917	LOC103836384
brp00480	Glutathione metabolism	3	158	157	7695	0.403718	0.538291	0.930622	LOC103864104; LOC103829082; LOC103843426
brp04070	Phosphatidylinositol signaling system	2	158	113	7695	0.410778	0.539146	0.861992	LOC103852695; LOC103835719
brp00510	N-Glycan biosynthesis	1	158	70	7695	0.423178	0.53944	0.69575	LOC103846480
brp00561	Glycerolipid metabolism	2	158	116	7695	0.427291	0.53944	0.839699	LOC103835908; LOC103840179
brp03440	Homologous recombination	1	158	71	7695	0.430268	0.53944	0.685951	LOC103856468
brp00592	alpha-Linolenic acid metabolism	1	158	73	7695	0.444308	0.540897	0.667158	LOC103853040
brp00860	Porphyrin and chlorophyll metabolism	1	158	73	7695	0.444308	0.540897	0.667158	LOC103869973
brp00052	Galactose metabolism	1	158	79	7695	0.485249	0.576754	0.616488	LOC103846681
brp04016	MAPK signaling pathway - plant	4	158	226	7695	0.497305	0.576754	0.861992	LOC103858337; LOC103865203; LOC103833884; LOC103844270
brp00940	Phenylpropanoid biosynthesis	5	158	275	7695	0.499091	0.576754	0.885501	LOC103856448; LOC103865666; LOC103249149; LOC103834443; LOC103847220
brp00500	Starch and sucrose metabolism	4	158	227	7695	0.501227	0.576754	0.858194	LOC103873941; LOC103836761; LOC103840787; LOC103846681
brp00330	Arginine and proline metabolism	1	158	85	7695	0.524285	0.585656	0.572971	LOC103853805
brp00250	Alanine, aspartate and glutamate metabolism	1	158	86	7695	0.530596	0.585656	0.566309	LOC103873925
brp00970	Aminoacyl-tRNA biosynthesis	1	158	87	7695	0.536851	0.585656	0.559799	LOC103830143
brp03060	Protein export	1	158	87	7695	0.536851	0.585656	0.559799	LOC103846908
brp00460	Cyanoamino acid metabolism	1	158	91	7695	0.561298	0.604475	0.535193	LOC103841966
brp00630	Glyoxylate and dicarboxylate metabolism	1	158	127	7695	0.739843	0.78466	0.383485	LOC103859689
brp03018	RNA degradation	2	158	188	7695	0.747295	0.78466	0.518112	LOC103864009; LOC103864897
brp04146	Peroxisome	1	158	136	7695	0.773519	0.802168	0.358107	LOC103847978
brp03013	RNA transport	3	158	273	7695	0.817908	0.837857	0.535193	LOC103864009; LOC103862716; LOC103841687
brp04141	Protein processing in endoplasmic reticulum	1	158	305	7695	0.987979	0.993539	0.15968	LOC103848439
brp04626	Plant-pathogen interaction	1	158	338	7695	0.993539	0.993539	0.14409	LOC103872389

## Sheet: L7-Profile48.KEGG
Supplementary Table S10: KEGG pathway enrichment analysis of the differentially expressed pattern classified in profile 48 in Longyou-7.
id	Term	ListHits	ListTotal	PopHits	PopTotal	pValue	qValue	Enrichment_score	Gene
brp04712	Circadian rhythm - plant	10	212	65	7695	1.29886e-06	0.000105208	5.58418	LOC103854859; LOC103860589; LOC103864705; LOC103866306; LOC103866477; LOC103871728; LOC103874318; LOC103837378; LOC103249168; HY5
brp03050	Proteasome	12	212	101	7695	3.50735e-06	0.000142048	4.31254	LOC103850352; LOC103851649; LOC103858347; LOC103865226; LOC103828000; LOC103829956; LOC103831156; LOC103832649; LOC103832650; LOC103833473; LOC103865535; LOC103845256
brp00196	Photosynthesis - antenna proteins	6	212	31	7695	1.63387e-05	0.000441146	7.02526	LOC103860327; LOC103865334; LOC103867454; LOC103829997; LOC103840451; LOC103841392
brp00730	Thiamine metabolism	3	212	27	7695	0.00597502	0.120994	4.03302	LOC103857026; LOC103868019; LOC103844930
brp03040	Spliceosome	14	212	286	7695	0.0123895	0.184841	1.77678	LOC103849856; LOC103850757; LOC103856687; LOC103861306; LOC103869523; LOC103829935; LOC103832171; LOC103834168; LOC103836620; LOC103836632; LOC117128294; LOC103840611; LOC103841585; LOC103847147
brp00860	Porphyrin and chlorophyll metabolism	5	212	73	7695	0.0149763	0.184841	2.48611	LOC103852907; LOC103871596; LOC103842138; LOC103844235; LOC103847721
brp00710	Carbon fixation in photosynthetic organisms	7	212	118	7695	0.0159739	0.184841	2.15322	LOC103851645; LOC103863263; LOC103863779; LOC117133689; LOC103863782; LOC103841316; LOC103843097
brp00100	Steroid biosynthesis	4	212	57	7695	0.0198657	0.189547	2.54717	LOC103857940; LOC103850891; LOC103865343; LOC103832055
brp04141	Protein processing in endoplasmic reticulum	14	212	305	7695	0.0210608	0.189547	1.6661	LOC103853697; LOC103870635; LOC103875375; LOC103828373; LOC103846035; LOC103835729; LOC103836527; LOC103836780; LOC103840500; LOC103841444; LOC103842509; LOC103843216; LOC103845464; LOC103845664
brp00901	Indole alkaloid biosynthesis	1	212	10	7695	0.0293876	0.23804	3.62972	LOC103852873
brp03060	Protein export	5	212	87	7695	0.032461	0.239031	2.08604	LOC103832770; LOC103828373; LOC103832974; LOC103840500; LOC103845464
brp03008	Ribosome biogenesis in eukaryotes	7	212	139	7695	0.0378782	0.250826	1.82792	LOC103856160; LOC103863145; LOC103866489; LOC103831080; LOC103836027; LOC103836394; LOC103841047
brp00360	Phenylalanine metabolism	3	212	48	7695	0.0424264	0.250826	2.26857	LOC103868133; LOC103868301; LOC103843366
brp00440	Phosphonate and phosphinate metabolism	1	212	13	7695	0.0482624	0.250826	2.79209	LOC103865679
brp00960	Tropane, piperidine and pyridine alkaloid biosynthesis	3	212	51	7695	0.0511687	0.250826	2.13513	LOC103868133; LOC103868301; LOC103836442
brp00950	Isoquinoline alkaloid biosynthesis	2	212	31	7695	0.0526425	0.250826	2.34175	LOC103868133; LOC103868301
brp00590	Arachidonic acid metabolism	2	212	31	7695	0.0526425	0.250826	2.34175	LOC103853516; LOC103873463
brp00052	Galactose metabolism	4	212	79	7695	0.0662739	0.274829	1.83783	LOC103869626; LOC103873204; LOC103843355; LOC103846437
brp00053	Ascorbate and aldarate metabolism	4	212	80	7695	0.0691861	0.274829	1.81486	LOC103862385; LOC103872250; LOC103872760; LOC103834830
brp00600	Sphingolipid metabolism	2	212	35	7695	0.0708314	0.274829	2.07412	LOC103852599; LOC103857191
brp00010	Glycolysis / Gluconeogenesis	8	212	186	7695	0.0712519	0.274829	1.56117	LOC103856933; LOC103858904; LOC103863263; LOC103864532; LOC103869626; LOC103873204; LOC103841316; LOC103846437
brp00905	Brassinosteroid biosynthesis	1	212	17	7695	0.0783543	0.278882	2.13513	LOC103862467
brp00030	Pentose phosphate pathway	4	212	84	7695	0.0815311	0.278882	1.72844	LOC103863263; LOC103864532; LOC103833691; LOC103841316
brp00904	Diterpenoid biosynthesis	2	212	38	7695	0.0860748	0.278882	1.91038	LOC103867649; LOC103874435
brp00790	Folate biosynthesis	2	212	38	7695	0.0860748	0.278882	1.91038	LOC103873463; LOC103840458
brp04120	Ubiquitin mediated proteolysis	8	212	207	7695	0.117739	0.366802	1.40279	LOC103869364; LOC103850216; LOC103850224; LOC103832701; LOC103835748; LOC103841444; LOC103845664; LOC103845774
brp00195	Photosynthesis	4	212	96	7695	0.124972	0.374916	1.51238	LOC103831199; LOC103832566; LOC103846718; LOC103847722
brp00630	Glyoxylate and dicarboxylate metabolism	5	212	127	7695	0.137763	0.378425	1.42902	LOC103862389; LOC103849168; LOC103863779; LOC117133689; LOC103863782
brp00906	Carotenoid biosynthesis	2	212	47	7695	0.138892	0.378425	1.54456	LOC103849374; LOC103871599
brp04626	Plant-pathogen interaction	12	212	338	7695	0.140157	0.378425	1.28866	LOC103858174; LOC103847680; LOC103854894; LOC103860837; LOC103861405; LOC103865027; LOC103865883; LOC103870635; LOC103872695; LOC103875375; LOC103828112; LOC103846597
brp00400	Phenylalanine, tyrosine and tryptophan biosynthesis	3	212	74	7695	0.14655	0.382921	1.47151	LOC103846297; LOC103859235; LOC103868301
brp03022	Basal transcription factors	3	212	77	7695	0.16217	0.400154	1.41418	LOC103858644; LOC103872529; LOC103830647
brp00062	Fatty acid elongation	2	212	51	7695	0.165175	0.400154	1.42342	LOC103851552; LOC103839533
brp04146	Peroxisome	5	212	136	7695	0.17242	0.400154	1.33445	LOC103861474; LOC103856941; LOC103862389; LOC103871177; LOC103839858
brp00900	Terpenoid backbone biosynthesis	3	212	79	7695	0.172906	0.400154	1.37837	LOC103852907; LOC103857539; LOC103867433
brp00909	Sesquiterpenoid and triterpenoid biosynthesis	1	212	30	7695	0.199712	0.437207	1.20991	LOC103857940
brp00450	Selenocompound metabolism	1	212	30	7695	0.199712	0.437207	1.20991	LOC103857991
brp00330	Arginine and proline metabolism	3	212	85	7695	0.206484	0.440138	1.28108	LOC103858959; LOC103837228; LOC103843366
brp00350	Tyrosine metabolism	2	212	58	7695	0.214197	0.44487	1.25163	LOC103868133; LOC103868301
brp04136	Autophagy - other	2	212	60	7695	0.228743	0.463205	1.20991	LOC103837724; LOC103846258
brp01040	Biosynthesis of unsaturated fatty acids	1	212	34	7695	0.240547	0.475227	1.06756	LOC103851552
brp00130	Ubiquinone and other terpenoid-quinone biosynthesis	2	212	63	7695	0.25089	0.48386	1.15229	LOC103868301; LOC103840383
brp00480	Glutathione metabolism	5	212	157	7695	0.264741	0.498698	1.15596	LOC103853516; LOC103862385; LOC103872760; LOC103831930; LOC103833691
brp03020	RNA polymerase	2	212	66	7695	0.273339	0.503191	1.09991	LOC103861245; LOC103874238
brp00410	beta-Alanine metabolism	2	212	68	7695	0.288423	0.505378	1.06756	LOC103868133; LOC103864956
brp00051	Fructose and mannose metabolism	3	212	99	7695	0.290674	0.505378	1.09991	LOC103863263; LOC103841316; LOC103845199
brp00564	Glycerophospholipid metabolism	5	212	163	7695	0.293244	0.505378	1.11341	LOC103863759; LOC103847604; LOC103865679; LOC103868578; LOC103831902
brp00071	Fatty acid degradation	2	212	72	7695	0.318753	0.536549	1.00825	LOC103861474; LOC103870719
brp00592	alpha-Linolenic acid metabolism	2	212	73	7695	0.32635	0.536549	0.994443	LOC103872839; LOC103859168
brp03015	mRNA surveillance pathway	6	212	204	7695	0.331203	0.536549	1.06756	LOC103850312; LOC103850757; LOC103856687; LOC103861569; LOC103869158; LOC103845836
brp00280	Valine, leucine and isoleucine degradation	2	212	76	7695	0.34913	0.5545	0.955189	LOC103864956; LOC103870719
brp04145	Phagosome	4	212	155	7695	0.425023	0.658669	0.936701	LOC103871223; LOC103828373; LOC103840500; LOC103845464
brp04016	MAPK signaling pathway - plant	6	212	226	7695	0.430981	0.658669	0.963642	LOC103861405; LOC103862389; LOC103864444; LOC103865027; LOC103827766; LOC103847173
brp00220	Arginine biosynthesis	1	212	54	7695	0.440896	0.661344	0.67217	LOC103860949
brp00620	Pyruvate metabolism	3	212	126	7695	0.459399	0.67657	0.864218	LOC103851645; LOC103856933; LOC103867884
brp03013	RNA transport	7	212	273	7695	0.480855	0.695523	0.930697	LOC103850757; LOC103852306; LOC103856687; LOC103862009; LOC103871858; LOC103831080; LOC103848723
brp00640	Propanoate metabolism	1	212	60	7695	0.495699	0.704414	0.604953	LOC103864956
brp04130	SNARE interactions in vesicular transport	1	212	66	7695	0.546987	0.75656	0.549957	LOC103834573
brp00270	Cysteine and methionine metabolism	4	212	182	7695	0.566569	0.75656	0.79774	LOC103858959; LOC103859810; LOC103861616; LOC103868301
brp00510	N-Glycan biosynthesis	1	212	70	7695	0.57911	0.75656	0.518531	LOC103829424
brp00061	Fatty acid biosynthesis	1	212	71	7695	0.586877	0.75656	0.511228	LOC103861474
brp03440	Homologous recombination	1	212	71	7695	0.586877	0.75656	0.511228	LOC103844121
brp00380	Tryptophan metabolism	2	212	110	7695	0.588436	0.75656	0.659949	LOC103862389; LOC103843366
brp00562	Inositol phosphate metabolism	2	212	114	7695	0.612789	0.77369	0.636792	LOC103872374; LOC103872250
brp00561	Glycerolipid metabolism	2	212	116	7695	0.624601	0.77369	0.625813	LOC103868578; LOC103846700
brp00260	Glycine, serine and threonine metabolism	2	212	117	7695	0.630414	0.77369	0.620464	LOC103868133; LOC103859810
brp00250	Alanine, aspartate and glutamate metabolism	1	212	86	7695	0.690744	0.822798	0.42206	LOC103859513
brp03420	Nucleotide excision repair	1	212	86	7695	0.690744	0.822798	0.42206	LOC103845664
brp00240	Pyrimidine metabolism	1	212	89	7695	0.708748	0.832008	0.407833	LOC108870772
brp00020	Citrate cycle (TCA cycle)	1	212	93	7695	0.731389	0.846321	0.390292	LOC103834292
brp00230	Purine metabolism	2	212	140	7695	0.746923	0.849898	0.518531	LOC103859513; LOC103856933
brp00500	Starch and sucrose metabolism	4	212	227	7695	0.755465	0.849898	0.639598	LOC103868361; LOC103871863; LOC103865486; LOC103845691
brp04070	Phosphatidylinositol signaling system	1	212	113	7695	0.823332	0.91356	0.321214	LOC103872374
brp00940	Phenylpropanoid biosynthesis	4	212	275	7695	0.881386	0.964761	0.527959	LOC103872738; LOC103835086; LOC103865888; LOC103828799
brp03018	RNA degradation	2	212	188	7695	0.895905	0.965269	0.38614	LOC103855181; LOC103836620
brp00040	Pentose and glucuronate interconversions	2	212	193	7695	0.905684	0.965269	0.376136	LOC103866594; LOC103845199
brp00520	Amino sugar and nucleotide sugar metabolism	2	212	207	7695	0.928817	0.975767	0.350697	LOC103862773; LOC103866725
brp04075	Plant hormone signal transduction	8	212	500	7695	0.939627	0.975767	0.580755	LOC103864444; LOC103866475; LOC103872707; LOC103827766; LOC103830086; LOC103832822; LOC103842107; LOC103847173
brp04144	Endocytosis	2	212	279	7695	0.98483	0.999835	0.260195	LOC103866701; LOC103871223
brp00190	Oxidative phosphorylation	1	212	230	7695	0.988671	0.999835	0.157814	LOC117125609
brp03010	Ribosome	4	212	597	7695	0.999835	0.999835	0.243197	LOC103851332; LOC103858770; LOC103828377; LOC103846495

## Sheet: T4-Profile39.KEGG
Supplementary Table S10: KEGG pathway enrichment analysis of the differentially expressed pattern classified in profile 39 in Tianyou-4.
id	Term	ListHits	ListTotal	PopHits	PopTotal	pValue	qValue	Enrichment_score	Gene
brp04136	Autophagy - other	10	240	60	7695	1.91819e-06	0.000178391	5.34375	LOC103868162; LOC103853668; LOC103857739; LOC103858161; LOC103860860; LOC103861971; LOC103862002; LOC103829550; LOC103830319; LOC103838506
brp00945	Stilbenoid, diarylheptanoid and gingerol biosynthesis	5	240	23	7695	5.58708e-05	0.00259799	6.97011	LOC103852437; LOC103857960; LOC103865042; LOC103867954; LOC103828167
brp04016	MAPK signaling pathway - plant	17	240	226	7695	0.000232532	0.00720848	2.41178	LOC103867695; LOC103829020; LOC103833785; LOC103837909; LOC103857785; LOC103859874; WRKY; WRKY25; LOC103868740; LOC103871868; LOC103874395; LOC103829420; LOC103830315; LOC103830749; ETR1; LOC103834849; LOC103839580
brp00601	Glycosphingolipid biosynthesis - lacto and neolacto series	2	240	6	7695	0.000558913	0.0108601	10.6875	LOC103870568; LOC103847504
brp00600	Sphingolipid metabolism	5	240	35	7695	0.000656462	0.0108601	4.58036	LOC103861234; LOC103834191; LOC103836446; LOC103840054; LOC103841113
brp00130	Ubiquinone and other terpenoid-quinone biosynthesis	7	240	63	7695	0.00070065	0.0108601	3.5625	LOC103855040; LOC103857041; LOC103865042; LOC103867954; LOC103871476; LOC103833017; LOC103835877
brp00998	Biosynthesis of various secondary metabolites - part 2	1	240	2	7695	0.000968832	0.0128716	16.0312	LOC103868905
brp00071	Fatty acid degradation	7	240	72	7695	0.00170228	0.019789	3.11719	LOC103860006; LOC103870717; LOC103873557; LOC103833439; LOC103837234; LOC103839509; LOC103844049
brp00941	Flavonoid biosynthesis	5	240	46	7695	0.00284668	0.028704	3.48505	LOC103852437; LOC103857960; LOC103865042; LOC103867954; LOC103828167
brp00561	Glycerolipid metabolism	9	240	116	7695	0.00325236	0.028704	2.48761	LOC103853254; LOC103870321; LOC103873557; LOC103830437; LOC103832485; LOC103836912; LOC103839275; LOC103844589; LOC103847336
brp04146	Peroxisome	10	240	136	7695	0.0033951	0.028704	2.35754	LOC103842047; LOC103859574; LOC103860006; LOC103860985; LOC103865757; LOC103829420; LOC103830400; LOC103834242; LOC103837641; LOC103844049
brp00630	Glyoxylate and dicarboxylate metabolism	9	240	127	7695	0.0061943	0.0480058	2.27215	LOC103858933; LOC103842047; LOC103859574; LOC103860985; LOC103863734; LOC103866666; LOC103829420; LOC103837641; LOC103839509
brp04075	Plant hormone signal transduction	25	240	500	7695	0.00679613	0.0486185	1.60312	LOC103865897; LOC103866974; LOC103867695; LOC103833785; LOC103835126; LOC103851662; LOC103855287; LOC103859874; LOC103860324; LOC103862867; LOC103865861; LOC103869470; LOC103871868; LOC103872443; LOC103874395; LOC103829073; LOC103830086; LOC103830315; ETR1; LOC103831193; LOC103832219; LOC103834849; LOC103839580; LOC103841622; LOC103845633
brp00860	Porphyrin and chlorophyll metabolism	6	240	73	7695	0.00744515	0.049457	2.63527	NYE1; LOC103869295; PAO; LOC103858612; LOC103861346; LOC103847911
brp00603	Glycosphingolipid biosynthesis - globo and isoglobo series	2	240	14	7695	0.00845257	0.0524059	4.58036	LOC103870568; LOC103847504
brp00280	Valine, leucine and isoleucine degradation	6	240	76	7695	0.00923598	0.0536841	2.53125	LOC103851253; LOC103855815; LOC103872977; LOC103873557; LOC103868121; LOC103839509
brp00052	Galactose metabolism	6	240	79	7695	0.0113239	0.0619484	2.43513	LOC103861558; LOC103851337; LOC103856808; LOC103838671; LOC103833913; LOC103843145
brp02010	ABC transporters	3	240	34	7695	0.0205428	0.10459	2.82904	LOC103866412; LOC103867037; LOC103830345
brp00072	Synthesis and degradation of ketone bodies	1	240	8	7695	0.023958	0.10459	4.00781	LOC103839509
brp00910	Nitrogen metabolism	5	240	72	7695	0.0243522	0.10459	2.22656	LOC103858933; LOC103828756; LOC103863734; LOC103848073; LOC103834471
brp00480	Glutathione metabolism	9	240	157	7695	0.0247691	0.10459	1.83798	LOC103848203; LOC103850458; LOC103852912; LOC103868203; LOC103858758; LOC103858759; LOC103861882; LOC103835969; LOC103842808
brp00940	Phenylpropanoid biosynthesis	14	240	275	7695	0.0248584	0.10459	1.63227	LOC103840386; LOC103852437; LOC103855040; LOC103855228; LOC103857960; LOC103862236; LOC103865042; LOC103866804; LOC103867954; LOC103827906; LOC103828167; LOC103840305; LOC103842088; LOC103832692
brp00592	alpha-Linolenic acid metabolism	5	240	73	7695	0.0258662	0.10459	2.19606	LOC103857769; LOC103861062; LOC103870717; LOC103844049; LOC103847336
brp00564	Glycerophospholipid metabolism	9	240	163	7695	0.0310464	0.120305	1.77032	LOC103857769; LOC103859981; LOC103849862; LOC103858180; LOC103861062; LOC103872302; LOC103839275; LOC103844589; LOC103847336
brp00740	Riboflavin metabolism	2	240	23	7695	0.0334855	0.124566	2.78804	LOC103837523; LOC103833856
brp00770	Pantothenate and CoA biosynthesis	4	240	59	7695	0.0361853	0.129432	2.17373	LOC103839011; LOC103873557; LOC103868121; LOC103846659
brp00640	Propanoate metabolism	4	240	60	7695	0.0385108	0.132648	2.1375	LOC103855815; LOC103872977; LOC103839509; LOC103844049
brp00531	Glycosaminoglycan degradation	1	240	11	7695	0.0442585	0.141932	2.91477	LOC103854670
brp00903	Limonene and pinene degradation	1	240	11	7695	0.0442585	0.141932	2.91477	LOC103873557
brp00410	beta-Alanine metabolism	4	240	68	7695	0.0603634	0.184782	1.88603	LOC103839011; LOC103873557; LOC103844049; LOC103846659
brp00460	Cyanoamino acid metabolism	5	240	91	7695	0.0642682	0.184782	1.76168	LOC103858933; NIT-T4; LOC103861882; LOC103866804; LOC103848073
brp00562	Inositol phosphate metabolism	6	240	114	7695	0.0651055	0.184782	1.6875	LOC103842218; LOC103856668; LOC103870613; LOC103872519; LOC103837984; LOC103838506
brp00909	Sesquiterpenoid and triterpenoid biosynthesis	2	240	30	7695	0.0655678	0.184782	2.1375	LOC103865842; LOC103845828
brp00590	Arachidonic acid metabolism	2	240	31	7695	0.0709875	0.194172	2.06855	LOC103861882; LOC103847336
brp01040	Biosynthesis of unsaturated fatty acids	2	240	34	7695	0.0883918	0.228487	1.88603	LOC103853313; LOC103844049
brp00051	Fructose and mannose metabolism	5	240	99	7695	0.0884466	0.228487	1.61932	LOC103856808; LOC103867569; LOC103873862; LOC103830217; LOC103837689
brp00514	Other types of O-glycan biosynthesis	1	240	17	7695	0.0969409	0.243662	1.88603	LOC103850053
brp00430	Taurine and hypotaurine metabolism	1	240	18	7695	0.106898	0.261618	1.78125	LOC103861882
brp00591	Linoleic acid metabolism	1	240	19	7695	0.117113	0.276448	1.6875	LOC103847336
brp00030	Pentose phosphate pathway	4	240	84	7695	0.121144	0.276448	1.52679	LOC103856014; LOC103856808; LOC103867569; LOC103873862
brp00330	Arginine and proline metabolism	4	240	85	7695	0.125651	0.276448	1.50882	LOC103858497; LOC103861577; LOC103873557; LOC103875050
brp00511	Other glycan degradation	1	240	20	7695	0.127562	0.276448	1.60312	LOC103840054
brp00565	Ether lipid metabolism	2	240	40	7695	0.12782	0.276448	1.60312	LOC103858180; LOC103847336
brp00750	Vitamin B6 metabolism	1	240	21	7695	0.138219	0.292145	1.52679	LOC103837956
brp00240	Pyrimidine metabolism	4	240	89	7695	0.144428	0.298485	1.44101	LOC103839011; LOC103852871; LOC103841868; LOC103846659
brp04626	Plant-pathogen interaction	13	240	338	7695	0.1701	0.343898	1.23317	LOC103862975; LOC103853254; LOC103857785; LOC103859708; LOC103860666; WRKY; WRKY25; LOC103869688; LOC103830107; LOC103830437; LOC103832485; LOC103837798; WRKY2
brp00310	Lysine degradation	2	240	47	7695	0.180063	0.356295	1.36436	LOC103873557; LOC103839509
brp00908	Zeatin biosynthesis	2	240	48	7695	0.187954	0.364162	1.33594	LOC103867256; LOC103846928
brp00730	Thiamine metabolism	1	240	27	7695	0.205343	0.389732	1.1875	LOC103836640
brp00062	Fatty acid elongation	2	240	51	7695	0.212131	0.391516	1.25735	LOC103853313; LOC103827656
brp00780	Biotin metabolism	1	240	28	7695	0.216882	0.391516	1.14509	LOC103863644
brp03022	Basal transcription factors	3	240	77	7695	0.218912	0.391516	1.24919	LOC103870930; LOC103827992; LOC103840259
brp00900	Terpenoid backbone biosynthesis	3	240	79	7695	0.232275	0.40418	1.21756	LOC103851010; LOC103839509; LOC103845475
brp00220	Arginine biosynthesis	2	240	54	7695	0.236934	0.40418	1.1875	LOC103858497; LOC103863734
brp00053	Ascorbate and aldarate metabolism	3	240	80	7695	0.239031	0.40418	1.20234	LOC103873557; LOC103875190; LOC103837984
brp00340	Histidine metabolism	1	240	31	7695	0.251777	0.41813	1.03427	LOC103873557
brp00380	Tryptophan metabolism	4	240	110	7695	0.259018	0.420434	1.16591	LOC103848073; LOC103873557; LOC103829420; LOC103839509
brp00100	Steroid biosynthesis	2	240	57	7695	0.262206	0.420434	1.125	LOC103865842; LOC103847336
brp04070	Phosphatidylinositol signaling system	4	240	113	7695	0.276981	0.42753	1.13496	LOC103859981; LOC103856668; LOC103870613; LOC103838506
brp00500	Starch and sucrose metabolism	8	240	227	7695	0.277516	0.42753	1.12996	LOC103852641; LOC103866804; LOC103828071; LOC103830217; LOC103834053; LOC103835645; LOC103843145; LOC103844042
brp00250	Alanine, aspartate and glutamate metabolism	3	240	86	7695	0.280423	0.42753	1.11846	LOC103851253; LOC103863734; LOC103837641
brp00650	Butanoate metabolism	1	240	34	7695	0.286808	0.430211	0.943015	LOC103839509
brp00260	Glycine, serine and threonine metabolism	4	240	117	7695	0.301309	0.444789	1.09615	LOC103851253; LOC103830679; LOC103837641; LOC103837956
brp00290	Valine, leucine and isoleucine biosynthesis	1	240	36	7695	0.310081	0.450586	0.890625	LOC103868121
brp00520	Amino sugar and nucleotide sugar metabolism	7	240	207	7695	0.318386	0.455536	1.08424	LOC103861558; LOC103870085; LOC103847339; LOC103866727; LOC103827897; LOC103830217; LOC103833913
brp00790	Folate biosynthesis	1	240	38	7695	0.333197	0.462497	0.84375	LOC103837523
brp00904	Diterpenoid biosynthesis	1	240	38	7695	0.333197	0.462497	0.84375	LOC103840439
brp04130	SNARE interactions in vesicular transport	2	240	66	7695	0.339409	0.464192	0.971591	LOC103849505; LOC103842875
brp00620	Pyruvate metabolism	4	240	126	7695	0.35705	0.481241	1.01786	LOC103858069; LOC103873557; LOC103874006; LOC103839509
brp00966	Glucosinolate biosynthesis	1	240	41	7695	0.36743	0.487129	0.782012	LOC103868121
brp04144	Endocytosis	9	240	279	7695	0.371894	0.487129	1.03427	LOC103839113; LOC103850903; LOC103851477; LOC103859354; LOC103866050; LOC103855133; LOC103837985; LOC103839783; LOC103844298
brp00061	Fatty acid biosynthesis	2	240	71	7695	0.382278	0.493776	0.903169	LOC103860006; LOC103863644
brp00906	Carotenoid biosynthesis	1	240	47	7695	0.433645	0.552452	0.682181	BCH
brp03410	Base excision repair	1	240	50	7695	0.465352	0.584834	0.64125	LOC103870283
brp04141	Protein processing in endoplasmic reticulum	9	240	305	7695	0.482156	0.597873	0.946107	LOC103859481; LOC103249161; LOC103861695; LOC103866606; LOC103874122; LOC103834771; LOC103835882; LOC103835962; LOC103842285
brp00270	Cysteine and methionine metabolism	5	240	182	7695	0.504177	0.610004	0.880838	LOC103851253; LOC103871539; LOC103828704; LOC103868121; LOC103844184
brp00710	Carbon fixation in photosynthetic organisms	3	240	118	7695	0.505057	0.610004	0.815148	LOC103867569; LOC103873862; LOC103874006
brp00010	Glycolysis / Gluconeogenesis	5	240	186	7695	0.525569	0.62664	0.861895	LOC103856808; LOC103867569; LOC103873557; LOC103873862; LOC103874006
brp00350	Tyrosine metabolism	1	240	58	7695	0.544512	0.641008	0.552802	LOC103851993
brp00020	Citrate cycle (TCA cycle)	2	240	93	7695	0.558719	0.649511	0.689516	LOC103866666; LOC103874006
brp00195	Photosynthesis	2	240	96	7695	0.580416	0.666404	0.667969	LOC103840210; LOC103831013
brp00920	Sulfur metabolism	1	240	65	7695	0.606821	0.688224	0.493269	LOC103871539
brp04120	Ubiquitin mediated proteolysis	5	240	207	7695	0.630844	0.706849	0.774457	LOC103854743; LOC103835962; LOC103836076; LOC103845815; LOC103847397
brp03060	Protein export	1	240	87	7695	0.760371	0.841839	0.368534	LOC103865037
brp03040	Spliceosome	6	240	286	7695	0.795296	0.870147	0.67264	LOC103869316; LOC103833762; LOC103855862; LOC103863710; LOC103871046; LOC103873845
brp03050	Proteasome	1	240	101	7695	0.828636	0.896083	0.31745	LOC103841313
brp03018	RNA degradation	3	240	188	7695	0.843839	0.902035	0.511636	LOC103871463; LOC103856808; LOC103871583
brp03013	RNA transport	4	240	273	7695	0.932834	0.978377	0.46978	LOC103857131; LOC103832754; LOC103871232; LOC103871810
brp00040	Pentose and glucuronate interconversions	2	240	193	7695	0.943823	0.978377	0.332254	LOC103866866; LOC103827823
brp03015	mRNA surveillance pathway	2	240	204	7695	0.956714	0.978377	0.314338	LOC103838609; LOC103839516
brp04145	Phagosome	1	240	155	7695	0.957337	0.978377	0.206855	LOC103838506
brp00190	Oxidative phosphorylation	1	240	230	7695	0.99472	1	0.139402	LOC103834686
brp03010	Ribosome	1	240	597	7695	1	1	0.053706	LOC103849898

## Sheet: T4-Profile8.KEGG
Supplementary Table S10: KEGG pathway enrichment analysis of the differentially expressed pattern classified in profile 8 in Tianyou-4.
id	Term	ListHits	ListTotal	PopHits	PopTotal	pValue	qValue	Enrichment_score	Gene
brp00942	Anthocyanin biosynthesis	1	260	1	7695	0	0	29.5962	LOC103833789
brp03010	Ribosome	55	260	597	7695	8.10197e-13	3.60538e-11	2.72661	LOC103853478; LOC103835819; LOC103843792; LOC103869254; LOC103871452; LOC103827745; LOC103837879; LOC103851029; LOC103851950; LOC103855585; LOC103856122; LOC103856438; LOC103856599; LOC103856693; LOC103856803; LOC103858117; LOC103858939; LOC103859034; LOC103859770; LOC103860259; LOC103862897; LOC103862937; LOC103863417; LOC103864282; LOC103864785; LOC103864796; LOC103865585; LOC103866881; LOC1038…
brp03030	DNA replication	10	260	66	7695	1.09488e-05	0.000324813	4.48427	LOC103860343; LOC103864126; LOC103864559; LOC103871570; LOC103873814; LOC103827741; LOC103827885; LOC103829539; LOC103838295; LOC103849416
brp00520	Amino sugar and nucleotide sugar metabolism	19	260	207	7695	2.07696e-05	0.000462124	2.71656	LOC103843002; LOC103842932; LOC103854620; LOC103856155; PMM; LOC103867413; LOC103870925; GME; LOC103827612; LOC103828545; LOC103829612; LOC103831107; LOC103832872; LOC103836401; LOC103840271; LOC103840623; LOC103842085; LOC103832797; LOC103846395
brp00710	Carbon fixation in photosynthetic organisms	11	260	118	7695	0.000605974	0.0095865	2.75896	LOC103850055; LOC103859466; LOC103864252; LOC103868914; LOC103870225; LOC103848938; LOC103871139; LOC103832683; LOC103839246; LOC103841225; LOC103841917
brp00500	Starch and sucrose metabolism	17	260	227	7695	0.000646281	0.0095865	2.21645	LOC103861904; LOC103838824; LOC103851390; LOC103854138; LOC103858505; LOC103861251; LOC103861475; LOC103864958; LOC103866798; LOC103873279; LOC103828545; LOC103831107; LOC103832872; LOC103841339; LOC103833085; LOC103832797; LOC103847250
brp00941	Flavonoid biosynthesis	6	260	46	7695	0.000802725	0.0102061	3.86037	LOC103850907; LOC103856040; LOC103839279; LOC103841041; LOC103841428; LOC103847118
brp00944	Flavone and flavonol biosynthesis	1	260	2	7695	0.0011374	0.0126535	14.7981	LOC103847118
brp00195	Photosynthesis	9	260	96	7695	0.00142416	0.0140834	2.77464	LOC103854241; LOC103852422; LOC103871224; LOC103828782; LOC117127362; LOC103833816; LOC103835217; LOC103835801; LOC103838839
brp00196	Photosynthesis - antenna proteins	4	260	31	7695	0.00350243	0.0311716	3.81886	LOC103858561; LOC103866983; LOC103837002; LOC103844887
brp00660	C5-Branched dibasic acid metabolism	2	260	14	7695	0.0105271	0.0787719	4.22802	LOC103851035; LOC103853240
brp00630	Glyoxylate and dicarboxylate metabolism	9	260	127	7695	0.0106209	0.0787719	2.09737	LOC103867390; LOC103871139; LOC103872547; LOC103828609; LOC103832683; LOC103833647; LOC103835059; LOC103839246; LOC103847326
brp00460	Cyanoamino acid metabolism	7	260	91	7695	0.011534	0.0789632	2.27663	LOC103838824; LOC103851390; LOC103861251; LOC103864958; LOC103866798; LOC103835059; LOC103847250
brp00073	Cutin, suberine and wax biosynthesis	5	260	62	7695	0.0177544	0.112867	2.38679	LOC103852814; LOC103865625; LOC103867170; LOC103834459; LOC103836223
brp03430	Mismatch repair	4	260	48	7695	0.0222065	0.122393	2.46635	LOC103868208; LOC103864559; LOC103873814; LOC103838295
brp00010	Glycolysis / Gluconeogenesis	11	260	186	7695	0.0235262	0.122393	1.75031	LOC103850055; LOC103859466; LOC103864252; LOC103870225; LOC103848938; LOC103871767; LOC103832872; LOC103869051; LOC103841225; LOC103832797; LOC103847171
brp00591	Linoleic acid metabolism	2	260	19	7695	0.0247537	0.122393	3.11538	LOC103852169; LOC103830390
brp00261	Monobactam biosynthesis	2	260	19	7695	0.0247537	0.122393	3.11538	LOC103866117; LOC103872801
brp00650	Butanoate metabolism	3	260	34	7695	0.0266485	0.124827	2.61143	LOC103851035; LOC103872547; LOC103828609
brp00061	Fatty acid biosynthesis	5	260	71	7695	0.0322495	0.14351	2.08424	LOC103853538; LOC103866392; LOC103866817; LOC103868651; LOC103831955
brp00051	Fructose and mannose metabolism	6	260	99	7695	0.0497289	0.210756	1.79371	LOC103864252; PMM; LOC103829612; LOC103831107; LOC103832872; LOC103841225
brp00053	Ascorbate and aldarate metabolism	5	260	80	7695	0.0528523	0.213811	1.84976	LOC103854620; LOC103858501; GME; LOC103835841; LOC103840623
brp00940	Phenylpropanoid biosynthesis	13	260	275	7695	0.08207	0.317575	1.39909	LOC103838824; LOC103851390; LOC103861251; LOC103864958; LOC103866798; LOC103249141; LOC103869163; LOC103869716; LOC103873830; LOC103828427; LOC103831048; LOC103842497; LOC103847250
brp03440	Homologous recombination	4	260	71	7695	0.091327	0.338671	1.66739	LOC103855218; LOC103864559; LOC103872859; LOC103873814
brp00071	Fatty acid degradation	4	260	72	7695	0.0955883	0.340294	1.64423	LOC103853538; LOC103866392; LOC103868651; LOC103869051
brp00860	Porphyrin and chlorophyll metabolism	4	260	73	7695	0.0999493	0.342134	1.62171	LOC103867162; LOC103861694; LOC103846758; LOC103847145
brp00905	Brassinosteroid biosynthesis	1	260	17	7695	0.110941	0.365693	1.74095	LOC103842602
brp00290	Valine, leucine and isoleucine biosynthesis	2	260	36	7695	0.120658	0.378026	1.64423	LOC103851035; LOC103853240
brp00100	Steroid biosynthesis	3	260	57	7695	0.125804	0.378026	1.55769	LOC103836950; LOC103862654; LOC103836218
brp00350	Tyrosine metabolism	3	260	58	7695	0.131759	0.378026	1.53084	LOC103854232; LOC103833534; LOC103869051
brp00620	Pyruvate metabolism	6	260	126	7695	0.133913	0.378026	1.40934	LOC103870900; LOC103871139; LOC103871929; LOC103832683; LOC103839246; LOC103847171
brp00904	Diterpenoid biosynthesis	2	260	38	7695	0.13592	0.378026	1.55769	LOC103874656; LOC103832325
brp00511	Other glycan degradation	1	260	20	7695	0.145281	0.391819	1.47981	LOC103839946
brp00190	Oxidative phosphorylation	10	260	230	7695	0.155251	0.39966	1.28679	LOC103848838; LOC103859752; LOC103861935; LOC103866353; LOC103866817; LOC103869894; LOC103832367; LOC103837626; LOC103838839; LOC103847184
brp00300	Lysine biosynthesis	1	260	21	7695	0.15717	0.39966	1.40934	LOC103866117
brp03420	Nucleotide excision repair	4	260	86	7695	0.165027	0.407984	1.37657	LOC103864559; LOC103871570; LOC103873814; LOC103838295
brp00740	Riboflavin metabolism	1	260	23	7695	0.181446	0.43645	1.28679	LOC103836056
brp00230	Purine metabolism	6	260	140	7695	0.194848	0.456355	1.26841	LOC103859710; LOC103863037; LOC103872801; LOC103832567; LOC103832797; LOC103847171
brp00906	Carotenoid biosynthesis	2	260	47	7695	0.211328	0.482261	1.25941	LOC103868505; LOC103850280
brp03410	Base excision repair	2	260	50	7695	0.238233	0.524107	1.18385	LOC103871570; LOC103873814
brp00780	Biotin metabolism	1	260	28	7695	0.243969	0.524107	1.05701	LOC103831955
brp00960	Tropane, piperidine and pyridine alkaloid biosynthesis	2	260	51	7695	0.247331	0.524107	1.16063	LOC103868050; LOC103843945
brp00909	Sesquiterpenoid and triterpenoid biosynthesis	1	260	30	7695	0.269297	0.533928	0.986538	LOC103862654
brp00450	Selenocompound metabolism	1	260	30	7695	0.269297	0.533928	0.986538	LOC103872801
brp00270	Cysteine and methionine metabolism	7	260	182	7695	0.273223	0.533928	1.13831	LOC103839308; LOC103871139; LOC103832683; LOC103833147; LOC103835047; LOC103839246; LOC103842448
brp00950	Isoquinoline alkaloid biosynthesis	1	260	31	7695	0.281962	0.533928	0.954715	LOC103854232
brp00670	One carbon pool by folate	1	260	31	7695	0.281962	0.533928	0.954715	LOC103835059
brp04146	Peroxisome	5	260	136	7695	0.31149	0.560985	1.08809	LOC103853538; LOC103857203; LOC103866392; LOC103868651; LOC103834459
brp00030	Pentose phosphate pathway	3	260	84	7695	0.315679	0.560985	1.05701	LOC103841225; LOC103841917; LOC103832797
brp02010	ABC transporters	1	260	34	7695	0.319795	0.560985	0.870475	LOC103875124
brp00770	Pantothenate and CoA biosynthesis	2	260	59	7695	0.321464	0.560985	1.00326	LOC103851035; LOC103830302
brp00250	Alanine, aspartate and glutamate metabolism	3	260	86	7695	0.331116	0.566717	1.03242	LOC103863037; LOC103873584; LOC103847058
brp00130	Ubiquinone and other terpenoid-quinone biosynthesis	2	260	63	7695	0.358782	0.596167	0.93956	LOC103828352; LOC103831048
brp00260	Glycine, serine and threonine metabolism	4	260	117	7695	0.361719	0.596167	1.01183	LOC103867390; LOC103833647; LOC103835059; LOC103837846
brp04712	Circadian rhythm - plant	2	260	65	7695	0.377351	0.610622	0.910651	LOC103850907; LOC103856040
brp00020	Citrate cycle (TCA cycle)	3	260	93	7695	0.385292	0.612339	0.954715	LOC103871139; LOC103832683; LOC103839246
brp00510	N-Glycan biosynthesis	2	260	70	7695	0.423211	0.660802	0.845604	LOC103863061; LOC103840178
brp00910	Nitrogen metabolism	2	260	72	7695	0.441245	0.677083	0.822115	LOC103847058; LOC103847326
brp00592	alpha-Linolenic acid metabolism	2	260	73	7695	0.450182	0.679088	0.810854	LOC103852169; LOC103830390
brp00513	Various types of N-glycan biosynthesis	1	260	46	7695	0.463816	0.687994	0.643395	LOC103840178
brp00908	Zeatin biosynthesis	1	260	48	7695	0.486117	0.709252	0.616587	LOC103849258
brp00052	Galactose metabolism	2	260	79	7695	0.502482	0.721304	0.74927	LOC103832872; LOC103832797
brp00562	Inositol phosphate metabolism	3	260	114	7695	0.541288	0.764061	0.778846	LOC103864252; LOC103864334; LOC103871767
brp00220	Arginine biosynthesis	1	260	54	7695	0.549437	0.764061	0.548077	LOC103847058
brp04145	Phagosome	4	260	155	7695	0.605716	0.829365	0.763772	LOC103827910; LOC103832367; LOC103839187; LOC103845722
brp00564	Glycerophospholipid metabolism	4	260	163	7695	0.650172	0.862522	0.726286	LOC103845974; LOC103851324; LOC103866019; LOC103869518
brp00920	Sulfur metabolism	1	260	65	7695	0.650751	0.862522	0.455325	LOC103872801
brp03020	RNA polymerase	1	260	66	7695	0.659006	0.862522	0.448427	LOC103863497
brp03008	Ribosome biogenesis in eukaryotes	3	260	139	7695	0.696788	0.898756	0.638766	LOC103858643; LOC103834862; LOC103847136
brp00400	Phenylalanine, tyrosine and tryptophan biosynthesis	1	260	74	7695	0.719517	0.914814	0.399948	LOC103837846
brp00900	Terpenoid backbone biosynthesis	1	260	79	7695	0.752572	0.922778	0.374635	LOC103856674
brp00561	Glycerolipid metabolism	2	260	116	7695	0.757071	0.922778	0.510279	LOC103845974; LOC103869518
brp03018	RNA degradation	4	260	188	7695	0.767513	0.922778	0.629705	LOC103842307; LOC103859519; LOC103871402; LOC103836952
brp00040	Pentose and glucuronate interconversions	4	260	193	7695	0.786997	0.922778	0.613392	LOC103859565; LOC103863641; LOC103840623; LOC103847237
brp00330	Arginine and proline metabolism	1	260	85	7695	0.787771	0.922778	0.34819	LOC103856099
brp00970	Aminoacyl-tRNA biosynthesis	1	260	87	7695	0.798489	0.922778	0.340186	LOC103856987
brp03060	Protein export	1	260	87	7695	0.798489	0.922778	0.340186	LOC103847248
brp00240	Pyrimidine metabolism	1	260	89	7695	0.808727	0.922778	0.332541	LOC103832567
brp04075	Plant hormone signal transduction	12	260	500	7695	0.87227	0.982282	0.710308	LOC103860643; LOC103862373; LOC103862743; ARF18-2; LOC103865880; LOC103866348; LOC103871247; LOC103871837; LOC103834917; LOC103838986; LOC103840923; ARF18-1
brp04016	MAPK signaling pathway - plant	4	260	226	7695	0.885417	0.982282	0.523826	LOC103864746; LOC103874661; LOC103832567; LOC103842153
brp04070	Phosphatidylinositol signaling system	1	260	113	7695	0.899868	0.982282	0.261913	LOC103864746
brp00480	Glutathione metabolism	2	260	157	7695	0.905024	0.982282	0.377021	LOC103858501; LOC103835841
brp04120	Ubiquitin mediated proteolysis	3	260	207	7695	0.924231	0.991043	0.42893	LOC103874013; LOC103830351; LOC103833218
brp03013	RNA transport	4	260	273	7695	0.957431	0.997247	0.433643	LOC103856560; LOC103871402; LOC103831779; LOC103845458
brp03015	mRNA surveillance pathway	1	260	204	7695	0.993177	0.997247	0.145079	LOC103871402
brp04141	Protein processing in endoplasmic reticulum	3	260	305	7695	0.993287	0.997247	0.29111	LOC103870726; LOC103871222; LOC103840178
brp04144	Endocytosis	2	260	279	7695	0.996453	0.997247	0.212159	LOC103858050; LOC103843948
brp03040	Spliceosome	2	260	286	7695	0.997105	0.997247	0.206966	LOC103858643; LOC103874062
brp04626	Plant-pathogen interaction	3	260	338	7695	0.997247	0.997247	0.262688	LOC103874154; LOC103874137; LOC103864746

## Sheet: T4-Profile9.KEGG
Supplementary Table S10: KEGG pathway enrichment analysis of the differentially expressed pattern classified in profile 9 in Tianyou-4.
id	Term	ListHits	ListTotal	PopHits	PopTotal	pValue	qValue	Enrichment_score	Gene
brp00270	Cysteine and methionine metabolism	15	159	182	7695	9.4645e-07	8.42341e-05	3.9887	LOC103857842; LOC103875438; LOC103858801; LOC103859706; LOC103862328; LOC103865090; LOC103867247; LOC103868374; LOC103870949; LOC103875335; LOC103832400; LOC103834946; LOC103836799; LOC103833884; LOC103846584
brp00920	Sulfur metabolism	7	159	65	7695	5.17437e-05	0.00230259	5.2119	LOC103871853; LOC103847432; LOC103848153; LOC103868374; LOC103870949; LOC103832400; LOC103847966
brp00072	Synthesis and degradation of ketone bodies	2	159	8	7695	0.000449226	0.013327	12.0991	LOC103853500; LOC103828819
brp00531	Glycosaminoglycan degradation	2	159	11	7695	0.00126446	0.0281341	8.79931	LOC103833744; LOC103847113
brp00520	Amino sugar and nucleotide sugar metabolism	10	159	207	7695	0.00364951	0.0604896	2.33798	LOC103863829; LOC103864220; LOC103865745; LOC103866239; LOC103828576; LOC103833836; LOC103837987; LOC103843922; LOC103847766; LOC103846408
brp00400	Phenylalanine, tyrosine and tryptophan biosynthesis	5	159	74	7695	0.0041214	0.0604896	3.27002	LOC103854257; LOC103864806; LOC103865090; LOC103835440; LOC103843407
brp00905	Brassinosteroid biosynthesis	2	159	17	7695	0.00475761	0.0604896	5.69367	LOC103865646; LOC103875063
brp00040	Pentose and glucuronate interconversions	9	159	193	7695	0.00655493	0.0649697	2.25682	LOC103863605; LOC103863829; LOC103870041; LOC103870804; LOC103831201; LOC103837270; LOC103843236; LOC103843635; LOC103846408
brp00261	Monobactam biosynthesis	2	159	19	7695	0.00657772	0.0649697	5.09434	LOC103871853; LOC103846584
brp00511	Other glycan degradation	2	159	20	7695	0.00762259	0.0649697	4.83962	LOC103875277; LOC103831209
brp00965	Betalain biosynthesis	1	159	7	7695	0.00832269	0.0649697	6.91375	LOC103871325
brp00750	Vitamin B6 metabolism	2	159	21	7695	0.00875996	0.0649697	4.60916	LOC103834704; LOC103834946
brp00966	Glucosinolate biosynthesis	3	159	41	7695	0.00981199	0.0666334	3.54119	LOC103875438; LOC103872656; LOC103833295
brp00260	Glycine, serine and threonine metabolism	6	159	117	7695	0.0104817	0.0666334	2.48186	LOC103853105; LOC103862328; LOC103834704; LOC103834946; LOC103837797; LOC103846584
brp00051	Fructose and mannose metabolism	5	159	99	7695	0.0163892	0.0972427	2.44425	LOC103864220; LOC103865745; LOC103866239; LOC103837987; LOC103843922
brp03410	Base excision repair	3	159	50	7695	0.0193507	0.105492	2.90377	LOC103866025; LOC103831969; LOC103843415
brp00280	Valine, leucine and isoleucine degradation	4	159	76	7695	0.0201501	0.105492	2.54717	LOC103875438; LOC103852707; LOC103853500; LOC103828819
brp00450	Selenocompound metabolism	2	159	30	7695	0.0233644	0.115524	3.22642	LOC103871853; LOC103870949
brp00670	One carbon pool by folate	2	159	31	7695	0.0254846	0.119375	3.12234	LOC103858399; LOC103871345
brp00650	Butanoate metabolism	2	159	34	7695	0.0324447	0.144379	2.84684	LOC103853500; LOC103828819
brp04122	Sulfur relay system	1	159	16	7695	0.0421195	0.178506	3.02476	LOC103832400
brp00195	Photosynthesis	4	159	96	7695	0.0482111	0.195036	2.01651	LOC103858315; LOC103829671; LOC103836020; LOC103839748
brp00591	Linoleic acid metabolism	1	159	19	7695	0.0576631	0.218111	2.54717	LOC103830995
brp03015	mRNA surveillance pathway	7	159	204	7695	0.0604159	0.218111	1.66065	LOC103867401; LOC103865953; LOC103875329; LOC103830000; LOC103835458; LOC103836238; LOC103843077
brp00910	Nitrogen metabolism	3	159	72	7695	0.0612671	0.218111	2.01651	LOC103844354; LOC103848008; LOC103847322
brp00592	alpha-Linolenic acid metabolism	3	159	73	7695	0.0638215	0.218466	1.98889	LOC103853040; LOC103830995; LOC103839361
brp00300	Lysine biosynthesis	1	159	21	7695	0.0689562	0.221332	2.30458	LOC103846584
brp00230	Purine metabolism	5	159	140	7695	0.0696325	0.221332	1.72844	LOC103871853; LOC103873777; LOC103846036; LOC103833477; LOC103847966
brp00900	Terpenoid backbone biosynthesis	3	159	79	7695	0.0802957	0.238947	1.83783	LOC103865611; LOC103853500; LOC103828819
brp00945	Stilbenoid, diarylheptanoid and gingerol biosynthesis	1	159	23	7695	0.0809035	0.238947	2.10418	LOC103834443
brp00053	Ascorbate and aldarate metabolism	3	159	80	7695	0.0832288	0.238947	1.81486	LOC103855533; LOC103863829; LOC103846408
brp00960	Tropane, piperidine and pyridine alkaloid biosynthesis	2	159	51	7695	0.0879103	0.2445	1.89789	LOC103865090; LOC103868046
brp00030	Pentose phosphate pathway	3	159	84	7695	0.0954782	0.257502	1.72844	LOC103864104; LOC103849145; LOC103829082
brp00190	Oxidative phosphorylation	7	159	230	7695	0.103399	0.270663	1.47293	LOC103853767; LOC103861430; LOC103863389; LOC103875137; LOC103835699; LOC103836020; LOC103841287
brp00780	Biotin metabolism	1	159	28	7695	0.113176	0.27231	1.72844	LOC103864335
brp00760	Nicotinate and nicotinamide metabolism	1	159	28	7695	0.113176	0.27231	1.72844	LOC103833477
brp00100	Steroid biosynthesis	2	159	57	7695	0.113207	0.27231	1.69811	LOC103836099; LOC103843901
brp00909	Sesquiterpenoid and triterpenoid biosynthesis	1	159	30	7695	0.126879	0.297164	1.61321	LOC103836099
brp00340	Histidine metabolism	1	159	31	7695	0.133872	0.297864	1.56117	LOC103828719
brp00950	Isoquinoline alkaloid biosynthesis	1	159	31	7695	0.133872	0.297864	1.56117	LOC103865090
brp00130	Ubiquinone and other terpenoid-quinone biosynthesis	2	159	63	7695	0.140907	0.305871	1.53639	LOC103851957; LOC103852208
brp02010	ABC transporters	1	159	34	7695	0.155335	0.321917	1.42342	LOC103844578
brp04130	SNARE interactions in vesicular transport	2	159	66	7695	0.155533	0.321917	1.46655	LOC103835316; LOC103836384
brp00290	Valine, leucine and isoleucine biosynthesis	1	159	36	7695	0.169986	0.343835	1.34434	LOC103875438
brp00061	Fatty acid biosynthesis	2	159	71	7695	0.180887	0.353869	1.36327	LOC103864335; LOC103838061
brp00790	Folate biosynthesis	1	159	38	7695	0.184857	0.353869	1.27358	LOC103858399
brp00010	Glycolysis / Gluconeogenesis	5	159	186	7695	0.186874	0.353869	1.30097	LOC103853105; LOC103873777; LOC103837987; LOC103843922; LOC103845172
brp04070	Phosphatidylinositol signaling system	3	159	113	7695	0.205286	0.380634	1.28486	LOC103851631; LOC103837919; LOC103846446
brp04145	Phagosome	4	159	155	7695	0.21687	0.388958	1.24893	LOC103861430; LOC103874246; LOC103875137; LOC103841051
brp00052	Galactose metabolism	2	159	79	7695	0.223491	0.388958	1.22522	LOC103837987; LOC103843922
brp00480	Glutathione metabolism	4	159	157	7695	0.224377	0.388958	1.23302	LOC103864104; LOC103829082; GST1; LOC103844549
brp04075	Plant hormone signal transduction	12	159	500	7695	0.233221	0.388958	1.16151	LOC103848751; LOC103841511; LOC103860183; LOC103829217; LOC103852324; LOC103858715; LOC103859470; LOC103832008; LOC103835959; LOC103838572; LOC103844834; LOC103846762
brp00941	Flavonoid biosynthesis	1	159	46	7695	0.24575	0.388958	1.05209	LOC103834443
brp00564	Glycerophospholipid metabolism	4	159	163	7695	0.247347	0.388958	1.18764	LOC103871458; LOC103830744; LOC103832709; LOC103837919
brp00906	Carotenoid biosynthesis	1	159	47	7695	0.253447	0.388958	1.02971	LOC103871215
brp00330	Arginine and proline metabolism	2	159	85	7695	0.256626	0.388958	1.13873	LOC103865090; LOC103845927
brp00908	Zeatin biosynthesis	1	159	48	7695	0.261149	0.388958	1.00825	LOC103851408
brp00360	Phenylalanine metabolism	1	159	48	7695	0.261149	0.388958	1.00825	LOC103865090
brp03430	Mismatch repair	1	159	48	7695	0.261149	0.388958	1.00825	LOC103843415
brp00250	Alanine, aspartate and glutamate metabolism	2	159	86	7695	0.262219	0.388958	1.12549	LOC103865090; LOC103846036
brp00240	Pyrimidine metabolism	2	159	89	7695	0.279084	0.407188	1.08756	LOC103858399; LOC103833477
brp00062	Fatty acid elongation	1	159	51	7695	0.284259	0.408049	0.948946	LOC103848834
brp00220	Arginine biosynthesis	1	159	54	7695	0.307303	0.434126	0.896226	LOC103865090
brp00350	Tyrosine metabolism	1	159	58	7695	0.337796	0.469747	0.834418	LOC103865090
brp00770	Pantothenate and CoA biosynthesis	1	159	59	7695	0.345361	0.472878	0.820275	LOC103875438
brp04136	Autophagy - other	1	159	60	7695	0.352898	0.475877	0.806604	LOC103865953
brp04712	Circadian rhythm - plant	1	159	65	7695	0.390098	0.506033	0.744557	LOC103836661
brp03020	RNA polymerase	1	159	66	7695	0.397428	0.506033	0.733276	LOC103872808
brp03030	DNA replication	1	159	66	7695	0.397428	0.506033	0.733276	LOC103843415
brp00380	Tryptophan metabolism	2	159	110	7695	0.398003	0.506033	0.879931	LOC103833295; LOC103840452
brp00510	N-Glycan biosynthesis	1	159	70	7695	0.42633	0.528446	0.691375	LOC103846480
brp00561	Glycerolipid metabolism	2	159	116	7695	0.43131	0.528446	0.834418	LOC103835908; LOC103837919
brp03440	Homologous recombination	1	159	71	7695	0.433445	0.528446	0.681637	LOC103856468
brp00710	Carbon fixation in photosynthetic organisms	2	159	118	7695	0.442272	0.53107	0.820275	LOC103865090; LOC103849145
brp00860	Porphyrin and chlorophyll metabolism	1	159	73	7695	0.447531	0.53107	0.662962	LOC103869973
brp00500	Starch and sucrose metabolism	4	159	227	7695	0.506837	0.593532	0.852797	LOC103858134; LOC103873941; LOC103837987; LOC103843922
brp03420	Nucleotide excision repair	1	159	86	7695	0.534015	0.616471	0.562747	LOC103843415
brp00970	Aminoacyl-tRNA biosynthesis	1	159	87	7695	0.540278	0.616471	0.556278	LOC103836202
brp00020	Citrate cycle (TCA cycle)	1	159	93	7695	0.576632	0.649624	0.52039	LOC103838482
brp03013	RNA transport	4	159	273	7695	0.671009	0.739445	0.709102	LOC103836238; LOC103838591; LOC103841725; LOC103843077
brp00940	Phenylpropanoid biosynthesis	4	159	275	7695	0.677283	0.739445	0.703945	LOC103853214; LOC103863954; LOC103834443; LOC103835067
brp00562	Inositol phosphate metabolism	1	159	114	7695	0.687157	0.739445	0.424528	LOC103851631
brp04144	Endocytosis	4	159	279	7695	0.689595	0.739445	0.693853	LOC103855842; LOC103834941; LOC103843305; LOC103846816
brp00620	Pyruvate metabolism	1	159	126	7695	0.739042	0.783033	0.384097	LOC103873777
brp03018	RNA degradation	2	159	188	7695	0.751133	0.786481	0.514853	LOC103844335; LOC103849117
brp04626	Plant-pathogen interaction	4	159	338	7695	0.834482	0.863592	0.572736	LOC103848834; LOC103859720; LOC103872016; LOC103831838
brp04016	MAPK signaling pathway - plant	1	159	226	7695	0.950823	0.965737	0.214143	LOC103833884
brp04141	Protein processing in endoplasmic reticulum	2	159	305	7695	0.954886	0.965737	0.317352	LOC103868031; LOC103832802
brp03010	Ribosome	2	159	597	7695	0.999752	0.999752	0.162131	LOC117132553; LOC103859767

## Sheet: T4-Profile48.KEGG
Supplementary Table S10: KEGG pathway enrichment analysis of the differentially expressed pattern classified in profile 48 in Tianyou-4.
id	Term	ListHits	ListTotal	PopHits	PopTotal	pValue	qValue	Enrichment_score	Gene
brp00906	Carotenoid biosynthesis	7	205	47	7695	2.84825e-05	0.00132426	5.59056	LOC103857276; LOC103863442; LOC103860984; LOC103849374; LOC103871599; LOC103832798; LOC103846262
brp00195	Photosynthesis	10	205	96	7695	4.45574e-05	0.00132426	3.91006	LOC103853163; LOC103848470; LOC103855346; LOC103858708; LOC103867946; LOC103831199; LOC103868066; LOC103846718; LOC103840153; LOC103847722
brp04712	Circadian rhythm - plant	8	205	65	7695	4.9748e-05	0.00132426	4.61989	LOC103854859; LOC103860589; LOC103864705; LOC103866432; LOC103874318; LOC103837378; LOC103844260; HY5
brp00730	Thiamine metabolism	5	205	27	7695	6.15933e-05	0.00132426	6.95122	LOC103857026; LOC103868019; LOC103833758; LOC103837592; LOC103844930
brp00710	Carbon fixation in photosynthetic organisms	9	205	118	7695	0.00115267	0.0198259	2.86296	LOC103851645; LOC103856701; LOC103863779; LOC103863782; LOC103864160; LOC103864267; LOC103875281; LOC103841316; LOC103843097
brp00030	Pentose phosphate pathway	7	205	84	7695	0.00170113	0.0243829	3.12805	LOC103864267; LOC103864532; LOC103875231; LOC103827616; LOC103833691; LOC103839286; LOC103841316
brp00904	Diterpenoid biosynthesis	4	205	38	7695	0.00313613	0.0385296	3.95122	LOC103861559; LOC103867649; LOC103874435; LOC103832422
brp00909	Sesquiterpenoid and triterpenoid biosynthesis	3	205	30	7695	0.00778841	0.0771643	3.75366	LOC103857940; LOC103836007; LOC103830506
brp04122	Sulfur relay system	2	205	16	7695	0.00807533	0.0771643	4.69207	LOC103866783; LOC103837592
brp03450	Non-homologous end-joining	1	205	8	7695	0.0177903	0.134691	4.69207	LOC103833047
brp00900	Terpenoid backbone biosynthesis	5	205	79	7695	0.0184332	0.134691	2.37573	LOC103852907; LOC103853029; LOC103867433; LOC103873809; LOC103840600
brp00053	Ascorbate and aldarate metabolism	5	205	80	7695	0.0195002	0.134691	2.34604	LOC103851903; LOC103860476; LOC103872250; LOC103832634; LOC103834830
brp03040	Spliceosome	13	205	286	7695	0.0203603	0.134691	1.70621	LOC103850757; LOC103850759; LOC103860487; LOC103869415; LOC103870859; LOC103846014; LOC103829935; LOC103832171; LOC117128294; LOC103841585; LOC103845274; LOC103847147; LOC103849888
brp00945	Stilbenoid, diarylheptanoid and gingerol biosynthesis	2	205	23	7695	0.022283	0.136881	3.26405	LOC103865968; LOC103856729
brp00330	Arginine and proline metabolism	5	205	85	7695	0.0254689	0.146021	2.20803	LOC103858959; LOC103832634; LOC103834394; LOC103841472; LOC103843366
brp03060	Protein export	5	205	87	7695	0.0281633	0.151378	2.15728	LOC103832770; LOC103864921; LOC103828373; LOC103840500; LOC103845464
brp03008	Ribosome biogenesis in eukaryotes	7	205	139	7695	0.0319718	0.16174	1.89033	LOC103850911; LOC103856160; LOC103863145; LOC103872183; LOC103829595; LOC103836394; LOC103841047
brp00440	Phosphonate and phosphinate metabolism	1	205	13	7695	0.045421	0.198519	2.88743	LOC103865679
brp00960	Tropane, piperidine and pyridine alkaloid biosynthesis	3	205	51	7695	0.046212	0.198519	2.20803	LOC103852000; LOC103864955; LOC103836442
brp00196	Photosynthesis - antenna proteins	2	205	31	7695	0.0484756	0.198519	2.42172	LOC103850412; LOC103865334
brp00590	Arachidonic acid metabolism	2	205	31	7695	0.0484756	0.198519	2.42172	LOC103853516; LOC103873463
brp04141	Protein processing in endoplasmic reticulum	12	205	305	7695	0.0634145	0.247893	1.47685	LOC103860487; LOC103875375; LOC103828373; LOC103846035; LOC103829367; LOC103839809; LOC103840500; LOC103841785; LOC103842509; LOC103844206; LOC103845464; LOC103845664
brp04146	Peroxisome	6	205	136	7695	0.0707383	0.2645	1.65603	LOC103861474; LOC103854067; LOC103856088; LOC103870027; LOC103874199; LOC103839858
brp00905	Brassinosteroid biosynthesis	1	205	17	7695	0.0739131	0.264855	2.20803	LOC103862467
brp00790	Folate biosynthesis	2	205	38	7695	0.079613	0.273869	1.97561	LOC103873463; LOC103840458
brp00130	Ubiquinone and other terpenoid-quinone biosynthesis	3	205	63	7695	0.086528	0.286041	1.78746	LOC103852000; LOC103838505; LOC103840383
brp00591	Linoleic acid metabolism	1	205	19	7695	0.0898036	0.286041	1.97561	LOC103831021
brp03015	mRNA surveillance pathway	8	205	204	7695	0.0944817	0.290194	1.47202	LOC103850312; LOC103850757; LOC103850759; LOC103855428; LOC103857488; LOC103827974; LOC103842726; LOC103845274
brp00941	Flavonoid biosynthesis	2	205	46	7695	0.123214	0.342074	1.63203	LOC103865968; LOC103856729
brp00010	Glycolysis / Gluconeogenesis	7	205	186	7695	0.123286	0.342074	1.41267	LOC103864267; LOC103864532; LOC103873204; LOC103827616; LOC103832634; LOC103839286; LOC103841316
brp00310	Lysine degradation	2	205	47	7695	0.129176	0.342074	1.5973	LOC103845906; LOC103832634
brp00860	Porphyrin and chlorophyll metabolism	3	205	73	7695	0.129621	0.342074	1.5426	LOC103862873; LOC103852907; LOC103842138
brp03050	Proteasome	4	205	101	7695	0.131761	0.342074	1.4866	LOC103853882; LOC103851649; LOC103871112; LOC103829956
brp00360	Phenylalanine metabolism	2	205	48	7695	0.135239	0.342074	1.56402	LOC103852000; LOC103843366
brp00052	Galactose metabolism	3	205	79	7695	0.159005	0.390699	1.42544	LOC103873204; LOC103827616; LOC103843355
brp00450	Selenocompound metabolism	1	205	30	7695	0.189757	0.428927	1.25122	LOC103857991
brp00100	Steroid biosynthesis	2	205	57	7695	0.193661	0.428927	1.31707	LOC103857940; LOC103836007
brp03420	Nucleotide excision repair	3	205	86	7695	0.196029	0.428927	1.30942	LOC103870844; LOC103829668; LOC103845664
brp00950	Isoquinoline alkaloid biosynthesis	1	205	31	7695	0.199501	0.428927	1.21086	LOC103852000
brp00340	Histidine metabolism	1	205	31	7695	0.199501	0.428927	1.21086	LOC103832634
brp00563	Glycosylphosphatidylinositol (GPI)-anchor biosynthesis	1	205	32	7695	0.209303	0.439025	1.17302	LOC103836005
brp00073	Cutin, suberine and wax biosynthesis	2	205	62	7695	0.22843	0.458082	1.21086	LOC103857486; LOC103867540
brp01040	Biosynthesis of unsaturated fatty acids	1	205	34	7695	0.229041	0.458082	1.10402	LOC103851552
brp00480	Glutathione metabolism	5	205	157	7695	0.240757	0.470307	1.19543	LOC103853516; LOC103856088; LOC103860476; LOC103875231; LOC103833691
brp00630	Glyoxylate and dicarboxylate metabolism	4	205	127	7695	0.250156	0.470307	1.18225	LOC103863779; LOC103863782; LOC103864160; LOC103870027
brp04130	SNARE interactions in vesicular transport	2	205	66	7695	0.257028	0.470307	1.13747	LOC103855748; LOC103841711
brp03020	RNA polymerase	2	205	66	7695	0.257028	0.470307	1.13747	LOC103855841; LOC103861245
brp00051	Fructose and mannose metabolism	3	205	99	7695	0.270508	0.476531	1.13747	LOC103864267; LOC103827616; LOC103841316
brp00410	beta-Alanine metabolism	2	205	68	7695	0.271512	0.476531	1.10402	LOC103864956; LOC103832634
brp00071	Fatty acid degradation	2	205	72	7695	0.300716	0.517232	1.04268	LOC103861474; LOC103832634
brp00592	alpha-Linolenic acid metabolism	2	205	73	7695	0.308049	0.519455	1.0284	LOC103831021; LOC103859168
brp00400	Phenylalanine, tyrosine and tryptophan biosynthesis	2	205	74	7695	0.315388	0.521604	1.0145	LOC103852000; LOC103859235
brp00280	Valine, leucine and isoleucine degradation	2	205	76	7695	0.330076	0.527601	0.987805	LOC103864956; LOC103832634
brp00380	Tryptophan metabolism	3	205	110	7695	0.336809	0.527601	1.02373	LOC103832634; LOC103835481; LOC103843366
brp03022	Basal transcription factors	2	205	77	7695	0.337419	0.527601	0.974976	LOC103830647; LOC103839874
brp00561	Glycerolipid metabolism	3	205	116	7695	0.373362	0.573377	0.970774	LOC103873784; LOC103832634; LOC103846700
brp03410	Base excision repair	1	205	50	7695	0.386407	0.583	0.750732	LOC103829668
brp00062	Fatty acid elongation	1	205	51	7695	0.395894	0.585163	0.736011	LOC103851552
brp00500	Starch and sucrose metabolism	6	205	227	7695	0.401449	0.585163	0.992156	LOC103868361; LOC103871863; LOC103860895; LOC103865486; LOC103839286; LOC103845691
brp04626	Plant-pathogen interaction	9	205	338	7695	0.413103	0.592114	0.999495	LOC103858174; LOC103847680; LOC103860837; LOC103861633; LOC103875375; LOC103827888; LOC103828112; LOC103841406; LOC103842656
brp00220	Arginine biosynthesis	1	205	54	7695	0.423937	0.597682	0.695122	LOC103860949
brp00620	Pyruvate metabolism	3	205	126	7695	0.433817	0.601746	0.893728	LOC103851645; LOC103856701; LOC103832634
brp00350	Tyrosine metabolism	1	205	58	7695	0.460254	0.628284	0.647183	LOC103852000
brp04120	Ubiquitin mediated proteolysis	5	205	207	7695	0.475926	0.632312	0.906681	LOC103856649; LOC103830576; LOC103835748; LOC103845664; LOC103845774
brp00640	Propanoate metabolism	1	205	60	7695	0.477911	0.632312	0.62561	LOC103864956
brp03030	DNA replication	1	205	66	7695	0.528709	0.688924	0.568736	LOC103829668
brp00510	N-Glycan biosynthesis	1	205	70	7695	0.560675	0.718887	0.536237	LOC103829424
brp00061	Fatty acid biosynthesis	1	205	71	7695	0.568422	0.718887	0.528684	LOC103861474
brp04070	Phosphatidylinositol signaling system	2	205	113	7695	0.58383	0.722408	0.664364	LOC103873784; LOC103845302
brp00562	Inositol phosphate metabolism	2	205	114	7695	0.589848	0.722408	0.658537	LOC103872250; LOC103845302
brp04145	Phagosome	3	205	155	7695	0.596407	0.722408	0.726515	LOC103828373; LOC103840500; LOC103845464
brp00260	Glycine, serine and threonine metabolism	2	205	117	7695	0.607565	0.725702	0.641651	LOC103859810; LOC103832634
brp00564	Glycerophospholipid metabolism	3	205	163	7695	0.636178	0.74947	0.690857	LOC103869284; LOC103865679; LOC103873784
brp00240	Pyrimidine metabolism	1	205	89	7695	0.691038	0.803098	0.421759	LOC103858122
brp00020	Citrate cycle (TCA cycle)	1	205	93	7695	0.714064	0.810108	0.403619	LOC103856088
brp00270	Cysteine and methionine metabolism	3	205	182	7695	0.720067	0.810108	0.618735	LOC103852000; LOC103858959; LOC103859810
brp04016	MAPK signaling pathway - plant	4	205	226	7695	0.725329	0.810108	0.664364	LOC103864102; LOC103827766; LOC103842656; LOC103845336
brp03013	RNA transport	5	205	273	7695	0.741205	0.813748	0.687483	LOC103850757; LOC103850759; LOC103862009; LOC103835756; LOC103845274
brp00940	Phenylpropanoid biosynthesis	5	205	275	7695	0.747513	0.813748	0.682483	LOC103865968; LOC103835086; LOC103856729; LOC103832162; LOC103844876
brp04075	Plant hormone signal transduction	9	205	500	7695	0.866294	0.931266	0.675659	LOC103864102; LOC117125603; LOC103827766; LOC103832490; LOC103832822; LOC103835711; LOC103836904; LOC103841580; LOC103845336
brp03018	RNA degradation	2	205	188	7695	0.882496	0.935466	0.399325	LOC103872392; LOC103827616
brp00230	Purine metabolism	1	205	140	7695	0.891956	0.935466	0.268118	LOC103830416
brp00520	Amino sugar and nucleotide sugar metabolism	2	205	207	7695	0.918257	0.951447	0.362672	LOC103866725; LOC103839286
brp00190	Oxidative phosphorylation	2	205	230	7695	0.9482	0.970776	0.326405	LOC103850869; LOC103850868
brp03010	Ribosome	9	205	597	7695	0.962429	0.973752	0.565878	LOC103869655; LOC103849785; LOC103851332; LOC103854194; LOC103858770; LOC103872462; LOC103828377; LOC103837311; LOC103846495
brp04144	Endocytosis	1	205	279	7695	0.995853	0.995853	0.13454	LOC103860487
