# Supplementary material for: Transcriptomic Insights Into Root Development and Overwintering Transcriptional Memory of Brassica rapa L. Grown in the Field
Source: Front Plant Sci. 2022 Jul 22;13:900708. doi: 10.3389/fpls.2022.900708 (PMC9355659; doi:10.3389/fpls.2022.900708)
Supplement: Supplementary file 9 [file Data_Sheet_1.zip › Table S11.xls]

## Sheet: L7_S2 vs L7_S1_TFs
Supplementary Table S11: Number of different TF families at S2 stage in Longyou-7(L7).
TFs	Group	Gene_number	Genes
AP2	ALL	30	LOC103858033;LOC103862143;LOC103835650;LOC103850320;LOC103851109;LOC103851522;LOC103851711;LOC103852792;LOC103855873;LOC103857994;LOC103858289;LOC103862524;LOC103862580;LOC103866577;LOC103868583;LOC103869225;LOC103871295;LOC103872406;LOC103874158;LOC103829531;LOC103829752;LOC103829972;LOC103832437;LOC103835046;LOC103836535;LOC103841348;LOC103841411;LOC103845425;LOC103833171;LOC103846798
AP2	DEG	2	LOC103858289;LOC103862580
AP2	Up	0	--
AP2	Down	2	LOC103858289;LOC103862580
ARF	ALL	62	ARF16-1;ARF9-1;LOC103829217;LOC103839967;ARF7-2;ARF2-1;LOC103857480;LOC103859673;LOC103859715;ARF9-2;LOC103861847;ARF16-2;ARF18-2;ARF8-2;ARF3-2;LOC103866316;ARF11;ARF3-1;LOC103867547;LOC103869675;LOC103869753;LOC103869905;LOC103871247;ARF19-2;ARF5-3;LOC103872935;LOC103873359;ARF26;ARF2-2;LOC103874434;LOC103827907;ARF5-1;ARF10;LOC103830339;ARF17-1;ARF8-1;ARF17-2;LOC103832822;LOC103835219;LOC103835…
ARF	DEG	3	LOC103842038;LOC103843664;LOC103869905
ARF	Up	0	--
ARF	Down	3	LOC103842038;LOC103843664;LOC103869905
ARR-B	ALL	45	LOC103855959;LOC103870141;LOC103874162;LOC103850461;LOC103850647;LOC103851662;LOC103854042;LOC103854584;LOC103854859;LOC103855720;LOC103857977;LOC117132498;LOC103859684;LOC103860589;LOC103860825;LOC103860963;LOC103862099;LOC103863065;LOC103864613;LOC103866306;LOC103866432;LOC103866550;LOC103868658;LOC103869728;LOC103871817;LOC103872707;LOC103873174;LOC103874727;LOC103874318;LOC103875029;LOC103830…
ARR-B	DEG	6	LOC103837378;LOC103838572;LOC103859684;LOC103866306;LOC103866432;LOC103866550
ARR-B	Up	3	LOC103837378;LOC103866306;LOC103866432
ARR-B	Down	3	LOC103838572;LOC103859684;LOC103866550
B3	ALL	238	LOC103854857;LOC117132148;LOC103851640;LOC103851661;LOC103851695;LOC103851686;LOC103853565;LOC103855157;LOC103859136;LOC117127280;LOC103863737;LOC103863768;LOC117132841;LOC117132922;LOC117126661;LOC117133549;LOC117133552;LOC117134311;LOC103874146;LOC117126704;LOC117133477;LOC103837597;LOC103838421;LOC103838918;LOC103841168;LOC103842440;LOC103849927;LOC103828258;LOC103851146;LOC103851520;LOC103851…
B3	DEG	14	LOC103829549;LOC103831787;LOC103834983;LOC103838918;LOC103842233;LOC103851686;LOC103862080;LOC103865039;LOC103865148;LOC103865403;LOC103866126;LOC103867790;LOC103870330;LOC108870103
B3	Up	3	LOC103834983;LOC103865039;LOC103870330
B3	Down	11	LOC103829549;LOC103831787;LOC103838918;LOC103842233;LOC103851686;LOC103862080;LOC103865148;LOC103865403;LOC103866126;LOC103867790;LOC108870103
BBR-BPC	ALL	12	LOC103861339;LOC103852447;LOC103857571;LOC103862898;LOC103864260;LOC103872265;LOC103828081;LOC103830249;LOC103835155;LOC103836058;LOC103841875;LOC103842953
BBR-BPC	DEG	0	--
BBR-BPC	Up	0	--
BBR-BPC	Down	0	--
BES1	ALL	29	LOC103865897;LOC103856918;LOC103868361;LOC103851866;LOC103852932;LOC103853143;LOC103853626;LOC103856327;LOC103856969;LOC103860025;LOC103860664;LOC103860895;LOC103861022;LOC103862496;LOC103866930;LOC103867633;LOC103872733;LOC103874851;LOC117126222;LOC103828653;LOC103830669;LOC103831968;LOC103832348;LOC103832587;LOC103833505;LOC103835847;LOC103836914;LOC103842649;LOC103845813
BES1	DEG	3	LOC103833505;LOC103842649;LOC103868361
BES1	Up	1	LOC103868361
BES1	Down	2	LOC103833505;LOC103842649
C2H2	ALL	292	LOC103874453;LOC103874360;LOC103874642;LOC103829516;LOC103855767;LOC103858232;LOC103863353;LOC103866964;LOC103869350;LOC103871426;LOC103827754;LOC103874724;LOC103873506;LOC103836061;LOC103833909;LOC103835639;LOC103837107;LOC103839235;LOC103842232;LOC103842544;LOC103849733;LOC103849730;LOC103846250;LOC103847536;LOC103848184;LOC103850401;LOC103850500;LOC103850544;LOC103850629;LOC103850909;LOC103851…
C2H2	DEG	20	LOC103827532;LOC103829133;LOC103831089;LOC103835375;LOC103835434;LOC103837081;LOC103838388;LOC103839020;LOC103839462;LOC103841905;LOC103842232;LOC103843297;LOC103852219;LOC103852308;LOC103852473;LOC103856603;LOC103856604;LOC103861482;LOC103869441;LOC103873426
C2H2	Up	2	LOC103841905;LOC103861482
C2H2	Down	18	LOC103827532;LOC103829133;LOC103831089;LOC103835375;LOC103835434;LOC103837081;LOC103838388;LOC103839020;LOC103839462;LOC103842232;LOC103843297;LOC103852219;LOC103852308;LOC103852473;LOC103856603;LOC103856604;LOC103869441;LOC103873426
C3H	ALL	219	LOC103870155;LOC103870247;LOC103848319;LOC103853797;LOC103857422;LOC103863258;LOC103847628;LOC103834976;LOC103836651;LOC103837309;LOC103837943;LOC103839906;LOC103845792;LOC103848010;LOC103848871;LOC103849971;LOC103828261;LOC117125685;LOC103843613;LOC103850745;LOC103850700;LOC103850802;LOC103850829;LOC103851119;LOC103851141;LOC103851143;LOC103851144;LOC103851181;LOC103851212;LOC103852503;LOC103852…
C3H	DEG	10	LOC103827870;LOC103835634;LOC103838330;LOC103839911;LOC103841070;LOC103843613;LOC103850829;LOC103855958;LOC103860375;LOC103871804
C3H	Up	4	LOC103835634;LOC103841070;LOC103843613;LOC103860375
C3H	Down	6	LOC103827870;LOC103838330;LOC103839911;LOC103850829;LOC103855958;LOC103871804
CAMTA	ALL	12	LOC103852389;LOC103853801;LOC103864339;LOC103867678;LOC103869726;LOC103831036;LOC103831164;LOC103833552;LOC103835324;LOC103837519;LOC103837899;LOC103847205
CAMTA	DEG	0	--
CAMTA	Up	0	--
CAMTA	Down	0	--
CO-like	ALL	45	LOC103834958;LOC103849175;LOC103249154;LOC103850925;LOC103851008;LOC108870757;LOC103249145;LOC103851728;LOC103852489;LOC103854528;LOC103856074;LOC103858956;LOC103859237;LOC103861597;LOC103864587;LOC103865263;LOC103866340;LOC103867826;LOC103868662;LOC103874755;LOC103249162;LOC103874359;LOC103874939;LOC103829037;LOC103829157;LOC103830969;LOC103830979;LOC103835359;LOC103835456;LOC103836459;LOC103836…
CO-like	DEG	5	LOC103249154;LOC103844149;LOC103846378;LOC103851008;LOC103858956
CO-like	Up	4	LOC103249154;LOC103846378;LOC103851008;LOC103858956
CO-like	Down	1	LOC103844149
CPP	ALL	22	LOC103850807;LOC103853935;LOC103871699;LOC108871359;LOC103834370;LOC103840202;LOC103854737;LOC103857437;LOC103857436;LOC103859064;LOC103859973;LOC103859972;LOC103861863;LOC103862189;LOC103867617;LOC103868975;LOC103868976;LOC103874424;LOC103848381;LOC103834553;LOC103834741;LOC103837099
CPP	DEG	3	LOC103834370;LOC103834741;LOC103871699
CPP	Up	0	--
CPP	Down	3	LOC103834370;LOC103834741;LOC103871699
DBB	ALL	18	LOC103871219;LOC103853414;LOC103853138;LOC103865141;LOC103867878;LOC103871239;LOC103828072;LOC103830520;LOC103830645;LOC103832003;LOC103832339;LOC103835148;LOC103835153;LOC103836497;LOC103838903;LOC103842538;LOC103843573;LOC103844078
DBB	DEG	6	LOC103836497;LOC103843573;LOC103844078;LOC103853414;LOC103865141;LOC103867878
DBB	Up	6	LOC103836497;LOC103843573;LOC103844078;LOC103853414;LOC103865141;LOC103867878
DBB	Down	0	--
Dof	ALL	80	LOC103856245;LOC103858577;LOC103858586;LOC103858601;LOC103858618;LOC103858634;LOC103861688;LOC103828009;LOC103835279;LOC103850449;LOC103851518;LOC103854920;LOC103855006;LOC103855307;LOC103855469;LOC103856579;LOC103857084;LOC103857721;LOC103858223;LOC103859899;LOC103860544;LOC103860654;LOC103860763;LOC103861211;LOC108871192;LOC103861461;LOC103862808;LOC103863170;LOC103863905;LOC103864893;LOC103864…
Dof	DEG	12	LOC103829018;LOC103830925;LOC103835610;LOC103840650;LOC103840954;LOC103845433;LOC103855006;LOC103856579;LOC103860654;LOC103862808;LOC103863905;LOC103874677
Dof	Up	7	LOC103829018;LOC103830925;LOC103835610;LOC103840650;LOC103855006;LOC103863905;LOC103874677
Dof	Down	5	LOC103840954;LOC103845433;LOC103856579;LOC103860654;LOC103862808
E2F/DP	ALL	14	LOC103874205;LOC103850959;LOC103855470;LOC103855517;LOC103856506;LOC103857604;LOC103865508;LOC103867321;LOC103870970;LOC103873170;LOC103833054;LOC103845563;LOC103847383;LOC103847449
E2F/DP	DEG	2	LOC103867321;LOC103870970
E2F/DP	Up	0	--
E2F/DP	Down	2	LOC103867321;LOC103870970
EIL	ALL	13	LOC103835754;LOC103850343;LOC103851397;LOC103852860;LOC103855853;LOC103858337;LOC103859874;LOC103869281;LOC103873935;LOC103830733;LOC103831849;LOC103832846;LOC103845609
EIL	DEG	1	LOC103858337
EIL	Up	0	--
EIL	Down	1	LOC103858337
ERF	ALL	248	LOC103852206;LOC103862049;LOC103838346;LOC103850433;LOC103852120;LOC103855373;LOC103855430;LOC103856383;LOC103861414;LOC103867742;LOC103867861;LOC103869194;LOC103833785;LOC103833811;LOC103836625;LOC103839768;LOC103841650;LOC103842191;LOC103847142;LOC103850582;LOC103850650;LOC103850661;LOC103850784;LOC103850861;LOC103850905;LOC103851172;LOC103851182;LOC103851299;LOC103851411;LOC103851742;LOC103852…
ERF	DEG	38	LOC103829012;LOC103830678;LOC103830865;LOC103831951;LOC103832689;LOC103833096;LOC103834015;LOC103834016;LOC103834775;LOC103834870;LOC103835331;LOC103837736;LOC103838346;LOC103838958;LOC103839535;LOC103841898;LOC103842657;LOC103843116;LOC103843716;LOC103843859;LOC103846580;LOC103846706;LOC103850661;LOC103850861;LOC103852118;LOC103854399;LOC103854952;LOC103855430;LOC103856012;LOC103856487;LOC103859…
ERF	Up	10	LOC103830865;LOC103833096;LOC103834870;LOC103846580;LOC103850861;LOC103854399;LOC103856012;LOC103866481;LOC103867334;LOC103870045
ERF	Down	28	LOC103829012;LOC103830678;LOC103831951;LOC103832689;LOC103834015;LOC103834016;LOC103834775;LOC103835331;LOC103837736;LOC103838346;LOC103838958;LOC103839535;LOC103841898;LOC103842657;LOC103843116;LOC103843716;LOC103843859;LOC103846706;LOC103850661;LOC103852118;LOC103854952;LOC103855430;LOC103856487;LOC103859615;LOC103860609;LOC103864857;LOC103865292;LOC103866160
FAR1	ALL	45	LOC103857855;LOC103841123;LOC103834833;LOC117134265;LOC117132053;LOC103853881;LOC103854634;LOC103854690;LOC103856355;LOC103857863;LOC103858333;LOC103861559;LOC117132711;LOC117133647;LOC103872159;LOC103866061;LOC103866059;LOC117134264;LOC103866765;LOC103867629;LOC103871343;LOC103868498;LOC117133910;LOC103869116;LOC103870663;LOC103871797;LOC103833970;LOC103829834;LOC103829892;LOC103850231;LOC103830…
FAR1	DEG	0	--
FAR1	Up	0	--
FAR1	Down	0	--
G2-like	ALL	154	LOC103864545;LOC103854324;LOC103855640;LOC108868801;LOC103869643;LOC103871136;LOC103871163;LOC103871388;LOC103873783;LOC103831963;LOC103849734;LOC103849708;LOC103847329;LOC103828237;LOC103850633;LOC103850355;LOC103851049;LOC103851173;LOC103851819;LOC103852516;LOC103852594;LOC103852662;LOC103853188;LOC103868161;LOC103848554;LOC103848864;LOC103848466;LOC103853849;LOC103832763;LOC103832766;LOC103854…
G2-like	DEG	13	LOC103827790;LOC103829805;LOC103831280;LOC103835671;LOC103839454;LOC103842978;LOC103842980;LOC103843260;LOC103852516;LOC103854619;LOC103862509;LOC103868788;LOC103873296
G2-like	Up	3	LOC103854619;LOC103862509;LOC103873296
G2-like	Down	10	LOC103827790;LOC103829805;LOC103831280;LOC103835671;LOC103839454;LOC103842978;LOC103842980;LOC103843260;LOC103852516;LOC103868788
GATA	ALL	63	LOC103866996;LOC103869353;LOC103835559;LOC103850309;LOC103855526;LOC103862121;LOC103862965;LOC103865903;LOC103870102;GATA1;LOC103835371;LOC103835771;LOC103835793;LOC103839456;LOC103849709;LOC103851805;LOC103853786;LOC103854586;LOC103854842;LOC103856792;LOC103859688;LOC103859873;LOC103860012;LOC103860673;LOC103860688;LOC103860826;LOC103861486;LOC103861615;LOC103862202;LOC103862367;LOC103862478;LOC…
GATA	DEG	8	LOC103843419;LOC103849709;LOC103859688;LOC103860688;LOC103860826;LOC103862202;LOC103866187;LOC103875032
GATA	Up	2	LOC103862202;LOC103866187
GATA	Down	6	LOC103843419;LOC103849709;LOC103859688;LOC103860688;LOC103860826;LOC103875032
GRAS	ALL	49	LOC103858567;LOC103866272;LOC103868300;LOC103873732;LOC103852095;LOC103852324;PAT1;LOC103857726;LOC103858159;LOC103862490;LOC117125701;LOC103862567;LOC103862870;LOC103864129;LOC103864937;LOC103870073;LOC103855161;LOC103871348;LOC103871035;LOC103871334;LOC117125857;LOC103872411;LOC103872980;LOC103874930;LOC103827572;LOC103839968;LOC103828848;LOC103829376;LOC103829505;LOC103829567;LOC103850094;LOC1…
GRAS	DEG	4	LOC103838342;LOC103843450;LOC103858567;LOC103862870
GRAS	Up	1	LOC103843450
GRAS	Down	3	LOC103838342;LOC103858567;LOC103862870
GRF	ALL	16	LOC103858126;LOC103864387;LOC103852019;LOC103857622;LOC103858395;GRF5;LOC103861465;LOC103862578;LOC103872152;LOC103865541;LOC103866214;LOC103867286;LOC103870079;LOC103828496;LOC103850270;LOC103841221
GRF	DEG	1	LOC103861465
GRF	Up	1	LOC103861465
GRF	Down	0	--
GeBP	ALL	23	LOC103864709;LOC103862997;LOC103831052;LOC103850023;LOC103861536;LOC103848165;LOC103838558;LOC103838549;LOC103849644;LOC103863621;LOC103863701;LOC103863852;LOC103863853;LOC103863854;LOC103864145;LOC103865534;LOC103868311;LOC103849159;LOC103871907;LOC103874565;LOC103828812;LOC103838435;LOC103843240
GeBP	DEG	0	--
GeBP	Up	0	--
GeBP	Down	0	--
HB-PHD	ALL	5	LOC103853065;LOC103837222;LOC103869447;LOC103869449;LOC103834696
HB-PHD	DEG	0	--
HB-PHD	Up	0	--
HB-PHD	Down	0	--
HB-other	ALL	12	LOC103838095;LOC103868178;LOC103869571;LOC103872312;LOC103827923;LOC103832849;LOC103835318;LOC103846745;LOC103846915;LOC103838952;LOC103841922;LOC103846735
HB-other	DEG	0	--
HB-other	Up	0	--
HB-other	Down	0	--
HD-ZIP	ALL	100	LOC103855378;LOC103857600;LOC103866178;LOC103850318;LOC103859403;LOC103863308;LOC103868148;LOC103869156;LOC103844167;LOC103850065;LOC103850512;LOC103850970;LOC103851099;LOC103851303;LOC103851488;LOC103851999;LOC103852612;LOC103852693;LOC103854076;LOC103855293;LOC103855339;LOC103855538;LOC103855539;LOC103855688;LOC103856117;LOC103858855;LOC103860113;LOC103860914;LOC103861249;LOC103862493;LOC103862…
HD-ZIP	DEG	13	LOC103831624;LOC103831820;LOC103839970;LOC103840675;LOC103850318;LOC103862806;LOC103865350;LOC103866178;LOC103866293;LOC103866443;LOC103867425;LOC103868148;LOC103870983
HD-ZIP	Up	4	LOC103862806;LOC103866293;LOC103866443;LOC103870983
HD-ZIP	Down	9	LOC103831624;LOC103831820;LOC103839970;LOC103840675;LOC103850318;LOC103865350;LOC103866178;LOC103867425;LOC103868148
HRT-like	ALL	3	LOC103868467;LOC103866492;LOC103845108
HRT-like	DEG	0	--
HRT-like	Up	0	--
HRT-like	Down	0	--
HSF	ALL	97	LOC103862791;LOC103855665;LOC103856909;LOC103857530;LOC103857601;LOC108871121;LOC103864388;LOC103827874;LOC103874380;LOC103834305;LOC103838431;LOC103843941;LOC103851069;LOC103852254;LOC103852501;LOC103852771;LOC103853377;LOC117132072;LOC103848835;LOC103854031;LOC103854971;LOC103854972;LOC103855113;LOC103857501;LOC103857915;LOC103857993;LOC103858372;LOC103858608;LOC103858992;LOC103859828;LOC103859…
HSF	DEG	5	LOC103834087;LOC103840825;LOC103856909;LOC103862516;LOC103874639
HSF	Up	5	LOC103834087;LOC103840825;LOC103856909;LOC103862516;LOC103874639
HSF	Down	0	--
LBD	ALL	64	LOC103859023;LOC103828070;LOC103842520;LOC103828214;LOC103843350;LOC103852288;LOC103852815;LOC103853305;LOC103854310;LOC103854223;LOC103855327;LOC103857294;LOC103857934;LOC103858016;LOC103858293;LOC103858968;LOC103859556;LOC103860639;LOC103862548;LOC103862995;LOC103864483;LOC103864891;LOC103865014;LOC103865030;LOC103865147;LOC103865808;LOC103865946;LOC103865947;LOC103866208;LOC103866207;LOC103866…
LBD	DEG	9	LOC103829748;LOC103840914;LOC103843350;LOC103843427;LOC103857294;LOC103858968;LOC103860639;LOC103865014;LOC103867979
LBD	Up	4	LOC103843427;LOC103857294;LOC103865014;LOC103867979
LBD	Down	5	LOC103829748;LOC103840914;LOC103843350;LOC103858968;LOC103860639
LFY	ALL	2	LOC103249142;LOC103249152
LFY	DEG	0	--
LFY	Up	0	--
LFY	Down	0	--
LSD	ALL	5	LOC103858192;LOC103861197;LOC103874754;LOC103834161;LOC103834185
LSD	DEG	0	--
LSD	Up	0	--
LSD	Down	0	--
M-type_MADS	ALL	94	LOC103860349;LOC103829542;LOC117126795;LOC103829532;LOC103837933;LOC103846136;LOC103845485;LOC103850007;LOC103850056;LOC103850059;LOC103850623;LOC117125687;LOC103851500;LOC103851501;LOC103868267;LOC103854647;LOC103854696;LOC103854828;LOC103854830;LOC103854838;LOC103854839;LOC103855295;LOC103856970;LOC103858217;LOC103859172;LOC103870790;LOC103863673;LOC117133336;LOC103863928;LOC103863942;LOC103863…
M-type_MADS	DEG	5	LOC103833404;LOC103848482;LOC103850056;LOC103864905;LOC103874476
M-type_MADS	Up	3	LOC103833404;LOC103848482;LOC103850056
M-type_MADS	Down	2	LOC103864905;LOC103874476
MIKC_MADS	ALL	93	LOC103856547;LOC103840485;LOC103856965;LOC103860605;LOC103862215;LOC103863210;LOC103842962;LOC103850339;LOC103851336;LOC103852552;LOC103852713;LOC103853937;LOC103854491;LOC103854906;LOC103854924;LOC103854955;LOC103854984;LOC103855272;LOC103855273;LOC103855275;LOC103855854;LOC103856031;LOC103856162;LOC103856435;LOC103857163;LOC103857164;LOC103857284;LOC103858178;SOC1;LOC103858546;LOC103860514;LOC1…
MIKC_MADS	DEG	11	FLC1;LOC103839393;LOC103850339;LOC103855854;LOC103856031;LOC103860605;LOC103864363;LOC103866224;LOC103866913;LOC103873932;LOC103875390
MIKC_MADS	Up	4	LOC103860605;LOC103864363;LOC103866224;LOC103866913
MIKC_MADS	Down	7	FLC1;LOC103839393;LOC103850339;LOC103855854;LOC103856031;LOC103873932;LOC103875390
MYB	ALL	267	LOC103857696;LOC103861662;LOC103832978;LOC103847130;LOC103850523;LOC103855673;LOC103856815;LOC103864180;LOC103859038;LOC103860220;LOC103863322;LOC103867859;LOC103827837;LOC103831818;LOC103833774;LOC103842503;LOC103849769;LOC103849714;LOC103849707;LOC103845973;LOC103847011;LOC103848147;LOC103848231;LOC103849889;LOC103849945;LOC103843907;LOC103842799;LOC103850427;LOC103850701;LOC103850330;LOC103850…
MYB	DEG	25	LOC103830700;LOC103830976;LOC103831818;LOC103831916;LOC103831917;LOC103831932;LOC103835174;LOC103844065;LOC103845898;LOC103846317;LOC103846421;LOC103850282;LOC103850980;LOC103852086;LOC103857119;LOC103858909;LOC103859162;LOC103860474;LOC103860547;LOC103862384;LOC103866398;LOC103870743;LOC103871622;LOC103873034;LOC103873321
MYB	Up	14	LOC103830976;LOC103831818;LOC103831932;LOC103835174;LOC103846317;LOC103846421;LOC103858909;LOC103859162;LOC103860474;LOC103862384;LOC103866398;LOC103871622;LOC103873034;LOC103873321
MYB	Down	11	LOC103830700;LOC103831916;LOC103831917;LOC103844065;LOC103845898;LOC103850282;LOC103850980;LOC103852086;LOC103857119;LOC103860547;LOC103870743
MYB_related	ALL	228	LOC103864107;LOC103833283;LOC103867386;LOC103854792;LOC103861797;LOC103866928;LOC103868158;LOC103827702;LOC103873585;LOC103872961;LOC103828832;LOC103830449;LOC103832218;LOC103839923;LOC103840282;LOC103845457;LOC103847402;LOC108871578;LOC103848599;LOC103848060;LOC103849006;LOC103850559;LOC103850630;LOC103850900;LOC103851098;LOC103851551;LOC103851947;LOC103852047;LOC103852624;MYBL2-2;LOC103852767;L…
MYB_related	DEG	40	LOC103830900;LOC103831733;LOC103831984;LOC103833283;LOC103835205;LOC103837176;LOC103837875;LOC103838266;LOC103839760;LOC103842704;LOC103843940;LOC103845398;LOC103846255;LOC103848049;LOC103852767;LOC103852923;LOC103855463;LOC103856239;LOC103856607;LOC103858398;LOC103859841;LOC103860553;LOC103860911;LOC103864287;LOC103864904;LOC103865597;LOC103866372;LOC103866470;LOC103867307;LOC103868317;LOC103869…
MYB_related	Up	10	LOC103830900;LOC103831984;LOC103833283;LOC103845398;LOC103846255;LOC103856239;LOC103856607;LOC103860911;LOC103864287;LOC103868317
MYB_related	Down	30	LOC103831733;LOC103835205;LOC103837176;LOC103837875;LOC103838266;LOC103839760;LOC103842704;LOC103843940;LOC103848049;LOC103852767;LOC103852923;LOC103855463;LOC103858398;LOC103859841;LOC103860553;LOC103864904;LOC103865597;LOC103866372;LOC103866470;LOC103867307;LOC103869496;LOC103869689;LOC103870477;LOC103870633;LOC103872532;LOC103872599;LOC103872618;LOC103874252;LOC103874497;LOC117127286
NAC	ALL	216	LOC103870065;LOC103853758;LOC103854361;LOC103854379;LOC103855918;LOC103867111;LOC103829380;LOC103831350;LOC103838076;LOC103840722;LOC103840729;LOC103841667;LOC103849721;LOC103847507;LOC103847517;LOC103847527;LOC103850060;LOC103850061;LOC103844107;LOC103842942;LOC103850547;LOC103850666;LOC103850712;LOC103850713;LOC103850721;LOC103850760;LOC103850849;LOC103851167;LOC103851432;LOC103851438;LOC103851…
NAC	DEG	21	LOC103828569;LOC103829163;LOC103829311;LOC103831344;LOC103836814;LOC103838076;LOC103840596;LOC103841667;LOC103845558;LOC103847201;LOC103850060;LOC103850849;LOC103853074;LOC103854956;LOC103863903;LOC103868844;LOC103868845;LOC103871175;LOC103873617;LOC103875105;LOC108870108
NAC	Up	14	LOC103829311;LOC103831344;LOC103836814;LOC103841667;LOC103847201;LOC103850060;LOC103853074;LOC103854956;LOC103863903;LOC103868844;LOC103868845;LOC103871175;LOC103873617;LOC108870108
NAC	Down	7	LOC103828569;LOC103829163;LOC103838076;LOC103840596;LOC103845558;LOC103850849;LOC103875105
NF-X1	ALL	4	LOC103871791;LOC103833819;LOC103868115;LOC103846906
NF-X1	DEG	0	--
NF-X1	Up	0	--
NF-X1	Down	0	--
NF-YA	ALL	19	LOC103836529;LOC103842343;LOC103849907;LOC103850828;LOC103852805;LOC103855982;LOC103859112;LOC103859880;LOC103867423;LOC103832749;LOC103869216;LOC103871071;LOC103830778;LOC103831785;LOC103832630;LOC103840389;LOC103842742;LOC103846627;LOC103846990
NF-YA	DEG	1	LOC103842742
NF-YA	Up	1	LOC103842742
NF-YA	Down	0	--
NF-YB	ALL	24	LOC103840387;LOC103853830;LOC103855765;LOC103857654;LOC103857825;LOC103858257;LOC103859649;LOC103860377;LOC103865575;LOC103866344;LOC103867074;LOC103869864;LOC103871639;LOC103827627;LOC103829359;LOC103829668;LOC103836262;LOC103837349;LOC103837636;LOC103839512;LOC103839510;LOC103869085;LOC103841259;LOC103847137
NF-YB	DEG	0	--
NF-YB	Up	0	--
NF-YB	Down	0	--
NF-YC	ALL	14	LOC103845524;LOC103851275;LOC103859444;LOC103871543;LOC103871634;LOC103873128;LOC103873759;LOC103827983;LOC103830155;LOC103836365;LOC103843367;LOC103843421;LOC103847093;LOC103847094
NF-YC	DEG	0	--
NF-YC	Up	0	--
NF-YC	Down	0	--
NZZ/SPL	ALL	2	LOC103867043;LOC103861687
NZZ/SPL	DEG	0	--
NZZ/SPL	Up	0	--
NZZ/SPL	Down	0	--
Nin-like	ALL	26	LOC103874820;LOC103829610;LOC103861648;LOC103851025;LOC103853408;LOC103858074;LOC103858072;LOC103861456;LOC103862400;LOC103866075;LOC103866723;LOC103872852;LOC103874190;LOC103828104;LOC103845991;LOC103829417;LOC103829881;LOC103830221;LOC103831921;LOC103832092;LOC103835787;LOC103836271;LOC103837761;LOC103849701;LOC103844783;LOC103846356
Nin-like	DEG	2	LOC103830221;LOC103866723
Nin-like	Up	2	LOC103830221;LOC103866723
Nin-like	Down	0	--
RAV	ALL	13	LOC103852529;LOC103853887;LOC103868609;LOC103871300;LOC103871324;LOC103871326;LOC103871341;LOC103871946;LOC103875354;LOC103833213;LOC103835464;LOC103840594;LOC103843064
RAV	DEG	0	--
RAV	Up	0	--
RAV	Down	0	--
S1Fa-like	ALL	2	LOC103863420;LOC103841261
S1Fa-like	DEG	0	--
S1Fa-like	Up	0	--
S1Fa-like	Down	0	--
SAP	ALL	1	LOC103849190
SAP	DEG	0	--
SAP	Up	0	--
SAP	Down	0	--
SBP	ALL	29	LOC103840895;LOC103851198;LOC103852554;LOC103853034;LOC103857275;LOC103857508;LOC103863019;LOC103865301;LOC103865930;LOC103849484;LOC103866616;LOC103867507;LOC103868453;LOC103869942;LOC103871144;LOC103872891;LOC103827978;LOC103829068;LOC103829069;LOC103830125;LOC103831318;LOC103832120;LOC103835406;LOC103839253;LOC103839042;LOC103839045;LOC103843824;LOC103844692;LOC103845803
SBP	DEG	2	LOC103857508;LOC103863019
SBP	Up	0	--
SBP	Down	2	LOC103857508;LOC103863019
SRS	ALL	17	LOC103869167;LOC103872632;LOC103850822;LOC103852959;LOC103862463;LOC103863234;LOC103864269;SRS7;LOC103828429;LOC117126656;LOC103830646;LOC103832000;LOC103841026;LOC103841356;LOC103846647;LOC103829616;LOC117130571
SRS	DEG	1	LOC103850822
SRS	Up	1	LOC103850822
SRS	Down	0	--
STAT	ALL	3	LOC103872490;LOC103875046;LOC103839640
STAT	DEG	0	--
STAT	Up	0	--
STAT	Down	0	--
TALE	ALL	37	LOC103865094;LOC103850218;LOC103851331;LOC103850437;LOC103850287;LOC103852657;LOC103852950;LOC103854769;LOC103855442;LOC103855895;LOC103857602;LOC103858468;LOC103860455;LOC103862107;LOC103862209;LOC103862360;LOC103864082;LOC103864492;LOC103864766;LOC103865497;LOC103867328;LOC103872770;LOC103874387;LOC103846039;LOC103830651;LOC103831994;LOC103831995;LOC103835006;LOC103835665;LOC103835834;LOC103838…
TALE	DEG	4	LOC103835834;LOC103850218;LOC103850287;LOC103864082
TALE	Up	2	LOC103850287;LOC103864082
TALE	Down	2	LOC103835834;LOC103850218
TCP	ALL	43	LOC103856308;LOC103838007;LOC103841727;LOC117131903;LOC103852124;LOC103852386;LOC103852526;LOC103852605;LOC103852745;LOC103854351;LOC117132164;LOC103854905;LOC103854927;LOC103855757;LOC103855775;LOC103858182;LOC103858942;LOC103859604;LOC103859756;LOC103860559;LOC103860988;LOC103864047;LOC103866914;LOC103867916;LOC103869962;LOC103870932;LOC103873222;LOC103874198;LOC103875255;LOC103830917;LOC103831…
TCP	DEG	3	LOC103831037;LOC103860988;LOC103867916
TCP	Up	2	LOC103860988;LOC103867916
TCP	Down	1	LOC103831037
Trihelix	ALL	63	LOC108872178;LOC103868920;LOC117125618;LOC103842297;LOC103847088;LOC103850420;LOC103850507;LOC103852127;LOC103853053;LOC103853054;LOC103853831;LOC117131705;LOC117131706;LOC103854639;LOC103855423;LOC103855535;LOC103857766;LOC103858141;LOC103859272;LOC117132605;LOC103859763;LOC103860039;LOC103865277;LOC103866826;LOC103867126;LOC103867524;LOC103832746;LOC103869536;LOC103870374;LOC103870494;LOC103870…
Trihelix	DEG	6	LOC103830595;LOC103850420;LOC103850507;LOC103855535;LOC103859272;LOC103870494
Trihelix	Up	1	LOC103850420
Trihelix	Down	5	LOC103830595;LOC103850507;LOC103855535;LOC103859272;LOC103870494
VOZ	ALL	4	LOC103865944;LOC103866633;LOC103835313;LOC103838946
VOZ	DEG	0	--
VOZ	Up	0	--
VOZ	Down	0	--
WOX	ALL	27	LOC103875250;LOC103828205;LOC103850597;LOC103851130;LOC103851583;LOC103853675;LOC103857514;LOC103858283;LOC103859737;LOC103862417;LOC103864903;LOC103867499;LOC103868722;LOC103869622;LOC103870362;LOC103855175;LOC103872836;LOC103872858;LOC103874095;LOC103828454;LOC103833100;LOC103835536;LOC103837833;LOC103843178;LOC103845358;LOC103845897;LOC103846917
WOX	DEG	4	LOC103828454;LOC103868722;LOC103870362;LOC103872836
WOX	Up	2	LOC103828454;LOC103870362
WOX	Down	2	LOC103868722;LOC103872836
WRKY	ALL	1062	LOC103851482;LOC103873962;LOC103846230;LOC103854644;LOC103874733;LOC103829070;LOC103837357;LOC103837835;LOC103843292;LRRII5;LOC103850090;LOC103850407;LOC103850563;LOC103851368;WRKY18;WRKY74;LOC103852110;LOC103852207;LOC117134422;LOC103853036;LOC103853285;LOC103853623;LOC103855178;LOC103853953;LOC103856138;LOC103856745;LOC103856756;LOC103856956;LOC103857982;LOC103858973;LOC103858978;LOC103859640;L…
WRKY	DEG	86	LOC103827800;LOC103828112;LOC103829020;LOC103829401;LOC103830477;LOC103830749;LOC103830933;LOC103831523;LOC103832116;LOC103832204;LOC103832887;LOC103832930;LOC103833689;LOC103833881;LOC103834510;LOC103834590;LOC103835184;LOC103836692;LOC103837057;LOC103837290;LOC103837424;LOC103838447;LOC103839145;LOC103839828;LOC103840562;LOC103842862;LOC103843163;LOC103843431;LOC103843774;LOC103844441;LOC103844…
WRKY	Up	37	LOC103827800;LOC103828112;LOC103829020;LOC103830477;LOC103830933;LOC103837290;LOC103838447;LOC103839145;LOC103840562;LOC103843163;LOC103843774;LOC103844441;LOC103844627;LOC103845984;LOC103848908;LOC103849604;LOC103849692;LOC103851823;LOC103852207;LOC103853841;LOC103854644;LOC103856745;LOC103857967;LOC103859857;LOC103860492;LOC103862019;LOC103864157;LOC103864444;LOC103865027;LOC103865785;LOC103865…
WRKY	Down	49	LOC103829401;LOC103830749;LOC103831523;LOC103832116;LOC103832204;LOC103832887;LOC103832930;LOC103833689;LOC103833881;LOC103834510;LOC103834590;LOC103835184;LOC103836692;LOC103837057;LOC103837424;LOC103839828;LOC103842862;LOC103843431;LOC103845024;LOC103845091;LOC103845318;LOC103845810;LOC103845829;LOC103850407;LOC103852650;LOC103854445;LOC103856329;LOC103857034;LOC103859061;LOC103859317;LOC103859…
Whirly	ALL	3	LOC103827509;LOC103831651;LOC103836074
Whirly	DEG	0	--
Whirly	Up	0	--
Whirly	Down	0	--
YABBY	ALL	11	LOC103858163;LOC103858348;LOC103866196;LOC103871588;LOC103829273;LOC103830131;LOC103831319;LOC103836389;LOC103840760;LOC103843396;LOC103843397
YABBY	DEG	0	--
YABBY	Up	0	--
YABBY	Down	0	--
ZF-HD	ALL	30	LOC103862371;LOC103852596;LOC103852940;LOC103853989;LOC103855300;LOC103856558;LOC103860674;LOC103863915;LOC103872237;LOC103872686;LOC103873973;LOC103875120;LOC103875121;LOC103830655;LOC103830691;LOC103831933;LOC103831983;LOC103834899;LOC103835881;LOC103837038;LOC103837039;LOC103837578;LOC103837853;LOC103839282;LOC103839281;LOC103841009;LOC103842678;LOC103842951;LOC103842967;LOC103846431
ZF-HD	DEG	1	LOC103830691
ZF-HD	Up	0	--
ZF-HD	Down	1	LOC103830691
bHLH	ALL	328	LOC103857186;LOC103862298;LOC103871090;LOC103837276;LOC103843882;LOC103852197;LOC103853098;LOC103853832;LOC103854095;LOC103855208;LOC117132419;LOC103855832;LOC103858529;LOC103858945;LOC103858954;LOC108869130;LOC103863179;LOC103869671;LOC103827941;LOC103874479;LOC103829672;LOC103830854;LOC103831991;LOC103833279;LOC103832202;LOC103834883;LOC103835879;LOC103836899;LOC103837246;LOC103838840;LOC103839…
bHLH	DEG	24	EGL3;LOC103828402;LOC103829328;LOC103834973;LOC103835698;LOC103835879;LOC103837276;LOC103838291;LOC103838715;LOC103840273;LOC103842465;LOC103842612;LOC103847806;LOC103852197;LOC103852461;LOC103852762;LOC103858039;LOC103862454;LOC103867902;LOC103869298;LOC103871814;LOC103872094;LOC103874079;LOC108869478
bHLH	Up	3	LOC103842612;LOC103852197;LOC103871814
bHLH	Down	21	EGL3;LOC103828402;LOC103829328;LOC103834973;LOC103835698;LOC103835879;LOC103837276;LOC103838291;LOC103838715;LOC103840273;LOC103842465;LOC103847806;LOC103852461;LOC103852762;LOC103858039;LOC103862454;LOC103867902;LOC103869298;LOC103872094;LOC103874079;LOC108869478
bZIP	ALL	142	LOC103858218;LOC103866462;LOC103872246;LOC103832273;LOC103836519;LOC103842661;LOC103856711;LOC103867411;LOC103828747;LOC103837451;LOC103839184;LOC103845632;LOC103847288;LOC103850638;LOC103850347;LOC103850763;LOC103851007;LOC103852538;LOC103852947;LOC103853909;LOC103854498;LOC103854621;LOC103854786;LOC103855287;LOC103855703;LOC103856165;LOC103857568;LOC103857824;LOC103857941;LOC103858015;LOC103859…
bZIP	DEG	10	HY5;LOC103832275;LOC103835156;LOC103837568;LOC103843040;LOC103845918;LOC103846382;LOC103865861;LOC103872064;LOC103874345
bZIP	Up	3	HY5;LOC103832275;LOC103865861
bZIP	Down	7	LOC103835156;LOC103837568;LOC103843040;LOC103845918;LOC103846382;LOC103872064;LOC103874345

## Sheet: L7_S3 vs L7_S1_TFs
Supplementary Table S11: Number of different TF families at S3 stage in Longyou-7(L7).
TFs	Group	Gene_number	Genes
AP2	ALL	30	LOC103858033;LOC103862143;LOC103835650;LOC103850320;LOC103851109;LOC103851522;LOC103851711;LOC103852792;LOC103855873;LOC103857994;LOC103858289;LOC103862524;LOC103862580;LOC103866577;LOC103868583;LOC103869225;LOC103871295;LOC103872406;LOC103874158;LOC103829531;LOC103829752;LOC103829972;LOC103832437;LOC103835046;LOC103836535;LOC103841348;LOC103841411;LOC103845425;LOC103833171;LOC103846798
AP2	DEG	9	LOC103829752;LOC103835046;LOC103851522;LOC103855873;LOC103857994;LOC103858289;LOC103862580;LOC103872406;LOC103874158
AP2	Up	1	LOC103874158
AP2	Down	8	LOC103829752;LOC103835046;LOC103851522;LOC103855873;LOC103857994;LOC103858289;LOC103862580;LOC103872406
ARF	ALL	62	ARF16-1;ARF9-1;LOC103829217;LOC103839967;ARF7-2;ARF2-1;LOC103857480;LOC103859673;LOC103859715;ARF9-2;LOC103861847;ARF16-2;ARF18-2;ARF8-2;ARF3-2;LOC103866316;ARF11;ARF3-1;LOC103867547;LOC103869675;LOC103869753;LOC103869905;LOC103871247;ARF19-2;ARF5-3;LOC103872935;LOC103873359;ARF26;ARF2-2;LOC103874434;LOC103827907;ARF5-1;ARF10;LOC103830339;ARF17-1;ARF8-1;ARF17-2;LOC103832822;LOC103835219;LOC103835…
ARF	DEG	13	ARF18-2;ARF19-1;ARF5-2;LOC103829217;LOC103832822;LOC103839230;LOC103839625;LOC103843664;LOC103844245;LOC103844276;LOC103867547;LOC103869905;LOC103874434
ARF	Up	2	LOC103832822;LOC103839625
ARF	Down	11	ARF18-2;ARF19-1;ARF5-2;LOC103829217;LOC103839230;LOC103843664;LOC103844245;LOC103844276;LOC103867547;LOC103869905;LOC103874434
ARR-B	ALL	45	LOC103855959;LOC103870141;LOC103874162;LOC103850461;LOC103850647;LOC103851662;LOC103854042;LOC103854584;LOC103854859;LOC103855720;LOC103857977;LOC117132498;LOC103859684;LOC103860589;LOC103860825;LOC103860963;LOC103862099;LOC103863065;LOC103864613;LOC103866306;LOC103866432;LOC103866550;LOC103868658;LOC103869728;LOC103871817;LOC103872707;LOC103873174;LOC103874727;LOC103874318;LOC103875029;LOC103830…
ARR-B	DEG	12	LOC103837062;LOC103837378;LOC103838572;LOC103847424;LOC103847729;LOC103854859;LOC103857977;LOC103860589;LOC103860963;LOC103866306;LOC103866432;LOC103874318
ARR-B	Up	8	LOC103837062;LOC103837378;LOC103847424;LOC103854859;LOC103860589;LOC103866306;LOC103866432;LOC103874318
ARR-B	Down	4	LOC103838572;LOC103847729;LOC103857977;LOC103860963
B3	ALL	238	LOC103854857;LOC117132148;LOC103851640;LOC103851661;LOC103851695;LOC103851686;LOC103853565;LOC103855157;LOC103859136;LOC117127280;LOC103863737;LOC103863768;LOC117132841;LOC117132922;LOC117126661;LOC117133549;LOC117133552;LOC117134311;LOC103874146;LOC117126704;LOC117133477;LOC103837597;LOC103838421;LOC103838918;LOC103841168;LOC103842440;LOC103849927;LOC103828258;LOC103851146;LOC103851520;LOC103851…
B3	DEG	24	LOC103831787;LOC103832429;LOC103832430;LOC103834595;LOC103834598;LOC103838918;LOC103839134;LOC103839910;LOC103842233;LOC103848562;LOC103849927;LOC103851686;LOC103862080;LOC103865039;LOC103865512;LOC103866126;LOC103867318;LOC103867707;LOC103867790;LOC103868650;LOC103869627;LOC103870330;LOC103874404;LOC103874932
B3	Up	9	LOC103832429;LOC103839134;LOC103839910;LOC103849927;LOC103865039;LOC103865512;LOC103867318;LOC103869627;LOC103870330
B3	Down	15	LOC103831787;LOC103832430;LOC103834595;LOC103834598;LOC103838918;LOC103842233;LOC103848562;LOC103851686;LOC103862080;LOC103866126;LOC103867707;LOC103867790;LOC103868650;LOC103874404;LOC103874932
BBR-BPC	ALL	12	LOC103861339;LOC103852447;LOC103857571;LOC103862898;LOC103864260;LOC103872265;LOC103828081;LOC103830249;LOC103835155;LOC103836058;LOC103841875;LOC103842953
BBR-BPC	DEG	1	LOC103842953
BBR-BPC	Up	0	--
BBR-BPC	Down	1	LOC103842953
BES1	ALL	29	LOC103865897;LOC103856918;LOC103868361;LOC103851866;LOC103852932;LOC103853143;LOC103853626;LOC103856327;LOC103856969;LOC103860025;LOC103860664;LOC103860895;LOC103861022;LOC103862496;LOC103866930;LOC103867633;LOC103872733;LOC103874851;LOC117126222;LOC103828653;LOC103830669;LOC103831968;LOC103832348;LOC103832587;LOC103833505;LOC103835847;LOC103836914;LOC103842649;LOC103845813
BES1	DEG	8	LOC103828653;LOC103833505;LOC103836914;LOC103842649;LOC103853143;LOC103860664;LOC103860895;LOC103868361
BES1	Up	4	LOC103828653;LOC103853143;LOC103860895;LOC103868361
BES1	Down	4	LOC103833505;LOC103836914;LOC103842649;LOC103860664
C2H2	ALL	292	LOC103874453;LOC103874360;LOC103874642;LOC103829516;LOC103855767;LOC103858232;LOC103863353;LOC103866964;LOC103869350;LOC103871426;LOC103827754;LOC103874724;LOC103873506;LOC103836061;LOC103833909;LOC103835639;LOC103837107;LOC103839235;LOC103842232;LOC103842544;LOC103849733;LOC103849730;LOC103846250;LOC103847536;LOC103848184;LOC103850401;LOC103850500;LOC103850544;LOC103850629;LOC103850909;LOC103851…
C2H2	DEG	28	LOC103827538;LOC103829133;LOC103831089;LOC103832017;LOC103835434;LOC103835603;LOC103836572;LOC103838388;LOC103839020;LOC103839462;LOC103843297;LOC103844310;LOC103845403;LOC103846763;LOC103847305;LOC103847695;LOC103851458;LOC103851919;LOC103852219;LOC103852308;LOC103852473;LOC103856063;LOC103860956;LOC103861482;LOC103871426;LOC103873712;LOC103874383;LOC117125661
C2H2	Up	12	LOC103827538;LOC103835603;LOC103844310;LOC103845403;LOC103847305;LOC103851458;LOC103851919;LOC103856063;LOC103860956;LOC103861482;LOC103873712;LOC117125661
C2H2	Down	16	LOC103829133;LOC103831089;LOC103832017;LOC103835434;LOC103836572;LOC103838388;LOC103839020;LOC103839462;LOC103843297;LOC103846763;LOC103847695;LOC103852219;LOC103852308;LOC103852473;LOC103871426;LOC103874383
C3H	ALL	219	LOC103870155;LOC103870247;LOC103848319;LOC103853797;LOC103857422;LOC103863258;LOC103847628;LOC103834976;LOC103836651;LOC103837309;LOC103837943;LOC103839906;LOC103845792;LOC103848010;LOC103848871;LOC103849971;LOC103828261;LOC117125685;LOC103843613;LOC103850745;LOC103850700;LOC103850802;LOC103850829;LOC103851119;LOC103851141;LOC103851143;LOC103851144;LOC103851181;LOC103851212;LOC103852503;LOC103852…
C3H	DEG	30	CENH3;LOC103828956;LOC103830777;LOC103831453;LOC103832943;LOC103835586;LOC103842608;LOC103846626;LOC103848010;LOC103850829;LOC103851119;LOC103851181;LOC103851212;LOC103852503;LOC103852811;LOC103853797;LOC103854896;LOC103856316;LOC103857463;LOC103858615;LOC103859110;LOC103861433;LOC103861878;LOC103862521;LOC103863922;LOC103863980;LOC103865234;LOC103870155;LOC103870889;LOC103872790
C3H	Up	18	LOC103828956;LOC103831453;LOC103832943;LOC103835586;LOC103848010;LOC103851119;LOC103851181;LOC103851212;LOC103852503;LOC103852811;LOC103853797;LOC103858615;LOC103861433;LOC103861878;LOC103863922;LOC103863980;LOC103870155;LOC103872790
C3H	Down	12	CENH3;LOC103830777;LOC103842608;LOC103846626;LOC103850829;LOC103854896;LOC103856316;LOC103857463;LOC103859110;LOC103862521;LOC103865234;LOC103870889
CAMTA	ALL	12	LOC103852389;LOC103853801;LOC103864339;LOC103867678;LOC103869726;LOC103831036;LOC103831164;LOC103833552;LOC103835324;LOC103837519;LOC103837899;LOC103847205
CAMTA	DEG	0	--
CAMTA	Up	0	--
CAMTA	Down	0	--
CO-like	ALL	45	LOC103834958;LOC103849175;LOC103249154;LOC103850925;LOC103851008;LOC108870757;LOC103249145;LOC103851728;LOC103852489;LOC103854528;LOC103856074;LOC103858956;LOC103859237;LOC103861597;LOC103864587;LOC103865263;LOC103866340;LOC103867826;LOC103868662;LOC103874755;LOC103249162;LOC103874359;LOC103874939;LOC103829037;LOC103829157;LOC103830969;LOC103830979;LOC103835359;LOC103835456;LOC103836459;LOC103836…
CO-like	DEG	14	LOC103249145;LOC103249154;LOC103249162;LOC103829157;LOC103830979;LOC103836459;LOC103844149;LOC103845200;LOC103846378;LOC103846381;LOC103849175;LOC103851008;LOC103854528;LOC103858956
CO-like	Up	13	LOC103249145;LOC103249154;LOC103249162;LOC103829157;LOC103830979;LOC103836459;LOC103845200;LOC103846378;LOC103846381;LOC103849175;LOC103851008;LOC103854528;LOC103858956
CO-like	Down	1	LOC103844149
CPP	ALL	22	LOC103850807;LOC103853935;LOC103871699;LOC108871359;LOC103834370;LOC103840202;LOC103854737;LOC103857437;LOC103857436;LOC103859064;LOC103859973;LOC103859972;LOC103861863;LOC103862189;LOC103867617;LOC103868975;LOC103868976;LOC103874424;LOC103848381;LOC103834553;LOC103834741;LOC103837099
CPP	DEG	6	LOC103834370;LOC103834741;LOC103837099;LOC103859972;LOC103868975;LOC103871699
CPP	Up	1	LOC103837099
CPP	Down	5	LOC103834370;LOC103834741;LOC103859972;LOC103868975;LOC103871699
DBB	ALL	18	LOC103871219;LOC103853414;LOC103853138;LOC103865141;LOC103867878;LOC103871239;LOC103828072;LOC103830520;LOC103830645;LOC103832003;LOC103832339;LOC103835148;LOC103835153;LOC103836497;LOC103838903;LOC103842538;LOC103843573;LOC103844078
DBB	DEG	8	LOC103828072;LOC103830645;LOC103835148;LOC103835153;LOC103836497;LOC103843573;LOC103844078;LOC103853414
DBB	Up	7	LOC103828072;LOC103830645;LOC103835148;LOC103836497;LOC103843573;LOC103844078;LOC103853414
DBB	Down	1	LOC103835153
Dof	ALL	80	LOC103856245;LOC103858577;LOC103858586;LOC103858601;LOC103858618;LOC103858634;LOC103861688;LOC103828009;LOC103835279;LOC103850449;LOC103851518;LOC103854920;LOC103855006;LOC103855307;LOC103855469;LOC103856579;LOC103857084;LOC103857721;LOC103858223;LOC103859899;LOC103860544;LOC103860654;LOC103860763;LOC103861211;LOC108871192;LOC103861461;LOC103862808;LOC103863170;LOC103863905;LOC103864893;LOC103864…
Dof	DEG	18	LOC103829018;LOC103829551;LOC103830925;LOC103831357;LOC103835334;LOC103835610;LOC103836679;LOC103837351;LOC103840650;LOC103840954;LOC103845433;LOC103856579;LOC103860654;LOC103862808;LOC103863905;LOC103864922;LOC103873236;LOC103874677
Dof	Up	12	LOC103829018;LOC103830925;LOC103831357;LOC103835334;LOC103835610;LOC103836679;LOC103837351;LOC103840650;LOC103863905;LOC103864922;LOC103873236;LOC103874677
Dof	Down	6	LOC103829551;LOC103840954;LOC103845433;LOC103856579;LOC103860654;LOC103862808
E2F/DP	ALL	14	LOC103874205;LOC103850959;LOC103855470;LOC103855517;LOC103856506;LOC103857604;LOC103865508;LOC103867321;LOC103870970;LOC103873170;LOC103833054;LOC103845563;LOC103847383;LOC103847449
E2F/DP	DEG	7	LOC103845563;LOC103850959;LOC103855517;LOC103856506;LOC103865508;LOC103870970;LOC103874205
E2F/DP	Up	4	LOC103845563;LOC103855517;LOC103856506;LOC103865508
E2F/DP	Down	3	LOC103850959;LOC103870970;LOC103874205
EIL	ALL	13	LOC103835754;LOC103850343;LOC103851397;LOC103852860;LOC103855853;LOC103858337;LOC103859874;LOC103869281;LOC103873935;LOC103830733;LOC103831849;LOC103832846;LOC103845609
EIL	DEG	2	LOC103835754;LOC103858337
EIL	Up	1	LOC103835754
EIL	Down	1	LOC103858337
ERF	ALL	248	LOC103852206;LOC103862049;LOC103838346;LOC103850433;LOC103852120;LOC103855373;LOC103855430;LOC103856383;LOC103861414;LOC103867742;LOC103867861;LOC103869194;LOC103833785;LOC103833811;LOC103836625;LOC103839768;LOC103841650;LOC103842191;LOC103847142;LOC103850582;LOC103850650;LOC103850661;LOC103850784;LOC103850861;LOC103850905;LOC103851172;LOC103851182;LOC103851299;LOC103851411;LOC103851742;LOC103852…
ERF	DEG	52	LOC103829013;LOC103830259;LOC103830678;LOC103831951;LOC103832641;LOC103832689;LOC103833096;LOC103834015;LOC103834016;LOC103834359;LOC103834418;LOC103834511;LOC103834782;LOC103834870;LOC103837082;LOC103837386;LOC103838346;LOC103839535;LOC103841650;LOC103841898;LOC103842657;LOC103843116;LOC103843859;LOC103846580;LOC103846706;LOC103846894;LOC103846907;LOC103850861;LOC103852118;LOC103853108;LOC103854…
ERF	Up	17	LOC103829013;LOC103833096;LOC103834870;LOC103837386;LOC103846580;LOC103846894;LOC103846907;LOC103850861;LOC103853108;LOC103854399;LOC103855258;LOC103856012;LOC103859682;LOC103862527;LOC103866481;LOC103869736;LOC103870045
ERF	Down	35	LOC103830259;LOC103830678;LOC103831951;LOC103832641;LOC103832689;LOC103834015;LOC103834016;LOC103834359;LOC103834418;LOC103834511;LOC103834782;LOC103837082;LOC103838346;LOC103839535;LOC103841650;LOC103841898;LOC103842657;LOC103843116;LOC103843859;LOC103846706;LOC103852118;LOC103854952;LOC103855373;LOC103855430;LOC103856487;LOC103857918;LOC103859615;LOC103860610;LOC103862199;LOC103864462;LOC103864…
FAR1	ALL	45	LOC103857855;LOC103841123;LOC103834833;LOC117134265;LOC117132053;LOC103853881;LOC103854634;LOC103854690;LOC103856355;LOC103857863;LOC103858333;LOC103861559;LOC117132711;LOC117133647;LOC103872159;LOC103866061;LOC103866059;LOC117134264;LOC103866765;LOC103867629;LOC103871343;LOC103868498;LOC117133910;LOC103869116;LOC103870663;LOC103871797;LOC103833970;LOC103829834;LOC103829892;LOC103850231;LOC103830…
FAR1	DEG	5	LOC103861559;LOC103866765;LOC103868498;LOC117134264;LOC117134265
FAR1	Up	4	LOC103861559;LOC103868498;LOC117134264;LOC117134265
FAR1	Down	1	LOC103866765
G2-like	ALL	154	LOC103864545;LOC103854324;LOC103855640;LOC108868801;LOC103869643;LOC103871136;LOC103871163;LOC103871388;LOC103873783;LOC103831963;LOC103849734;LOC103849708;LOC103847329;LOC103828237;LOC103850633;LOC103850355;LOC103851049;LOC103851173;LOC103851819;LOC103852516;LOC103852594;LOC103852662;LOC103853188;LOC103868161;LOC103848554;LOC103848864;LOC103848466;LOC103853849;LOC103832763;LOC103832766;LOC103854…
G2-like	DEG	24	LOC103827534;LOC103827790;LOC103828177;LOC103829805;LOC103832590;LOC103835671;LOC103839454;LOC103842978;LOC103842980;LOC103843260;LOC103843520;LOC103843873;LOC103845089;LOC103846867;LOC103851819;LOC103854324;LOC103862509;LOC103864545;LOC103866128;LOC103866525;LOC103868788;LOC103870125;LOC103873296;LOC103873783
G2-like	Up	7	LOC103828177;LOC103846867;LOC103854324;LOC103862509;LOC103866525;LOC103873296;LOC103873783
G2-like	Down	17	LOC103827534;LOC103827790;LOC103829805;LOC103832590;LOC103835671;LOC103839454;LOC103842978;LOC103842980;LOC103843260;LOC103843520;LOC103843873;LOC103845089;LOC103851819;LOC103864545;LOC103866128;LOC103868788;LOC103870125
GATA	ALL	63	LOC103866996;LOC103869353;LOC103835559;LOC103850309;LOC103855526;LOC103862121;LOC103862965;LOC103865903;LOC103870102;GATA1;LOC103835371;LOC103835771;LOC103835793;LOC103839456;LOC103849709;LOC103851805;LOC103853786;LOC103854586;LOC103854842;LOC103856792;LOC103859688;LOC103859873;LOC103860012;LOC103860673;LOC103860688;LOC103860826;LOC103861486;LOC103861615;LOC103862202;LOC103862367;LOC103862478;LOC…
GATA	DEG	12	LOC103829595;LOC103835559;LOC103836410;LOC103841901;LOC103843419;LOC103849709;LOC103850309;LOC103859688;LOC103860826;LOC103862202;LOC103862367;LOC103875032
GATA	Up	6	LOC103829595;LOC103835559;LOC103836410;LOC103850309;LOC103862202;LOC103862367
GATA	Down	6	LOC103841901;LOC103843419;LOC103849709;LOC103859688;LOC103860826;LOC103875032
GRAS	ALL	49	LOC103858567;LOC103866272;LOC103868300;LOC103873732;LOC103852095;LOC103852324;PAT1;LOC103857726;LOC103858159;LOC103862490;LOC117125701;LOC103862567;LOC103862870;LOC103864129;LOC103864937;LOC103870073;LOC103855161;LOC103871348;LOC103871035;LOC103871334;LOC117125857;LOC103872411;LOC103872980;LOC103874930;LOC103827572;LOC103839968;LOC103828848;LOC103829376;LOC103829505;LOC103829567;LOC103850094;LOC1…
GRAS	DEG	10	LOC103836438;LOC103838300;LOC103838342;LOC103843450;LOC103852324;LOC103858567;LOC103862870;LOC103866272;LOC103872411;LOC103872980
GRAS	Up	5	LOC103836438;LOC103843450;LOC103866272;LOC103872411;LOC103872980
GRAS	Down	5	LOC103838300;LOC103838342;LOC103852324;LOC103858567;LOC103862870
GRF	ALL	16	LOC103858126;LOC103864387;LOC103852019;LOC103857622;LOC103858395;GRF5;LOC103861465;LOC103862578;LOC103872152;LOC103865541;LOC103866214;LOC103867286;LOC103870079;LOC103828496;LOC103850270;LOC103841221
GRF	DEG	3	LOC103841221;LOC103858126;LOC103862578
GRF	Up	0	--
GRF	Down	3	LOC103841221;LOC103858126;LOC103862578
GeBP	ALL	23	LOC103864709;LOC103862997;LOC103831052;LOC103850023;LOC103861536;LOC103848165;LOC103838558;LOC103838549;LOC103849644;LOC103863621;LOC103863701;LOC103863852;LOC103863853;LOC103863854;LOC103864145;LOC103865534;LOC103868311;LOC103849159;LOC103871907;LOC103874565;LOC103828812;LOC103838435;LOC103843240
GeBP	DEG	1	LOC103828812
GeBP	Up	1	LOC103828812
GeBP	Down	0	--
HB-PHD	ALL	5	LOC103853065;LOC103837222;LOC103869447;LOC103869449;LOC103834696
HB-PHD	DEG	0	--
HB-PHD	Up	0	--
HB-PHD	Down	0	--
HB-other	ALL	12	LOC103838095;LOC103868178;LOC103869571;LOC103872312;LOC103827923;LOC103832849;LOC103835318;LOC103846745;LOC103846915;LOC103838952;LOC103841922;LOC103846735
HB-other	DEG	0	--
HB-other	Up	0	--
HB-other	Down	0	--
HD-ZIP	ALL	100	LOC103855378;LOC103857600;LOC103866178;LOC103850318;LOC103859403;LOC103863308;LOC103868148;LOC103869156;LOC103844167;LOC103850065;LOC103850512;LOC103850970;LOC103851099;LOC103851303;LOC103851488;LOC103851999;LOC103852612;LOC103852693;LOC103854076;LOC103855293;LOC103855339;LOC103855538;LOC103855539;LOC103855688;LOC103856117;LOC103858855;LOC103860113;LOC103860914;LOC103861249;LOC103862493;LOC103862…
HD-ZIP	DEG	19	LOC103830911;LOC103831624;LOC103831820;LOC103832807;LOC103835932;LOC103840675;LOC103845484;LOC103846254;LOC103855293;LOC103855378;LOC103856117;LOC103862806;LOC103865350;LOC103866181;LOC103866293;LOC103866443;LOC103867425;LOC103870983;LOC103873430
HD-ZIP	Up	4	LOC103862806;LOC103866293;LOC103866443;LOC103870983
HD-ZIP	Down	15	LOC103830911;LOC103831624;LOC103831820;LOC103832807;LOC103835932;LOC103840675;LOC103845484;LOC103846254;LOC103855293;LOC103855378;LOC103856117;LOC103865350;LOC103866181;LOC103867425;LOC103873430
HRT-like	ALL	3	LOC103868467;LOC103866492;LOC103845108
HRT-like	DEG	0	--
HRT-like	Up	0	--
HRT-like	Down	0	--
HSF	ALL	97	LOC103862791;LOC103855665;LOC103856909;LOC103857530;LOC103857601;LOC108871121;LOC103864388;LOC103827874;LOC103874380;LOC103834305;LOC103838431;LOC103843941;LOC103851069;LOC103852254;LOC103852501;LOC103852771;LOC103853377;LOC117132072;LOC103848835;LOC103854031;LOC103854971;LOC103854972;LOC103855113;LOC103857501;LOC103857915;LOC103857993;LOC103858372;LOC103858608;LOC103858992;LOC103859828;LOC103859…
HSF	DEG	11	LOC103834087;LOC103844740;LOC103851757;LOC103854031;LOC103855124;LOC103856909;LOC103857993;LOC103859975;LOC103862791;LOC103872789;LOC103874639
HSF	Up	7	LOC103834087;LOC103854031;LOC103855124;LOC103856909;LOC103857993;LOC103862791;LOC103874639
HSF	Down	4	LOC103844740;LOC103851757;LOC103859975;LOC103872789
LBD	ALL	64	LOC103859023;LOC103828070;LOC103842520;LOC103828214;LOC103843350;LOC103852288;LOC103852815;LOC103853305;LOC103854310;LOC103854223;LOC103855327;LOC103857294;LOC103857934;LOC103858016;LOC103858293;LOC103858968;LOC103859556;LOC103860639;LOC103862548;LOC103862995;LOC103864483;LOC103864891;LOC103865014;LOC103865030;LOC103865147;LOC103865808;LOC103865946;LOC103865947;LOC103866208;LOC103866207;LOC103866…
LBD	DEG	8	LOC103828784;LOC103829748;LOC103840914;LOC103843427;LOC103852288;LOC103857294;LOC103858968;LOC103860639
LBD	Up	3	LOC103843427;LOC103852288;LOC103857294
LBD	Down	5	LOC103828784;LOC103829748;LOC103840914;LOC103858968;LOC103860639
LFY	ALL	2	LOC103249142;LOC103249152
LFY	DEG	0	--
LFY	Up	0	--
LFY	Down	0	--
LSD	ALL	5	LOC103858192;LOC103861197;LOC103874754;LOC103834161;LOC103834185
LSD	DEG	1	LOC103861197
LSD	Up	1	LOC103861197
LSD	Down	0	--
M-type_MADS	ALL	94	LOC103860349;LOC103829542;LOC117126795;LOC103829532;LOC103837933;LOC103846136;LOC103845485;LOC103850007;LOC103850056;LOC103850059;LOC103850623;LOC117125687;LOC103851500;LOC103851501;LOC103868267;LOC103854647;LOC103854696;LOC103854828;LOC103854830;LOC103854838;LOC103854839;LOC103855295;LOC103856970;LOC103858217;LOC103859172;LOC103870790;LOC103863673;LOC117133336;LOC103863928;LOC103863942;LOC103863…
M-type_MADS	DEG	7	LOC103833404;LOC103848482;LOC103850056;LOC103856970;LOC103859172;LOC103864905;LOC103872683
M-type_MADS	Up	6	LOC103833404;LOC103848482;LOC103850056;LOC103856970;LOC103859172;LOC103872683
M-type_MADS	Down	1	LOC103864905
MIKC_MADS	ALL	93	LOC103856547;LOC103840485;LOC103856965;LOC103860605;LOC103862215;LOC103863210;LOC103842962;LOC103850339;LOC103851336;LOC103852552;LOC103852713;LOC103853937;LOC103854491;LOC103854906;LOC103854924;LOC103854955;LOC103854984;LOC103855272;LOC103855273;LOC103855275;LOC103855854;LOC103856031;LOC103856162;LOC103856435;LOC103857163;LOC103857164;LOC103857284;LOC103858178;SOC1;LOC103858546;LOC103860514;LOC1…
MIKC_MADS	DEG	14	FLC1;LOC103850339;LOC103855273;LOC103855854;LOC103856031;LOC103857284;LOC103862329;LOC103864363;LOC103866912;LOC103866913;LOC103873930;LOC103873932;LOC103874654;LOC103875390
MIKC_MADS	Up	5	LOC103862329;LOC103864363;LOC103866912;LOC103866913;LOC103874654
MIKC_MADS	Down	9	FLC1;LOC103850339;LOC103855273;LOC103855854;LOC103856031;LOC103857284;LOC103873930;LOC103873932;LOC103875390
MYB	ALL	267	LOC103857696;LOC103861662;LOC103832978;LOC103847130;LOC103850523;LOC103855673;LOC103856815;LOC103864180;LOC103859038;LOC103860220;LOC103863322;LOC103867859;LOC103827837;LOC103831818;LOC103833774;LOC103842503;LOC103849769;LOC103849714;LOC103849707;LOC103845973;LOC103847011;LOC103848147;LOC103848231;LOC103849889;LOC103849945;LOC103843907;LOC103842799;LOC103850427;LOC103850701;LOC103850330;LOC103850…
MYB	DEG	54	LOC103828646;LOC103829318;LOC103830700;LOC103830976;LOC103831245;LOC103831818;LOC103831916;LOC103831917;LOC103831932;LOC103832394;LOC103832978;LOC103834518;LOC103835025;LOC103835174;LOC103835887;LOC103836328;LOC103836804;LOC103837381;LOC103840557;LOC103840842;LOC103843348;LOC103845898;LOC103845973;LOC103846317;LOC103846421;LOC103846712;LOC103848231;LOC103850282;LOC103850427;LOC103850523;LOC103850…
MYB	Up	36	LOC103828646;LOC103829318;LOC103830976;LOC103831245;LOC103831818;LOC103831932;LOC103832394;LOC103832978;LOC103835025;LOC103835174;LOC103835887;LOC103836328;LOC103836804;LOC103840557;LOC103843348;LOC103845973;LOC103846317;LOC103846421;LOC103848231;LOC103850427;LOC103852467;LOC103855651;LOC103855654;LOC103857643;LOC103858520;LOC103858909;LOC103859162;LOC103859307;LOC103860028;LOC103860474;LOC103862…
MYB	Down	18	LOC103830700;LOC103831916;LOC103831917;LOC103834518;LOC103837381;LOC103840842;LOC103845898;LOC103846712;LOC103850282;LOC103850523;LOC103850980;LOC103852086;LOC103855916;LOC103856266;LOC103857119;LOC103860547;LOC103864458;MYB1
MYB_related	ALL	228	LOC103864107;LOC103833283;LOC103867386;LOC103854792;LOC103861797;LOC103866928;LOC103868158;LOC103827702;LOC103873585;LOC103872961;LOC103828832;LOC103830449;LOC103832218;LOC103839923;LOC103840282;LOC103845457;LOC103847402;LOC108871578;LOC103848599;LOC103848060;LOC103849006;LOC103850559;LOC103850630;LOC103850900;LOC103851098;LOC103851551;LOC103851947;LOC103852047;LOC103852624;MYBL2-2;LOC103852767;L…
MYB_related	DEG	65	LOC103831733;LOC103831780;LOC103831984;LOC103835205;LOC103836661;LOC103837176;LOC103837230;LOC103837654;LOC103837875;LOC103838087;LOC103838266;LOC103838600;LOC103839760;LOC103840934;LOC103841394;LOC103842704;LOC103843940;LOC103844616;LOC103844751;LOC103844922;LOC103845367;LOC103845398;LOC103846255;LOC103847457;LOC103848049;LOC103850559;LOC103850630;LOC103850900;LOC103851098;LOC103851947;LOC103852…
MYB_related	Up	19	LOC103831780;LOC103831984;LOC103840934;LOC103844751;LOC103845367;LOC103845398;LOC103846255;LOC103850559;LOC103850900;LOC103851098;LOC103853804;LOC103856239;LOC103856660;LOC103856794;LOC103860911;LOC103866794;LOC103868158;LOC103868317;LOC103869829
MYB_related	Down	46	LOC103831733;LOC103835205;LOC103836661;LOC103837176;LOC103837230;LOC103837654;LOC103837875;LOC103838087;LOC103838266;LOC103838600;LOC103839760;LOC103841394;LOC103842704;LOC103843940;LOC103844616;LOC103844922;LOC103847457;LOC103848049;LOC103850630;LOC103851947;LOC103852767;LOC103854926;LOC103858398;LOC103859267;LOC103859841;LOC103860553;LOC103864107;LOC103864904;LOC103865597;LOC103866372;LOC103866…
NAC	ALL	216	LOC103870065;LOC103853758;LOC103854361;LOC103854379;LOC103855918;LOC103867111;LOC103829380;LOC103831350;LOC103838076;LOC103840722;LOC103840729;LOC103841667;LOC103849721;LOC103847507;LOC103847517;LOC103847527;LOC103850060;LOC103850061;LOC103844107;LOC103842942;LOC103850547;LOC103850666;LOC103850712;LOC103850713;LOC103850721;LOC103850760;LOC103850849;LOC103851167;LOC103851432;LOC103851438;LOC103851…
NAC	DEG	43	LOC103829163;LOC103829311;LOC103829661;LOC103831344;LOC103836814;LOC103837065;LOC103837200;LOC103838076;LOC103839135;LOC103840596;LOC103840657;LOC103841667;LOC103842942;LOC103844609;LOC103844610;LOC103845558;LOC103847191;LOC103847201;LOC103850060;LOC103850849;LOC103851438;LOC103853074;LOC103854956;LOC103855213;LOC103855569;LOC103855813;LOC103855817;LOC103859485;LOC103860593;LOC103861691;LOC103863…
NAC	Up	34	LOC103829311;LOC103829661;LOC103831344;LOC103836814;LOC103837065;LOC103837200;LOC103839135;LOC103840657;LOC103841667;LOC103844609;LOC103844610;LOC103847191;LOC103847201;LOC103850060;LOC103853074;LOC103854956;LOC103855213;LOC103855569;LOC103855813;LOC103855817;LOC103860593;LOC103861691;LOC103863903;LOC103866304;LOC103866686;LOC103867111;LOC103868845;LOC103869912;LOC103869914;LOC103870203;LOC103871…
NAC	Down	9	LOC103829163;LOC103838076;LOC103840596;LOC103842942;LOC103845558;LOC103850849;LOC103851438;LOC103859485;LOC103864878
NF-X1	ALL	4	LOC103871791;LOC103833819;LOC103868115;LOC103846906
NF-X1	DEG	0	--
NF-X1	Up	0	--
NF-X1	Down	0	--
NF-YA	ALL	19	LOC103836529;LOC103842343;LOC103849907;LOC103850828;LOC103852805;LOC103855982;LOC103859112;LOC103859880;LOC103867423;LOC103832749;LOC103869216;LOC103871071;LOC103830778;LOC103831785;LOC103832630;LOC103840389;LOC103842742;LOC103846627;LOC103846990
NF-YA	DEG	5	LOC103831785;LOC103832630;LOC103840389;LOC103842742;LOC103859880
NF-YA	Up	4	LOC103832630;LOC103840389;LOC103842742;LOC103859880
NF-YA	Down	1	LOC103831785
NF-YB	ALL	24	LOC103840387;LOC103853830;LOC103855765;LOC103857654;LOC103857825;LOC103858257;LOC103859649;LOC103860377;LOC103865575;LOC103866344;LOC103867074;LOC103869864;LOC103871639;LOC103827627;LOC103829359;LOC103829668;LOC103836262;LOC103837349;LOC103837636;LOC103839512;LOC103839510;LOC103869085;LOC103841259;LOC103847137
NF-YB	DEG	2	LOC103839512;LOC103857654
NF-YB	Up	0	--
NF-YB	Down	2	LOC103839512;LOC103857654
NF-YC	ALL	14	LOC103845524;LOC103851275;LOC103859444;LOC103871543;LOC103871634;LOC103873128;LOC103873759;LOC103827983;LOC103830155;LOC103836365;LOC103843367;LOC103843421;LOC103847093;LOC103847094
NF-YC	DEG	3	LOC103843421;LOC103851275;LOC103873128
NF-YC	Up	2	LOC103851275;LOC103873128
NF-YC	Down	1	LOC103843421
NZZ/SPL	ALL	2	LOC103867043;LOC103861687
NZZ/SPL	DEG	0	--
NZZ/SPL	Up	0	--
NZZ/SPL	Down	0	--
Nin-like	ALL	26	LOC103874820;LOC103829610;LOC103861648;LOC103851025;LOC103853408;LOC103858074;LOC103858072;LOC103861456;LOC103862400;LOC103866075;LOC103866723;LOC103872852;LOC103874190;LOC103828104;LOC103845991;LOC103829417;LOC103829881;LOC103830221;LOC103831921;LOC103832092;LOC103835787;LOC103836271;LOC103837761;LOC103849701;LOC103844783;LOC103846356
Nin-like	DEG	9	LOC103828104;LOC103829417;LOC103829610;LOC103830221;LOC103835787;LOC103858072;LOC103866723;LOC103872852;LOC103874820
Nin-like	Up	7	LOC103829417;LOC103829610;LOC103830221;LOC103835787;LOC103858072;LOC103866723;LOC103872852
Nin-like	Down	2	LOC103828104;LOC103874820
RAV	ALL	13	LOC103852529;LOC103853887;LOC103868609;LOC103871300;LOC103871324;LOC103871326;LOC103871341;LOC103871946;LOC103875354;LOC103833213;LOC103835464;LOC103840594;LOC103843064
RAV	DEG	1	LOC103843064
RAV	Up	1	LOC103843064
RAV	Down	0	--
S1Fa-like	ALL	2	LOC103863420;LOC103841261
S1Fa-like	DEG	0	--
S1Fa-like	Up	0	--
S1Fa-like	Down	0	--
SAP	ALL	1	LOC103849190
SAP	DEG	0	--
SAP	Up	0	--
SAP	Down	0	--
SBP	ALL	29	LOC103840895;LOC103851198;LOC103852554;LOC103853034;LOC103857275;LOC103857508;LOC103863019;LOC103865301;LOC103865930;LOC103849484;LOC103866616;LOC103867507;LOC103868453;LOC103869942;LOC103871144;LOC103872891;LOC103827978;LOC103829068;LOC103829069;LOC103830125;LOC103831318;LOC103832120;LOC103835406;LOC103839253;LOC103839042;LOC103839045;LOC103843824;LOC103844692;LOC103845803
SBP	DEG	3	LOC103857508;LOC103863019;LOC103869942
SBP	Up	1	LOC103869942
SBP	Down	2	LOC103857508;LOC103863019
SRS	ALL	17	LOC103869167;LOC103872632;LOC103850822;LOC103852959;LOC103862463;LOC103863234;LOC103864269;SRS7;LOC103828429;LOC117126656;LOC103830646;LOC103832000;LOC103841026;LOC103841356;LOC103846647;LOC103829616;LOC117130571
SRS	DEG	1	LOC103841026
SRS	Up	1	LOC103841026
SRS	Down	0	--
STAT	ALL	3	LOC103872490;LOC103875046;LOC103839640
STAT	DEG	0	--
STAT	Up	0	--
STAT	Down	0	--
TALE	ALL	37	LOC103865094;LOC103850218;LOC103851331;LOC103850437;LOC103850287;LOC103852657;LOC103852950;LOC103854769;LOC103855442;LOC103855895;LOC103857602;LOC103858468;LOC103860455;LOC103862107;LOC103862209;LOC103862360;LOC103864082;LOC103864492;LOC103864766;LOC103865497;LOC103867328;LOC103872770;LOC103874387;LOC103846039;LOC103830651;LOC103831994;LOC103831995;LOC103835006;LOC103835665;LOC103835834;LOC103838…
TALE	DEG	10	LOC103835006;LOC103835834;LOC103850218;LOC103850287;LOC103852657;LOC103855895;LOC103860455;LOC103862360;LOC103864082;LOC103865497
TALE	Up	5	LOC103835006;LOC103850287;LOC103855895;LOC103864082;LOC103865497
TALE	Down	5	LOC103835834;LOC103850218;LOC103852657;LOC103860455;LOC103862360
TCP	ALL	43	LOC103856308;LOC103838007;LOC103841727;LOC117131903;LOC103852124;LOC103852386;LOC103852526;LOC103852605;LOC103852745;LOC103854351;LOC117132164;LOC103854905;LOC103854927;LOC103855757;LOC103855775;LOC103858182;LOC103858942;LOC103859604;LOC103859756;LOC103860559;LOC103860988;LOC103864047;LOC103866914;LOC103867916;LOC103869962;LOC103870932;LOC103873222;LOC103874198;LOC103875255;LOC103830917;LOC103831…
TCP	DEG	11	LOC103831037;LOC103840425;LOC103852605;LOC103856308;LOC103858942;LOC103860988;LOC103865427;LOC103866914;LOC103867916;LOC103869962;LOC103874198
TCP	Up	7	LOC103840425;LOC103852605;LOC103856308;LOC103858942;LOC103860988;LOC103867916;LOC103869962
TCP	Down	4	LOC103831037;LOC103865427;LOC103866914;LOC103874198
Trihelix	ALL	63	LOC108872178;LOC103868920;LOC117125618;LOC103842297;LOC103847088;LOC103850420;LOC103850507;LOC103852127;LOC103853053;LOC103853054;LOC103853831;LOC117131705;LOC117131706;LOC103854639;LOC103855423;LOC103855535;LOC103857766;LOC103858141;LOC103859272;LOC117132605;LOC103859763;LOC103860039;LOC103865277;LOC103866826;LOC103867126;LOC103867524;LOC103832746;LOC103869536;LOC103870374;LOC103870494;LOC103870…
Trihelix	DEG	7	LOC103830594;LOC103832141;LOC103847369;LOC103850420;LOC103855535;LOC103870494;LOC103870495
Trihelix	Up	4	LOC103830594;LOC103832141;LOC103850420;LOC103870495
Trihelix	Down	3	LOC103847369;LOC103855535;LOC103870494
VOZ	ALL	4	LOC103865944;LOC103866633;LOC103835313;LOC103838946
VOZ	DEG	0	--
VOZ	Up	0	--
VOZ	Down	0	--
WOX	ALL	27	LOC103875250;LOC103828205;LOC103850597;LOC103851130;LOC103851583;LOC103853675;LOC103857514;LOC103858283;LOC103859737;LOC103862417;LOC103864903;LOC103867499;LOC103868722;LOC103869622;LOC103870362;LOC103855175;LOC103872836;LOC103872858;LOC103874095;LOC103828454;LOC103833100;LOC103835536;LOC103837833;LOC103843178;LOC103845358;LOC103845897;LOC103846917
WOX	DEG	4	LOC103833100;LOC103868722;LOC103872836;LOC103875250
WOX	Up	0	--
WOX	Down	4	LOC103833100;LOC103868722;LOC103872836;LOC103875250
WRKY	ALL	1062	LOC103851482;LOC103873962;LOC103846230;LOC103854644;LOC103874733;LOC103829070;LOC103837357;LOC103837835;LOC103843292;LRRII5;LOC103850090;LOC103850407;LOC103850563;LOC103851368;WRKY18;WRKY74;LOC103852110;LOC103852207;LOC117134422;LOC103853036;LOC103853285;LOC103853623;LOC103855178;LOC103853953;LOC103856138;LOC103856745;LOC103856756;LOC103856956;LOC103857982;LOC103858973;LOC103858978;LOC103859640;L…
WRKY	DEG	190	LOC103827800;LOC103828112;LOC103828303;LOC103829020;LOC103829401;LOC103830033;LOC103830107;LOC103830167;LOC103830172;LOC103830471;LOC103830477;LOC103830933;LOC103831090;LOC103831127;LOC103831281;LOC103831520;LOC103831523;LOC103831589;LOC103832116;LOC103832204;LOC103832433;LOC103832824;LOC103832930;LOC103832962;LOC103833689;LOC103834240;LOC103834353;LOC103834510;LOC103835142;LOC103836692;LOC103837…
WRKY	Up	95	LOC103827800;LOC103828112;LOC103829020;LOC103830107;LOC103830471;LOC103830477;LOC103830933;LOC103831090;LOC103831127;LOC103831520;LOC103831589;LOC103832962;LOC103834353;LOC103835142;LOC103837290;LOC103837798;LOC103837844;LOC103838447;LOC103839145;LOC103839657;LOC103840079;LOC103840371;LOC103840562;LOC103841451;LOC103842409;LOC103842703;LOC103843163;LOC103843276;LOC103843324;LOC103843689;LOC103843…
WRKY	Down	95	LOC103828303;LOC103829401;LOC103830033;LOC103830167;LOC103830172;LOC103831281;LOC103831523;LOC103832116;LOC103832204;LOC103832433;LOC103832824;LOC103832930;LOC103833689;LOC103834240;LOC103834510;LOC103836692;LOC103837009;LOC103837057;LOC103837424;LOC103837957;LOC103838000;LOC103838646;LOC103838674;LOC103839820;LOC103840395;LOC103840716;LOC103841545;LOC103843431;LOC103845024;LOC103845091;LOC103845…
Whirly	ALL	3	LOC103827509;LOC103831651;LOC103836074
Whirly	DEG	0	--
Whirly	Up	0	--
Whirly	Down	0	--
YABBY	ALL	11	LOC103858163;LOC103858348;LOC103866196;LOC103871588;LOC103829273;LOC103830131;LOC103831319;LOC103836389;LOC103840760;LOC103843396;LOC103843397
YABBY	DEG	0	--
YABBY	Up	0	--
YABBY	Down	0	--
ZF-HD	ALL	30	LOC103862371;LOC103852596;LOC103852940;LOC103853989;LOC103855300;LOC103856558;LOC103860674;LOC103863915;LOC103872237;LOC103872686;LOC103873973;LOC103875120;LOC103875121;LOC103830655;LOC103830691;LOC103831933;LOC103831983;LOC103834899;LOC103835881;LOC103837038;LOC103837039;LOC103837578;LOC103837853;LOC103839282;LOC103839281;LOC103841009;LOC103842678;LOC103842951;LOC103842967;LOC103846431
ZF-HD	DEG	6	LOC103831983;LOC103834899;LOC103837578;LOC103842951;LOC103852596;LOC103860674
ZF-HD	Up	1	LOC103852596
ZF-HD	Down	5	LOC103831983;LOC103834899;LOC103837578;LOC103842951;LOC103860674
bHLH	ALL	328	LOC103857186;LOC103862298;LOC103871090;LOC103837276;LOC103843882;LOC103852197;LOC103853098;LOC103853832;LOC103854095;LOC103855208;LOC117132419;LOC103855832;LOC103858529;LOC103858945;LOC103858954;LOC108869130;LOC103863179;LOC103869671;LOC103827941;LOC103874479;LOC103829672;LOC103830854;LOC103831991;LOC103833279;LOC103832202;LOC103834883;LOC103835879;LOC103836899;LOC103837246;LOC103838840;LOC103839…
bHLH	DEG	41	EGL3;LOC103828402;LOC103829540;LOC103830121;LOC103830338;LOC103833911;LOC103834973;LOC103836134;LOC103836899;LOC103838291;LOC103838715;LOC103839418;LOC103840273;LOC103842465;LOC103844596;LOC103850013;LOC103852197;LOC103852461;LOC103852762;LOC103855238;LOC103855832;LOC103857259;LOC103857396;LOC103858039;LOC103858868;LOC103858879;LOC103861918;LOC103862298;LOC103862454;LOC103866430;LOC103866620;LOC1…
bHLH	Up	12	LOC103830121;LOC103836134;LOC103836899;LOC103844596;LOC103852197;LOC103858879;LOC103862298;LOC103866430;LOC103866620;LOC103869450;LOC103871814;LOC103874966
bHLH	Down	29	EGL3;LOC103828402;LOC103829540;LOC103830338;LOC103833911;LOC103834973;LOC103838291;LOC103838715;LOC103839418;LOC103840273;LOC103842465;LOC103850013;LOC103852461;LOC103852762;LOC103855238;LOC103855832;LOC103857259;LOC103857396;LOC103858039;LOC103858868;LOC103861918;LOC103862454;LOC103867902;LOC103869298;LOC103869714;LOC103872094;LOC103874000;LOC103874079;LOC108869478
bZIP	ALL	142	LOC103858218;LOC103866462;LOC103872246;LOC103832273;LOC103836519;LOC103842661;LOC103856711;LOC103867411;LOC103828747;LOC103837451;LOC103839184;LOC103845632;LOC103847288;LOC103850638;LOC103850347;LOC103850763;LOC103851007;LOC103852538;LOC103852947;LOC103853909;LOC103854498;LOC103854621;LOC103854786;LOC103855287;LOC103855703;LOC103856165;LOC103857568;LOC103857824;LOC103857941;LOC103858015;LOC103859…
bZIP	DEG	25	HY5;LOC103827928;LOC103831279;LOC103832219;LOC103835156;LOC103835711;LOC103836466;LOC103837451;LOC103837568;LOC103837781;LOC103841580;LOC103842661;LOC103843491;LOC103845918;LOC103846382;LOC103846841;LOC103851007;LOC103854786;LOC103857824;LOC103862443;LOC103865861;LOC103867300;LOC103872246;LOC103875052;LOC103875372
bZIP	Up	14	HY5;LOC103827928;LOC103832219;LOC103835711;LOC103837451;LOC103837781;LOC103841580;LOC103842661;LOC103851007;LOC103854786;LOC103857824;LOC103865861;LOC103867300;LOC103875372
bZIP	Down	11	LOC103831279;LOC103835156;LOC103836466;LOC103837568;LOC103843491;LOC103845918;LOC103846382;LOC103846841;LOC103862443;LOC103872246;LOC103875052

## Sheet: L7_S4 vs L7_S1_TFs
Supplementary Table S11: Number of different TF families at S4 stage in Longyou-7(L7).
TFs	Group	Gene_number	Genes
AP2	ALL	30	LOC103858033;LOC103862143;LOC103835650;LOC103850320;LOC103851109;LOC103851522;LOC103851711;LOC103852792;LOC103855873;LOC103857994;LOC103858289;LOC103862524;LOC103862580;LOC103866577;LOC103868583;LOC103869225;LOC103871295;LOC103872406;LOC103874158;LOC103829531;LOC103829752;LOC103829972;LOC103832437;LOC103835046;LOC103836535;LOC103841348;LOC103841411;LOC103845425;LOC103833171;LOC103846798
AP2	DEG	12	LOC103829531;LOC103829752;LOC103832437;LOC103835046;LOC103851522;LOC103855873;LOC103857994;LOC103858033;LOC103858289;LOC103862580;LOC103868583;LOC103872406
AP2	Up	2	LOC103832437;LOC103868583
AP2	Down	10	LOC103829531;LOC103829752;LOC103835046;LOC103851522;LOC103855873;LOC103857994;LOC103858033;LOC103858289;LOC103862580;LOC103872406
ARF	ALL	62	ARF16-1;ARF9-1;LOC103829217;LOC103839967;ARF7-2;ARF2-1;LOC103857480;LOC103859673;LOC103859715;ARF9-2;LOC103861847;ARF16-2;ARF18-2;ARF8-2;ARF3-2;LOC103866316;ARF11;ARF3-1;LOC103867547;LOC103869675;LOC103869753;LOC103869905;LOC103871247;ARF19-2;ARF5-3;LOC103872935;LOC103873359;ARF26;ARF2-2;LOC103874434;LOC103827907;ARF5-1;ARF10;LOC103830339;ARF17-1;ARF8-1;ARF17-2;LOC103832822;LOC103835219;LOC103835…
ARF	DEG	21	ARF11;ARF17-1;ARF18-1;ARF18-2;ARF19-1;ARF2-1;ARF5-2;ARF5-3;ARF8-2;LOC103832822;LOC103839230;LOC103839967;LOC103842038;LOC103843664;LOC103844245;LOC103844276;LOC103857480;LOC103867547;LOC103869753;LOC103869905;LOC103874434
ARF	Up	4	ARF17-1;ARF2-1;LOC103832822;LOC103839967
ARF	Down	17	ARF11;ARF18-1;ARF18-2;ARF19-1;ARF5-2;ARF5-3;ARF8-2;LOC103839230;LOC103842038;LOC103843664;LOC103844245;LOC103844276;LOC103857480;LOC103867547;LOC103869753;LOC103869905;LOC103874434
ARR-B	ALL	45	LOC103855959;LOC103870141;LOC103874162;LOC103850461;LOC103850647;LOC103851662;LOC103854042;LOC103854584;LOC103854859;LOC103855720;LOC103857977;LOC117132498;LOC103859684;LOC103860589;LOC103860825;LOC103860963;LOC103862099;LOC103863065;LOC103864613;LOC103866306;LOC103866432;LOC103866550;LOC103868658;LOC103869728;LOC103871817;LOC103872707;LOC103873174;LOC103874727;LOC103874318;LOC103875029;LOC103830…
ARR-B	DEG	18	LOC103830681;LOC103831018;LOC103837062;LOC103837378;LOC103838572;LOC103847424;LOC103847729;LOC103854859;LOC103857977;LOC103860589;LOC103860963;LOC103862099;LOC103863065;LOC103866306;LOC103866432;LOC103868095;LOC103872707;LOC103874318
ARR-B	Up	10	LOC103837062;LOC103837378;LOC103847424;LOC103854859;LOC103860589;LOC103862099;LOC103866306;LOC103866432;LOC103872707;LOC103874318
ARR-B	Down	8	LOC103830681;LOC103831018;LOC103838572;LOC103847729;LOC103857977;LOC103860963;LOC103863065;LOC103868095
B3	ALL	238	LOC103854857;LOC117132148;LOC103851640;LOC103851661;LOC103851695;LOC103851686;LOC103853565;LOC103855157;LOC103859136;LOC117127280;LOC103863737;LOC103863768;LOC117132841;LOC117132922;LOC117126661;LOC117133549;LOC117133552;LOC117134311;LOC103874146;LOC117126704;LOC117133477;LOC103837597;LOC103838421;LOC103838918;LOC103841168;LOC103842440;LOC103849927;LOC103828258;LOC103851146;LOC103851520;LOC103851…
B3	DEG	33	LOC103831787;LOC103832429;LOC103832430;LOC103833743;LOC103834595;LOC103834598;LOC103842233;LOC103846962;LOC103848562;LOC103848933;LOC103849927;LOC103851686;LOC103851695;LOC103859136;LOC103859783;LOC103862080;LOC103862104;LOC103862230;LOC103863737;LOC103865039;LOC103865512;LOC103866126;LOC103867707;LOC103867790;LOC103868650;LOC103868997;LOC103869249;LOC103869505;LOC103869627;LOC103870330;LOC103874…
B3	Up	9	LOC103832429;LOC103849927;LOC103862104;LOC103862230;LOC103863737;LOC103865039;LOC103865512;LOC103869627;LOC103870330
B3	Down	24	LOC103831787;LOC103832430;LOC103833743;LOC103834595;LOC103834598;LOC103842233;LOC103846962;LOC103848562;LOC103848933;LOC103851686;LOC103851695;LOC103859136;LOC103859783;LOC103862080;LOC103866126;LOC103867707;LOC103867790;LOC103868650;LOC103868997;LOC103869249;LOC103869505;LOC103874404;LOC103874932;LOC108868967
BBR-BPC	ALL	12	LOC103861339;LOC103852447;LOC103857571;LOC103862898;LOC103864260;LOC103872265;LOC103828081;LOC103830249;LOC103835155;LOC103836058;LOC103841875;LOC103842953
BBR-BPC	DEG	3	LOC103830249;LOC103841875;LOC103842953
BBR-BPC	Up	2	LOC103830249;LOC103841875
BBR-BPC	Down	1	LOC103842953
BES1	ALL	29	LOC103865897;LOC103856918;LOC103868361;LOC103851866;LOC103852932;LOC103853143;LOC103853626;LOC103856327;LOC103856969;LOC103860025;LOC103860664;LOC103860895;LOC103861022;LOC103862496;LOC103866930;LOC103867633;LOC103872733;LOC103874851;LOC117126222;LOC103828653;LOC103830669;LOC103831968;LOC103832348;LOC103832587;LOC103833505;LOC103835847;LOC103836914;LOC103842649;LOC103845813
BES1	DEG	10	LOC103828653;LOC103833505;LOC103836914;LOC103845813;LOC103853143;LOC103860664;LOC103860895;LOC103862496;LOC103865897;LOC103868361
BES1	Up	7	LOC103828653;LOC103845813;LOC103853143;LOC103860895;LOC103862496;LOC103865897;LOC103868361
BES1	Down	3	LOC103833505;LOC103836914;LOC103860664
C2H2	ALL	292	LOC103874453;LOC103874360;LOC103874642;LOC103829516;LOC103855767;LOC103858232;LOC103863353;LOC103866964;LOC103869350;LOC103871426;LOC103827754;LOC103874724;LOC103873506;LOC103836061;LOC103833909;LOC103835639;LOC103837107;LOC103839235;LOC103842232;LOC103842544;LOC103849733;LOC103849730;LOC103846250;LOC103847536;LOC103848184;LOC103850401;LOC103850500;LOC103850544;LOC103850629;LOC103850909;LOC103851…
C2H2	DEG	53	LOC103249160;LOC103827532;LOC103829133;LOC103830267;LOC103831089;LOC103831230;LOC103832017;LOC103832614;LOC103833425;LOC103834254;LOC103835434;LOC103836067;LOC103836572;LOC103837081;LOC103837708;LOC103838388;LOC103839462;LOC103839565;LOC103840300;LOC103841905;LOC103842232;LOC103842959;LOC103843297;LOC103845403;LOC103845576;LOC103846763;LOC103847305;LOC103847317;LOC103847362;LOC103847695;LOC103851…
C2H2	Up	23	LOC103249160;LOC103832614;LOC103833425;LOC103837708;LOC103839565;LOC103840300;LOC103842232;LOC103845403;LOC103845576;LOC103847305;LOC103847317;LOC103847362;LOC103851919;LOC103852749;LOC103856063;LOC103856495;LOC103860956;LOC103861482;LOC103861579;LOC103873506;LOC103874724;LOC103875164;ZCHP2
C2H2	Down	30	LOC103827532;LOC103829133;LOC103830267;LOC103831089;LOC103831230;LOC103832017;LOC103834254;LOC103835434;LOC103836067;LOC103836572;LOC103837081;LOC103838388;LOC103839462;LOC103841905;LOC103842959;LOC103843297;LOC103846763;LOC103847695;LOC103852219;LOC103852308;LOC103853751;LOC103855112;LOC103856522;LOC103857832;LOC103859489;LOC103860874;LOC103864982;LOC103867514;LOC103868017;LOC103874383
C3H	ALL	219	LOC103870155;LOC103870247;LOC103848319;LOC103853797;LOC103857422;LOC103863258;LOC103847628;LOC103834976;LOC103836651;LOC103837309;LOC103837943;LOC103839906;LOC103845792;LOC103848010;LOC103848871;LOC103849971;LOC103828261;LOC117125685;LOC103843613;LOC103850745;LOC103850700;LOC103850802;LOC103850829;LOC103851119;LOC103851141;LOC103851143;LOC103851144;LOC103851181;LOC103851212;LOC103852503;LOC103852…
C3H	DEG	53	CENH3;LOC103827870;LOC103828276;LOC103828956;LOC103829051;LOC103830777;LOC103831649;LOC103833487;LOC103833820;LOC103834976;LOC103835586;LOC103838792;LOC103839193;LOC103839222;LOC103839911;LOC103840167;LOC103841028;LOC103841070;LOC103842608;LOC103842609;LOC103843613;LOC103845296;LOC103845825;LOC103846626;LOC103848010;LOC103848319;LOC103850829;LOC103851119;LOC103851141;LOC103851181;LOC103853613;LOC…
C3H	Up	29	LOC103828276;LOC103828956;LOC103829051;LOC103833487;LOC103833820;LOC103834976;LOC103835586;LOC103838792;LOC103839193;LOC103839222;LOC103840167;LOC103841028;LOC103841070;LOC103845296;LOC103845825;LOC103848010;LOC103851119;LOC103851141;LOC103851181;LOC103853713;LOC103853747;LOC103853797;LOC103857384;LOC103858001;LOC103859262;LOC103861433;LOC103861878;LOC103863980;LOC103867503
C3H	Down	24	CENH3;LOC103827870;LOC103830777;LOC103831649;LOC103839911;LOC103842608;LOC103842609;LOC103843613;LOC103846626;LOC103848319;LOC103850829;LOC103853613;LOC103854481;LOC103854896;LOC103855958;LOC103856316;LOC103857463;LOC103858986;LOC103859110;LOC103859155;LOC103859808;LOC103865234;LOC103867365;LOC103870889
CAMTA	ALL	12	LOC103852389;LOC103853801;LOC103864339;LOC103867678;LOC103869726;LOC103831036;LOC103831164;LOC103833552;LOC103835324;LOC103837519;LOC103837899;LOC103847205
CAMTA	DEG	3	LOC103831036;LOC103831164;LOC103864339
CAMTA	Up	2	LOC103831036;LOC103864339
CAMTA	Down	1	LOC103831164
CO-like	ALL	45	LOC103834958;LOC103849175;LOC103249154;LOC103850925;LOC103851008;LOC108870757;LOC103249145;LOC103851728;LOC103852489;LOC103854528;LOC103856074;LOC103858956;LOC103859237;LOC103861597;LOC103864587;LOC103865263;LOC103866340;LOC103867826;LOC103868662;LOC103874755;LOC103249162;LOC103874359;LOC103874939;LOC103829037;LOC103829157;LOC103830969;LOC103830979;LOC103835359;LOC103835456;LOC103836459;LOC103836…
CO-like	DEG	18	LOC103249145;LOC103249154;LOC103830979;LOC103835359;LOC103836459;LOC103844149;LOC103845156;LOC103845200;LOC103846378;LOC103846490;LOC103849175;LOC103849436;LOC103850925;LOC103851008;LOC103854528;LOC103856074;LOC103858956;LOC103859237
CO-like	Up	13	LOC103249145;LOC103249154;LOC103830979;LOC103835359;LOC103836459;LOC103845200;LOC103846378;LOC103849175;LOC103849436;LOC103851008;LOC103854528;LOC103858956;LOC103859237
CO-like	Down	5	LOC103844149;LOC103845156;LOC103846490;LOC103850925;LOC103856074
CPP	ALL	22	LOC103850807;LOC103853935;LOC103871699;LOC108871359;LOC103834370;LOC103840202;LOC103854737;LOC103857437;LOC103857436;LOC103859064;LOC103859973;LOC103859972;LOC103861863;LOC103862189;LOC103867617;LOC103868975;LOC103868976;LOC103874424;LOC103848381;LOC103834553;LOC103834741;LOC103837099
CPP	DEG	9	LOC103834370;LOC103834741;LOC103837099;LOC103854737;LOC103859064;LOC103859972;LOC103868975;LOC103871699;LOC103874424
CPP	Up	4	LOC103837099;LOC103854737;LOC103859064;LOC103874424
CPP	Down	5	LOC103834370;LOC103834741;LOC103859972;LOC103868975;LOC103871699
DBB	ALL	18	LOC103871219;LOC103853414;LOC103853138;LOC103865141;LOC103867878;LOC103871239;LOC103828072;LOC103830520;LOC103830645;LOC103832003;LOC103832339;LOC103835148;LOC103835153;LOC103836497;LOC103838903;LOC103842538;LOC103843573;LOC103844078
DBB	DEG	10	LOC103830520;LOC103830645;LOC103832339;LOC103835148;LOC103835153;LOC103836497;LOC103842538;LOC103844078;LOC103853138;LOC103853414
DBB	Up	8	LOC103830520;LOC103830645;LOC103832339;LOC103835148;LOC103836497;LOC103844078;LOC103853138;LOC103853414
DBB	Down	2	LOC103835153;LOC103842538
Dof	ALL	80	LOC103856245;LOC103858577;LOC103858586;LOC103858601;LOC103858618;LOC103858634;LOC103861688;LOC103828009;LOC103835279;LOC103850449;LOC103851518;LOC103854920;LOC103855006;LOC103855307;LOC103855469;LOC103856579;LOC103857084;LOC103857721;LOC103858223;LOC103859899;LOC103860544;LOC103860654;LOC103860763;LOC103861211;LOC108871192;LOC103861461;LOC103862808;LOC103863170;LOC103863905;LOC103864893;LOC103864…
Dof	DEG	17	LOC103830925;LOC103831357;LOC103835279;LOC103836679;LOC103837351;LOC103837435;LOC103840650;LOC103842004;LOC103843914;LOC103850147;LOC103851518;LOC103856579;LOC103860654;LOC103863905;LOC103866452;LOC103867181;LOC103873236
Dof	Up	9	LOC103830925;LOC103831357;LOC103836679;LOC103837351;LOC103840650;LOC103842004;LOC103850147;LOC103863905;LOC103873236
Dof	Down	8	LOC103835279;LOC103837435;LOC103843914;LOC103851518;LOC103856579;LOC103860654;LOC103866452;LOC103867181
E2F/DP	ALL	14	LOC103874205;LOC103850959;LOC103855470;LOC103855517;LOC103856506;LOC103857604;LOC103865508;LOC103867321;LOC103870970;LOC103873170;LOC103833054;LOC103845563;LOC103847383;LOC103847449
E2F/DP	DEG	8	LOC103845563;LOC103850959;LOC103855517;LOC103856506;LOC103865508;LOC103867321;LOC103870970;LOC103874205
E2F/DP	Up	4	LOC103845563;LOC103855517;LOC103856506;LOC103865508
E2F/DP	Down	4	LOC103850959;LOC103867321;LOC103870970;LOC103874205
EIL	ALL	13	LOC103835754;LOC103850343;LOC103851397;LOC103852860;LOC103855853;LOC103858337;LOC103859874;LOC103869281;LOC103873935;LOC103830733;LOC103831849;LOC103832846;LOC103845609
EIL	DEG	3	LOC103831849;LOC103835754;LOC103869281
EIL	Up	3	LOC103831849;LOC103835754;LOC103869281
EIL	Down	0	--
ERF	ALL	248	LOC103852206;LOC103862049;LOC103838346;LOC103850433;LOC103852120;LOC103855373;LOC103855430;LOC103856383;LOC103861414;LOC103867742;LOC103867861;LOC103869194;LOC103833785;LOC103833811;LOC103836625;LOC103839768;LOC103841650;LOC103842191;LOC103847142;LOC103850582;LOC103850650;LOC103850661;LOC103850784;LOC103850861;LOC103850905;LOC103851172;LOC103851182;LOC103851299;LOC103851411;LOC103851742;LOC103852…
ERF	DEG	79	LOC103827660;LOC103829013;LOC103829301;LOC103830259;LOC103830678;LOC103830794;LOC103830965;LOC103831264;LOC103831745;LOC103831951;LOC103832689;LOC103833096;LOC103833785;LOC103833811;LOC103834015;LOC103834359;LOC103834511;LOC103834782;LOC103834868;LOC103835688;LOC103836150;LOC103837082;LOC103837386;LOC103837551;LOC103837736;LOC103838157;LOC103838303;LOC103839535;LOC103839768;LOC103840935;LOC103841…
ERF	Up	43	LOC103827660;LOC103829013;LOC103829301;LOC103830794;LOC103830965;LOC103831745;LOC103833096;LOC103833785;LOC103835688;LOC103837386;LOC103837551;LOC103837736;LOC103838157;LOC103839768;LOC103840935;LOC103841987;LOC103843716;LOC103844067;LOC103846580;LOC103846894;LOC103846907;LOC103847045;LOC103850582;LOC103850861;LOC103852715;LOC103853108;LOC103853794;LOC103854399;LOC103854964;LOC103855258;LOC103856…
ERF	Down	36	LOC103830259;LOC103830678;LOC103831264;LOC103831951;LOC103832689;LOC103833811;LOC103834015;LOC103834359;LOC103834511;LOC103834782;LOC103834868;LOC103836150;LOC103837082;LOC103838303;LOC103839535;LOC103841650;LOC103841898;LOC103843859;LOC103846706;LOC103852118;LOC103855373;LOC103857581;LOC103857918;LOC103858148;LOC103859615;LOC103861560;LOC103862199;LOC103862348;LOC103864462;LOC103864857;LOC103865…
FAR1	ALL	45	LOC103857855;LOC103841123;LOC103834833;LOC117134265;LOC117132053;LOC103853881;LOC103854634;LOC103854690;LOC103856355;LOC103857863;LOC103858333;LOC103861559;LOC117132711;LOC117133647;LOC103872159;LOC103866061;LOC103866059;LOC117134264;LOC103866765;LOC103867629;LOC103871343;LOC103868498;LOC117133910;LOC103869116;LOC103870663;LOC103871797;LOC103833970;LOC103829834;LOC103829892;LOC103850231;LOC103830…
FAR1	DEG	8	LOC103830214;LOC103830414;LOC103850231;LOC103866765;LOC103868498;LOC103870663;LOC103871797;LOC117134264
FAR1	Up	5	LOC103830214;LOC103830414;LOC103850231;LOC103868498;LOC117134264
FAR1	Down	3	LOC103866765;LOC103870663;LOC103871797
G2-like	ALL	154	LOC103864545;LOC103854324;LOC103855640;LOC108868801;LOC103869643;LOC103871136;LOC103871163;LOC103871388;LOC103873783;LOC103831963;LOC103849734;LOC103849708;LOC103847329;LOC103828237;LOC103850633;LOC103850355;LOC103851049;LOC103851173;LOC103851819;LOC103852516;LOC103852594;LOC103852662;LOC103853188;LOC103868161;LOC103848554;LOC103848864;LOC103848466;LOC103853849;LOC103832763;LOC103832766;LOC103854…
G2-like	DEG	43	LOC103827534;LOC103827611;LOC103827790;LOC103828177;LOC103830924;LOC103831255;LOC103831590;LOC103832590;LOC103832766;LOC103835671;LOC103839454;LOC103840172;LOC103842978;LOC103842980;LOC103843260;LOC103843520;LOC103843873;LOC103845089;LOC103845833;LOC103847022;LOC103847329;LOC103848864;LOC103849708;LOC103849734;LOC103850633;LOC103851173;LOC103851819;LOC103852594;LOC103852662;LOC103854324;LOC103855…
G2-like	Up	10	LOC103827611;LOC103828177;LOC103831255;LOC103832766;LOC103845833;LOC103854324;LOC103862509;LOC103870437;LOC103873296;LOC103873783
G2-like	Down	33	LOC103827534;LOC103827790;LOC103830924;LOC103831590;LOC103832590;LOC103835671;LOC103839454;LOC103840172;LOC103842978;LOC103842980;LOC103843260;LOC103843520;LOC103843873;LOC103845089;LOC103847022;LOC103847329;LOC103848864;LOC103849708;LOC103849734;LOC103850633;LOC103851173;LOC103851819;LOC103852594;LOC103852662;LOC103855640;LOC103859491;LOC103864545;LOC103866128;LOC103866776;LOC103866965;LOC103868…
GATA	ALL	63	LOC103866996;LOC103869353;LOC103835559;LOC103850309;LOC103855526;LOC103862121;LOC103862965;LOC103865903;LOC103870102;GATA1;LOC103835371;LOC103835771;LOC103835793;LOC103839456;LOC103849709;LOC103851805;LOC103853786;LOC103854586;LOC103854842;LOC103856792;LOC103859688;LOC103859873;LOC103860012;LOC103860673;LOC103860688;LOC103860826;LOC103861486;LOC103861615;LOC103862202;LOC103862367;LOC103862478;LOC…
GATA	DEG	16	LOC103827667;LOC103828397;LOC103829595;LOC103834397;LOC103836410;LOC103839456;LOC103841901;LOC103843419;LOC103849709;LOC103854586;LOC103860673;LOC103860826;LOC103862367;LOC103866187;LOC103869729;LOC103874430
GATA	Up	4	LOC103827667;LOC103829595;LOC103836410;LOC103862367
GATA	Down	12	LOC103828397;LOC103834397;LOC103839456;LOC103841901;LOC103843419;LOC103849709;LOC103854586;LOC103860673;LOC103860826;LOC103866187;LOC103869729;LOC103874430
GRAS	ALL	49	LOC103858567;LOC103866272;LOC103868300;LOC103873732;LOC103852095;LOC103852324;PAT1;LOC103857726;LOC103858159;LOC103862490;LOC117125701;LOC103862567;LOC103862870;LOC103864129;LOC103864937;LOC103870073;LOC103855161;LOC103871348;LOC103871035;LOC103871334;LOC117125857;LOC103872411;LOC103872980;LOC103874930;LOC103827572;LOC103839968;LOC103828848;LOC103829376;LOC103829505;LOC103829567;LOC103850094;LOC1…
GRAS	DEG	21	LOC103827572;LOC103829567;LOC103836438;LOC103836942;LOC103838300;LOC103838342;LOC103839478;LOC103843450;LOC103852324;LOC103857726;LOC103858567;LOC103862567;LOC103862870;LOC103864129;LOC103868300;LOC103871334;LOC103872411;LOC103872980;LOC103873732;LOC103874930;PAT1
GRAS	Up	9	LOC103836438;LOC103843450;LOC103868300;LOC103871334;LOC103872411;LOC103872980;LOC103873732;LOC103874930;PAT1
GRAS	Down	12	LOC103827572;LOC103829567;LOC103836942;LOC103838300;LOC103838342;LOC103839478;LOC103852324;LOC103857726;LOC103858567;LOC103862567;LOC103862870;LOC103864129
GRF	ALL	16	LOC103858126;LOC103864387;LOC103852019;LOC103857622;LOC103858395;GRF5;LOC103861465;LOC103862578;LOC103872152;LOC103865541;LOC103866214;LOC103867286;LOC103870079;LOC103828496;LOC103850270;LOC103841221
GRF	DEG	5	GRF5;LOC103841221;LOC103858126;LOC103861465;LOC103862578
GRF	Up	1	LOC103861465
GRF	Down	4	GRF5;LOC103841221;LOC103858126;LOC103862578
GeBP	ALL	23	LOC103864709;LOC103862997;LOC103831052;LOC103850023;LOC103861536;LOC103848165;LOC103838558;LOC103838549;LOC103849644;LOC103863621;LOC103863701;LOC103863852;LOC103863853;LOC103863854;LOC103864145;LOC103865534;LOC103868311;LOC103849159;LOC103871907;LOC103874565;LOC103828812;LOC103838435;LOC103843240
GeBP	DEG	6	LOC103828812;LOC103838435;LOC103849644;LOC103863701;LOC103868311;LOC103874565
GeBP	Up	3	LOC103828812;LOC103838435;LOC103874565
GeBP	Down	3	LOC103849644;LOC103863701;LOC103868311
HB-PHD	ALL	5	LOC103853065;LOC103837222;LOC103869447;LOC103869449;LOC103834696
HB-PHD	DEG	0	--
HB-PHD	Up	0	--
HB-PHD	Down	0	--
HB-other	ALL	12	LOC103838095;LOC103868178;LOC103869571;LOC103872312;LOC103827923;LOC103832849;LOC103835318;LOC103846745;LOC103846915;LOC103838952;LOC103841922;LOC103846735
HB-other	DEG	2	LOC103846735;LOC103872312
HB-other	Up	1	LOC103846735
HB-other	Down	1	LOC103872312
HD-ZIP	ALL	100	LOC103855378;LOC103857600;LOC103866178;LOC103850318;LOC103859403;LOC103863308;LOC103868148;LOC103869156;LOC103844167;LOC103850065;LOC103850512;LOC103850970;LOC103851099;LOC103851303;LOC103851488;LOC103851999;LOC103852612;LOC103852693;LOC103854076;LOC103855293;LOC103855339;LOC103855538;LOC103855539;LOC103855688;LOC103856117;LOC103858855;LOC103860113;LOC103860914;LOC103861249;LOC103862493;LOC103862…
HD-ZIP	DEG	32	LOC103827858;LOC103830911;LOC103831624;LOC103831820;LOC103834507;LOC103835080;LOC103835932;LOC103840675;LOC103842010;LOC103845484;LOC103846254;LOC103850065;LOC103850168;LOC103850318;LOC103851488;LOC103854076;LOC103855146;LOC103855293;LOC103855339;LOC103855378;LOC103855688;LOC103862581;LOC103862806;LOC103865350;LOC103866181;LOC103866293;LOC103866443;LOC103867425;LOC103868148;LOC103870983;LOC103872…
HD-ZIP	Up	10	LOC103842010;LOC103850168;LOC103855146;LOC103855339;LOC103862581;LOC103862806;LOC103866293;LOC103866443;LOC103870983;LOC103872116
HD-ZIP	Down	22	LOC103827858;LOC103830911;LOC103831624;LOC103831820;LOC103834507;LOC103835080;LOC103835932;LOC103840675;LOC103845484;LOC103846254;LOC103850065;LOC103850318;LOC103851488;LOC103854076;LOC103855293;LOC103855378;LOC103855688;LOC103865350;LOC103866181;LOC103867425;LOC103868148;LOC103873430
HRT-like	ALL	3	LOC103868467;LOC103866492;LOC103845108
HRT-like	DEG	0	--
HRT-like	Up	0	--
HRT-like	Down	0	--
HSF	ALL	97	LOC103862791;LOC103855665;LOC103856909;LOC103857530;LOC103857601;LOC108871121;LOC103864388;LOC103827874;LOC103874380;LOC103834305;LOC103838431;LOC103843941;LOC103851069;LOC103852254;LOC103852501;LOC103852771;LOC103853377;LOC117132072;LOC103848835;LOC103854031;LOC103854971;LOC103854972;LOC103855113;LOC103857501;LOC103857915;LOC103857993;LOC103858372;LOC103858608;LOC103858992;LOC103859828;LOC103859…
HSF	DEG	24	LOC103828626;LOC103833101;LOC103834087;LOC103839646;LOC103840825;LOC103843941;LOC103844740;LOC103854971;LOC103855124;LOC103855192;LOC103855665;LOC103856909;LOC103857601;LOC103857993;LOC103858608;LOC103858992;LOC103859975;LOC103861135;LOC103862516;LOC103862791;LOC103863505;LOC103865804;LOC103872789;LOC103874639
HSF	Up	19	LOC103834087;LOC103839646;LOC103840825;LOC103843941;LOC103854971;LOC103855124;LOC103855192;LOC103855665;LOC103856909;LOC103857601;LOC103857993;LOC103858608;LOC103858992;LOC103861135;LOC103862516;LOC103862791;LOC103863505;LOC103865804;LOC103874639
HSF	Down	5	LOC103828626;LOC103833101;LOC103844740;LOC103859975;LOC103872789
LBD	ALL	64	LOC103859023;LOC103828070;LOC103842520;LOC103828214;LOC103843350;LOC103852288;LOC103852815;LOC103853305;LOC103854310;LOC103854223;LOC103855327;LOC103857294;LOC103857934;LOC103858016;LOC103858293;LOC103858968;LOC103859556;LOC103860639;LOC103862548;LOC103862995;LOC103864483;LOC103864891;LOC103865014;LOC103865030;LOC103865147;LOC103865808;LOC103865946;LOC103865947;LOC103866208;LOC103866207;LOC103866…
LBD	DEG	8	LOC103828784;LOC103837000;LOC103840914;LOC103846953;LOC103857294;LOC103860639;LOC103865014;LOC103872445
LBD	Up	4	LOC103837000;LOC103846953;LOC103857294;LOC103865014
LBD	Down	4	LOC103828784;LOC103840914;LOC103860639;LOC103872445
LFY	ALL	2	LOC103249142;LOC103249152
LFY	DEG	0	--
LFY	Up	0	--
LFY	Down	0	--
LSD	ALL	5	LOC103858192;LOC103861197;LOC103874754;LOC103834161;LOC103834185
LSD	DEG	2	LOC103834185;LOC103861197
LSD	Up	1	LOC103861197
LSD	Down	1	LOC103834185
M-type_MADS	ALL	94	LOC103860349;LOC103829542;LOC117126795;LOC103829532;LOC103837933;LOC103846136;LOC103845485;LOC103850007;LOC103850056;LOC103850059;LOC103850623;LOC117125687;LOC103851500;LOC103851501;LOC103868267;LOC103854647;LOC103854696;LOC103854828;LOC103854830;LOC103854838;LOC103854839;LOC103855295;LOC103856970;LOC103858217;LOC103859172;LOC103870790;LOC103863673;LOC117133336;LOC103863928;LOC103863942;LOC103863…
M-type_MADS	DEG	8	LOC103829322;LOC103845485;LOC103848482;LOC103850007;LOC103856970;LOC103859172;LOC103874473;LOC103874476
M-type_MADS	Up	7	LOC103829322;LOC103845485;LOC103848482;LOC103850007;LOC103856970;LOC103859172;LOC103874473
M-type_MADS	Down	1	LOC103874476
MIKC_MADS	ALL	93	LOC103856547;LOC103840485;LOC103856965;LOC103860605;LOC103862215;LOC103863210;LOC103842962;LOC103850339;LOC103851336;LOC103852552;LOC103852713;LOC103853937;LOC103854491;LOC103854906;LOC103854924;LOC103854955;LOC103854984;LOC103855272;LOC103855273;LOC103855275;LOC103855854;LOC103856031;LOC103856162;LOC103856435;LOC103857163;LOC103857164;LOC103857284;LOC103858178;SOC1;LOC103858546;LOC103860514;LOC1…
MIKC_MADS	DEG	18	FLC1;LOC103839393;LOC103839919;LOC103840485;LOC103842472;LOC103850339;LOC103855272;LOC103855273;LOC103855854;LOC103856031;LOC103857284;LOC103862329;LOC103863049;LOC103866913;LOC103873930;LOC103873932;LOC103874654;LOC103875390
MIKC_MADS	Up	6	LOC103840485;LOC103842472;LOC103862329;LOC103863049;LOC103866913;LOC103874654
MIKC_MADS	Down	12	FLC1;LOC103839393;LOC103839919;LOC103850339;LOC103855272;LOC103855273;LOC103855854;LOC103856031;LOC103857284;LOC103873930;LOC103873932;LOC103875390
MYB	ALL	267	LOC103857696;LOC103861662;LOC103832978;LOC103847130;LOC103850523;LOC103855673;LOC103856815;LOC103864180;LOC103859038;LOC103860220;LOC103863322;LOC103867859;LOC103827837;LOC103831818;LOC103833774;LOC103842503;LOC103849769;LOC103849714;LOC103849707;LOC103845973;LOC103847011;LOC103848147;LOC103848231;LOC103849889;LOC103849945;LOC103843907;LOC103842799;LOC103850427;LOC103850701;LOC103850330;LOC103850…
MYB	DEG	59	LOC103828646;LOC103829318;LOC103830700;LOC103831245;LOC103831818;LOC103831916;LOC103831917;LOC103831932;LOC103832978;LOC103833700;LOC103834518;LOC103835025;LOC103835887;LOC103837381;LOC103840557;LOC103840842;LOC103843348;LOC103843907;LOC103844065;LOC103845898;LOC103846712;LOC103846919;LOC103848147;LOC103848231;LOC103850282;LOC103850427;LOC103850523;LOC103850980;LOC103852086;LOC103854958;LOC103855…
MYB	Up	32	LOC103828646;LOC103829318;LOC103831245;LOC103831818;LOC103831932;LOC103832978;LOC103833700;LOC103835025;LOC103835887;LOC103840557;LOC103843348;LOC103843907;LOC103848147;LOC103848231;LOC103850427;LOC103855651;LOC103855654;LOC103857643;LOC103858520;LOC103859162;LOC103859307;LOC103860028;LOC103860474;LOC103862384;LOC103862529;LOC103866398;LOC103869609;LOC103870347;LOC103870348;LOC103870361;LOC103870…
MYB	Down	27	LOC103830700;LOC103831916;LOC103831917;LOC103834518;LOC103837381;LOC103840842;LOC103844065;LOC103845898;LOC103846712;LOC103846919;LOC103850282;LOC103850523;LOC103850980;LOC103852086;LOC103854958;LOC103855087;LOC103855740;LOC103856266;LOC103857119;LOC103857725;LOC103857758;LOC103860547;LOC103860592;LOC103864458;LOC103867138;LOC103872133;MYB1
MYB_related	ALL	228	LOC103864107;LOC103833283;LOC103867386;LOC103854792;LOC103861797;LOC103866928;LOC103868158;LOC103827702;LOC103873585;LOC103872961;LOC103828832;LOC103830449;LOC103832218;LOC103839923;LOC103840282;LOC103845457;LOC103847402;LOC108871578;LOC103848599;LOC103848060;LOC103849006;LOC103850559;LOC103850630;LOC103850900;LOC103851098;LOC103851551;LOC103851947;LOC103852047;LOC103852624;MYBL2-2;LOC103852767;L…
MYB_related	DEG	103	EPR1;LOC103827702;LOC103828065;LOC103828400;LOC103828718;LOC103830900;LOC103831733;LOC103831770;LOC103831780;LOC103832906;LOC103835205;LOC103835952;LOC103836661;LOC103837176;LOC103837230;LOC103837875;LOC103838087;LOC103838266;LOC103838600;LOC103839529;LOC103839760;LOC103840282;LOC103840934;LOC103841164;LOC103841394;LOC103841862;LOC103842534;LOC103842704;LOC103842747;LOC103843940;LOC103844616;LOC1…
MYB_related	Up	30	EPR1;LOC103831780;LOC103835952;LOC103839529;LOC103840934;LOC103841164;LOC103841862;LOC103842747;LOC103844751;LOC103845260;LOC103845367;LOC103845398;LOC103846538;LOC103847419;LOC103848550;LOC103850559;LOC103850900;LOC103854663;LOC103856239;LOC103856698;LOC103856794;LOC103860911;LOC103865927;LOC103866395;LOC103866794;LOC103868158;LOC103868317;LOC103869173;LOC103869829;LOC103872538
MYB_related	Down	73	LOC103827702;LOC103828065;LOC103828400;LOC103828718;LOC103830900;LOC103831733;LOC103831770;LOC103832906;LOC103835205;LOC103836661;LOC103837176;LOC103837230;LOC103837875;LOC103838087;LOC103838266;LOC103838600;LOC103839760;LOC103840282;LOC103841394;LOC103842534;LOC103842704;LOC103843940;LOC103844616;LOC103844922;LOC103845112;LOC103847457;LOC103848049;LOC103849006;LOC103850630;LOC103851947;LOC103852…
NAC	ALL	216	LOC103870065;LOC103853758;LOC103854361;LOC103854379;LOC103855918;LOC103867111;LOC103829380;LOC103831350;LOC103838076;LOC103840722;LOC103840729;LOC103841667;LOC103849721;LOC103847507;LOC103847517;LOC103847527;LOC103850060;LOC103850061;LOC103844107;LOC103842942;LOC103850547;LOC103850666;LOC103850712;LOC103850713;LOC103850721;LOC103850760;LOC103850849;LOC103851167;LOC103851432;LOC103851438;LOC103851…
NAC	DEG	62	LOC103828433;LOC103829163;LOC103829311;LOC103829661;LOC103830156;LOC103831344;LOC103833604;LOC103836814;LOC103837065;LOC103837200;LOC103838076;LOC103840017;LOC103840596;LOC103840722;LOC103840729;LOC103841667;LOC103843142;LOC103844610;LOC103845094;LOC103845558;LOC103846595;LOC103847191;LOC103847201;LOC103847293;LOC103847517;LOC103850060;LOC103850145;LOC103850666;LOC103850713;LOC103850849;LOC103851…
NAC	Up	46	LOC103829311;LOC103829661;LOC103830156;LOC103831344;LOC103833604;LOC103836814;LOC103837065;LOC103837200;LOC103840017;LOC103840722;LOC103840729;LOC103841667;LOC103844610;LOC103846595;LOC103847191;LOC103847201;LOC103847293;LOC103850060;LOC103850145;LOC103850666;LOC103850713;LOC103851432;LOC103853074;LOC103854956;LOC103855065;LOC103855569;LOC103855813;LOC103855817;LOC103856295;LOC103858903;LOC103859…
NAC	Down	16	LOC103828433;LOC103829163;LOC103838076;LOC103840596;LOC103843142;LOC103845094;LOC103845558;LOC103847517;LOC103850849;LOC103851438;LOC103857937;LOC103859485;LOC103864878;LOC103869660;LOC103873617;LOC103873643
NF-X1	ALL	4	LOC103871791;LOC103833819;LOC103868115;LOC103846906
NF-X1	DEG	2	LOC103868115;LOC103871791
NF-X1	Up	2	LOC103868115;LOC103871791
NF-X1	Down	0	--
NF-YA	ALL	19	LOC103836529;LOC103842343;LOC103849907;LOC103850828;LOC103852805;LOC103855982;LOC103859112;LOC103859880;LOC103867423;LOC103832749;LOC103869216;LOC103871071;LOC103830778;LOC103831785;LOC103832630;LOC103840389;LOC103842742;LOC103846627;LOC103846990
NF-YA	DEG	5	LOC103831785;LOC103840389;LOC103849907;LOC103859880;LOC103869216
NF-YA	Up	3	LOC103840389;LOC103859880;LOC103869216
NF-YA	Down	2	LOC103831785;LOC103849907
NF-YB	ALL	24	LOC103840387;LOC103853830;LOC103855765;LOC103857654;LOC103857825;LOC103858257;LOC103859649;LOC103860377;LOC103865575;LOC103866344;LOC103867074;LOC103869864;LOC103871639;LOC103827627;LOC103829359;LOC103829668;LOC103836262;LOC103837349;LOC103837636;LOC103839512;LOC103839510;LOC103869085;LOC103841259;LOC103847137
NF-YB	DEG	4	LOC103829668;LOC103839512;LOC103857654;LOC103866344
NF-YB	Up	1	LOC103829668
NF-YB	Down	3	LOC103839512;LOC103857654;LOC103866344
NF-YC	ALL	14	LOC103845524;LOC103851275;LOC103859444;LOC103871543;LOC103871634;LOC103873128;LOC103873759;LOC103827983;LOC103830155;LOC103836365;LOC103843367;LOC103843421;LOC103847093;LOC103847094
NF-YC	DEG	6	LOC103836365;LOC103843367;LOC103851275;LOC103871543;LOC103871634;LOC103873128
NF-YC	Up	4	LOC103843367;LOC103851275;LOC103871543;LOC103873128
NF-YC	Down	2	LOC103836365;LOC103871634
NZZ/SPL	ALL	2	LOC103867043;LOC103861687
NZZ/SPL	DEG	0	--
NZZ/SPL	Up	0	--
NZZ/SPL	Down	0	--
Nin-like	ALL	26	LOC103874820;LOC103829610;LOC103861648;LOC103851025;LOC103853408;LOC103858074;LOC103858072;LOC103861456;LOC103862400;LOC103866075;LOC103866723;LOC103872852;LOC103874190;LOC103828104;LOC103845991;LOC103829417;LOC103829881;LOC103830221;LOC103831921;LOC103832092;LOC103835787;LOC103836271;LOC103837761;LOC103849701;LOC103844783;LOC103846356
Nin-like	DEG	10	LOC103828104;LOC103835787;LOC103851025;LOC103858072;LOC103861456;LOC103861648;LOC103862400;LOC103866075;LOC103866723;LOC103872852
Nin-like	Up	7	LOC103835787;LOC103858072;LOC103861456;LOC103861648;LOC103866075;LOC103866723;LOC103872852
Nin-like	Down	3	LOC103828104;LOC103851025;LOC103862400
RAV	ALL	13	LOC103852529;LOC103853887;LOC103868609;LOC103871300;LOC103871324;LOC103871326;LOC103871341;LOC103871946;LOC103875354;LOC103833213;LOC103835464;LOC103840594;LOC103843064
RAV	DEG	4	LOC103835464;LOC103840594;LOC103843064;LOC103852529
RAV	Up	4	LOC103835464;LOC103840594;LOC103843064;LOC103852529
RAV	Down	0	--
S1Fa-like	ALL	2	LOC103863420;LOC103841261
S1Fa-like	DEG	0	--
S1Fa-like	Up	0	--
S1Fa-like	Down	0	--
SAP	ALL	1	LOC103849190
SAP	DEG	0	--
SAP	Up	0	--
SAP	Down	0	--
SBP	ALL	29	LOC103840895;LOC103851198;LOC103852554;LOC103853034;LOC103857275;LOC103857508;LOC103863019;LOC103865301;LOC103865930;LOC103849484;LOC103866616;LOC103867507;LOC103868453;LOC103869942;LOC103871144;LOC103872891;LOC103827978;LOC103829068;LOC103829069;LOC103830125;LOC103831318;LOC103832120;LOC103835406;LOC103839253;LOC103839042;LOC103839045;LOC103843824;LOC103844692;LOC103845803
SBP	DEG	9	LOC103827978;LOC103829069;LOC103849484;LOC103857275;LOC103857508;LOC103863019;LOC103865930;LOC103866616;LOC103872891
SBP	Up	2	LOC103829069;LOC103872891
SBP	Down	7	LOC103827978;LOC103849484;LOC103857275;LOC103857508;LOC103863019;LOC103865930;LOC103866616
SRS	ALL	17	LOC103869167;LOC103872632;LOC103850822;LOC103852959;LOC103862463;LOC103863234;LOC103864269;SRS7;LOC103828429;LOC117126656;LOC103830646;LOC103832000;LOC103841026;LOC103841356;LOC103846647;LOC103829616;LOC117130571
SRS	DEG	3	LOC103828429;LOC103846647;LOC103850822
SRS	Up	0	--
SRS	Down	3	LOC103828429;LOC103846647;LOC103850822
STAT	ALL	3	LOC103872490;LOC103875046;LOC103839640
STAT	DEG	0	--
STAT	Up	0	--
STAT	Down	0	--
TALE	ALL	37	LOC103865094;LOC103850218;LOC103851331;LOC103850437;LOC103850287;LOC103852657;LOC103852950;LOC103854769;LOC103855442;LOC103855895;LOC103857602;LOC103858468;LOC103860455;LOC103862107;LOC103862209;LOC103862360;LOC103864082;LOC103864492;LOC103864766;LOC103865497;LOC103867328;LOC103872770;LOC103874387;LOC103846039;LOC103830651;LOC103831994;LOC103831995;LOC103835006;LOC103835665;LOC103835834;LOC103838…
TALE	DEG	15	LOC103830651;LOC103831994;LOC103835006;LOC103835834;LOC103847484;LOC103850218;LOC103850287;LOC103852657;LOC103854769;LOC103860455;LOC103862107;LOC103862360;LOC103864082;LOC103865497;STM
TALE	Up	9	LOC103830651;LOC103831994;LOC103835006;LOC103847484;LOC103850287;LOC103854769;LOC103862107;LOC103864082;LOC103865497
TALE	Down	6	LOC103835834;LOC103850218;LOC103852657;LOC103860455;LOC103862360;STM
TCP	ALL	43	LOC103856308;LOC103838007;LOC103841727;LOC117131903;LOC103852124;LOC103852386;LOC103852526;LOC103852605;LOC103852745;LOC103854351;LOC117132164;LOC103854905;LOC103854927;LOC103855757;LOC103855775;LOC103858182;LOC103858942;LOC103859604;LOC103859756;LOC103860559;LOC103860988;LOC103864047;LOC103866914;LOC103867916;LOC103869962;LOC103870932;LOC103873222;LOC103874198;LOC103875255;LOC103830917;LOC103831…
TCP	DEG	7	LOC103831037;LOC103831371;LOC103852526;LOC103860988;LOC103865427;LOC103866914;LOC103867916
TCP	Up	2	LOC103860988;LOC103867916
TCP	Down	5	LOC103831037;LOC103831371;LOC103852526;LOC103865427;LOC103866914
Trihelix	ALL	63	LOC108872178;LOC103868920;LOC117125618;LOC103842297;LOC103847088;LOC103850420;LOC103850507;LOC103852127;LOC103853053;LOC103853054;LOC103853831;LOC117131705;LOC117131706;LOC103854639;LOC103855423;LOC103855535;LOC103857766;LOC103858141;LOC103859272;LOC117132605;LOC103859763;LOC103860039;LOC103865277;LOC103866826;LOC103867126;LOC103867524;LOC103832746;LOC103869536;LOC103870374;LOC103870494;LOC103870…
Trihelix	DEG	15	LOC103828592;LOC103832141;LOC103833990;LOC103834623;LOC103841352;LOC103847369;LOC103850420;LOC103850507;LOC103853053;LOC103855423;LOC103855535;LOC103857766;LOC103860039;LOC103869536;LOC103870495
Trihelix	Up	9	LOC103828592;LOC103832141;LOC103833990;LOC103850420;LOC103855423;LOC103857766;LOC103860039;LOC103869536;LOC103870495
Trihelix	Down	6	LOC103834623;LOC103841352;LOC103847369;LOC103850507;LOC103853053;LOC103855535
VOZ	ALL	4	LOC103865944;LOC103866633;LOC103835313;LOC103838946
VOZ	DEG	2	LOC103835313;LOC103866633
VOZ	Up	2	LOC103835313;LOC103866633
VOZ	Down	0	--
WOX	ALL	27	LOC103875250;LOC103828205;LOC103850597;LOC103851130;LOC103851583;LOC103853675;LOC103857514;LOC103858283;LOC103859737;LOC103862417;LOC103864903;LOC103867499;LOC103868722;LOC103869622;LOC103870362;LOC103855175;LOC103872836;LOC103872858;LOC103874095;LOC103828454;LOC103833100;LOC103835536;LOC103837833;LOC103843178;LOC103845358;LOC103845897;LOC103846917
WOX	DEG	8	LOC103833100;LOC103845897;LOC103853675;LOC103862417;LOC103868722;LOC103872836;LOC103872858;LOC103875250
WOX	Up	3	LOC103845897;LOC103853675;LOC103872858
WOX	Down	5	LOC103833100;LOC103862417;LOC103868722;LOC103872836;LOC103875250
WRKY	ALL	1062	LOC103851482;LOC103873962;LOC103846230;LOC103854644;LOC103874733;LOC103829070;LOC103837357;LOC103837835;LOC103843292;LRRII5;LOC103850090;LOC103850407;LOC103850563;LOC103851368;WRKY18;WRKY74;LOC103852110;LOC103852207;LOC117134422;LOC103853036;LOC103853285;LOC103853623;LOC103855178;LOC103853953;LOC103856138;LOC103856745;LOC103856756;LOC103856956;LOC103857982;LOC103858973;LOC103858978;LOC103859640;L…
WRKY	DEG	307	LOC103827670;LOC103827736;LOC103827800;LOC103827981;LOC103828111;LOC103828112;LOC103828188;LOC103828303;LOC103828934;LOC103829020;LOC103829401;LOC103829559;LOC103830033;LOC103830107;LOC103830167;LOC103830172;LOC103830198;LOC103830471;LOC103830477;LOC103830616;LOC103830739;LOC103830933;LOC103831090;LOC103831138;LOC103831520;LOC103831523;LOC103831589;LOC103831907;LOC103832116;LOC103832204;LOC103832…
WRKY	Up	163	LOC103827670;LOC103827736;LOC103827800;LOC103828112;LOC103829020;LOC103829559;LOC103830107;LOC103830471;LOC103830477;LOC103830616;LOC103830933;LOC103831090;LOC103831138;LOC103831520;LOC103831589;LOC103831907;LOC103832231;LOC103832331;LOC103832962;LOC103833113;LOC103834483;LOC103834933;LOC103835284;LOC103836235;LOC103836414;LOC103836893;LOC103837290;LOC103837497;LOC103837652;LOC103837795;LOC103837…
WRKY	Down	144	LOC103827981;LOC103828111;LOC103828188;LOC103828303;LOC103828934;LOC103829401;LOC103830033;LOC103830167;LOC103830172;LOC103830198;LOC103830739;LOC103831523;LOC103832116;LOC103832204;LOC103832433;LOC103832824;LOC103832887;LOC103832930;LOC103833689;LOC103834240;LOC103834510;LOC103835120;LOC103835752;LOC103836692;LOC103837009;LOC103837057;LOC103837424;LOC103837957;LOC103838000;LOC103838646;LOC103838…
Whirly	ALL	3	LOC103827509;LOC103831651;LOC103836074
Whirly	DEG	0	--
Whirly	Up	0	--
Whirly	Down	0	--
YABBY	ALL	11	LOC103858163;LOC103858348;LOC103866196;LOC103871588;LOC103829273;LOC103830131;LOC103831319;LOC103836389;LOC103840760;LOC103843396;LOC103843397
YABBY	DEG	1	LOC103843397
YABBY	Up	0	--
YABBY	Down	1	LOC103843397
ZF-HD	ALL	30	LOC103862371;LOC103852596;LOC103852940;LOC103853989;LOC103855300;LOC103856558;LOC103860674;LOC103863915;LOC103872237;LOC103872686;LOC103873973;LOC103875120;LOC103875121;LOC103830655;LOC103830691;LOC103831933;LOC103831983;LOC103834899;LOC103835881;LOC103837038;LOC103837039;LOC103837578;LOC103837853;LOC103839282;LOC103839281;LOC103841009;LOC103842678;LOC103842951;LOC103842967;LOC103846431
ZF-HD	DEG	8	LOC103834899;LOC103837578;LOC103841009;LOC103842951;LOC103852596;LOC103855300;LOC103872237;LOC103873973
ZF-HD	Up	1	LOC103852596
ZF-HD	Down	7	LOC103834899;LOC103837578;LOC103841009;LOC103842951;LOC103855300;LOC103872237;LOC103873973
bHLH	ALL	328	LOC103857186;LOC103862298;LOC103871090;LOC103837276;LOC103843882;LOC103852197;LOC103853098;LOC103853832;LOC103854095;LOC103855208;LOC117132419;LOC103855832;LOC103858529;LOC103858945;LOC103858954;LOC108869130;LOC103863179;LOC103869671;LOC103827941;LOC103874479;LOC103829672;LOC103830854;LOC103831991;LOC103833279;LOC103832202;LOC103834883;LOC103835879;LOC103836899;LOC103837246;LOC103838840;LOC103839…
bHLH	DEG	83	EGL3;LOC103828402;LOC103828768;LOC103828915;LOC103829328;LOC103829540;LOC103829654;LOC103830121;LOC103830338;LOC103830799;LOC103830949;LOC103831292;LOC103831728;LOC103834408;LOC103834727;LOC103834973;LOC103835022;LOC103835382;LOC103835879;LOC103836515;LOC103836899;LOC103836915;LOC103837276;LOC103837421;LOC103837851;LOC103838291;LOC103838437;LOC103838715;LOC103839418;LOC103839580;LOC103839981;LOC1…
bHLH	Up	25	LOC103830121;LOC103834408;LOC103835022;LOC103836899;LOC103837276;LOC103839580;LOC103842035;LOC103843290;LOC103844093;LOC103844521;LOC103844925;LOC103851945;LOC103852197;LOC103858733;LOC103858879;LOC103862298;LOC103865775;LOC103865936;LOC103866430;LOC103866620;LOC103866699;LOC103869450;LOC103871653;LOC103874966;TT8
bHLH	Down	58	EGL3;LOC103828402;LOC103828768;LOC103828915;LOC103829328;LOC103829540;LOC103829654;LOC103830338;LOC103830799;LOC103830949;LOC103831292;LOC103831728;LOC103834727;LOC103834973;LOC103835382;LOC103835879;LOC103836515;LOC103836915;LOC103837421;LOC103837851;LOC103838291;LOC103838437;LOC103838715;LOC103839418;LOC103839981;LOC103840273;LOC103842612;LOC103843122;LOC103847129;LOC103847211;LOC103850013;LOC1…
bZIP	ALL	142	LOC103858218;LOC103866462;LOC103872246;LOC103832273;LOC103836519;LOC103842661;LOC103856711;LOC103867411;LOC103828747;LOC103837451;LOC103839184;LOC103845632;LOC103847288;LOC103850638;LOC103850347;LOC103850763;LOC103851007;LOC103852538;LOC103852947;LOC103853909;LOC103854498;LOC103854621;LOC103854786;LOC103855287;LOC103855703;LOC103856165;LOC103857568;LOC103857824;LOC103857941;LOC103858015;LOC103859…
bZIP	DEG	32	LOC103827928;LOC103833309;LOC103834404;LOC103835156;LOC103835711;LOC103836466;LOC103837285;LOC103837451;LOC103837568;LOC103837781;LOC103840205;LOC103841365;LOC103842271;LOC103843040;LOC103843326;LOC103843491;LOC103844297;LOC103845918;LOC103846382;LOC103846841;LOC103850347;LOC103857824;LOC103862443;LOC103863499;LOC103865861;LOC103866462;LOC103867300;LOC103874345;LOC103874593;LOC103874621;LOC103875…
bZIP	Up	17	LOC103827928;LOC103833309;LOC103835711;LOC103837285;LOC103837451;LOC103837781;LOC103840205;LOC103841365;LOC103844297;LOC103857824;LOC103863499;LOC103865861;LOC103866462;LOC103867300;LOC103874593;LOC103874621;LOC103875372
bZIP	Down	15	LOC103834404;LOC103835156;LOC103836466;LOC103837568;LOC103842271;LOC103843040;LOC103843326;LOC103843491;LOC103845918;LOC103846382;LOC103846841;LOC103850347;LOC103862443;LOC103874345;LOC103875052

## Sheet: L7_S5 vs L7_S1_TFs
Supplementary Table S11: Number of different TF families at S5 stage in Longyou-7(L7).
TFs	Group	Gene_number	Genes
AP2	ALL	30	LOC103858033;LOC103862143;LOC103835650;LOC103850320;LOC103851109;LOC103851522;LOC103851711;LOC103852792;LOC103855873;LOC103857994;LOC103858289;LOC103862524;LOC103862580;LOC103866577;LOC103868583;LOC103869225;LOC103871295;LOC103872406;LOC103874158;LOC103829531;LOC103829752;LOC103829972;LOC103832437;LOC103835046;LOC103836535;LOC103841348;LOC103841411;LOC103845425;LOC103833171;LOC103846798
AP2	DEG	18	LOC103829531;LOC103829752;LOC103832437;LOC103835046;LOC103846798;LOC103850320;LOC103851522;LOC103851711;LOC103855873;LOC103857994;LOC103858033;LOC103858289;LOC103862143;LOC103862524;LOC103862580;LOC103868583;LOC103872406;LOC103874158
AP2	Up	5	LOC103832437;LOC103846798;LOC103851711;LOC103868583;LOC103874158
AP2	Down	13	LOC103829531;LOC103829752;LOC103835046;LOC103850320;LOC103851522;LOC103855873;LOC103857994;LOC103858033;LOC103858289;LOC103862143;LOC103862524;LOC103862580;LOC103872406
ARF	ALL	62	ARF16-1;ARF9-1;LOC103829217;LOC103839967;ARF7-2;ARF2-1;LOC103857480;LOC103859673;LOC103859715;ARF9-2;LOC103861847;ARF16-2;ARF18-2;ARF8-2;ARF3-2;LOC103866316;ARF11;ARF3-1;LOC103867547;LOC103869675;LOC103869753;LOC103869905;LOC103871247;ARF19-2;ARF5-3;LOC103872935;LOC103873359;ARF26;ARF2-2;LOC103874434;LOC103827907;ARF5-1;ARF10;LOC103830339;ARF17-1;ARF8-1;ARF17-2;LOC103832822;LOC103835219;LOC103835…
ARF	DEG	25	ARF16-2;ARF17-1;ARF17-2;ARF18-1;ARF18-2;ARF19-1;ARF19-2;ARF2-1;ARF2-3;ARF5-3;ARF8-2;LOC103832822;LOC103837105;LOC103839230;LOC103842038;LOC103843664;LOC103844245;LOC103844276;LOC103845463;LOC103859673;LOC103867547;LOC103869753;LOC103869905;LOC103871247;LOC103874434
ARF	Up	7	ARF16-2;ARF17-1;ARF17-2;ARF19-2;ARF2-1;ARF2-3;LOC103832822
ARF	Down	18	ARF18-1;ARF18-2;ARF19-1;ARF5-3;ARF8-2;LOC103837105;LOC103839230;LOC103842038;LOC103843664;LOC103844245;LOC103844276;LOC103845463;LOC103859673;LOC103867547;LOC103869753;LOC103869905;LOC103871247;LOC103874434
ARR-B	ALL	45	LOC103855959;LOC103870141;LOC103874162;LOC103850461;LOC103850647;LOC103851662;LOC103854042;LOC103854584;LOC103854859;LOC103855720;LOC103857977;LOC117132498;LOC103859684;LOC103860589;LOC103860825;LOC103860963;LOC103862099;LOC103863065;LOC103864613;LOC103866306;LOC103866432;LOC103866550;LOC103868658;LOC103869728;LOC103871817;LOC103872707;LOC103873174;LOC103874727;LOC103874318;LOC103875029;LOC103830…
ARR-B	DEG	21	LOC103830681;LOC103831018;LOC103837378;LOC103838572;LOC103845423;LOC103847424;LOC103847729;LOC103854042;LOC103854859;LOC103857977;LOC103860589;LOC103860825;LOC103860963;LOC103862099;LOC103866306;LOC103866432;LOC103868095;LOC103870141;LOC103873174;LOC103874162;LOC103874318
ARR-B	Up	10	LOC103837378;LOC103847424;LOC103854859;LOC103860589;LOC103860825;LOC103862099;LOC103866306;LOC103866432;LOC103870141;LOC103874318
ARR-B	Down	11	LOC103830681;LOC103831018;LOC103838572;LOC103845423;LOC103847729;LOC103854042;LOC103857977;LOC103860963;LOC103868095;LOC103873174;LOC103874162
B3	ALL	238	LOC103854857;LOC117132148;LOC103851640;LOC103851661;LOC103851695;LOC103851686;LOC103853565;LOC103855157;LOC103859136;LOC117127280;LOC103863737;LOC103863768;LOC117132841;LOC117132922;LOC117126661;LOC117133549;LOC117133552;LOC117134311;LOC103874146;LOC117126704;LOC117133477;LOC103837597;LOC103838421;LOC103838918;LOC103841168;LOC103842440;LOC103849927;LOC103828258;LOC103851146;LOC103851520;LOC103851…
B3	DEG	46	LOC103831787;LOC103832429;LOC103833743;LOC103834595;LOC103834598;LOC103837597;LOC103838918;LOC103840637;LOC103842022;LOC103846857;LOC103846962;LOC103848562;LOC103849927;LOC103851661;LOC103851686;LOC103851695;LOC103855157;LOC103858380;LOC103859136;LOC103859399;LOC103859783;LOC103862077;LOC103862080;LOC103862104;LOC103862230;LOC103862388;LOC103863737;LOC103864568;LOC103865039;LOC103865512;LOC103866…
B3	Up	19	LOC103832429;LOC103842022;LOC103846857;LOC103849927;LOC103855157;LOC103859399;LOC103862077;LOC103862104;LOC103862230;LOC103862388;LOC103863737;LOC103865039;LOC103865512;LOC103867318;LOC103869627;LOC103869724;LOC103870330;LOC117127991;LOC117133445
B3	Down	27	LOC103831787;LOC103833743;LOC103834595;LOC103834598;LOC103837597;LOC103838918;LOC103840637;LOC103846962;LOC103848562;LOC103851661;LOC103851686;LOC103851695;LOC103858380;LOC103859136;LOC103859783;LOC103862080;LOC103864568;LOC103866126;LOC103867707;LOC103867790;LOC103868650;LOC103869249;LOC103869505;LOC103872454;LOC103874404;LOC103874932;LOC108868967
BBR-BPC	ALL	12	LOC103861339;LOC103852447;LOC103857571;LOC103862898;LOC103864260;LOC103872265;LOC103828081;LOC103830249;LOC103835155;LOC103836058;LOC103841875;LOC103842953
BBR-BPC	DEG	1	LOC103842953
BBR-BPC	Up	0	--
BBR-BPC	Down	1	LOC103842953
BES1	ALL	29	LOC103865897;LOC103856918;LOC103868361;LOC103851866;LOC103852932;LOC103853143;LOC103853626;LOC103856327;LOC103856969;LOC103860025;LOC103860664;LOC103860895;LOC103861022;LOC103862496;LOC103866930;LOC103867633;LOC103872733;LOC103874851;LOC117126222;LOC103828653;LOC103830669;LOC103831968;LOC103832348;LOC103832587;LOC103833505;LOC103835847;LOC103836914;LOC103842649;LOC103845813
BES1	DEG	14	LOC103828653;LOC103831968;LOC103832348;LOC103833505;LOC103836914;LOC103842649;LOC103845813;LOC103856327;LOC103860025;LOC103860664;LOC103860895;LOC103862496;LOC103865897;LOC103868361
BES1	Up	10	LOC103828653;LOC103831968;LOC103832348;LOC103845813;LOC103856327;LOC103860025;LOC103860895;LOC103862496;LOC103865897;LOC103868361
BES1	Down	4	LOC103833505;LOC103836914;LOC103842649;LOC103860664
C2H2	ALL	292	LOC103874453;LOC103874360;LOC103874642;LOC103829516;LOC103855767;LOC103858232;LOC103863353;LOC103866964;LOC103869350;LOC103871426;LOC103827754;LOC103874724;LOC103873506;LOC103836061;LOC103833909;LOC103835639;LOC103837107;LOC103839235;LOC103842232;LOC103842544;LOC103849733;LOC103849730;LOC103846250;LOC103847536;LOC103848184;LOC103850401;LOC103850500;LOC103850544;LOC103850629;LOC103850909;LOC103851…
C2H2	DEG	79	LOC103249160;LOC103827532;LOC103827754;LOC103829133;LOC103829944;LOC103830267;LOC103830454;LOC103830985;LOC103831089;LOC103831230;LOC103831272;LOC103832017;LOC103832460;LOC103832614;LOC103833425;LOC103833598;LOC103834254;LOC103835434;LOC103836067;LOC103836382;LOC103836572;LOC103837081;LOC103837708;LOC103838388;LOC103839452;LOC103839462;LOC103839565;LOC103840300;LOC103841673;LOC103841905;LOC103842…
C2H2	Up	39	LOC103249160;LOC103829944;LOC103831272;LOC103832614;LOC103833425;LOC103833598;LOC103836382;LOC103837708;LOC103839565;LOC103840300;LOC103843405;LOC103845403;LOC103845575;LOC103845576;LOC103847305;LOC103847317;LOC103847362;LOC103847822;LOC103850909;LOC103851419;LOC103851919;LOC103851949;LOC103852897;LOC103856063;LOC103856495;LOC103858624;LOC103859816;LOC103861482;LOC103861579;LOC103864912;LOC103869…
C2H2	Down	40	LOC103827532;LOC103827754;LOC103829133;LOC103830267;LOC103830454;LOC103830985;LOC103831089;LOC103831230;LOC103832017;LOC103832460;LOC103834254;LOC103835434;LOC103836067;LOC103836572;LOC103837081;LOC103838388;LOC103839452;LOC103839462;LOC103841673;LOC103841905;LOC103842959;LOC103843297;LOC103846763;LOC103847695;LOC103847824;LOC103852219;LOC103852308;LOC103852976;LOC103854029;LOC103854774;LOC103855…
C3H	ALL	219	LOC103870155;LOC103870247;LOC103848319;LOC103853797;LOC103857422;LOC103863258;LOC103847628;LOC103834976;LOC103836651;LOC103837309;LOC103837943;LOC103839906;LOC103845792;LOC103848010;LOC103848871;LOC103849971;LOC103828261;LOC117125685;LOC103843613;LOC103850745;LOC103850700;LOC103850802;LOC103850829;LOC103851119;LOC103851141;LOC103851143;LOC103851144;LOC103851181;LOC103851212;LOC103852503;LOC103852…
C3H	DEG	65	CENH3;LOC103827870;LOC103828276;LOC103829051;LOC103830777;LOC103831131;LOC103831649;LOC103832943;LOC103833487;LOC103833820;LOC103834976;LOC103834982;LOC103835707;LOC103835742;LOC103836605;LOC103837839;LOC103838792;LOC103839193;LOC103839906;LOC103839911;LOC103840167;LOC103840692;LOC103841028;LOC103842608;LOC103843613;LOC103844316;LOC103844643;LOC103845296;LOC103845841;LOC103846626;LOC103848319;LOC…
C3H	Up	40	LOC103828276;LOC103829051;LOC103831131;LOC103832943;LOC103833487;LOC103833820;LOC103834976;LOC103835707;LOC103836605;LOC103837839;LOC103838792;LOC103839193;LOC103839906;LOC103840167;LOC103840692;LOC103841028;LOC103844316;LOC103844643;LOC103845296;LOC103851119;LOC103851141;LOC103851181;LOC103853713;LOC103853797;LOC103856441;LOC103857384;LOC103857910;LOC103858001;LOC103859262;LOC103860375;LOC103860…
C3H	Down	25	CENH3;LOC103827870;LOC103830777;LOC103831649;LOC103834982;LOC103835742;LOC103839911;LOC103842608;LOC103843613;LOC103845841;LOC103846626;LOC103848319;LOC103850829;LOC103853613;LOC103854481;LOC103854896;LOC103856316;LOC103857463;LOC103858986;LOC103859110;LOC103859808;LOC103861267;LOC103865234;LOC103870889;LOC103871804
CAMTA	ALL	12	LOC103852389;LOC103853801;LOC103864339;LOC103867678;LOC103869726;LOC103831036;LOC103831164;LOC103833552;LOC103835324;LOC103837519;LOC103837899;LOC103847205
CAMTA	DEG	6	LOC103831036;LOC103831164;LOC103833552;LOC103837899;LOC103867678;LOC103869726
CAMTA	Up	4	LOC103831036;LOC103833552;LOC103867678;LOC103869726
CAMTA	Down	2	LOC103831164;LOC103837899
CO-like	ALL	45	LOC103834958;LOC103849175;LOC103249154;LOC103850925;LOC103851008;LOC108870757;LOC103249145;LOC103851728;LOC103852489;LOC103854528;LOC103856074;LOC103858956;LOC103859237;LOC103861597;LOC103864587;LOC103865263;LOC103866340;LOC103867826;LOC103868662;LOC103874755;LOC103249162;LOC103874359;LOC103874939;LOC103829037;LOC103829157;LOC103830969;LOC103830979;LOC103835359;LOC103835456;LOC103836459;LOC103836…
CO-like	DEG	19	LOC103249145;LOC103249154;LOC103249162;LOC103830979;LOC103834958;LOC103835359;LOC103843988;LOC103845156;LOC103845200;LOC103846378;LOC103846490;LOC103849436;LOC103850925;LOC103851008;LOC103854528;LOC103856074;LOC103858956;LOC103861597;LOC103874359
CO-like	Up	14	LOC103249145;LOC103249154;LOC103249162;LOC103830979;LOC103834958;LOC103835359;LOC103845200;LOC103846378;LOC103849436;LOC103851008;LOC103854528;LOC103858956;LOC103861597;LOC103874359
CO-like	Down	5	LOC103843988;LOC103845156;LOC103846490;LOC103850925;LOC103856074
CPP	ALL	22	LOC103850807;LOC103853935;LOC103871699;LOC108871359;LOC103834370;LOC103840202;LOC103854737;LOC103857437;LOC103857436;LOC103859064;LOC103859973;LOC103859972;LOC103861863;LOC103862189;LOC103867617;LOC103868975;LOC103868976;LOC103874424;LOC103848381;LOC103834553;LOC103834741;LOC103837099
CPP	DEG	9	LOC103834370;LOC103834741;LOC103837099;LOC103853935;LOC103854737;LOC103859064;LOC103859972;LOC103868975;LOC103871699
CPP	Up	4	LOC103837099;LOC103853935;LOC103854737;LOC103859064
CPP	Down	5	LOC103834370;LOC103834741;LOC103859972;LOC103868975;LOC103871699
DBB	ALL	18	LOC103871219;LOC103853414;LOC103853138;LOC103865141;LOC103867878;LOC103871239;LOC103828072;LOC103830520;LOC103830645;LOC103832003;LOC103832339;LOC103835148;LOC103835153;LOC103836497;LOC103838903;LOC103842538;LOC103843573;LOC103844078
DBB	DEG	8	LOC103830520;LOC103832339;LOC103835153;LOC103836497;LOC103842538;LOC103844078;LOC103853138;LOC103865141
DBB	Up	5	LOC103830520;LOC103832339;LOC103836497;LOC103844078;LOC103853138
DBB	Down	3	LOC103835153;LOC103842538;LOC103865141
Dof	ALL	80	LOC103856245;LOC103858577;LOC103858586;LOC103858601;LOC103858618;LOC103858634;LOC103861688;LOC103828009;LOC103835279;LOC103850449;LOC103851518;LOC103854920;LOC103855006;LOC103855307;LOC103855469;LOC103856579;LOC103857084;LOC103857721;LOC103858223;LOC103859899;LOC103860544;LOC103860654;LOC103860763;LOC103861211;LOC108871192;LOC103861461;LOC103862808;LOC103863170;LOC103863905;LOC103864893;LOC103864…
Dof	DEG	21	LOC103831357;LOC103832830;LOC103835279;LOC103836679;LOC103837351;LOC103837435;LOC103838178;LOC103840515;LOC103840650;LOC103840954;LOC103842004;LOC103843914;LOC103850147;LOC103851518;LOC103856579;LOC103858223;LOC103859899;LOC103863905;LOC103866452;LOC103867181;LOC103873236
Dof	Up	11	LOC103831357;LOC103832830;LOC103836679;LOC103837351;LOC103840515;LOC103840650;LOC103840954;LOC103842004;LOC103850147;LOC103863905;LOC103873236
Dof	Down	10	LOC103835279;LOC103837435;LOC103838178;LOC103843914;LOC103851518;LOC103856579;LOC103858223;LOC103859899;LOC103866452;LOC103867181
E2F/DP	ALL	14	LOC103874205;LOC103850959;LOC103855470;LOC103855517;LOC103856506;LOC103857604;LOC103865508;LOC103867321;LOC103870970;LOC103873170;LOC103833054;LOC103845563;LOC103847383;LOC103847449
E2F/DP	DEG	9	LOC103845563;LOC103850959;LOC103855517;LOC103856506;LOC103865508;LOC103867321;LOC103870970;LOC103873170;LOC103874205
E2F/DP	Up	5	LOC103845563;LOC103855517;LOC103856506;LOC103865508;LOC103873170
E2F/DP	Down	4	LOC103850959;LOC103867321;LOC103870970;LOC103874205
EIL	ALL	13	LOC103835754;LOC103850343;LOC103851397;LOC103852860;LOC103855853;LOC103858337;LOC103859874;LOC103869281;LOC103873935;LOC103830733;LOC103831849;LOC103832846;LOC103845609
EIL	DEG	4	LOC103831849;LOC103835754;LOC103858337;LOC103869281
EIL	Up	3	LOC103831849;LOC103835754;LOC103869281
EIL	Down	1	LOC103858337
ERF	ALL	248	LOC103852206;LOC103862049;LOC103838346;LOC103850433;LOC103852120;LOC103855373;LOC103855430;LOC103856383;LOC103861414;LOC103867742;LOC103867861;LOC103869194;LOC103833785;LOC103833811;LOC103836625;LOC103839768;LOC103841650;LOC103842191;LOC103847142;LOC103850582;LOC103850650;LOC103850661;LOC103850784;LOC103850861;LOC103850905;LOC103851172;LOC103851182;LOC103851299;LOC103851411;LOC103851742;LOC103852…
ERF	DEG	95	LOC103827660;LOC103829013;LOC103829301;LOC103829530;LOC103830259;LOC103830314;LOC103830678;LOC103830794;LOC103830965;LOC103831264;LOC103831745;LOC103831951;LOC103832689;LOC103833096;LOC103833343;LOC103833785;LOC103833811;LOC103834015;LOC103834359;LOC103834511;LOC103834775;LOC103834782;LOC103834868;LOC103834869;LOC103835688;LOC103836150;LOC103836151;LOC103837082;LOC103837100;LOC103837386;LOC103837…
ERF	Up	52	LOC103827660;LOC103829013;LOC103829301;LOC103829530;LOC103830314;LOC103830794;LOC103830965;LOC103831745;LOC103833096;LOC103833343;LOC103833785;LOC103834775;LOC103835688;LOC103837386;LOC103837551;LOC103837736;LOC103838157;LOC103840827;LOC103840935;LOC103841987;LOC103843566;LOC103843716;LOC103844067;LOC103846580;LOC103846894;LOC103846907;LOC103847068;LOC103847142;LOC103850582;LOC103850861;LOC103852…
ERF	Down	43	LOC103830259;LOC103830678;LOC103831264;LOC103831951;LOC103832689;LOC103833811;LOC103834015;LOC103834359;LOC103834511;LOC103834782;LOC103834868;LOC103834869;LOC103836150;LOC103836151;LOC103837082;LOC103837100;LOC103838303;LOC103839535;LOC103841650;LOC103841898;LOC103843859;LOC103846706;LOC103850433;LOC103850661;LOC103852118;LOC103852206;LOC103854770;LOC103854952;LOC103856166;LOC103857283;LOC103857…
FAR1	ALL	45	LOC103857855;LOC103841123;LOC103834833;LOC117134265;LOC117132053;LOC103853881;LOC103854634;LOC103854690;LOC103856355;LOC103857863;LOC103858333;LOC103861559;LOC117132711;LOC117133647;LOC103872159;LOC103866061;LOC103866059;LOC117134264;LOC103866765;LOC103867629;LOC103871343;LOC103868498;LOC117133910;LOC103869116;LOC103870663;LOC103871797;LOC103833970;LOC103829834;LOC103829892;LOC103850231;LOC103830…
FAR1	DEG	8	LOC103830214;LOC103841790;LOC103854634;LOC103866765;LOC103868498;LOC103870663;LOC103871797;LOC117134264
FAR1	Up	5	LOC103830214;LOC103841790;LOC103854634;LOC103868498;LOC117134264
FAR1	Down	3	LOC103866765;LOC103870663;LOC103871797
G2-like	ALL	154	LOC103864545;LOC103854324;LOC103855640;LOC108868801;LOC103869643;LOC103871136;LOC103871163;LOC103871388;LOC103873783;LOC103831963;LOC103849734;LOC103849708;LOC103847329;LOC103828237;LOC103850633;LOC103850355;LOC103851049;LOC103851173;LOC103851819;LOC103852516;LOC103852594;LOC103852662;LOC103853188;LOC103868161;LOC103848554;LOC103848864;LOC103848466;LOC103853849;LOC103832763;LOC103832766;LOC103854…
G2-like	DEG	48	LOC103827534;LOC103827611;LOC103827790;LOC103827922;LOC103828162;LOC103828672;LOC103830485;LOC103830924;LOC103831359;LOC103831590;LOC103832590;LOC103832766;LOC103834747;LOC103835011;LOC103835671;LOC103838005;LOC103839454;LOC103840172;LOC103842978;LOC103842980;LOC103843260;LOC103843873;LOC103845089;LOC103847022;LOC103847329;LOC103848864;LOC103849708;LOC103849734;LOC103850633;LOC103851819;LOC103852…
G2-like	Up	13	LOC103827611;LOC103828162;LOC103830485;LOC103832766;LOC103834747;LOC103835011;LOC103838005;LOC103854324;LOC103862509;LOC103870437;LOC103872257;LOC103873296;LOC103873783
G2-like	Down	35	LOC103827534;LOC103827790;LOC103827922;LOC103828672;LOC103830924;LOC103831359;LOC103831590;LOC103832590;LOC103835671;LOC103839454;LOC103840172;LOC103842978;LOC103842980;LOC103843260;LOC103843873;LOC103845089;LOC103847022;LOC103847329;LOC103848864;LOC103849708;LOC103849734;LOC103850633;LOC103851819;LOC103852594;LOC103852662;LOC103855640;LOC103858124;LOC103859491;LOC103866128;LOC103866776;LOC103866…
GATA	ALL	63	LOC103866996;LOC103869353;LOC103835559;LOC103850309;LOC103855526;LOC103862121;LOC103862965;LOC103865903;LOC103870102;GATA1;LOC103835371;LOC103835771;LOC103835793;LOC103839456;LOC103849709;LOC103851805;LOC103853786;LOC103854586;LOC103854842;LOC103856792;LOC103859688;LOC103859873;LOC103860012;LOC103860673;LOC103860688;LOC103860826;LOC103861486;LOC103861615;LOC103862202;LOC103862367;LOC103862478;LOC…
GATA	DEG	24	GATA1;LOC103827667;LOC103829595;LOC103829731;LOC103830264;LOC103832836;LOC103834397;LOC103836410;LOC103837858;LOC103839456;LOC103841007;LOC103841901;LOC103845114;LOC103849709;LOC103853786;LOC103854586;LOC103860826;LOC103862478;LOC103862965;LOC103866187;LOC103869729;LOC103870102;LOC103871545;LOC103874430
GATA	Up	6	LOC103827667;LOC103829595;LOC103832836;LOC103836410;LOC103845114;LOC103871545
GATA	Down	18	GATA1;LOC103829731;LOC103830264;LOC103834397;LOC103837858;LOC103839456;LOC103841007;LOC103841901;LOC103849709;LOC103853786;LOC103854586;LOC103860826;LOC103862478;LOC103862965;LOC103866187;LOC103869729;LOC103870102;LOC103874430
GRAS	ALL	49	LOC103858567;LOC103866272;LOC103868300;LOC103873732;LOC103852095;LOC103852324;PAT1;LOC103857726;LOC103858159;LOC103862490;LOC117125701;LOC103862567;LOC103862870;LOC103864129;LOC103864937;LOC103870073;LOC103855161;LOC103871348;LOC103871035;LOC103871334;LOC117125857;LOC103872411;LOC103872980;LOC103874930;LOC103827572;LOC103839968;LOC103828848;LOC103829376;LOC103829505;LOC103829567;LOC103850094;LOC1…
GRAS	DEG	29	LOC103827572;LOC103829376;LOC103829567;LOC103832878;LOC103835041;LOC103836438;LOC103836942;LOC103838300;LOC103838342;LOC103839478;LOC103839968;LOC103843450;LOC103845369;LOC103852324;LOC103857726;LOC103858567;LOC103862567;LOC103862870;LOC103864129;LOC103864937;LOC103868300;LOC103871035;LOC103871334;LOC103872411;LOC103872980;LOC103873732;LOC103874930;LOC117125857;PAT1
GRAS	Up	16	LOC103829376;LOC103832878;LOC103836438;LOC103839968;LOC103843450;LOC103845369;LOC103864937;LOC103868300;LOC103871035;LOC103871334;LOC103872411;LOC103872980;LOC103873732;LOC103874930;LOC117125857;PAT1
GRAS	Down	13	LOC103827572;LOC103829567;LOC103835041;LOC103836942;LOC103838300;LOC103838342;LOC103839478;LOC103852324;LOC103857726;LOC103858567;LOC103862567;LOC103862870;LOC103864129
GRF	ALL	16	LOC103858126;LOC103864387;LOC103852019;LOC103857622;LOC103858395;GRF5;LOC103861465;LOC103862578;LOC103872152;LOC103865541;LOC103866214;LOC103867286;LOC103870079;LOC103828496;LOC103850270;LOC103841221
GRF	DEG	6	LOC103841221;LOC103852019;LOC103858126;LOC103861465;LOC103862578;LOC103865541
GRF	Up	3	LOC103852019;LOC103861465;LOC103865541
GRF	Down	3	LOC103841221;LOC103858126;LOC103862578
GeBP	ALL	23	LOC103864709;LOC103862997;LOC103831052;LOC103850023;LOC103861536;LOC103848165;LOC103838558;LOC103838549;LOC103849644;LOC103863621;LOC103863701;LOC103863852;LOC103863853;LOC103863854;LOC103864145;LOC103865534;LOC103868311;LOC103849159;LOC103871907;LOC103874565;LOC103828812;LOC103838435;LOC103843240
GeBP	DEG	6	LOC103828812;LOC103831052;LOC103838435;LOC103863701;LOC103868311;LOC103874565
GeBP	Up	4	LOC103828812;LOC103831052;LOC103838435;LOC103874565
GeBP	Down	2	LOC103863701;LOC103868311
HB-PHD	ALL	5	LOC103853065;LOC103837222;LOC103869447;LOC103869449;LOC103834696
HB-PHD	DEG	1	LOC103837222
HB-PHD	Up	1	LOC103837222
HB-PHD	Down	0	--
HB-other	ALL	12	LOC103838095;LOC103868178;LOC103869571;LOC103872312;LOC103827923;LOC103832849;LOC103835318;LOC103846745;LOC103846915;LOC103838952;LOC103841922;LOC103846735
HB-other	DEG	4	LOC103835318;LOC103846735;LOC103846915;LOC103872312
HB-other	Up	2	LOC103835318;LOC103846735
HB-other	Down	2	LOC103846915;LOC103872312
HD-ZIP	ALL	100	LOC103855378;LOC103857600;LOC103866178;LOC103850318;LOC103859403;LOC103863308;LOC103868148;LOC103869156;LOC103844167;LOC103850065;LOC103850512;LOC103850970;LOC103851099;LOC103851303;LOC103851488;LOC103851999;LOC103852612;LOC103852693;LOC103854076;LOC103855293;LOC103855339;LOC103855538;LOC103855539;LOC103855688;LOC103856117;LOC103858855;LOC103860113;LOC103860914;LOC103861249;LOC103862493;LOC103862…
HD-ZIP	DEG	41	LOC103827691;LOC103827858;LOC103830285;LOC103830911;LOC103831820;LOC103832807;LOC103834031;LOC103834507;LOC103835080;LOC103835624;LOC103835932;LOC103836906;LOC103840390;LOC103840675;LOC103842010;LOC103845278;LOC103845484;LOC103846254;LOC103850065;LOC103850168;LOC103850318;LOC103850970;LOC103852612;LOC103855146;LOC103855293;LOC103855378;LOC103855688;LOC103862581;LOC103862806;LOC103864350;LOC103865…
HD-ZIP	Up	14	LOC103827691;LOC103830285;LOC103834031;LOC103836906;LOC103842010;LOC103845278;LOC103850168;LOC103855146;LOC103862581;LOC103862806;LOC103866293;LOC103866443;LOC103866919;LOC103872570
HD-ZIP	Down	27	LOC103827858;LOC103830911;LOC103831820;LOC103832807;LOC103834507;LOC103835080;LOC103835624;LOC103835932;LOC103840390;LOC103840675;LOC103845484;LOC103846254;LOC103850065;LOC103850318;LOC103850970;LOC103852612;LOC103855293;LOC103855378;LOC103855688;LOC103864350;LOC103865350;LOC103866181;LOC103867425;LOC103868148;LOC103869156;LOC103873430;LOC103873966
HRT-like	ALL	3	LOC103868467;LOC103866492;LOC103845108
HRT-like	DEG	1	LOC103868467
HRT-like	Up	0	--
HRT-like	Down	1	LOC103868467
HSF	ALL	97	LOC103862791;LOC103855665;LOC103856909;LOC103857530;LOC103857601;LOC108871121;LOC103864388;LOC103827874;LOC103874380;LOC103834305;LOC103838431;LOC103843941;LOC103851069;LOC103852254;LOC103852501;LOC103852771;LOC103853377;LOC117132072;LOC103848835;LOC103854031;LOC103854971;LOC103854972;LOC103855113;LOC103857501;LOC103857915;LOC103857993;LOC103858372;LOC103858608;LOC103858992;LOC103859828;LOC103859…
HSF	DEG	35	LOC103828626;LOC103831218;LOC103833101;LOC103833723;LOC103834087;LOC103839646;LOC103840168;LOC103840825;LOC103842407;LOC103843941;LOC103844740;LOC103845014;LOC103847365;LOC103848835;LOC103849821;LOC103851757;LOC103854971;LOC103854972;LOC103855124;LOC103855665;LOC103856909;LOC103857993;LOC103858372;LOC103858608;LOC103858992;LOC103859975;LOC103860242;LOC103861805;LOC103862516;LOC103862791;LOC103863…
HSF	Up	27	LOC103828626;LOC103831218;LOC103834087;LOC103839646;LOC103840168;LOC103840825;LOC103843941;LOC103847365;LOC103848835;LOC103849821;LOC103854971;LOC103854972;LOC103855124;LOC103855665;LOC103856909;LOC103857993;LOC103858372;LOC103858608;LOC103858992;LOC103860242;LOC103861805;LOC103862516;LOC103862791;LOC103863505;LOC103864175;LOC103865804;LOC103874639
HSF	Down	8	LOC103833101;LOC103833723;LOC103842407;LOC103844740;LOC103845014;LOC103851757;LOC103859975;LOC103872789
LBD	ALL	64	LOC103859023;LOC103828070;LOC103842520;LOC103828214;LOC103843350;LOC103852288;LOC103852815;LOC103853305;LOC103854310;LOC103854223;LOC103855327;LOC103857294;LOC103857934;LOC103858016;LOC103858293;LOC103858968;LOC103859556;LOC103860639;LOC103862548;LOC103862995;LOC103864483;LOC103864891;LOC103865014;LOC103865030;LOC103865147;LOC103865808;LOC103865946;LOC103865947;LOC103866208;LOC103866207;LOC103866…
LBD	DEG	15	LOC103828784;LOC103829504;LOC103829748;LOC103837612;LOC103840914;LOC103846953;LOC103857294;LOC103859023;LOC103860639;LOC103862548;LOC103865014;LOC103870376;LOC103871535;LOC103872445;LOC103873730
LBD	Up	3	LOC103846953;LOC103857294;LOC103865014
LBD	Down	12	LOC103828784;LOC103829504;LOC103829748;LOC103837612;LOC103840914;LOC103859023;LOC103860639;LOC103862548;LOC103870376;LOC103871535;LOC103872445;LOC103873730
LFY	ALL	2	LOC103249142;LOC103249152
LFY	DEG	2	LOC103249142;LOC103249152
LFY	Up	2	LOC103249142;LOC103249152
LFY	Down	0	--
LSD	ALL	5	LOC103858192;LOC103861197;LOC103874754;LOC103834161;LOC103834185
LSD	DEG	2	LOC103834185;LOC103861197
LSD	Up	1	LOC103861197
LSD	Down	1	LOC103834185
M-type_MADS	ALL	94	LOC103860349;LOC103829542;LOC117126795;LOC103829532;LOC103837933;LOC103846136;LOC103845485;LOC103850007;LOC103850056;LOC103850059;LOC103850623;LOC117125687;LOC103851500;LOC103851501;LOC103868267;LOC103854647;LOC103854696;LOC103854828;LOC103854830;LOC103854838;LOC103854839;LOC103855295;LOC103856970;LOC103858217;LOC103859172;LOC103870790;LOC103863673;LOC117133336;LOC103863928;LOC103863942;LOC103863…
M-type_MADS	DEG	12	LOC103829322;LOC103840849;LOC103845485;LOC103846136;LOC103848482;LOC103850007;LOC103856970;LOC103859172;LOC103864905;LOC103870790;LOC103874476;LOC103875450
M-type_MADS	Up	9	LOC103829322;LOC103840849;LOC103845485;LOC103846136;LOC103848482;LOC103850007;LOC103856970;LOC103859172;LOC103870790
M-type_MADS	Down	3	LOC103864905;LOC103874476;LOC103875450
MIKC_MADS	ALL	93	LOC103856547;LOC103840485;LOC103856965;LOC103860605;LOC103862215;LOC103863210;LOC103842962;LOC103850339;LOC103851336;LOC103852552;LOC103852713;LOC103853937;LOC103854491;LOC103854906;LOC103854924;LOC103854955;LOC103854984;LOC103855272;LOC103855273;LOC103855275;LOC103855854;LOC103856031;LOC103856162;LOC103856435;LOC103857163;LOC103857164;LOC103857284;LOC103858178;SOC1;LOC103858546;LOC103860514;LOC1…
MIKC_MADS	DEG	20	FLC1;LOC103835412;LOC103839393;LOC103839919;LOC103840485;LOC103841644;LOC103850339;LOC103852713;LOC103853937;LOC103855272;LOC103855273;LOC103855854;LOC103857284;LOC103860551;LOC103863049;LOC103866661;LOC103866913;LOC103873930;LOC103873932;LOC103875390
MIKC_MADS	Up	6	LOC103835412;LOC103840485;LOC103841644;LOC103860551;LOC103863049;LOC103866913
MIKC_MADS	Down	14	FLC1;LOC103839393;LOC103839919;LOC103850339;LOC103852713;LOC103853937;LOC103855272;LOC103855273;LOC103855854;LOC103857284;LOC103866661;LOC103873930;LOC103873932;LOC103875390
MYB	ALL	267	LOC103857696;LOC103861662;LOC103832978;LOC103847130;LOC103850523;LOC103855673;LOC103856815;LOC103864180;LOC103859038;LOC103860220;LOC103863322;LOC103867859;LOC103827837;LOC103831818;LOC103833774;LOC103842503;LOC103849769;LOC103849714;LOC103849707;LOC103845973;LOC103847011;LOC103848147;LOC103848231;LOC103849889;LOC103849945;LOC103843907;LOC103842799;LOC103850427;LOC103850701;LOC103850330;LOC103850…
MYB	DEG	70	LOC103827503;LOC103828646;LOC103829318;LOC103830700;LOC103831245;LOC103831881;LOC103831916;LOC103831917;LOC103831932;LOC103832978;LOC103833700;LOC103834518;LOC103835887;LOC103837381;LOC103837414;LOC103840557;LOC103840842;LOC103841480;LOC103843348;LOC103843831;LOC103844065;LOC103845898;LOC103846712;LOC103846919;LOC103847011;LOC103847164;LOC103848147;LOC103848231;LOC103850282;LOC103850427;LOC103850…
MYB	Up	34	LOC103828646;LOC103829318;LOC103831245;LOC103831881;LOC103831932;LOC103832978;LOC103833700;LOC103835887;LOC103837414;LOC103840557;LOC103841480;LOC103843348;LOC103843831;LOC103848147;LOC103848231;LOC103850427;LOC103853045;LOC103855009;LOC103855582;LOC103855651;LOC103855654;LOC103858520;LOC103859162;LOC103860028;LOC103860474;LOC103862529;LOC103863322;LOC103866398;LOC103869609;LOC103870348;LOC103870…
MYB	Down	36	LOC103827503;LOC103830700;LOC103831916;LOC103831917;LOC103834518;LOC103837381;LOC103840842;LOC103844065;LOC103845898;LOC103846712;LOC103846919;LOC103847011;LOC103847164;LOC103850282;LOC103850523;LOC103850980;LOC103851129;LOC103852086;LOC103852904;LOC103854958;LOC103855740;LOC103856266;LOC103856846;LOC103857119;LOC103857725;LOC103857758;LOC103860547;LOC103860592;LOC103862194;LOC103864458;LOC103867…
MYB_related	ALL	228	LOC103864107;LOC103833283;LOC103867386;LOC103854792;LOC103861797;LOC103866928;LOC103868158;LOC103827702;LOC103873585;LOC103872961;LOC103828832;LOC103830449;LOC103832218;LOC103839923;LOC103840282;LOC103845457;LOC103847402;LOC108871578;LOC103848599;LOC103848060;LOC103849006;LOC103850559;LOC103850630;LOC103850900;LOC103851098;LOC103851551;LOC103851947;LOC103852047;LOC103852624;MYBL2-2;LOC103852767;L…
MYB_related	DEG	114	EPR1;LOC103827702;LOC103828065;LOC103828400;LOC103829456;LOC103830449;LOC103830900;LOC103831454;LOC103831733;LOC103831770;LOC103832906;LOC103832964;LOC103835205;LOC103835952;LOC103836661;LOC103837176;LOC103837230;LOC103837875;LOC103838087;LOC103838266;LOC103838600;LOC103839529;LOC103839760;LOC103840282;LOC103840934;LOC103841164;LOC103841862;LOC103842534;LOC103842704;LOC103842747;LOC103843807;LOC1…
MYB_related	Up	34	EPR1;LOC103835952;LOC103839529;LOC103840934;LOC103841164;LOC103841862;LOC103842747;LOC103844751;LOC103845260;LOC103845367;LOC103847419;LOC103848550;LOC103850559;LOC103850900;LOC103852624;LOC103853804;LOC103854663;LOC103855505;LOC103856034;LOC103856239;LOC103856698;LOC103856794;LOC103857116;LOC103860750;LOC103860911;LOC103862910;LOC103864046;LOC103865927;LOC103866794;LOC103868158;LOC103868317;LOC1…
MYB_related	Down	80	LOC103827702;LOC103828065;LOC103828400;LOC103829456;LOC103830449;LOC103830900;LOC103831454;LOC103831733;LOC103831770;LOC103832906;LOC103832964;LOC103835205;LOC103836661;LOC103837176;LOC103837230;LOC103837875;LOC103838087;LOC103838266;LOC103838600;LOC103839760;LOC103840282;LOC103842534;LOC103842704;LOC103843807;LOC103843819;LOC103843940;LOC103844616;LOC103844922;LOC103845112;LOC103845314;LOC103847…
NAC	ALL	216	LOC103870065;LOC103853758;LOC103854361;LOC103854379;LOC103855918;LOC103867111;LOC103829380;LOC103831350;LOC103838076;LOC103840722;LOC103840729;LOC103841667;LOC103849721;LOC103847507;LOC103847517;LOC103847527;LOC103850060;LOC103850061;LOC103844107;LOC103842942;LOC103850547;LOC103850666;LOC103850712;LOC103850713;LOC103850721;LOC103850760;LOC103850849;LOC103851167;LOC103851432;LOC103851438;LOC103851…
NAC	DEG	78	LOC103827724;LOC103828433;LOC103829163;LOC103829311;LOC103829661;LOC103831344;LOC103833604;LOC103836814;LOC103837065;LOC103837200;LOC103838076;LOC103839754;LOC103840139;LOC103840596;LOC103840657;LOC103840722;LOC103840729;LOC103841667;LOC103842942;LOC103844607;LOC103844610;LOC103844673;LOC103845094;LOC103845558;LOC103846521;LOC103847191;LOC103847201;LOC103847293;LOC103847517;LOC103850060;LOC103850…
NAC	Up	59	LOC103827724;LOC103829311;LOC103829661;LOC103831344;LOC103833604;LOC103836814;LOC103837065;LOC103837200;LOC103839754;LOC103840657;LOC103840722;LOC103840729;LOC103841667;LOC103844607;LOC103844610;LOC103844673;LOC103846521;LOC103847191;LOC103847201;LOC103847293;LOC103850060;LOC103850061;LOC103850145;LOC103850666;LOC103850713;LOC103851167;LOC103851432;LOC103852001;LOC103853074;LOC103853343;LOC103854…
NAC	Down	19	LOC103828433;LOC103829163;LOC103838076;LOC103840139;LOC103840596;LOC103842942;LOC103845094;LOC103845558;LOC103847517;LOC103850849;LOC103851438;LOC103854379;LOC103857937;LOC103859485;LOC103860505;LOC103864878;LOC103869660;LOC103873617;LOC117125936
NF-X1	ALL	4	LOC103871791;LOC103833819;LOC103868115;LOC103846906
NF-X1	DEG	2	LOC103868115;LOC103871791
NF-X1	Up	2	LOC103868115;LOC103871791
NF-X1	Down	0	--
NF-YA	ALL	19	LOC103836529;LOC103842343;LOC103849907;LOC103850828;LOC103852805;LOC103855982;LOC103859112;LOC103859880;LOC103867423;LOC103832749;LOC103869216;LOC103871071;LOC103830778;LOC103831785;LOC103832630;LOC103840389;LOC103842742;LOC103846627;LOC103846990
NF-YA	DEG	11	LOC103830778;LOC103831785;LOC103840389;LOC103842742;LOC103846627;LOC103849907;LOC103850828;LOC103859112;LOC103859880;LOC103869216;LOC103871071
NF-YA	Up	6	LOC103840389;LOC103842742;LOC103846627;LOC103859880;LOC103869216;LOC103871071
NF-YA	Down	5	LOC103830778;LOC103831785;LOC103849907;LOC103850828;LOC103859112
NF-YB	ALL	24	LOC103840387;LOC103853830;LOC103855765;LOC103857654;LOC103857825;LOC103858257;LOC103859649;LOC103860377;LOC103865575;LOC103866344;LOC103867074;LOC103869864;LOC103871639;LOC103827627;LOC103829359;LOC103829668;LOC103836262;LOC103837349;LOC103837636;LOC103839512;LOC103839510;LOC103869085;LOC103841259;LOC103847137
NF-YB	DEG	5	LOC103839510;LOC103839512;LOC103853830;LOC103857654;LOC103866344
NF-YB	Up	1	LOC103853830
NF-YB	Down	4	LOC103839510;LOC103839512;LOC103857654;LOC103866344
NF-YC	ALL	14	LOC103845524;LOC103851275;LOC103859444;LOC103871543;LOC103871634;LOC103873128;LOC103873759;LOC103827983;LOC103830155;LOC103836365;LOC103843367;LOC103843421;LOC103847093;LOC103847094
NF-YC	DEG	8	LOC103827983;LOC103836365;LOC103843367;LOC103847094;LOC103851275;LOC103871543;LOC103871634;LOC103873128
NF-YC	Up	5	LOC103843367;LOC103847094;LOC103851275;LOC103871543;LOC103873128
NF-YC	Down	3	LOC103827983;LOC103836365;LOC103871634
NZZ/SPL	ALL	2	LOC103867043;LOC103861687
NZZ/SPL	DEG	0	--
NZZ/SPL	Up	0	--
NZZ/SPL	Down	0	--
Nin-like	ALL	26	LOC103874820;LOC103829610;LOC103861648;LOC103851025;LOC103853408;LOC103858074;LOC103858072;LOC103861456;LOC103862400;LOC103866075;LOC103866723;LOC103872852;LOC103874190;LOC103828104;LOC103845991;LOC103829417;LOC103829881;LOC103830221;LOC103831921;LOC103832092;LOC103835787;LOC103836271;LOC103837761;LOC103849701;LOC103844783;LOC103846356
Nin-like	DEG	10	LOC103828104;LOC103835787;LOC103851025;LOC103858072;LOC103861456;LOC103861648;LOC103862400;LOC103866075;LOC103866723;LOC103872852
Nin-like	Up	7	LOC103835787;LOC103858072;LOC103861456;LOC103861648;LOC103866075;LOC103866723;LOC103872852
Nin-like	Down	3	LOC103828104;LOC103851025;LOC103862400
RAV	ALL	13	LOC103852529;LOC103853887;LOC103868609;LOC103871300;LOC103871324;LOC103871326;LOC103871341;LOC103871946;LOC103875354;LOC103833213;LOC103835464;LOC103840594;LOC103843064
RAV	DEG	5	LOC103835464;LOC103840594;LOC103852529;LOC103871946;LOC103875354
RAV	Up	4	LOC103835464;LOC103840594;LOC103852529;LOC103875354
RAV	Down	1	LOC103871946
S1Fa-like	ALL	2	LOC103863420;LOC103841261
S1Fa-like	DEG	1	LOC103841261
S1Fa-like	Up	1	LOC103841261
S1Fa-like	Down	0	--
SAP	ALL	1	LOC103849190
SAP	DEG	0	--
SAP	Up	0	--
SAP	Down	0	--
SBP	ALL	29	LOC103840895;LOC103851198;LOC103852554;LOC103853034;LOC103857275;LOC103857508;LOC103863019;LOC103865301;LOC103865930;LOC103849484;LOC103866616;LOC103867507;LOC103868453;LOC103869942;LOC103871144;LOC103872891;LOC103827978;LOC103829068;LOC103829069;LOC103830125;LOC103831318;LOC103832120;LOC103835406;LOC103839253;LOC103839042;LOC103839045;LOC103843824;LOC103844692;LOC103845803
SBP	DEG	17	LOC103827978;LOC103829068;LOC103829069;LOC103830125;LOC103832120;LOC103839042;LOC103839045;LOC103839253;LOC103849484;LOC103852554;LOC103857275;LOC103857508;LOC103863019;LOC103865930;LOC103866616;LOC103868453;LOC103872891
SBP	Up	3	LOC103829069;LOC103832120;LOC103872891
SBP	Down	14	LOC103827978;LOC103829068;LOC103830125;LOC103839042;LOC103839045;LOC103839253;LOC103849484;LOC103852554;LOC103857275;LOC103857508;LOC103863019;LOC103865930;LOC103866616;LOC103868453
SRS	ALL	17	LOC103869167;LOC103872632;LOC103850822;LOC103852959;LOC103862463;LOC103863234;LOC103864269;SRS7;LOC103828429;LOC117126656;LOC103830646;LOC103832000;LOC103841026;LOC103841356;LOC103846647;LOC103829616;LOC117130571
SRS	DEG	8	LOC103828429;LOC103832000;LOC103841356;LOC103846647;LOC103850822;LOC103852959;LOC103863234;LOC103869167
SRS	Up	0	--
SRS	Down	8	LOC103828429;LOC103832000;LOC103841356;LOC103846647;LOC103850822;LOC103852959;LOC103863234;LOC103869167
STAT	ALL	3	LOC103872490;LOC103875046;LOC103839640
STAT	DEG	0	--
STAT	Up	0	--
STAT	Down	0	--
TALE	ALL	37	LOC103865094;LOC103850218;LOC103851331;LOC103850437;LOC103850287;LOC103852657;LOC103852950;LOC103854769;LOC103855442;LOC103855895;LOC103857602;LOC103858468;LOC103860455;LOC103862107;LOC103862209;LOC103862360;LOC103864082;LOC103864492;LOC103864766;LOC103865497;LOC103867328;LOC103872770;LOC103874387;LOC103846039;LOC103830651;LOC103831994;LOC103831995;LOC103835006;LOC103835665;LOC103835834;LOC103838…
TALE	DEG	19	LOC103830651;LOC103831994;LOC103831995;LOC103835006;LOC103835834;LOC103850218;LOC103852657;LOC103852950;LOC103854769;LOC103855895;LOC103860455;LOC103862107;LOC103862209;LOC103862360;LOC103864082;LOC103867328;LOC103872770;LOC103874387;STM
TALE	Up	9	LOC103830651;LOC103831994;LOC103835006;LOC103852950;LOC103854769;LOC103855895;LOC103862107;LOC103864082;LOC103874387
TALE	Down	10	LOC103831995;LOC103835834;LOC103850218;LOC103852657;LOC103860455;LOC103862209;LOC103862360;LOC103867328;LOC103872770;STM
TCP	ALL	43	LOC103856308;LOC103838007;LOC103841727;LOC117131903;LOC103852124;LOC103852386;LOC103852526;LOC103852605;LOC103852745;LOC103854351;LOC117132164;LOC103854905;LOC103854927;LOC103855757;LOC103855775;LOC103858182;LOC103858942;LOC103859604;LOC103859756;LOC103860559;LOC103860988;LOC103864047;LOC103866914;LOC103867916;LOC103869962;LOC103870932;LOC103873222;LOC103874198;LOC103875255;LOC103830917;LOC103831…
TCP	DEG	14	LOC103830917;LOC103831037;LOC103831157;LOC103831371;LOC103831715;LOC103838634;LOC103840425;LOC103852526;LOC103856308;LOC103858942;LOC103865427;LOC103866914;LOC103867916;LOC103874198
TCP	Up	5	LOC103838634;LOC103840425;LOC103856308;LOC103858942;LOC103867916
TCP	Down	9	LOC103830917;LOC103831037;LOC103831157;LOC103831371;LOC103831715;LOC103852526;LOC103865427;LOC103866914;LOC103874198
Trihelix	ALL	63	LOC108872178;LOC103868920;LOC117125618;LOC103842297;LOC103847088;LOC103850420;LOC103850507;LOC103852127;LOC103853053;LOC103853054;LOC103853831;LOC117131705;LOC117131706;LOC103854639;LOC103855423;LOC103855535;LOC103857766;LOC103858141;LOC103859272;LOC117132605;LOC103859763;LOC103860039;LOC103865277;LOC103866826;LOC103867126;LOC103867524;LOC103832746;LOC103869536;LOC103870374;LOC103870494;LOC103870…
Trihelix	DEG	25	LOC103828592;LOC103832141;LOC103833990;LOC103834623;LOC103835755;LOC103841352;LOC103841738;LOC103842297;LOC103845446;LOC103847369;LOC103850420;LOC103850507;LOC103853053;LOC103854639;LOC103855423;LOC103855535;LOC103857766;LOC103858141;LOC103865277;LOC103867126;LOC103867524;LOC103869536;LOC103870495;LOC103871083;LOC103872055
Trihelix	Up	15	LOC103828592;LOC103832141;LOC103833990;LOC103841738;LOC103842297;LOC103845446;LOC103850420;LOC103854639;LOC103855423;LOC103857766;LOC103858141;LOC103867126;LOC103869536;LOC103870495;LOC103872055
Trihelix	Down	10	LOC103834623;LOC103835755;LOC103841352;LOC103847369;LOC103850507;LOC103853053;LOC103855535;LOC103865277;LOC103867524;LOC103871083
VOZ	ALL	4	LOC103865944;LOC103866633;LOC103835313;LOC103838946
VOZ	DEG	1	LOC103866633
VOZ	Up	1	LOC103866633
VOZ	Down	0	--
WOX	ALL	27	LOC103875250;LOC103828205;LOC103850597;LOC103851130;LOC103851583;LOC103853675;LOC103857514;LOC103858283;LOC103859737;LOC103862417;LOC103864903;LOC103867499;LOC103868722;LOC103869622;LOC103870362;LOC103855175;LOC103872836;LOC103872858;LOC103874095;LOC103828454;LOC103833100;LOC103835536;LOC103837833;LOC103843178;LOC103845358;LOC103845897;LOC103846917
WOX	DEG	11	LOC103833100;LOC103845897;LOC103846917;LOC103850597;LOC103862417;LOC103868722;LOC103870362;LOC103872836;LOC103872858;LOC103874095;LOC103875250
WOX	Up	5	LOC103845897;LOC103846917;LOC103850597;LOC103870362;LOC103872858
WOX	Down	6	LOC103833100;LOC103862417;LOC103868722;LOC103872836;LOC103874095;LOC103875250
WRKY	ALL	1062	LOC103851482;LOC103873962;LOC103846230;LOC103854644;LOC103874733;LOC103829070;LOC103837357;LOC103837835;LOC103843292;LRRII5;LOC103850090;LOC103850407;LOC103850563;LOC103851368;WRKY18;WRKY74;LOC103852110;LOC103852207;LOC117134422;LOC103853036;LOC103853285;LOC103853623;LOC103855178;LOC103853953;LOC103856138;LOC103856745;LOC103856756;LOC103856956;LOC103857982;LOC103858973;LOC103858978;LOC103859640;L…
WRKY	DEG	400	CTR1;LOC103827557;LOC103827670;LOC103827736;LOC103827800;LOC103827981;LOC103828064;LOC103828111;LOC103828112;LOC103828303;LOC103828934;LOC103829020;LOC103829150;LOC103829401;LOC103829497;LOC103829556;LOC103829559;LOC103830033;LOC103830107;LOC103830167;LOC103830172;LOC103830198;LOC103830211;LOC103830462;LOC103830471;LOC103830477;LOC103830616;LOC103830739;LOC103831090;LOC103831127;LOC103831138;LOC1…
WRKY	Up	227	CTR1;LOC103827670;LOC103827736;LOC103827800;LOC103828112;LOC103829020;LOC103829150;LOC103829556;LOC103829559;LOC103830107;LOC103830211;LOC103830462;LOC103830471;LOC103830477;LOC103830616;LOC103831090;LOC103831127;LOC103831138;LOC103831140;LOC103831182;LOC103831486;LOC103831520;LOC103831589;LOC103831907;LOC103832180;LOC103832231;LOC103832331;LOC103832536;LOC103832962;LOC103833113;LOC103834026;LOC1…
WRKY	Down	173	LOC103827557;LOC103827981;LOC103828064;LOC103828111;LOC103828303;LOC103828934;LOC103829401;LOC103829497;LOC103830033;LOC103830167;LOC103830172;LOC103830198;LOC103830739;LOC103831523;LOC103832116;LOC103832204;LOC103832433;LOC103832436;LOC103832652;LOC103832824;LOC103832887;LOC103832930;LOC103832999;LOC103833689;LOC103834113;LOC103834240;LOC103834510;LOC103835752;LOC103836692;LOC103837009;LOC103837…
Whirly	ALL	3	LOC103827509;LOC103831651;LOC103836074
Whirly	DEG	0	--
Whirly	Up	0	--
Whirly	Down	0	--
YABBY	ALL	11	LOC103858163;LOC103858348;LOC103866196;LOC103871588;LOC103829273;LOC103830131;LOC103831319;LOC103836389;LOC103840760;LOC103843396;LOC103843397
YABBY	DEG	1	LOC103843397
YABBY	Up	0	--
YABBY	Down	1	LOC103843397
ZF-HD	ALL	30	LOC103862371;LOC103852596;LOC103852940;LOC103853989;LOC103855300;LOC103856558;LOC103860674;LOC103863915;LOC103872237;LOC103872686;LOC103873973;LOC103875120;LOC103875121;LOC103830655;LOC103830691;LOC103831933;LOC103831983;LOC103834899;LOC103835881;LOC103837038;LOC103837039;LOC103837578;LOC103837853;LOC103839282;LOC103839281;LOC103841009;LOC103842678;LOC103842951;LOC103842967;LOC103846431
ZF-HD	DEG	13	LOC103834899;LOC103837578;LOC103841009;LOC103842951;LOC103852596;LOC103853989;LOC103855300;LOC103856558;LOC103860674;LOC103862371;LOC103863915;LOC103872237;LOC103872686
ZF-HD	Up	3	LOC103852596;LOC103862371;LOC103872686
ZF-HD	Down	10	LOC103834899;LOC103837578;LOC103841009;LOC103842951;LOC103853989;LOC103855300;LOC103856558;LOC103860674;LOC103863915;LOC103872237
bHLH	ALL	328	LOC103857186;LOC103862298;LOC103871090;LOC103837276;LOC103843882;LOC103852197;LOC103853098;LOC103853832;LOC103854095;LOC103855208;LOC117132419;LOC103855832;LOC103858529;LOC103858945;LOC103858954;LOC108869130;LOC103863179;LOC103869671;LOC103827941;LOC103874479;LOC103829672;LOC103830854;LOC103831991;LOC103833279;LOC103832202;LOC103834883;LOC103835879;LOC103836899;LOC103837246;LOC103838840;LOC103839…
bHLH	DEG	98	EGL3;LOC103828402;LOC103828915;LOC103829328;LOC103829540;LOC103829654;LOC103830338;LOC103830799;LOC103830949;LOC103831292;LOC103831728;LOC103832202;LOC103834727;LOC103834973;LOC103835250;LOC103835374;LOC103835382;LOC103835698;LOC103835879;LOC103836515;LOC103836899;LOC103836915;LOC103837246;LOC103837276;LOC103837732;LOC103837851;LOC103838190;LOC103838291;LOC103838437;LOC103838715;LOC103839418;LOC1…
bHLH	Up	27	LOC103835374;LOC103836899;LOC103837276;LOC103837732;LOC103843287;LOC103843290;LOC103844521;LOC103844596;LOC103844637;LOC103844925;LOC103852197;LOC103858529;LOC103858733;LOC103858879;LOC103863086;LOC103863156;LOC103864827;LOC103865863;LOC103865936;LOC103866310;LOC103866430;LOC103866532;LOC103866620;LOC103869122;LOC103869988;LOC103871653;LOC103874966
bHLH	Down	71	EGL3;LOC103828402;LOC103828915;LOC103829328;LOC103829540;LOC103829654;LOC103830338;LOC103830799;LOC103830949;LOC103831292;LOC103831728;LOC103832202;LOC103834727;LOC103834973;LOC103835250;LOC103835382;LOC103835698;LOC103835879;LOC103836515;LOC103836915;LOC103837246;LOC103837851;LOC103838190;LOC103838291;LOC103838437;LOC103838715;LOC103839418;LOC103840273;LOC103842612;LOC103843122;LOC103843315;LOC1…
bZIP	ALL	142	LOC103858218;LOC103866462;LOC103872246;LOC103832273;LOC103836519;LOC103842661;LOC103856711;LOC103867411;LOC103828747;LOC103837451;LOC103839184;LOC103845632;LOC103847288;LOC103850638;LOC103850347;LOC103850763;LOC103851007;LOC103852538;LOC103852947;LOC103853909;LOC103854498;LOC103854621;LOC103854786;LOC103855287;LOC103855703;LOC103856165;LOC103857568;LOC103857824;LOC103857941;LOC103858015;LOC103859…
bZIP	DEG	43	LOC103827928;LOC103830652;LOC103833309;LOC103834404;LOC103834999;LOC103835156;LOC103835711;LOC103836519;LOC103837285;LOC103837451;LOC103837568;LOC103837781;LOC103840205;LOC103841365;LOC103841706;LOC103842271;LOC103843040;LOC103843326;LOC103843491;LOC103844297;LOC103845918;LOC103846382;LOC103846841;LOC103850347;LOC103850638;LOC103851007;LOC103853909;LOC103856711;LOC103857824;LOC103862443;LOC103863…
bZIP	Up	21	LOC103827928;LOC103833309;LOC103834999;LOC103835711;LOC103837285;LOC103837451;LOC103837781;LOC103840205;LOC103841365;LOC103844297;LOC103856711;LOC103857824;LOC103863499;LOC103865861;LOC103866462;LOC103867300;LOC103867411;LOC103868740;LOC103872751;LOC103874593;LOC103874621
bZIP	Down	22	LOC103830652;LOC103834404;LOC103835156;LOC103836519;LOC103837568;LOC103841706;LOC103842271;LOC103843040;LOC103843326;LOC103843491;LOC103845918;LOC103846382;LOC103846841;LOC103850347;LOC103850638;LOC103851007;LOC103853909;LOC103862443;LOC103872064;LOC103872246;LOC103874345;LOC103875052

## Sheet: L7_S6 vs L7_S1_TFs
Supplementary Table S11: Number of different TF families at S6 stage in Longyou-7(L7).
TFs	Group	Gene_number	Genes
AP2	ALL	30	LOC103858033;LOC103862143;LOC103835650;LOC103850320;LOC103851109;LOC103851522;LOC103851711;LOC103852792;LOC103855873;LOC103857994;LOC103858289;LOC103862524;LOC103862580;LOC103866577;LOC103868583;LOC103869225;LOC103871295;LOC103872406;LOC103874158;LOC103829531;LOC103829752;LOC103829972;LOC103832437;LOC103835046;LOC103836535;LOC103841348;LOC103841411;LOC103845425;LOC103833171;LOC103846798
AP2	DEG	11	LOC103829531;LOC103829752;LOC103829972;LOC103832437;LOC103851522;LOC103851711;LOC103858033;LOC103858289;LOC103862524;LOC103862580;LOC103874158
AP2	Up	2	LOC103829972;LOC103832437
AP2	Down	9	LOC103829531;LOC103829752;LOC103851522;LOC103851711;LOC103858033;LOC103858289;LOC103862524;LOC103862580;LOC103874158
ARF	ALL	62	ARF16-1;ARF9-1;LOC103829217;LOC103839967;ARF7-2;ARF2-1;LOC103857480;LOC103859673;LOC103859715;ARF9-2;LOC103861847;ARF16-2;ARF18-2;ARF8-2;ARF3-2;LOC103866316;ARF11;ARF3-1;LOC103867547;LOC103869675;LOC103869753;LOC103869905;LOC103871247;ARF19-2;ARF5-3;LOC103872935;LOC103873359;ARF26;ARF2-2;LOC103874434;LOC103827907;ARF5-1;ARF10;LOC103830339;ARF17-1;ARF8-1;ARF17-2;LOC103832822;LOC103835219;LOC103835…
ARF	DEG	10	ARF16-1;ARF18-1;ARF18-2;ARF9-1;LOC103843664;LOC103844276;LOC103857480;LOC103861847;LOC103867547;LOC103869905
ARF	Up	6	ARF16-1;ARF9-1;LOC103857480;LOC103861847;LOC103867547;LOC103869905
ARF	Down	4	ARF18-1;ARF18-2;LOC103843664;LOC103844276
ARR-B	ALL	45	LOC103855959;LOC103870141;LOC103874162;LOC103850461;LOC103850647;LOC103851662;LOC103854042;LOC103854584;LOC103854859;LOC103855720;LOC103857977;LOC117132498;LOC103859684;LOC103860589;LOC103860825;LOC103860963;LOC103862099;LOC103863065;LOC103864613;LOC103866306;LOC103866432;LOC103866550;LOC103868658;LOC103869728;LOC103871817;LOC103872707;LOC103873174;LOC103874727;LOC103874318;LOC103875029;LOC103830…
ARR-B	DEG	8	LOC103831193;LOC103837062;LOC103837378;LOC103857977;LOC103860963;LOC103868095;LOC103871817;LOC103874727
ARR-B	Up	1	LOC103831193
ARR-B	Down	7	LOC103837062;LOC103837378;LOC103857977;LOC103860963;LOC103868095;LOC103871817;LOC103874727
B3	ALL	238	LOC103854857;LOC117132148;LOC103851640;LOC103851661;LOC103851695;LOC103851686;LOC103853565;LOC103855157;LOC103859136;LOC117127280;LOC103863737;LOC103863768;LOC117132841;LOC117132922;LOC117126661;LOC117133549;LOC117133552;LOC117134311;LOC103874146;LOC117126704;LOC117133477;LOC103837597;LOC103838421;LOC103838918;LOC103841168;LOC103842440;LOC103849927;LOC103828258;LOC103851146;LOC103851520;LOC103851…
B3	DEG	23	LOC103829549;LOC103832429;LOC103832939;LOC103834466;LOC103834595;LOC103834598;LOC103834983;LOC103837597;LOC103838637;LOC103839134;LOC103840637;LOC103851695;LOC103853565;LOC103855157;LOC103855664;LOC103859783;LOC103861055;LOC103862104;LOC103866126;LOC103867790;LOC103869505;LOC103874404;LOC108869033
B3	Up	13	LOC103829549;LOC103832429;LOC103832939;LOC103834983;LOC103837597;LOC103839134;LOC103853565;LOC103855157;LOC103855664;LOC103859783;LOC103861055;LOC103862104;LOC108869033
B3	Down	10	LOC103834466;LOC103834595;LOC103834598;LOC103838637;LOC103840637;LOC103851695;LOC103866126;LOC103867790;LOC103869505;LOC103874404
BBR-BPC	ALL	12	LOC103861339;LOC103852447;LOC103857571;LOC103862898;LOC103864260;LOC103872265;LOC103828081;LOC103830249;LOC103835155;LOC103836058;LOC103841875;LOC103842953
BBR-BPC	DEG	2	LOC103842953;LOC103861339
BBR-BPC	Up	1	LOC103861339
BBR-BPC	Down	1	LOC103842953
BES1	ALL	29	LOC103865897;LOC103856918;LOC103868361;LOC103851866;LOC103852932;LOC103853143;LOC103853626;LOC103856327;LOC103856969;LOC103860025;LOC103860664;LOC103860895;LOC103861022;LOC103862496;LOC103866930;LOC103867633;LOC103872733;LOC103874851;LOC117126222;LOC103828653;LOC103830669;LOC103831968;LOC103832348;LOC103832587;LOC103833505;LOC103835847;LOC103836914;LOC103842649;LOC103845813
BES1	DEG	10	LOC103828653;LOC103833505;LOC103836914;LOC103845813;LOC103853143;LOC103856327;LOC103860664;LOC103860895;LOC103865897;LOC103872733
BES1	Up	6	LOC103828653;LOC103845813;LOC103853143;LOC103856327;LOC103865897;LOC103872733
BES1	Down	4	LOC103833505;LOC103836914;LOC103860664;LOC103860895
C2H2	ALL	292	LOC103874453;LOC103874360;LOC103874642;LOC103829516;LOC103855767;LOC103858232;LOC103863353;LOC103866964;LOC103869350;LOC103871426;LOC103827754;LOC103874724;LOC103873506;LOC103836061;LOC103833909;LOC103835639;LOC103837107;LOC103839235;LOC103842232;LOC103842544;LOC103849733;LOC103849730;LOC103846250;LOC103847536;LOC103848184;LOC103850401;LOC103850500;LOC103850544;LOC103850629;LOC103850909;LOC103851…
C2H2	DEG	37	LOC103249160;LOC103827754;LOC103827988;LOC103829715;LOC103831089;LOC103832614;LOC103833425;LOC103835441;LOC103836572;LOC103837081;LOC103838388;LOC103839462;LOC103839888;LOC103840148;LOC103840548;LOC103840972;LOC103842232;LOC103845057;LOC103846763;LOC103847305;LOC103847405;LOC103847561;LOC103849730;LOC103851474;LOC103851919;LOC103852219;LOC103852473;LOC103853223;LOC103854020;LOC103855519;LOC103856…
C2H2	Up	22	LOC103249160;LOC103827754;LOC103827988;LOC103829715;LOC103832614;LOC103835441;LOC103839888;LOC103840148;LOC103840548;LOC103842232;LOC103845057;LOC103847305;LOC103847561;LOC103851474;LOC103851919;LOC103852473;LOC103853223;LOC103855519;LOC103856748;LOC103860638;LOC103861482;LOC103868094
C2H2	Down	15	LOC103831089;LOC103833425;LOC103836572;LOC103837081;LOC103838388;LOC103839462;LOC103840972;LOC103846763;LOC103847405;LOC103849730;LOC103852219;LOC103854020;LOC103856603;LOC103856604;LOC103874383
C3H	ALL	219	LOC103870155;LOC103870247;LOC103848319;LOC103853797;LOC103857422;LOC103863258;LOC103847628;LOC103834976;LOC103836651;LOC103837309;LOC103837943;LOC103839906;LOC103845792;LOC103848010;LOC103848871;LOC103849971;LOC103828261;LOC117125685;LOC103843613;LOC103850745;LOC103850700;LOC103850802;LOC103850829;LOC103851119;LOC103851141;LOC103851143;LOC103851144;LOC103851181;LOC103851212;LOC103852503;LOC103852…
C3H	DEG	33	CENH3;LOC103827870;LOC103829051;LOC103831131;LOC103831236;LOC103831453;LOC103834725;LOC103839607;LOC103839856;LOC103843613;LOC103845825;LOC103848010;LOC103851119;LOC103851212;LOC103852503;LOC103852811;LOC103853613;LOC103854481;LOC103854896;LOC103855905;LOC103855958;LOC103856316;LOC103858986;LOC103859155;LOC103860375;LOC103861433;LOC103863922;LOC103866976;LOC103867365;LOC103867591;LOC103868294;LOC…
C3H	Up	15	LOC103829051;LOC103831131;LOC103831236;LOC103831453;LOC103839607;LOC103848010;LOC103851119;LOC103851212;LOC103852811;LOC103855905;LOC103860375;LOC103861433;LOC103863922;LOC103866976;LOC103870155
C3H	Down	18	CENH3;LOC103827870;LOC103834725;LOC103839856;LOC103843613;LOC103845825;LOC103852503;LOC103853613;LOC103854481;LOC103854896;LOC103855958;LOC103856316;LOC103858986;LOC103859155;LOC103867365;LOC103867591;LOC103868294;LOC103870889
CAMTA	ALL	12	LOC103852389;LOC103853801;LOC103864339;LOC103867678;LOC103869726;LOC103831036;LOC103831164;LOC103833552;LOC103835324;LOC103837519;LOC103837899;LOC103847205
CAMTA	DEG	0	--
CAMTA	Up	0	--
CAMTA	Down	0	--
CO-like	ALL	45	LOC103834958;LOC103849175;LOC103249154;LOC103850925;LOC103851008;LOC108870757;LOC103249145;LOC103851728;LOC103852489;LOC103854528;LOC103856074;LOC103858956;LOC103859237;LOC103861597;LOC103864587;LOC103865263;LOC103866340;LOC103867826;LOC103868662;LOC103874755;LOC103249162;LOC103874359;LOC103874939;LOC103829037;LOC103829157;LOC103830969;LOC103830979;LOC103835359;LOC103835456;LOC103836459;LOC103836…
CO-like	DEG	13	LOC103829157;LOC103830979;LOC103837073;LOC103840572;LOC103844149;LOC103845156;LOC103846378;LOC103849175;LOC103849436;LOC103851008;LOC103854528;LOC103874755;LOC103874939
CO-like	Up	7	LOC103829157;LOC103830979;LOC103840572;LOC103846378;LOC103849436;LOC103851008;LOC103874755
CO-like	Down	6	LOC103837073;LOC103844149;LOC103845156;LOC103849175;LOC103854528;LOC103874939
CPP	ALL	22	LOC103850807;LOC103853935;LOC103871699;LOC108871359;LOC103834370;LOC103840202;LOC103854737;LOC103857437;LOC103857436;LOC103859064;LOC103859973;LOC103859972;LOC103861863;LOC103862189;LOC103867617;LOC103868975;LOC103868976;LOC103874424;LOC103848381;LOC103834553;LOC103834741;LOC103837099
CPP	DEG	1	LOC103834370
CPP	Up	0	--
CPP	Down	1	LOC103834370
DBB	ALL	18	LOC103871219;LOC103853414;LOC103853138;LOC103865141;LOC103867878;LOC103871239;LOC103828072;LOC103830520;LOC103830645;LOC103832003;LOC103832339;LOC103835148;LOC103835153;LOC103836497;LOC103838903;LOC103842538;LOC103843573;LOC103844078
DBB	DEG	5	LOC103835153;LOC103836497;LOC103842538;LOC103843573;LOC103853414
DBB	Up	1	LOC103836497
DBB	Down	4	LOC103835153;LOC103842538;LOC103843573;LOC103853414
Dof	ALL	80	LOC103856245;LOC103858577;LOC103858586;LOC103858601;LOC103858618;LOC103858634;LOC103861688;LOC103828009;LOC103835279;LOC103850449;LOC103851518;LOC103854920;LOC103855006;LOC103855307;LOC103855469;LOC103856579;LOC103857084;LOC103857721;LOC103858223;LOC103859899;LOC103860544;LOC103860654;LOC103860763;LOC103861211;LOC108871192;LOC103861461;LOC103862808;LOC103863170;LOC103863905;LOC103864893;LOC103864…
Dof	DEG	20	LOC103831357;LOC103835295;LOC103836679;LOC103837351;LOC103837435;LOC103840954;LOC103843914;LOC103845433;LOC103851518;LOC103854920;LOC103855469;LOC103856579;LOC103858223;LOC103859899;LOC103860544;LOC103862808;LOC103863905;LOC103864893;LOC103864922;LOC103874677
Dof	Up	16	LOC103831357;LOC103835295;LOC103836679;LOC103837351;LOC103837435;LOC103840954;LOC103843914;LOC103845433;LOC103851518;LOC103854920;LOC103855469;LOC103856579;LOC103859899;LOC103860544;LOC103864922;LOC103874677
Dof	Down	4	LOC103858223;LOC103862808;LOC103863905;LOC103864893
E2F/DP	ALL	14	LOC103874205;LOC103850959;LOC103855470;LOC103855517;LOC103856506;LOC103857604;LOC103865508;LOC103867321;LOC103870970;LOC103873170;LOC103833054;LOC103845563;LOC103847383;LOC103847449
E2F/DP	DEG	3	LOC103850959;LOC103870970;LOC103874205
E2F/DP	Up	0	--
E2F/DP	Down	3	LOC103850959;LOC103870970;LOC103874205
EIL	ALL	13	LOC103835754;LOC103850343;LOC103851397;LOC103852860;LOC103855853;LOC103858337;LOC103859874;LOC103869281;LOC103873935;LOC103830733;LOC103831849;LOC103832846;LOC103845609
EIL	DEG	0	--
EIL	Up	0	--
EIL	Down	0	--
ERF	ALL	248	LOC103852206;LOC103862049;LOC103838346;LOC103850433;LOC103852120;LOC103855373;LOC103855430;LOC103856383;LOC103861414;LOC103867742;LOC103867861;LOC103869194;LOC103833785;LOC103833811;LOC103836625;LOC103839768;LOC103841650;LOC103842191;LOC103847142;LOC103850582;LOC103850650;LOC103850661;LOC103850784;LOC103850861;LOC103850905;LOC103851172;LOC103851182;LOC103851299;LOC103851411;LOC103851742;LOC103852…
ERF	DEG	59	LOC103827660;LOC103828766;LOC103829013;LOC103829530;LOC103830259;LOC103830541;LOC103833785;LOC103833811;LOC103834016;LOC103834359;LOC103834511;LOC103834775;LOC103834869;LOC103834870;LOC103835096;LOC103836150;LOC103837386;LOC103838206;LOC103839237;LOC103839535;LOC103839538;LOC103839768;LOC103840935;LOC103841650;LOC103841898;LOC103843566;LOC103843859;LOC103844067;LOC103846580;LOC103846706;LOC103847…
ERF	Up	36	LOC103827660;LOC103828766;LOC103829530;LOC103830541;LOC103833785;LOC103833811;LOC103834016;LOC103834775;LOC103835096;LOC103837386;LOC103838206;LOC103839237;LOC103839538;LOC103839768;LOC103840935;LOC103843566;LOC103844067;LOC103846580;LOC103847045;LOC103852206;LOC103853794;LOC103854399;LOC103855258;LOC103856012;LOC103859682;LOC103861811;LOC103862614;LOC103864333;LOC103865115;LOC103865790;LOC103866…
ERF	Down	23	LOC103829013;LOC103830259;LOC103834359;LOC103834511;LOC103834869;LOC103834870;LOC103836150;LOC103839535;LOC103841650;LOC103841898;LOC103843859;LOC103846706;LOC103852118;LOC103857283;LOC103857918;LOC103859560;LOC103861437;LOC103861560;LOC103862348;LOC103864462;LOC103864857;LOC103865471;LOC103874385
FAR1	ALL	45	LOC103857855;LOC103841123;LOC103834833;LOC117134265;LOC117132053;LOC103853881;LOC103854634;LOC103854690;LOC103856355;LOC103857863;LOC103858333;LOC103861559;LOC117132711;LOC117133647;LOC103872159;LOC103866061;LOC103866059;LOC117134264;LOC103866765;LOC103867629;LOC103871343;LOC103868498;LOC117133910;LOC103869116;LOC103870663;LOC103871797;LOC103833970;LOC103829834;LOC103829892;LOC103850231;LOC103830…
FAR1	DEG	3	LOC103850231;LOC103866765;LOC103868498
FAR1	Up	2	LOC103850231;LOC103868498
FAR1	Down	1	LOC103866765
G2-like	ALL	154	LOC103864545;LOC103854324;LOC103855640;LOC108868801;LOC103869643;LOC103871136;LOC103871163;LOC103871388;LOC103873783;LOC103831963;LOC103849734;LOC103849708;LOC103847329;LOC103828237;LOC103850633;LOC103850355;LOC103851049;LOC103851173;LOC103851819;LOC103852516;LOC103852594;LOC103852662;LOC103853188;LOC103868161;LOC103848554;LOC103848864;LOC103848466;LOC103853849;LOC103832763;LOC103832766;LOC103854…
G2-like	DEG	27	LOC103827534;LOC103830485;LOC103837308;LOC103839454;LOC103842978;LOC103842980;LOC103845853;LOC103848864;LOC103848918;LOC103849708;LOC103850633;LOC103853188;LOC103853942;LOC103854619;LOC103855210;LOC103857796;LOC103857923;LOC103858124;LOC103859491;LOC103862509;LOC103864545;LOC103866128;LOC103866525;LOC103870231;LOC103871004;LOC103873783;LOC103875404
G2-like	Up	16	LOC103830485;LOC103837308;LOC103845853;LOC103848918;LOC103849708;LOC103850633;LOC103853188;LOC103853942;LOC103854619;LOC103855210;LOC103857796;LOC103858124;LOC103859491;LOC103870231;LOC103871004;LOC103875404
G2-like	Down	11	LOC103827534;LOC103839454;LOC103842978;LOC103842980;LOC103848864;LOC103857923;LOC103862509;LOC103864545;LOC103866128;LOC103866525;LOC103873783
GATA	ALL	63	LOC103866996;LOC103869353;LOC103835559;LOC103850309;LOC103855526;LOC103862121;LOC103862965;LOC103865903;LOC103870102;GATA1;LOC103835371;LOC103835771;LOC103835793;LOC103839456;LOC103849709;LOC103851805;LOC103853786;LOC103854586;LOC103854842;LOC103856792;LOC103859688;LOC103859873;LOC103860012;LOC103860673;LOC103860688;LOC103860826;LOC103861486;LOC103861615;LOC103862202;LOC103862367;LOC103862478;LOC…
GATA	DEG	6	LOC103835559;LOC103853786;LOC103854586;LOC103860673;LOC103866187;LOC103869353
GATA	Up	2	LOC103835559;LOC103869353
GATA	Down	4	LOC103853786;LOC103854586;LOC103860673;LOC103866187
GRAS	ALL	49	LOC103858567;LOC103866272;LOC103868300;LOC103873732;LOC103852095;LOC103852324;PAT1;LOC103857726;LOC103858159;LOC103862490;LOC117125701;LOC103862567;LOC103862870;LOC103864129;LOC103864937;LOC103870073;LOC103855161;LOC103871348;LOC103871035;LOC103871334;LOC117125857;LOC103872411;LOC103872980;LOC103874930;LOC103827572;LOC103839968;LOC103828848;LOC103829376;LOC103829505;LOC103829567;LOC103850094;LOC1…
GRAS	DEG	13	LOC103829567;LOC103830132;LOC103832878;LOC103836438;LOC103837238;LOC103838300;LOC103838342;LOC103850094;LOC103857726;LOC103862490;LOC103864129;LOC103870073;LOC103874930
GRAS	Up	7	LOC103829567;LOC103836438;LOC103837238;LOC103850094;LOC103862490;LOC103870073;LOC103874930
GRAS	Down	6	LOC103830132;LOC103832878;LOC103838300;LOC103838342;LOC103857726;LOC103864129
GRF	ALL	16	LOC103858126;LOC103864387;LOC103852019;LOC103857622;LOC103858395;GRF5;LOC103861465;LOC103862578;LOC103872152;LOC103865541;LOC103866214;LOC103867286;LOC103870079;LOC103828496;LOC103850270;LOC103841221
GRF	DEG	7	GRF5;LOC103841221;LOC103858126;LOC103858395;LOC103862578;LOC103865541;LOC103870079
GRF	Up	0	--
GRF	Down	7	GRF5;LOC103841221;LOC103858126;LOC103858395;LOC103862578;LOC103865541;LOC103870079
GeBP	ALL	23	LOC103864709;LOC103862997;LOC103831052;LOC103850023;LOC103861536;LOC103848165;LOC103838558;LOC103838549;LOC103849644;LOC103863621;LOC103863701;LOC103863852;LOC103863853;LOC103863854;LOC103864145;LOC103865534;LOC103868311;LOC103849159;LOC103871907;LOC103874565;LOC103828812;LOC103838435;LOC103843240
GeBP	DEG	3	LOC103864145;LOC103865534;LOC103868311
GeBP	Up	1	LOC103865534
GeBP	Down	2	LOC103864145;LOC103868311
HB-PHD	ALL	5	LOC103853065;LOC103837222;LOC103869447;LOC103869449;LOC103834696
HB-PHD	DEG	1	LOC103869449
HB-PHD	Up	0	--
HB-PHD	Down	1	LOC103869449
HB-other	ALL	12	LOC103838095;LOC103868178;LOC103869571;LOC103872312;LOC103827923;LOC103832849;LOC103835318;LOC103846745;LOC103846915;LOC103838952;LOC103841922;LOC103846735
HB-other	DEG	1	LOC103846735
HB-other	Up	0	--
HB-other	Down	1	LOC103846735
HD-ZIP	ALL	100	LOC103855378;LOC103857600;LOC103866178;LOC103850318;LOC103859403;LOC103863308;LOC103868148;LOC103869156;LOC103844167;LOC103850065;LOC103850512;LOC103850970;LOC103851099;LOC103851303;LOC103851488;LOC103851999;LOC103852612;LOC103852693;LOC103854076;LOC103855293;LOC103855339;LOC103855538;LOC103855539;LOC103855688;LOC103856117;LOC103858855;LOC103860113;LOC103860914;LOC103861249;LOC103862493;LOC103862…
HD-ZIP	DEG	23	LOC103827652;LOC103831820;LOC103834507;LOC103835932;LOC103839568;LOC103839805;LOC103840675;LOC103842010;LOC103843620;LOC103844157;LOC103845278;LOC103847009;LOC103851488;LOC103852693;LOC103855146;LOC103861249;LOC103862581;LOC103862806;LOC103865350;LOC103866293;LOC103866443;LOC103867425;LOC103873430
HD-ZIP	Up	12	LOC103827652;LOC103834507;LOC103842010;LOC103845278;LOC103847009;LOC103851488;LOC103852693;LOC103855146;LOC103862581;LOC103862806;LOC103866293;LOC103866443
HD-ZIP	Down	11	LOC103831820;LOC103835932;LOC103839568;LOC103839805;LOC103840675;LOC103843620;LOC103844157;LOC103861249;LOC103865350;LOC103867425;LOC103873430
HRT-like	ALL	3	LOC103868467;LOC103866492;LOC103845108
HRT-like	DEG	0	--
HRT-like	Up	0	--
HRT-like	Down	0	--
HSF	ALL	97	LOC103862791;LOC103855665;LOC103856909;LOC103857530;LOC103857601;LOC108871121;LOC103864388;LOC103827874;LOC103874380;LOC103834305;LOC103838431;LOC103843941;LOC103851069;LOC103852254;LOC103852501;LOC103852771;LOC103853377;LOC117132072;LOC103848835;LOC103854031;LOC103854971;LOC103854972;LOC103855113;LOC103857501;LOC103857915;LOC103857993;LOC103858372;LOC103858608;LOC103858992;LOC103859828;LOC103859…
HSF	DEG	21	LOC103827914;LOC103833101;LOC103833149;LOC103834087;LOC103839646;LOC103842128;LOC103844740;LOC103849821;LOC103852771;LOC103855113;LOC103856909;LOC103857993;LOC103858372;LOC103858608;LOC103860242;LOC103861135;LOC103862516;LOC103862791;LOC103863505;LOC103865804;LOC103874639
HSF	Up	17	LOC103834087;LOC103839646;LOC103842128;LOC103849821;LOC103852771;LOC103855113;LOC103856909;LOC103857993;LOC103858372;LOC103858608;LOC103860242;LOC103861135;LOC103862516;LOC103862791;LOC103863505;LOC103865804;LOC103874639
HSF	Down	4	LOC103827914;LOC103833101;LOC103833149;LOC103844740
LBD	ALL	64	LOC103859023;LOC103828070;LOC103842520;LOC103828214;LOC103843350;LOC103852288;LOC103852815;LOC103853305;LOC103854310;LOC103854223;LOC103855327;LOC103857294;LOC103857934;LOC103858016;LOC103858293;LOC103858968;LOC103859556;LOC103860639;LOC103862548;LOC103862995;LOC103864483;LOC103864891;LOC103865014;LOC103865030;LOC103865147;LOC103865808;LOC103865946;LOC103865947;LOC103866208;LOC103866207;LOC103866…
LBD	DEG	10	LOC103828784;LOC103829504;LOC103829748;LOC103837000;LOC103837612;LOC103857294;LOC103862548;LOC103870376;LOC103872445;LOC103875198
LBD	Up	6	LOC103829504;LOC103837000;LOC103837612;LOC103857294;LOC103870376;LOC103875198
LBD	Down	4	LOC103828784;LOC103829748;LOC103862548;LOC103872445
LFY	ALL	2	LOC103249142;LOC103249152
LFY	DEG	0	--
LFY	Up	0	--
LFY	Down	0	--
LSD	ALL	5	LOC103858192;LOC103861197;LOC103874754;LOC103834161;LOC103834185
LSD	DEG	1	LOC103874754
LSD	Up	1	LOC103874754
LSD	Down	0	--
M-type_MADS	ALL	94	LOC103860349;LOC103829542;LOC117126795;LOC103829532;LOC103837933;LOC103846136;LOC103845485;LOC103850007;LOC103850056;LOC103850059;LOC103850623;LOC117125687;LOC103851500;LOC103851501;LOC103868267;LOC103854647;LOC103854696;LOC103854828;LOC103854830;LOC103854838;LOC103854839;LOC103855295;LOC103856970;LOC103858217;LOC103859172;LOC103870790;LOC103863673;LOC117133336;LOC103863928;LOC103863942;LOC103863…
M-type_MADS	DEG	6	LOC103839871;LOC103840849;LOC103842680;LOC103846992;LOC103849500;LOC103874473
M-type_MADS	Up	6	LOC103839871;LOC103840849;LOC103842680;LOC103846992;LOC103849500;LOC103874473
M-type_MADS	Down	0	--
MIKC_MADS	ALL	93	LOC103856547;LOC103840485;LOC103856965;LOC103860605;LOC103862215;LOC103863210;LOC103842962;LOC103850339;LOC103851336;LOC103852552;LOC103852713;LOC103853937;LOC103854491;LOC103854906;LOC103854924;LOC103854955;LOC103854984;LOC103855272;LOC103855273;LOC103855275;LOC103855854;LOC103856031;LOC103856162;LOC103856435;LOC103857163;LOC103857164;LOC103857284;LOC103858178;SOC1;LOC103858546;LOC103860514;LOC1…
MIKC_MADS	DEG	26	FLC1;LOC103829078;LOC103830841;LOC103835412;LOC103837358;LOC103840269;LOC103841644;LOC103845695;LOC103850339;LOC103855272;LOC103855273;LOC103855854;LOC103856031;LOC103857284;LOC103858178;LOC103860551;LOC103860605;LOC103863049;LOC103864363;LOC103866224;LOC103866912;LOC103866913;LOC103873930;LOC103873932;LOC103875390;SOC1
MIKC_MADS	Up	14	LOC103829078;LOC103830841;LOC103835412;LOC103837358;LOC103840269;LOC103845695;LOC103858178;LOC103860551;LOC103860605;LOC103864363;LOC103866224;LOC103866912;LOC103866913;SOC1
MIKC_MADS	Down	12	FLC1;LOC103841644;LOC103850339;LOC103855272;LOC103855273;LOC103855854;LOC103856031;LOC103857284;LOC103863049;LOC103873930;LOC103873932;LOC103875390
MYB	ALL	267	LOC103857696;LOC103861662;LOC103832978;LOC103847130;LOC103850523;LOC103855673;LOC103856815;LOC103864180;LOC103859038;LOC103860220;LOC103863322;LOC103867859;LOC103827837;LOC103831818;LOC103833774;LOC103842503;LOC103849769;LOC103849714;LOC103849707;LOC103845973;LOC103847011;LOC103848147;LOC103848231;LOC103849889;LOC103849945;LOC103843907;LOC103842799;LOC103850427;LOC103850701;LOC103850330;LOC103850…
MYB	DEG	61	LOC103828091;LOC103829318;LOC103830289;LOC103830495;LOC103830700;LOC103831824;LOC103831916;LOC103831917;LOC103832394;LOC103832978;LOC103833774;LOC103834260;LOC103835174;LOC103835609;LOC103835887;LOC103836328;LOC103836374;LOC103836804;LOC103837136;LOC103838114;LOC103838245;LOC103840557;LOC103842503;LOC103842694;LOC103842728;LOC103842849;LOC103843907;LOC103846317;LOC103846624;LOC103847130;LOC103847…
MYB	Up	47	LOC103828091;LOC103829318;LOC103830495;LOC103831824;LOC103832394;LOC103832978;LOC103833774;LOC103834260;LOC103835174;LOC103835887;LOC103836328;LOC103836374;LOC103836804;LOC103837136;LOC103838114;LOC103838245;LOC103840557;LOC103842503;LOC103842694;LOC103842728;LOC103842849;LOC103846317;LOC103846624;LOC103847130;LOC103847571;LOC103848231;LOC103850427;LOC103850831;LOC103851056;LOC103852467;LOC103852…
MYB	Down	14	LOC103830289;LOC103830700;LOC103831916;LOC103831917;LOC103835609;LOC103843907;LOC103852086;LOC103855087;LOC103855916;LOC103857119;LOC103860547;LOC103872133;MYB1;PAP1
MYB_related	ALL	228	LOC103864107;LOC103833283;LOC103867386;LOC103854792;LOC103861797;LOC103866928;LOC103868158;LOC103827702;LOC103873585;LOC103872961;LOC103828832;LOC103830449;LOC103832218;LOC103839923;LOC103840282;LOC103845457;LOC103847402;LOC108871578;LOC103848599;LOC103848060;LOC103849006;LOC103850559;LOC103850630;LOC103850900;LOC103851098;LOC103851551;LOC103851947;LOC103852047;LOC103852624;MYBL2-2;LOC103852767;L…
MYB_related	DEG	63	EPR1;LOC103827801;LOC103828400;LOC103828718;LOC103830900;LOC103831943;LOC103831984;LOC103832218;LOC103835124;LOC103835205;LOC103837230;LOC103837875;LOC103838266;LOC103838600;LOC103839760;LOC103840934;LOC103841394;LOC103842504;LOC103842704;LOC103844654;LOC103845112;LOC103845398;LOC103846538;LOC103847457;LOC103848049;LOC103850559;LOC103850630;LOC103850900;LOC103852624;LOC103852767;LOC103855506;LOC1…
MYB_related	Up	24	EPR1;LOC103831943;LOC103831984;LOC103837230;LOC103840934;LOC103842504;LOC103845112;LOC103845398;LOC103846538;LOC103850559;LOC103850900;LOC103852624;LOC103855506;LOC103856607;LOC103856660;LOC103856698;LOC103856794;LOC103858831;LOC103860911;LOC103864287;LOC103866372;LOC103869829;LOC103872702;LOC103874822
MYB_related	Down	39	LOC103827801;LOC103828400;LOC103828718;LOC103830900;LOC103832218;LOC103835124;LOC103835205;LOC103837875;LOC103838266;LOC103838600;LOC103839760;LOC103841394;LOC103842704;LOC103844654;LOC103847457;LOC103848049;LOC103850630;LOC103852767;LOC103857318;LOC103858398;LOC103859267;LOC103859841;LOC103860553;LOC103864904;LOC103865522;LOC103865597;LOC103866470;LOC103867307;LOC103867386;LOC103868317;LOC103869…
NAC	ALL	216	LOC103870065;LOC103853758;LOC103854361;LOC103854379;LOC103855918;LOC103867111;LOC103829380;LOC103831350;LOC103838076;LOC103840722;LOC103840729;LOC103841667;LOC103849721;LOC103847507;LOC103847517;LOC103847527;LOC103850060;LOC103850061;LOC103844107;LOC103842942;LOC103850547;LOC103850666;LOC103850712;LOC103850713;LOC103850721;LOC103850760;LOC103850849;LOC103851167;LOC103851432;LOC103851438;LOC103851…
NAC	DEG	56	LOC103828569;LOC103829008;LOC103829163;LOC103829311;LOC103830156;LOC103830332;LOC103831344;LOC103831706;LOC103837200;LOC103838076;LOC103838949;LOC103839135;LOC103840139;LOC103840596;LOC103840722;LOC103841667;LOC103842015;LOC103844610;LOC103844673;LOC103845558;LOC103846595;LOC103847191;LOC103850060;LOC103850145;LOC103850849;LOC103851432;LOC103853074;LOC103854361;LOC103854379;LOC103854956;LOC103855…
NAC	Up	47	LOC103829008;LOC103829311;LOC103830156;LOC103830332;LOC103831344;LOC103831706;LOC103837200;LOC103838949;LOC103839135;LOC103840139;LOC103840722;LOC103842015;LOC103844610;LOC103844673;LOC103846595;LOC103847191;LOC103850060;LOC103850145;LOC103850849;LOC103851432;LOC103853074;LOC103854361;LOC103854379;LOC103854956;LOC103855065;LOC103855213;LOC103855813;LOC103855918;LOC103856005;LOC103856295;LOC103861…
NAC	Down	9	LOC103828569;LOC103829163;LOC103838076;LOC103840596;LOC103841667;LOC103845558;LOC103858903;LOC103859613;LOC103873617
NF-X1	ALL	4	LOC103871791;LOC103833819;LOC103868115;LOC103846906
NF-X1	DEG	0	--
NF-X1	Up	0	--
NF-X1	Down	0	--
NF-YA	ALL	19	LOC103836529;LOC103842343;LOC103849907;LOC103850828;LOC103852805;LOC103855982;LOC103859112;LOC103859880;LOC103867423;LOC103832749;LOC103869216;LOC103871071;LOC103830778;LOC103831785;LOC103832630;LOC103840389;LOC103842742;LOC103846627;LOC103846990
NF-YA	DEG	3	LOC103832749;LOC103840389;LOC103846990
NF-YA	Up	2	LOC103840389;LOC103846990
NF-YA	Down	1	LOC103832749
NF-YB	ALL	24	LOC103840387;LOC103853830;LOC103855765;LOC103857654;LOC103857825;LOC103858257;LOC103859649;LOC103860377;LOC103865575;LOC103866344;LOC103867074;LOC103869864;LOC103871639;LOC103827627;LOC103829359;LOC103829668;LOC103836262;LOC103837349;LOC103837636;LOC103839512;LOC103839510;LOC103869085;LOC103841259;LOC103847137
NF-YB	DEG	2	LOC103840387;LOC103866344
NF-YB	Up	1	LOC103840387
NF-YB	Down	1	LOC103866344
NF-YC	ALL	14	LOC103845524;LOC103851275;LOC103859444;LOC103871543;LOC103871634;LOC103873128;LOC103873759;LOC103827983;LOC103830155;LOC103836365;LOC103843367;LOC103843421;LOC103847093;LOC103847094
NF-YC	DEG	3	LOC103851275;LOC103871634;LOC103873128
NF-YC	Up	3	LOC103851275;LOC103871634;LOC103873128
NF-YC	Down	0	--
NZZ/SPL	ALL	2	LOC103867043;LOC103861687
NZZ/SPL	DEG	0	--
NZZ/SPL	Up	0	--
NZZ/SPL	Down	0	--
Nin-like	ALL	26	LOC103874820;LOC103829610;LOC103861648;LOC103851025;LOC103853408;LOC103858074;LOC103858072;LOC103861456;LOC103862400;LOC103866075;LOC103866723;LOC103872852;LOC103874190;LOC103828104;LOC103845991;LOC103829417;LOC103829881;LOC103830221;LOC103831921;LOC103832092;LOC103835787;LOC103836271;LOC103837761;LOC103849701;LOC103844783;LOC103846356
Nin-like	DEG	10	LOC103828104;LOC103829610;LOC103830221;LOC103832092;LOC103835787;LOC103845991;LOC103861456;LOC103862400;LOC103866075;LOC103872852
Nin-like	Up	10	LOC103828104;LOC103829610;LOC103830221;LOC103832092;LOC103835787;LOC103845991;LOC103861456;LOC103862400;LOC103866075;LOC103872852
Nin-like	Down	0	--
RAV	ALL	13	LOC103852529;LOC103853887;LOC103868609;LOC103871300;LOC103871324;LOC103871326;LOC103871341;LOC103871946;LOC103875354;LOC103833213;LOC103835464;LOC103840594;LOC103843064
RAV	DEG	2	LOC103843064;LOC103875354
RAV	Up	2	LOC103843064;LOC103875354
RAV	Down	0	--
S1Fa-like	ALL	2	LOC103863420;LOC103841261
S1Fa-like	DEG	0	--
S1Fa-like	Up	0	--
S1Fa-like	Down	0	--
SAP	ALL	1	LOC103849190
SAP	DEG	0	--
SAP	Up	0	--
SAP	Down	0	--
SBP	ALL	29	LOC103840895;LOC103851198;LOC103852554;LOC103853034;LOC103857275;LOC103857508;LOC103863019;LOC103865301;LOC103865930;LOC103849484;LOC103866616;LOC103867507;LOC103868453;LOC103869942;LOC103871144;LOC103872891;LOC103827978;LOC103829068;LOC103829069;LOC103830125;LOC103831318;LOC103832120;LOC103835406;LOC103839253;LOC103839042;LOC103839045;LOC103843824;LOC103844692;LOC103845803
SBP	DEG	8	LOC103839045;LOC103843824;LOC103844692;LOC103851198;LOC103857275;LOC103857508;LOC103865930;LOC103866616
SBP	Up	2	LOC103839045;LOC103851198
SBP	Down	6	LOC103843824;LOC103844692;LOC103857275;LOC103857508;LOC103865930;LOC103866616
SRS	ALL	17	LOC103869167;LOC103872632;LOC103850822;LOC103852959;LOC103862463;LOC103863234;LOC103864269;SRS7;LOC103828429;LOC117126656;LOC103830646;LOC103832000;LOC103841026;LOC103841356;LOC103846647;LOC103829616;LOC117130571
SRS	DEG	3	LOC103828429;LOC103850822;LOC103852959
SRS	Up	0	--
SRS	Down	3	LOC103828429;LOC103850822;LOC103852959
STAT	ALL	3	LOC103872490;LOC103875046;LOC103839640
STAT	DEG	0	--
STAT	Up	0	--
STAT	Down	0	--
TALE	ALL	37	LOC103865094;LOC103850218;LOC103851331;LOC103850437;LOC103850287;LOC103852657;LOC103852950;LOC103854769;LOC103855442;LOC103855895;LOC103857602;LOC103858468;LOC103860455;LOC103862107;LOC103862209;LOC103862360;LOC103864082;LOC103864492;LOC103864766;LOC103865497;LOC103867328;LOC103872770;LOC103874387;LOC103846039;LOC103830651;LOC103831994;LOC103831995;LOC103835006;LOC103835665;LOC103835834;LOC103838…
TALE	DEG	19	LOC103830651;LOC103831994;LOC103835006;LOC103835834;LOC103838054;LOC103838352;LOC103842402;LOC103850218;LOC103850287;LOC103850437;LOC103852950;LOC103855895;LOC103860455;LOC103862209;LOC103862360;LOC103864082;LOC103864492;LOC103865497;LOC103867328
TALE	Up	16	LOC103830651;LOC103831994;LOC103835006;LOC103835834;LOC103838054;LOC103838352;LOC103842402;LOC103850287;LOC103850437;LOC103852950;LOC103855895;LOC103862360;LOC103864082;LOC103864492;LOC103865497;LOC103867328
TALE	Down	3	LOC103850218;LOC103860455;LOC103862209
TCP	ALL	43	LOC103856308;LOC103838007;LOC103841727;LOC117131903;LOC103852124;LOC103852386;LOC103852526;LOC103852605;LOC103852745;LOC103854351;LOC117132164;LOC103854905;LOC103854927;LOC103855757;LOC103855775;LOC103858182;LOC103858942;LOC103859604;LOC103859756;LOC103860559;LOC103860988;LOC103864047;LOC103866914;LOC103867916;LOC103869962;LOC103870932;LOC103873222;LOC103874198;LOC103875255;LOC103830917;LOC103831…
TCP	DEG	3	LOC103831037;LOC103852745;LOC103858942
TCP	Up	2	LOC103852745;LOC103858942
TCP	Down	1	LOC103831037
Trihelix	ALL	63	LOC108872178;LOC103868920;LOC117125618;LOC103842297;LOC103847088;LOC103850420;LOC103850507;LOC103852127;LOC103853053;LOC103853054;LOC103853831;LOC117131705;LOC117131706;LOC103854639;LOC103855423;LOC103855535;LOC103857766;LOC103858141;LOC103859272;LOC117132605;LOC103859763;LOC103860039;LOC103865277;LOC103866826;LOC103867126;LOC103867524;LOC103832746;LOC103869536;LOC103870374;LOC103870494;LOC103870…
Trihelix	DEG	13	LOC103832636;LOC103833990;LOC103840254;LOC103847369;LOC103850420;LOC103850507;LOC103853053;LOC103855535;LOC103859272;LOC103859763;LOC103865277;LOC103867524;LOC103870374
Trihelix	Up	7	LOC103832636;LOC103833990;LOC103850420;LOC103859272;LOC103865277;LOC103867524;LOC103870374
Trihelix	Down	6	LOC103840254;LOC103847369;LOC103850507;LOC103853053;LOC103855535;LOC103859763
VOZ	ALL	4	LOC103865944;LOC103866633;LOC103835313;LOC103838946
VOZ	DEG	0	--
VOZ	Up	0	--
VOZ	Down	0	--
WOX	ALL	27	LOC103875250;LOC103828205;LOC103850597;LOC103851130;LOC103851583;LOC103853675;LOC103857514;LOC103858283;LOC103859737;LOC103862417;LOC103864903;LOC103867499;LOC103868722;LOC103869622;LOC103870362;LOC103855175;LOC103872836;LOC103872858;LOC103874095;LOC103828454;LOC103833100;LOC103835536;LOC103837833;LOC103843178;LOC103845358;LOC103845897;LOC103846917
WOX	DEG	3	LOC103868722;LOC103872836;LOC103872858
WOX	Up	1	LOC103872858
WOX	Down	2	LOC103868722;LOC103872836
WRKY	ALL	1062	LOC103851482;LOC103873962;LOC103846230;LOC103854644;LOC103874733;LOC103829070;LOC103837357;LOC103837835;LOC103843292;LRRII5;LOC103850090;LOC103850407;LOC103850563;LOC103851368;WRKY18;WRKY74;LOC103852110;LOC103852207;LOC117134422;LOC103853036;LOC103853285;LOC103853623;LOC103855178;LOC103853953;LOC103856138;LOC103856745;LOC103856756;LOC103856956;LOC103857982;LOC103858973;LOC103858978;LOC103859640;L…
WRKY	DEG	230	CTR1;LOC103827670;LOC103827800;LOC103828942;LOC103829020;LOC103829150;LOC103829401;LOC103829497;LOC103830107;LOC103830462;LOC103830470;LOC103830477;LOC103830616;LOC103830739;LOC103830749;LOC103830933;LOC103831090;LOC103831520;LOC103831588;LOC103831589;LOC103831907;LOC103831935;LOC103832116;LOC103832180;LOC103832824;LOC103832887;LOC103832930;LOC103832962;LOC103833689;LOC103833859;LOC103834078;LOC1…
WRKY	Up	160	CTR1;LOC103827670;LOC103827800;LOC103828942;LOC103829020;LOC103829150;LOC103829497;LOC103830107;LOC103830462;LOC103830470;LOC103830477;LOC103830616;LOC103830749;LOC103830933;LOC103831090;LOC103831520;LOC103831588;LOC103831589;LOC103831907;LOC103831935;LOC103832180;LOC103832962;LOC103833689;LOC103833859;LOC103834093;LOC103834590;LOC103834643;LOC103834949;LOC103835120;LOC103835226;LOC103835262;LOC1…
WRKY	Down	70	LOC103829401;LOC103830739;LOC103832116;LOC103832824;LOC103832887;LOC103832930;LOC103834078;LOC103834240;LOC103834510;LOC103836692;LOC103837009;LOC103837424;LOC103837957;LOC103838892;LOC103840395;LOC103840959;LOC103843431;LOC103843509;LOC103845091;LOC103845118;LOC103845439;LOC103845810;LOC103845829;LOC103847072;LOC103847083;LOC103849147;LOC103850403;LOC103850407;LOC103851802;LOC103852477;LOC103852…
Whirly	ALL	3	LOC103827509;LOC103831651;LOC103836074
Whirly	DEG	0	--
Whirly	Up	0	--
Whirly	Down	0	--
YABBY	ALL	11	LOC103858163;LOC103858348;LOC103866196;LOC103871588;LOC103829273;LOC103830131;LOC103831319;LOC103836389;LOC103840760;LOC103843396;LOC103843397
YABBY	DEG	3	LOC103836389;LOC103866196;LOC103871588
YABBY	Up	0	--
YABBY	Down	3	LOC103836389;LOC103866196;LOC103871588
ZF-HD	ALL	30	LOC103862371;LOC103852596;LOC103852940;LOC103853989;LOC103855300;LOC103856558;LOC103860674;LOC103863915;LOC103872237;LOC103872686;LOC103873973;LOC103875120;LOC103875121;LOC103830655;LOC103830691;LOC103831933;LOC103831983;LOC103834899;LOC103835881;LOC103837038;LOC103837039;LOC103837578;LOC103837853;LOC103839282;LOC103839281;LOC103841009;LOC103842678;LOC103842951;LOC103842967;LOC103846431
ZF-HD	DEG	17	LOC103830655;LOC103830691;LOC103831983;LOC103834899;LOC103835881;LOC103837039;LOC103839281;LOC103841009;LOC103842967;LOC103852596;LOC103852940;LOC103860674;LOC103862371;LOC103872237;LOC103872686;LOC103873973;LOC103875121
ZF-HD	Up	6	LOC103830691;LOC103835881;LOC103839281;LOC103852596;LOC103872686;LOC103875121
ZF-HD	Down	11	LOC103830655;LOC103831983;LOC103834899;LOC103837039;LOC103841009;LOC103842967;LOC103852940;LOC103860674;LOC103862371;LOC103872237;LOC103873973
bHLH	ALL	328	LOC103857186;LOC103862298;LOC103871090;LOC103837276;LOC103843882;LOC103852197;LOC103853098;LOC103853832;LOC103854095;LOC103855208;LOC117132419;LOC103855832;LOC103858529;LOC103858945;LOC103858954;LOC108869130;LOC103863179;LOC103869671;LOC103827941;LOC103874479;LOC103829672;LOC103830854;LOC103831991;LOC103833279;LOC103832202;LOC103834883;LOC103835879;LOC103836899;LOC103837246;LOC103838840;LOC103839…
bHLH	DEG	67	EGL3;LOC103827709;LOC103828402;LOC103829540;LOC103830338;LOC103831728;LOC103831859;LOC103833911;LOC103834408;LOC103834727;LOC103834973;LOC103835698;LOC103835879;LOC103836954;LOC103837851;LOC103838051;LOC103838089;LOC103838291;LOC103839418;LOC103840273;LOC103841766;LOC103842465;LOC103844099;LOC103844596;LOC103846794;LOC103847806;LOC103849832;LOC103852128;LOC103852197;LOC103852461;LOC103852762;LOC1…
bHLH	Up	42	LOC103827709;LOC103828402;LOC103831859;LOC103834408;LOC103834973;LOC103835879;LOC103836954;LOC103837851;LOC103838051;LOC103840273;LOC103841766;LOC103844099;LOC103844596;LOC103846794;LOC103849832;LOC103852128;LOC103852197;LOC103852461;LOC103852762;LOC103854544;LOC103855759;LOC103858039;LOC103858230;LOC103858879;LOC103859413;LOC103862298;LOC103862477;LOC103863024;LOC103863156;LOC103865356;LOC103865…
bHLH	Down	25	EGL3;LOC103829540;LOC103830338;LOC103831728;LOC103833911;LOC103834727;LOC103835698;LOC103838089;LOC103838291;LOC103839418;LOC103842465;LOC103847806;LOC103854299;LOC103854916;LOC103855832;LOC103857259;LOC103857396;LOC103858868;LOC103859115;LOC103867701;LOC103867902;LOC103868330;LOC103871973;LOC103875273;LOC103875356
bZIP	ALL	142	LOC103858218;LOC103866462;LOC103872246;LOC103832273;LOC103836519;LOC103842661;LOC103856711;LOC103867411;LOC103828747;LOC103837451;LOC103839184;LOC103845632;LOC103847288;LOC103850638;LOC103850347;LOC103850763;LOC103851007;LOC103852538;LOC103852947;LOC103853909;LOC103854498;LOC103854621;LOC103854786;LOC103855287;LOC103855703;LOC103856165;LOC103857568;LOC103857824;LOC103857941;LOC103858015;LOC103859…
bZIP	DEG	24	LOC103831279;LOC103832219;LOC103835156;LOC103835711;LOC103836519;LOC103837568;LOC103842271;LOC103843040;LOC103843326;LOC103843404;LOC103851007;LOC103854498;LOC103854621;LOC103855287;LOC103858218;LOC103859804;LOC103862443;LOC103863499;LOC103865861;LOC103871400;LOC103871579;LOC103874086;LOC103874621;TGA2
bZIP	Up	19	LOC103832219;LOC103835711;LOC103836519;LOC103837568;LOC103842271;LOC103843040;LOC103843404;LOC103851007;LOC103854498;LOC103854621;LOC103855287;LOC103858218;LOC103859804;LOC103863499;LOC103865861;LOC103871579;LOC103874086;LOC103874621;TGA2
bZIP	Down	5	LOC103831279;LOC103835156;LOC103843326;LOC103862443;LOC103871400

## Sheet: T4_S2 vs T4_S1_TFs
Supplementary Table S11: Number of different TF families at S2 stage in Tianyou-4(T4).
TFs	Group	Gene_number	Genes
AP2	ALL	30	LOC103858033;LOC103862143;LOC103835650;LOC103850320;LOC103851109;LOC103851522;LOC103851711;LOC103852792;LOC103855873;LOC103857994;LOC103858289;LOC103862524;LOC103862580;LOC103866577;LOC103868583;LOC103869225;LOC103871295;LOC103872406;LOC103874158;LOC103829531;LOC103829752;LOC103829972;LOC103832437;LOC103835046;LOC103836535;LOC103841348;LOC103841411;LOC103845425;LOC103833171;LOC103846798
AP2	DEG	0	--
AP2	Up	0	--
AP2	Down	0	--
ARF	ALL	62	ARF16-1;ARF9-1;LOC103829217;LOC103839967;ARF7-2;ARF2-1;LOC103857480;LOC103859673;LOC103859715;ARF9-2;LOC103861847;ARF16-2;ARF18-2;ARF8-2;ARF3-2;LOC103866316;ARF11;ARF3-1;LOC103867547;LOC103869675;LOC103869753;LOC103869905;LOC103871247;ARF19-2;ARF5-3;LOC103872935;LOC103873359;ARF26;ARF2-2;LOC103874434;LOC103827907;ARF5-1;ARF10;LOC103830339;ARF17-1;ARF8-1;ARF17-2;LOC103832822;LOC103835219;LOC103835…
ARF	DEG	3	LOC103839230;LOC103842038;LOC103844276
ARF	Up	1	LOC103844276
ARF	Down	2	LOC103839230;LOC103842038
ARR-B	ALL	45	LOC103855959;LOC103870141;LOC103874162;LOC103850461;LOC103850647;LOC103851662;LOC103854042;LOC103854584;LOC103854859;LOC103855720;LOC103857977;LOC117132498;LOC103859684;LOC103860589;LOC103860825;LOC103860963;LOC103862099;LOC103863065;LOC103864613;LOC103866306;LOC103866432;LOC103866550;LOC103868658;LOC103869728;LOC103871817;LOC103872707;LOC103873174;LOC103874727;LOC103874318;LOC103875029;LOC103830…
ARR-B	DEG	9	LOC103830681;LOC103837378;LOC103847729;LOC103860589;LOC103866432;LOC103868095;LOC103871817;LOC103873174;LOC117132498
ARR-B	Up	3	LOC103837378;LOC103860589;LOC103866432
ARR-B	Down	6	LOC103830681;LOC103847729;LOC103868095;LOC103871817;LOC103873174;LOC117132498
B3	ALL	238	LOC103854857;LOC117132148;LOC103851640;LOC103851661;LOC103851695;LOC103851686;LOC103853565;LOC103855157;LOC103859136;LOC117127280;LOC103863737;LOC103863768;LOC117132841;LOC117132922;LOC117126661;LOC117133549;LOC117133552;LOC117134311;LOC103874146;LOC117126704;LOC117133477;LOC103837597;LOC103838421;LOC103838918;LOC103841168;LOC103842440;LOC103849927;LOC103828258;LOC103851146;LOC103851520;LOC103851…
B3	DEG	16	LOC103830775;LOC103831787;LOC103832430;LOC103838111;LOC103840637;LOC103849927;LOC103865039;LOC103865148;LOC103865403;LOC103865512;LOC103866126;LOC103867318;LOC103867790;LOC103870330;LOC103874005;LOC103874932
B3	Up	8	LOC103840637;LOC103849927;LOC103865039;LOC103865148;LOC103865403;LOC103865512;LOC103867318;LOC103870330
B3	Down	8	LOC103830775;LOC103831787;LOC103832430;LOC103838111;LOC103866126;LOC103867790;LOC103874005;LOC103874932
BBR-BPC	ALL	12	LOC103861339;LOC103852447;LOC103857571;LOC103862898;LOC103864260;LOC103872265;LOC103828081;LOC103830249;LOC103835155;LOC103836058;LOC103841875;LOC103842953
BBR-BPC	DEG	0	--
BBR-BPC	Up	0	--
BBR-BPC	Down	0	--
BES1	ALL	29	LOC103865897;LOC103856918;LOC103868361;LOC103851866;LOC103852932;LOC103853143;LOC103853626;LOC103856327;LOC103856969;LOC103860025;LOC103860664;LOC103860895;LOC103861022;LOC103862496;LOC103866930;LOC103867633;LOC103872733;LOC103874851;LOC117126222;LOC103828653;LOC103830669;LOC103831968;LOC103832348;LOC103832587;LOC103833505;LOC103835847;LOC103836914;LOC103842649;LOC103845813
BES1	DEG	4	LOC103832348;LOC103833505;LOC103860895;LOC103868361
BES1	Up	2	LOC103860895;LOC103868361
BES1	Down	2	LOC103832348;LOC103833505
C2H2	ALL	292	LOC103874453;LOC103874360;LOC103874642;LOC103829516;LOC103855767;LOC103858232;LOC103863353;LOC103866964;LOC103869350;LOC103871426;LOC103827754;LOC103874724;LOC103873506;LOC103836061;LOC103833909;LOC103835639;LOC103837107;LOC103839235;LOC103842232;LOC103842544;LOC103849733;LOC103849730;LOC103846250;LOC103847536;LOC103848184;LOC103850401;LOC103850500;LOC103850544;LOC103850629;LOC103850909;LOC103851…
C2H2	DEG	24	BR42;LOC103829640;LOC103831089;LOC103831272;LOC103834254;LOC103835375;LOC103835434;LOC103837107;LOC103839020;LOC103841905;LOC103842232;LOC103842959;LOC103845403;LOC103847305;LOC103848947;LOC103851919;LOC103852221;LOC103854019;LOC103855100;LOC103856603;LOC103859816;LOC103865905;LOC103869441;LOC103875164
C2H2	Up	9	LOC103831272;LOC103841905;LOC103842959;LOC103847305;LOC103848947;LOC103851919;LOC103852221;LOC103854019;LOC103855100
C2H2	Down	15	BR42;LOC103829640;LOC103831089;LOC103834254;LOC103835375;LOC103835434;LOC103837107;LOC103839020;LOC103842232;LOC103845403;LOC103856603;LOC103859816;LOC103865905;LOC103869441;LOC103875164
C3H	ALL	219	LOC103870155;LOC103870247;LOC103848319;LOC103853797;LOC103857422;LOC103863258;LOC103847628;LOC103834976;LOC103836651;LOC103837309;LOC103837943;LOC103839906;LOC103845792;LOC103848010;LOC103848871;LOC103849971;LOC103828261;LOC117125685;LOC103843613;LOC103850745;LOC103850700;LOC103850802;LOC103850829;LOC103851119;LOC103851141;LOC103851143;LOC103851144;LOC103851181;LOC103851212;LOC103852503;LOC103852…
C3H	DEG	17	LOC103828276;LOC103830777;LOC103839071;LOC103839132;LOC103841501;LOC103843613;LOC103845841;LOC103845842;LOC103850829;LOC103851119;LOC103853613;LOC103853797;LOC103858615;LOC103859428;LOC103860884;LOC103861433;LOC103866976
C3H	Up	10	LOC103828276;LOC103843613;LOC103845841;LOC103845842;LOC103851119;LOC103853613;LOC103853797;LOC103858615;LOC103860884;LOC103861433
C3H	Down	7	LOC103830777;LOC103839071;LOC103839132;LOC103841501;LOC103850829;LOC103859428;LOC103866976
CAMTA	ALL	12	LOC103852389;LOC103853801;LOC103864339;LOC103867678;LOC103869726;LOC103831036;LOC103831164;LOC103833552;LOC103835324;LOC103837519;LOC103837899;LOC103847205
CAMTA	DEG	0	--
CAMTA	Up	0	--
CAMTA	Down	0	--
CO-like	ALL	45	LOC103834958;LOC103849175;LOC103249154;LOC103850925;LOC103851008;LOC108870757;LOC103249145;LOC103851728;LOC103852489;LOC103854528;LOC103856074;LOC103858956;LOC103859237;LOC103861597;LOC103864587;LOC103865263;LOC103866340;LOC103867826;LOC103868662;LOC103874755;LOC103249162;LOC103874359;LOC103874939;LOC103829037;LOC103829157;LOC103830969;LOC103830979;LOC103835359;LOC103835456;LOC103836459;LOC103836…
CO-like	DEG	13	LOC103249154;LOC103249162;LOC103829157;LOC103840572;LOC103843988;LOC103844149;LOC103846378;LOC103846381;LOC103851008;LOC103854528;LOC103856074;LOC103858956;LOC103859237
CO-like	Up	12	LOC103249154;LOC103249162;LOC103829157;LOC103840572;LOC103843988;LOC103846378;LOC103846381;LOC103851008;LOC103854528;LOC103856074;LOC103858956;LOC103859237
CO-like	Down	1	LOC103844149
CPP	ALL	22	LOC103850807;LOC103853935;LOC103871699;LOC108871359;LOC103834370;LOC103840202;LOC103854737;LOC103857437;LOC103857436;LOC103859064;LOC103859973;LOC103859972;LOC103861863;LOC103862189;LOC103867617;LOC103868975;LOC103868976;LOC103874424;LOC103848381;LOC103834553;LOC103834741;LOC103837099
CPP	DEG	3	LOC103834370;LOC103837099;LOC103871699
CPP	Up	1	LOC103837099
CPP	Down	2	LOC103834370;LOC103871699
DBB	ALL	18	LOC103871219;LOC103853414;LOC103853138;LOC103865141;LOC103867878;LOC103871239;LOC103828072;LOC103830520;LOC103830645;LOC103832003;LOC103832339;LOC103835148;LOC103835153;LOC103836497;LOC103838903;LOC103842538;LOC103843573;LOC103844078
DBB	DEG	6	LOC103835153;LOC103836497;LOC103844078;LOC103865141;LOC103867878;LOC103871239
DBB	Up	6	LOC103835153;LOC103836497;LOC103844078;LOC103865141;LOC103867878;LOC103871239
DBB	Down	0	--
Dof	ALL	80	LOC103856245;LOC103858577;LOC103858586;LOC103858601;LOC103858618;LOC103858634;LOC103861688;LOC103828009;LOC103835279;LOC103850449;LOC103851518;LOC103854920;LOC103855006;LOC103855307;LOC103855469;LOC103856579;LOC103857084;LOC103857721;LOC103858223;LOC103859899;LOC103860544;LOC103860654;LOC103860763;LOC103861211;LOC108871192;LOC103861461;LOC103862808;LOC103863170;LOC103863905;LOC103864893;LOC103864…
Dof	DEG	18	LOC103829551;LOC103830925;LOC103831357;LOC103832830;LOC103835610;LOC103837351;LOC103840650;LOC103840954;LOC103845433;LOC103851518;LOC103855006;LOC103856579;LOC103858634;LOC103861688;LOC103862808;LOC103863905;LOC103873236;LOC103874677
Dof	Up	9	LOC103830925;LOC103831357;LOC103835610;LOC103837351;LOC103840650;LOC103855006;LOC103863905;LOC103873236;LOC103874677
Dof	Down	9	LOC103829551;LOC103832830;LOC103840954;LOC103845433;LOC103851518;LOC103856579;LOC103858634;LOC103861688;LOC103862808
E2F/DP	ALL	14	LOC103874205;LOC103850959;LOC103855470;LOC103855517;LOC103856506;LOC103857604;LOC103865508;LOC103867321;LOC103870970;LOC103873170;LOC103833054;LOC103845563;LOC103847383;LOC103847449
E2F/DP	DEG	2	LOC103850959;LOC103867321
E2F/DP	Up	0	--
E2F/DP	Down	2	LOC103850959;LOC103867321
EIL	ALL	13	LOC103835754;LOC103850343;LOC103851397;LOC103852860;LOC103855853;LOC103858337;LOC103859874;LOC103869281;LOC103873935;LOC103830733;LOC103831849;LOC103832846;LOC103845609
EIL	DEG	0	--
EIL	Up	0	--
EIL	Down	0	--
ERF	ALL	248	LOC103852206;LOC103862049;LOC103838346;LOC103850433;LOC103852120;LOC103855373;LOC103855430;LOC103856383;LOC103861414;LOC103867742;LOC103867861;LOC103869194;LOC103833785;LOC103833811;LOC103836625;LOC103839768;LOC103841650;LOC103842191;LOC103847142;LOC103850582;LOC103850650;LOC103850661;LOC103850784;LOC103850861;LOC103850905;LOC103851172;LOC103851182;LOC103851299;LOC103851411;LOC103851742;LOC103852…
ERF	DEG	61	LOC103827659;LOC103829012;LOC103829362;LOC103830678;LOC103831666;LOC103831745;LOC103831951;LOC103832203;LOC103832641;LOC103832651;LOC103833096;LOC103833811;LOC103834015;LOC103834016;LOC103834418;LOC103834511;LOC103835331;LOC103835332;LOC103835723;LOC103836150;LOC103837082;LOC103837386;LOC103838306;LOC103838346;LOC103839535;LOC103840896;LOC103840935;LOC103842657;LOC103843116;LOC103843859;LOC103845…
ERF	Up	15	LOC103833096;LOC103837386;LOC103840935;LOC103845835;LOC103846580;LOC103850661;LOC103850861;LOC103854399;LOC103856012;LOC103862527;LOC103864692;LOC103865790;LOC103867334;LOC103867903;LOC103870045
ERF	Down	46	LOC103827659;LOC103829012;LOC103829362;LOC103830678;LOC103831666;LOC103831745;LOC103831951;LOC103832203;LOC103832641;LOC103832651;LOC103833811;LOC103834015;LOC103834016;LOC103834418;LOC103834511;LOC103835331;LOC103835332;LOC103835723;LOC103836150;LOC103837082;LOC103838306;LOC103838346;LOC103839535;LOC103840896;LOC103842657;LOC103843116;LOC103843859;LOC103846706;LOC103849419;LOC103850433;LOC103852…
FAR1	ALL	45	LOC103857855;LOC103841123;LOC103834833;LOC117134265;LOC117132053;LOC103853881;LOC103854634;LOC103854690;LOC103856355;LOC103857863;LOC103858333;LOC103861559;LOC117132711;LOC117133647;LOC103872159;LOC103866061;LOC103866059;LOC117134264;LOC103866765;LOC103867629;LOC103871343;LOC103868498;LOC117133910;LOC103869116;LOC103870663;LOC103871797;LOC103833970;LOC103829834;LOC103829892;LOC103850231;LOC103830…
FAR1	DEG	1	LOC103853603
FAR1	Up	1	LOC103853603
FAR1	Down	0	--
G2-like	ALL	154	LOC103864545;LOC103854324;LOC103855640;LOC108868801;LOC103869643;LOC103871136;LOC103871163;LOC103871388;LOC103873783;LOC103831963;LOC103849734;LOC103849708;LOC103847329;LOC103828237;LOC103850633;LOC103850355;LOC103851049;LOC103851173;LOC103851819;LOC103852516;LOC103852594;LOC103852662;LOC103853188;LOC103868161;LOC103848554;LOC103848864;LOC103848466;LOC103853849;LOC103832763;LOC103832766;LOC103854…
G2-like	DEG	19	LOC103827534;LOC103828177;LOC103830924;LOC103831280;LOC103835671;LOC103842978;LOC103842980;LOC103845089;LOC103845833;LOC103847019;LOC103852516;LOC103857923;LOC103862509;LOC103866525;LOC103866782;LOC103866965;LOC103873296;LOC103873783;LOC103875351
G2-like	Up	9	LOC103827534;LOC103828177;LOC103845833;LOC103847019;LOC103862509;LOC103866525;LOC103866782;LOC103873296;LOC103873783
G2-like	Down	10	LOC103830924;LOC103831280;LOC103835671;LOC103842978;LOC103842980;LOC103845089;LOC103852516;LOC103857923;LOC103866965;LOC103875351
GATA	ALL	63	LOC103866996;LOC103869353;LOC103835559;LOC103850309;LOC103855526;LOC103862121;LOC103862965;LOC103865903;LOC103870102;GATA1;LOC103835371;LOC103835771;LOC103835793;LOC103839456;LOC103849709;LOC103851805;LOC103853786;LOC103854586;LOC103854842;LOC103856792;LOC103859688;LOC103859873;LOC103860012;LOC103860673;LOC103860688;LOC103860826;LOC103861486;LOC103861615;LOC103862202;LOC103862367;LOC103862478;LOC…
GATA	DEG	15	LOC103827667;LOC103829992;LOC103830264;LOC103839456;LOC103841007;LOC103841382;LOC103841901;LOC103849709;LOC103859688;LOC103860673;LOC103860826;LOC103861615;LOC103862202;LOC103870102;LOC103875032
GATA	Up	3	LOC103827667;LOC103861615;LOC103862202
GATA	Down	12	LOC103829992;LOC103830264;LOC103839456;LOC103841007;LOC103841382;LOC103841901;LOC103849709;LOC103859688;LOC103860673;LOC103860826;LOC103870102;LOC103875032
GRAS	ALL	49	LOC103858567;LOC103866272;LOC103868300;LOC103873732;LOC103852095;LOC103852324;PAT1;LOC103857726;LOC103858159;LOC103862490;LOC117125701;LOC103862567;LOC103862870;LOC103864129;LOC103864937;LOC103870073;LOC103855161;LOC103871348;LOC103871035;LOC103871334;LOC117125857;LOC103872411;LOC103872980;LOC103874930;LOC103827572;LOC103839968;LOC103828848;LOC103829376;LOC103829505;LOC103829567;LOC103850094;LOC1…
GRAS	DEG	6	LOC103838300;LOC103838342;LOC103843450;LOC103852324;LOC103862567;LOC103862870
GRAS	Up	1	LOC103843450
GRAS	Down	5	LOC103838300;LOC103838342;LOC103852324;LOC103862567;LOC103862870
GRF	ALL	16	LOC103858126;LOC103864387;LOC103852019;LOC103857622;LOC103858395;GRF5;LOC103861465;LOC103862578;LOC103872152;LOC103865541;LOC103866214;LOC103867286;LOC103870079;LOC103828496;LOC103850270;LOC103841221
GRF	DEG	3	LOC103850270;LOC103861465;LOC103862578
GRF	Up	1	LOC103861465
GRF	Down	2	LOC103850270;LOC103862578
GeBP	ALL	23	LOC103864709;LOC103862997;LOC103831052;LOC103850023;LOC103861536;LOC103848165;LOC103838558;LOC103838549;LOC103849644;LOC103863621;LOC103863701;LOC103863852;LOC103863853;LOC103863854;LOC103864145;LOC103865534;LOC103868311;LOC103849159;LOC103871907;LOC103874565;LOC103828812;LOC103838435;LOC103843240
GeBP	DEG	0	--
GeBP	Up	0	--
GeBP	Down	0	--
HB-PHD	ALL	5	LOC103853065;LOC103837222;LOC103869447;LOC103869449;LOC103834696
HB-PHD	DEG	0	--
HB-PHD	Up	0	--
HB-PHD	Down	0	--
HB-other	ALL	12	LOC103838095;LOC103868178;LOC103869571;LOC103872312;LOC103827923;LOC103832849;LOC103835318;LOC103846745;LOC103846915;LOC103838952;LOC103841922;LOC103846735
HB-other	DEG	0	--
HB-other	Up	0	--
HB-other	Down	0	--
HD-ZIP	ALL	100	LOC103855378;LOC103857600;LOC103866178;LOC103850318;LOC103859403;LOC103863308;LOC103868148;LOC103869156;LOC103844167;LOC103850065;LOC103850512;LOC103850970;LOC103851099;LOC103851303;LOC103851488;LOC103851999;LOC103852612;LOC103852693;LOC103854076;LOC103855293;LOC103855339;LOC103855538;LOC103855539;LOC103855688;LOC103856117;LOC103858855;LOC103860113;LOC103860914;LOC103861249;LOC103862493;LOC103862…
HD-ZIP	DEG	14	LOC103830015;LOC103834218;LOC103836906;LOC103847009;LOC103852693;LOC103858855;LOC103859403;LOC103860914;LOC103862806;LOC103865189;LOC103866181;LOC103866293;LOC103866443;LOC103870983
HD-ZIP	Up	10	LOC103834218;LOC103836906;LOC103847009;LOC103852693;LOC103858855;LOC103859403;LOC103862806;LOC103866293;LOC103866443;LOC103870983
HD-ZIP	Down	4	LOC103830015;LOC103860914;LOC103865189;LOC103866181
HRT-like	ALL	3	LOC103868467;LOC103866492;LOC103845108
HRT-like	DEG	0	--
HRT-like	Up	0	--
HRT-like	Down	0	--
HSF	ALL	97	LOC103862791;LOC103855665;LOC103856909;LOC103857530;LOC103857601;LOC108871121;LOC103864388;LOC103827874;LOC103874380;LOC103834305;LOC103838431;LOC103843941;LOC103851069;LOC103852254;LOC103852501;LOC103852771;LOC103853377;LOC117132072;LOC103848835;LOC103854031;LOC103854971;LOC103854972;LOC103855113;LOC103857501;LOC103857915;LOC103857993;LOC103858372;LOC103858608;LOC103858992;LOC103859828;LOC103859…
HSF	DEG	11	LOC103834087;LOC103851757;LOC103855124;LOC103856909;LOC103859975;LOC103860242;LOC103861805;LOC103862516;LOC103863930;LOC103864170;LOC103867351
HSF	Up	8	LOC103834087;LOC103855124;LOC103856909;LOC103860242;LOC103862516;LOC103863930;LOC103864170;LOC103867351
HSF	Down	3	LOC103851757;LOC103859975;LOC103861805
LBD	ALL	64	LOC103859023;LOC103828070;LOC103842520;LOC103828214;LOC103843350;LOC103852288;LOC103852815;LOC103853305;LOC103854310;LOC103854223;LOC103855327;LOC103857294;LOC103857934;LOC103858016;LOC103858293;LOC103858968;LOC103859556;LOC103860639;LOC103862548;LOC103862995;LOC103864483;LOC103864891;LOC103865014;LOC103865030;LOC103865147;LOC103865808;LOC103865946;LOC103865947;LOC103866208;LOC103866207;LOC103866…
LBD	DEG	12	LOC103837452;LOC103840914;LOC103843350;LOC103843427;LOC103857294;LOC103858293;LOC103860639;LOC103862548;LOC103865014;LOC103867963;LOC103867979;LOC103871535
LBD	Up	5	LOC103837452;LOC103843427;LOC103857294;LOC103865014;LOC103867979
LBD	Down	7	LOC103840914;LOC103843350;LOC103858293;LOC103860639;LOC103862548;LOC103867963;LOC103871535
LFY	ALL	2	LOC103249142;LOC103249152
LFY	DEG	0	--
LFY	Up	0	--
LFY	Down	0	--
LSD	ALL	5	LOC103858192;LOC103861197;LOC103874754;LOC103834161;LOC103834185
LSD	DEG	0	--
LSD	Up	0	--
LSD	Down	0	--
M-type_MADS	ALL	94	LOC103860349;LOC103829542;LOC117126795;LOC103829532;LOC103837933;LOC103846136;LOC103845485;LOC103850007;LOC103850056;LOC103850059;LOC103850623;LOC117125687;LOC103851500;LOC103851501;LOC103868267;LOC103854647;LOC103854696;LOC103854828;LOC103854830;LOC103854838;LOC103854839;LOC103855295;LOC103856970;LOC103858217;LOC103859172;LOC103870790;LOC103863673;LOC117133336;LOC103863928;LOC103863942;LOC103863…
M-type_MADS	DEG	4	LOC103848482;LOC103850056;LOC103872683;LOC103874473
M-type_MADS	Up	4	LOC103848482;LOC103850056;LOC103872683;LOC103874473
M-type_MADS	Down	0	--
MIKC_MADS	ALL	93	LOC103856547;LOC103840485;LOC103856965;LOC103860605;LOC103862215;LOC103863210;LOC103842962;LOC103850339;LOC103851336;LOC103852552;LOC103852713;LOC103853937;LOC103854491;LOC103854906;LOC103854924;LOC103854955;LOC103854984;LOC103855272;LOC103855273;LOC103855275;LOC103855854;LOC103856031;LOC103856162;LOC103856435;LOC103857163;LOC103857164;LOC103857284;LOC103858178;SOC1;LOC103858546;LOC103860514;LOC1…
MIKC_MADS	DEG	15	FLC1;LOC103830095;LOC103841644;LOC103850339;LOC103852713;LOC103855273;LOC103855854;LOC103856031;LOC103857284;LOC103860605;LOC103861349;LOC103866912;LOC103866913;LOC103873930;LOC103873932
MIKC_MADS	Up	5	LOC103830095;LOC103860605;LOC103861349;LOC103866912;LOC103866913
MIKC_MADS	Down	10	FLC1;LOC103841644;LOC103850339;LOC103852713;LOC103855273;LOC103855854;LOC103856031;LOC103857284;LOC103873930;LOC103873932
MYB	ALL	267	LOC103857696;LOC103861662;LOC103832978;LOC103847130;LOC103850523;LOC103855673;LOC103856815;LOC103864180;LOC103859038;LOC103860220;LOC103863322;LOC103867859;LOC103827837;LOC103831818;LOC103833774;LOC103842503;LOC103849769;LOC103849714;LOC103849707;LOC103845973;LOC103847011;LOC103848147;LOC103848231;LOC103849889;LOC103849945;LOC103843907;LOC103842799;LOC103850427;LOC103850701;LOC103850330;LOC103850…
MYB	DEG	54	LOC103827503;LOC103827837;LOC103828091;LOC103828761;LOC103829517;LOC103830700;LOC103830976;LOC103831100;LOC103831245;LOC103831818;LOC103831917;LOC103831932;LOC103832394;LOC103835174;LOC103835887;LOC103836328;LOC103836804;LOC103837136;LOC103839774;LOC103840557;LOC103840922;LOC103842849;LOC103843348;LOC103845898;LOC103846317;LOC103846421;LOC103847011;LOC103852086;LOC103852467;LOC103854617;LOC103855…
MYB	Up	36	LOC103827503;LOC103828091;LOC103830976;LOC103831100;LOC103831245;LOC103831818;LOC103831932;LOC103832394;LOC103835174;LOC103835887;LOC103836328;LOC103836804;LOC103837136;LOC103839774;LOC103840557;LOC103842849;LOC103843348;LOC103846317;LOC103846421;LOC103847011;LOC103852467;LOC103857046;LOC103857696;LOC103857758;LOC103858909;LOC103859038;LOC103859162;LOC103861571;LOC103862384;LOC103865565;LOC103866…
MYB	Down	18	LOC103827837;LOC103828761;LOC103829517;LOC103830700;LOC103831917;LOC103840922;LOC103845898;LOC103852086;LOC103854617;LOC103855582;LOC103857119;LOC103859998;LOC103860547;LOC103860642;LOC103861662;LOC103862529;LOC103864458;LOC103870743
MYB_related	ALL	228	LOC103864107;LOC103833283;LOC103867386;LOC103854792;LOC103861797;LOC103866928;LOC103868158;LOC103827702;LOC103873585;LOC103872961;LOC103828832;LOC103830449;LOC103832218;LOC103839923;LOC103840282;LOC103845457;LOC103847402;LOC108871578;LOC103848599;LOC103848060;LOC103849006;LOC103850559;LOC103850630;LOC103850900;LOC103851098;LOC103851551;LOC103851947;LOC103852047;LOC103852624;MYBL2-2;LOC103852767;L…
MYB_related	DEG	43	LOC103830449;LOC103831733;LOC103831984;LOC103833283;LOC103835205;LOC103837176;LOC103837875;LOC103838266;LOC103839760;LOC103840934;LOC103842504;LOC103842704;LOC103844751;LOC103845398;LOC103846255;LOC103846538;LOC103848049;LOC103850900;LOC103851098;LOC103851551;LOC103852767;LOC103853804;LOC103854662;LOC103854792;LOC103856239;LOC103856660;LOC103856794;LOC103858398;LOC103859841;LOC103860553;LOC103860…
MYB_related	Up	19	LOC103831984;LOC103833283;LOC103840934;LOC103842504;LOC103844751;LOC103845398;LOC103846255;LOC103846538;LOC103850900;LOC103851098;LOC103851551;LOC103853804;LOC103856239;LOC103856660;LOC103856794;LOC103860911;LOC103864287;LOC103868317;LOC103872702
MYB_related	Down	24	LOC103830449;LOC103831733;LOC103835205;LOC103837176;LOC103837875;LOC103838266;LOC103839760;LOC103842704;LOC103848049;LOC103852767;LOC103854662;LOC103854792;LOC103858398;LOC103859841;LOC103860553;LOC103860611;LOC103864904;LOC103865597;LOC103869496;LOC103870633;LOC103872599;LOC103872618;LOC103874077;LOC117127286
NAC	ALL	216	LOC103870065;LOC103853758;LOC103854361;LOC103854379;LOC103855918;LOC103867111;LOC103829380;LOC103831350;LOC103838076;LOC103840722;LOC103840729;LOC103841667;LOC103849721;LOC103847507;LOC103847517;LOC103847527;LOC103850060;LOC103850061;LOC103844107;LOC103842942;LOC103850547;LOC103850666;LOC103850712;LOC103850713;LOC103850721;LOC103850760;LOC103850849;LOC103851167;LOC103851432;LOC103851438;LOC103851…
NAC	DEG	36	LOC103827519;LOC103829163;LOC103829311;LOC103831344;LOC103836814;LOC103837200;LOC103838076;LOC103840139;LOC103840722;LOC103841667;LOC103842258;LOC103844609;LOC103846521;LOC103847201;LOC103850060;LOC103850145;LOC103853074;LOC103854956;LOC103855213;LOC103858038;LOC103861691;LOC103863903;LOC103864878;LOC103866304;LOC103866434;LOC103866686;LOC103868845;LOC103869914;LOC103870203;LOC103871173;LOC103871…
NAC	Up	30	LOC103829311;LOC103831344;LOC103836814;LOC103837200;LOC103840139;LOC103840722;LOC103841667;LOC103842258;LOC103844609;LOC103846521;LOC103847201;LOC103850060;LOC103850145;LOC103853074;LOC103854956;LOC103855213;LOC103858038;LOC103861691;LOC103863903;LOC103866304;LOC103866434;LOC103866686;LOC103868845;LOC103869914;LOC103870203;LOC103871173;LOC103871175;LOC103873485;LOC103873617;LOC103873877
NAC	Down	6	LOC103827519;LOC103829163;LOC103838076;LOC103864878;LOC103873643;LOC103873785
NF-X1	ALL	4	LOC103871791;LOC103833819;LOC103868115;LOC103846906
NF-X1	DEG	0	--
NF-X1	Up	0	--
NF-X1	Down	0	--
NF-YA	ALL	19	LOC103836529;LOC103842343;LOC103849907;LOC103850828;LOC103852805;LOC103855982;LOC103859112;LOC103859880;LOC103867423;LOC103832749;LOC103869216;LOC103871071;LOC103830778;LOC103831785;LOC103832630;LOC103840389;LOC103842742;LOC103846627;LOC103846990
NF-YA	DEG	3	LOC103832630;LOC103846990;LOC103859880
NF-YA	Up	3	LOC103832630;LOC103846990;LOC103859880
NF-YA	Down	0	--
NF-YB	ALL	24	LOC103840387;LOC103853830;LOC103855765;LOC103857654;LOC103857825;LOC103858257;LOC103859649;LOC103860377;LOC103865575;LOC103866344;LOC103867074;LOC103869864;LOC103871639;LOC103827627;LOC103829359;LOC103829668;LOC103836262;LOC103837349;LOC103837636;LOC103839512;LOC103839510;LOC103869085;LOC103841259;LOC103847137
NF-YB	DEG	0	--
NF-YB	Up	0	--
NF-YB	Down	0	--
NF-YC	ALL	14	LOC103845524;LOC103851275;LOC103859444;LOC103871543;LOC103871634;LOC103873128;LOC103873759;LOC103827983;LOC103830155;LOC103836365;LOC103843367;LOC103843421;LOC103847093;LOC103847094
NF-YC	DEG	2	LOC103827983;LOC103847093
NF-YC	Up	0	--
NF-YC	Down	2	LOC103827983;LOC103847093
NZZ/SPL	ALL	2	LOC103867043;LOC103861687
NZZ/SPL	DEG	0	--
NZZ/SPL	Up	0	--
NZZ/SPL	Down	0	--
Nin-like	ALL	26	LOC103874820;LOC103829610;LOC103861648;LOC103851025;LOC103853408;LOC103858074;LOC103858072;LOC103861456;LOC103862400;LOC103866075;LOC103866723;LOC103872852;LOC103874190;LOC103828104;LOC103845991;LOC103829417;LOC103829881;LOC103830221;LOC103831921;LOC103832092;LOC103835787;LOC103836271;LOC103837761;LOC103849701;LOC103844783;LOC103846356
Nin-like	DEG	3	LOC103830221;LOC103845991;LOC103866075
Nin-like	Up	3	LOC103830221;LOC103845991;LOC103866075
Nin-like	Down	0	--
RAV	ALL	13	LOC103852529;LOC103853887;LOC103868609;LOC103871300;LOC103871324;LOC103871326;LOC103871341;LOC103871946;LOC103875354;LOC103833213;LOC103835464;LOC103840594;LOC103843064
RAV	DEG	2	LOC103843064;LOC103853887
RAV	Up	1	LOC103843064
RAV	Down	1	LOC103853887
S1Fa-like	ALL	2	LOC103863420;LOC103841261
S1Fa-like	DEG	0	--
S1Fa-like	Up	0	--
S1Fa-like	Down	0	--
SAP	ALL	1	LOC103849190
SAP	DEG	0	--
SAP	Up	0	--
SAP	Down	0	--
SBP	ALL	29	LOC103840895;LOC103851198;LOC103852554;LOC103853034;LOC103857275;LOC103857508;LOC103863019;LOC103865301;LOC103865930;LOC103849484;LOC103866616;LOC103867507;LOC103868453;LOC103869942;LOC103871144;LOC103872891;LOC103827978;LOC103829068;LOC103829069;LOC103830125;LOC103831318;LOC103832120;LOC103835406;LOC103839253;LOC103839042;LOC103839045;LOC103843824;LOC103844692;LOC103845803
SBP	DEG	2	LOC103863019;LOC103869942
SBP	Up	1	LOC103869942
SBP	Down	1	LOC103863019
SRS	ALL	17	LOC103869167;LOC103872632;LOC103850822;LOC103852959;LOC103862463;LOC103863234;LOC103864269;SRS7;LOC103828429;LOC117126656;LOC103830646;LOC103832000;LOC103841026;LOC103841356;LOC103846647;LOC103829616;LOC117130571
SRS	DEG	0	--
SRS	Up	0	--
SRS	Down	0	--
STAT	ALL	3	LOC103872490;LOC103875046;LOC103839640
STAT	DEG	1	LOC103875046
STAT	Up	1	LOC103875046
STAT	Down	0	--
TALE	ALL	37	LOC103865094;LOC103850218;LOC103851331;LOC103850437;LOC103850287;LOC103852657;LOC103852950;LOC103854769;LOC103855442;LOC103855895;LOC103857602;LOC103858468;LOC103860455;LOC103862107;LOC103862209;LOC103862360;LOC103864082;LOC103864492;LOC103864766;LOC103865497;LOC103867328;LOC103872770;LOC103874387;LOC103846039;LOC103830651;LOC103831994;LOC103831995;LOC103835006;LOC103835665;LOC103835834;LOC103838…
TALE	DEG	5	LOC103850218;LOC103850287;LOC103852950;LOC103855895;LOC103864082
TALE	Up	4	LOC103850287;LOC103852950;LOC103855895;LOC103864082
TALE	Down	1	LOC103850218
TCP	ALL	43	LOC103856308;LOC103838007;LOC103841727;LOC117131903;LOC103852124;LOC103852386;LOC103852526;LOC103852605;LOC103852745;LOC103854351;LOC117132164;LOC103854905;LOC103854927;LOC103855757;LOC103855775;LOC103858182;LOC103858942;LOC103859604;LOC103859756;LOC103860559;LOC103860988;LOC103864047;LOC103866914;LOC103867916;LOC103869962;LOC103870932;LOC103873222;LOC103874198;LOC103875255;LOC103830917;LOC103831…
TCP	DEG	12	LOC103831037;LOC103838007;LOC103847150;LOC103855775;LOC103856308;LOC103858942;LOC103860988;LOC103865427;LOC103867916;LOC103869962;LOC103874198;LOC117131903
TCP	Up	6	LOC103838007;LOC103856308;LOC103858942;LOC103860988;LOC103867916;LOC103869962
TCP	Down	6	LOC103831037;LOC103847150;LOC103855775;LOC103865427;LOC103874198;LOC117131903
Trihelix	ALL	63	LOC108872178;LOC103868920;LOC117125618;LOC103842297;LOC103847088;LOC103850420;LOC103850507;LOC103852127;LOC103853053;LOC103853054;LOC103853831;LOC117131705;LOC117131706;LOC103854639;LOC103855423;LOC103855535;LOC103857766;LOC103858141;LOC103859272;LOC117132605;LOC103859763;LOC103860039;LOC103865277;LOC103866826;LOC103867126;LOC103867524;LOC103832746;LOC103869536;LOC103870374;LOC103870494;LOC103870…
Trihelix	DEG	4	LOC103850420;LOC103850507;LOC103855535;LOC103870494
Trihelix	Up	1	LOC103850420
Trihelix	Down	3	LOC103850507;LOC103855535;LOC103870494
VOZ	ALL	4	LOC103865944;LOC103866633;LOC103835313;LOC103838946
VOZ	DEG	0	--
VOZ	Up	0	--
VOZ	Down	0	--
WOX	ALL	27	LOC103875250;LOC103828205;LOC103850597;LOC103851130;LOC103851583;LOC103853675;LOC103857514;LOC103858283;LOC103859737;LOC103862417;LOC103864903;LOC103867499;LOC103868722;LOC103869622;LOC103870362;LOC103855175;LOC103872836;LOC103872858;LOC103874095;LOC103828454;LOC103833100;LOC103835536;LOC103837833;LOC103843178;LOC103845358;LOC103845897;LOC103846917
WOX	DEG	2	LOC103868722;LOC103874095
WOX	Up	0	--
WOX	Down	2	LOC103868722;LOC103874095
WRKY	ALL	1062	LOC103851482;LOC103873962;LOC103846230;LOC103854644;LOC103874733;LOC103829070;LOC103837357;LOC103837835;LOC103843292;LRRII5;LOC103850090;LOC103850407;LOC103850563;LOC103851368;WRKY18;WRKY74;LOC103852110;LOC103852207;LOC117134422;LOC103853036;LOC103853285;LOC103853623;LOC103855178;LOC103853953;LOC103856138;LOC103856745;LOC103856756;LOC103856956;LOC103857982;LOC103858973;LOC103858978;LOC103859640;L…
WRKY	DEG	126	LOC103827800;LOC103828112;LOC103828932;LOC103829401;LOC103830873;LOC103830933;LOC103831558;LOC103831588;LOC103832116;LOC103832145;LOC103832204;LOC103832427;LOC103832449;LOC103832962;LOC103834353;LOC103834510;LOC103834590;LOC103834765;LOC103835526;LOC103836241;LOC103837057;LOC103837357;LOC103837424;LOC103837798;LOC103838447;LOC103839145;LOC103839828;LOC103839834;LOC103840455;LOC103840503;LOC103840…
WRKY	Up	68	LOC103827800;LOC103828112;LOC103828932;LOC103830933;LOC103831588;LOC103832962;LOC103834353;LOC103835526;LOC103836241;LOC103837798;LOC103838447;LOC103839145;LOC103839834;LOC103840455;LOC103840503;LOC103840562;LOC103841304;LOC103842703;LOC103843163;LOC103843292;LOC103843444;LOC103843509;LOC103843774;LOC103844018;LOC103844627;LOC103845984;LOC103846767;LOC103847883;LOC103848908;LOC103848970;LOC103849…
WRKY	Down	58	LOC103829401;LOC103830873;LOC103831558;LOC103832116;LOC103832145;LOC103832204;LOC103832427;LOC103832449;LOC103834510;LOC103834590;LOC103834765;LOC103837057;LOC103837357;LOC103837424;LOC103839828;LOC103841545;LOC103841782;LOC103843431;LOC103844658;LOC103845024;LOC103845448;LOC103845810;LOC103850407;LOC103850563;LOC103851368;LOC103851642;LOC103852074;LOC103852849;LOC103854445;LOC103856329;LOC103857…
Whirly	ALL	3	LOC103827509;LOC103831651;LOC103836074
Whirly	DEG	0	--
Whirly	Up	0	--
Whirly	Down	0	--
YABBY	ALL	11	LOC103858163;LOC103858348;LOC103866196;LOC103871588;LOC103829273;LOC103830131;LOC103831319;LOC103836389;LOC103840760;LOC103843396;LOC103843397
YABBY	DEG	1	LOC103858348
YABBY	Up	1	LOC103858348
YABBY	Down	0	--
ZF-HD	ALL	30	LOC103862371;LOC103852596;LOC103852940;LOC103853989;LOC103855300;LOC103856558;LOC103860674;LOC103863915;LOC103872237;LOC103872686;LOC103873973;LOC103875120;LOC103875121;LOC103830655;LOC103830691;LOC103831933;LOC103831983;LOC103834899;LOC103835881;LOC103837038;LOC103837039;LOC103837578;LOC103837853;LOC103839282;LOC103839281;LOC103841009;LOC103842678;LOC103842951;LOC103842967;LOC103846431
ZF-HD	DEG	4	LOC103837039;LOC103837578;LOC103837853;LOC103873973
ZF-HD	Up	0	--
ZF-HD	Down	4	LOC103837039;LOC103837578;LOC103837853;LOC103873973
bHLH	ALL	328	LOC103857186;LOC103862298;LOC103871090;LOC103837276;LOC103843882;LOC103852197;LOC103853098;LOC103853832;LOC103854095;LOC103855208;LOC117132419;LOC103855832;LOC103858529;LOC103858945;LOC103858954;LOC108869130;LOC103863179;LOC103869671;LOC103827941;LOC103874479;LOC103829672;LOC103830854;LOC103831991;LOC103833279;LOC103832202;LOC103834883;LOC103835879;LOC103836899;LOC103837246;LOC103838840;LOC103839…
bHLH	DEG	34	EGL3;LOC103828402;LOC103829328;LOC103829540;LOC103829672;LOC103830121;LOC103837276;LOC103837851;LOC103838182;LOC103842612;LOC103843122;LOC103846794;LOC103850013;LOC103857259;LOC103858039;LOC103858375;LOC103858879;LOC103859871;LOC103862454;LOC103862477;LOC103863086;LOC103863797;LOC103865114;LOC103865358;LOC103866310;LOC103866620;LOC103866621;LOC103869298;LOC103869714;LOC103870792;LOC103871653;LOC1…
bHLH	Up	16	LOC103830121;LOC103842612;LOC103846794;LOC103858375;LOC103858879;LOC103862477;LOC103863086;LOC103865114;LOC103865358;LOC103866310;LOC103866620;LOC103866621;LOC103871653;LOC103871814;LOC103871973;TT8
bHLH	Down	18	EGL3;LOC103828402;LOC103829328;LOC103829540;LOC103829672;LOC103837276;LOC103837851;LOC103838182;LOC103843122;LOC103850013;LOC103857259;LOC103858039;LOC103859871;LOC103862454;LOC103863797;LOC103869298;LOC103869714;LOC103870792
bZIP	ALL	142	LOC103858218;LOC103866462;LOC103872246;LOC103832273;LOC103836519;LOC103842661;LOC103856711;LOC103867411;LOC103828747;LOC103837451;LOC103839184;LOC103845632;LOC103847288;LOC103850638;LOC103850347;LOC103850763;LOC103851007;LOC103852538;LOC103852947;LOC103853909;LOC103854498;LOC103854621;LOC103854786;LOC103855287;LOC103855703;LOC103856165;LOC103857568;LOC103857824;LOC103857941;LOC103858015;LOC103859…
bZIP	DEG	10	LOC103835711;LOC103836873;LOC103838602;LOC103843040;LOC103846382;LOC103850347;LOC103853909;LOC103863499;LOC103867300;LOC103874345
bZIP	Up	5	LOC103835711;LOC103838602;LOC103853909;LOC103863499;LOC103867300
bZIP	Down	5	LOC103836873;LOC103843040;LOC103846382;LOC103850347;LOC103874345

## Sheet: T4_S3 vs T4_S1_TFs
Supplementary Table S11: Number of different TF families at S3 stage in Tianyou-4(T4).
TFs	Group	Gene_number	Genes
AP2	ALL	30	LOC103858033;LOC103862143;LOC103835650;LOC103850320;LOC103851109;LOC103851522;LOC103851711;LOC103852792;LOC103855873;LOC103857994;LOC103858289;LOC103862524;LOC103862580;LOC103866577;LOC103868583;LOC103869225;LOC103871295;LOC103872406;LOC103874158;LOC103829531;LOC103829752;LOC103829972;LOC103832437;LOC103835046;LOC103836535;LOC103841348;LOC103841411;LOC103845425;LOC103833171;LOC103846798
AP2	DEG	7	LOC103829752;LOC103832437;LOC103835046;LOC103851522;LOC103858289;LOC103862580;LOC103872406
AP2	Up	1	LOC103832437
AP2	Down	6	LOC103829752;LOC103835046;LOC103851522;LOC103858289;LOC103862580;LOC103872406
ARF	ALL	62	ARF16-1;ARF9-1;LOC103829217;LOC103839967;ARF7-2;ARF2-1;LOC103857480;LOC103859673;LOC103859715;ARF9-2;LOC103861847;ARF16-2;ARF18-2;ARF8-2;ARF3-2;LOC103866316;ARF11;ARF3-1;LOC103867547;LOC103869675;LOC103869753;LOC103869905;LOC103871247;ARF19-2;ARF5-3;LOC103872935;LOC103873359;ARF26;ARF2-2;LOC103874434;LOC103827907;ARF5-1;ARF10;LOC103830339;ARF17-1;ARF8-1;ARF17-2;LOC103832822;LOC103835219;LOC103835…
ARF	DEG	9	ARF17-2;ARF18-2;LOC103829217;LOC103832822;LOC103839230;LOC103839967;LOC103842038;LOC103843664;LOC103844276
ARF	Up	3	ARF17-2;LOC103832822;LOC103839967
ARF	Down	6	ARF18-2;LOC103829217;LOC103839230;LOC103842038;LOC103843664;LOC103844276
ARR-B	ALL	45	LOC103855959;LOC103870141;LOC103874162;LOC103850461;LOC103850647;LOC103851662;LOC103854042;LOC103854584;LOC103854859;LOC103855720;LOC103857977;LOC117132498;LOC103859684;LOC103860589;LOC103860825;LOC103860963;LOC103862099;LOC103863065;LOC103864613;LOC103866306;LOC103866432;LOC103866550;LOC103868658;LOC103869728;LOC103871817;LOC103872707;LOC103873174;LOC103874727;LOC103874318;LOC103875029;LOC103830…
ARR-B	DEG	9	LOC103837062;LOC103837378;LOC103838572;LOC103854859;LOC103860589;LOC103862099;LOC103866432;LOC103872707;LOC103874318
ARR-B	Up	8	LOC103837062;LOC103837378;LOC103854859;LOC103860589;LOC103862099;LOC103866432;LOC103872707;LOC103874318
ARR-B	Down	1	LOC103838572
B3	ALL	238	LOC103854857;LOC117132148;LOC103851640;LOC103851661;LOC103851695;LOC103851686;LOC103853565;LOC103855157;LOC103859136;LOC117127280;LOC103863737;LOC103863768;LOC117132841;LOC117132922;LOC117126661;LOC117133549;LOC117133552;LOC117134311;LOC103874146;LOC117126704;LOC117133477;LOC103837597;LOC103838421;LOC103838918;LOC103841168;LOC103842440;LOC103849927;LOC103828258;LOC103851146;LOC103851520;LOC103851…
B3	DEG	21	LOC103830775;LOC103831787;LOC103832429;LOC103834598;LOC103842233;LOC103848562;LOC103849927;LOC103854099;LOC103854750;LOC103859136;LOC103862104;LOC103865039;LOC103865512;LOC103866126;LOC103867790;LOC103869627;LOC103870330;LOC103874005;LOC103874404;LOC103874932;LOC108868967
B3	Up	11	LOC103832429;LOC103849927;LOC103854099;LOC103854750;LOC103859136;LOC103862104;LOC103865039;LOC103865512;LOC103869627;LOC103870330;LOC108868967
B3	Down	10	LOC103830775;LOC103831787;LOC103834598;LOC103842233;LOC103848562;LOC103866126;LOC103867790;LOC103874005;LOC103874404;LOC103874932
BBR-BPC	ALL	12	LOC103861339;LOC103852447;LOC103857571;LOC103862898;LOC103864260;LOC103872265;LOC103828081;LOC103830249;LOC103835155;LOC103836058;LOC103841875;LOC103842953
BBR-BPC	DEG	2	LOC103835155;LOC103852447
BBR-BPC	Up	2	LOC103835155;LOC103852447
BBR-BPC	Down	0	--
BES1	ALL	29	LOC103865897;LOC103856918;LOC103868361;LOC103851866;LOC103852932;LOC103853143;LOC103853626;LOC103856327;LOC103856969;LOC103860025;LOC103860664;LOC103860895;LOC103861022;LOC103862496;LOC103866930;LOC103867633;LOC103872733;LOC103874851;LOC117126222;LOC103828653;LOC103830669;LOC103831968;LOC103832348;LOC103832587;LOC103833505;LOC103835847;LOC103836914;LOC103842649;LOC103845813
BES1	DEG	9	LOC103828653;LOC103831968;LOC103833505;LOC103842649;LOC103860895;LOC103861022;LOC103862496;LOC103865897;LOC103868361
BES1	Up	7	LOC103828653;LOC103831968;LOC103860895;LOC103861022;LOC103862496;LOC103865897;LOC103868361
BES1	Down	2	LOC103833505;LOC103842649
C2H2	ALL	292	LOC103874453;LOC103874360;LOC103874642;LOC103829516;LOC103855767;LOC103858232;LOC103863353;LOC103866964;LOC103869350;LOC103871426;LOC103827754;LOC103874724;LOC103873506;LOC103836061;LOC103833909;LOC103835639;LOC103837107;LOC103839235;LOC103842232;LOC103842544;LOC103849733;LOC103849730;LOC103846250;LOC103847536;LOC103848184;LOC103850401;LOC103850500;LOC103850544;LOC103850629;LOC103850909;LOC103851…
C2H2	DEG	43	BR42;LOC103827538;LOC103829133;LOC103829715;LOC103830454;LOC103831089;LOC103831272;LOC103832017;LOC103832614;LOC103833425;LOC103834254;LOC103835375;LOC103835434;LOC103838388;LOC103839020;LOC103839565;LOC103840548;LOC103841305;LOC103841905;LOC103842959;LOC103844310;LOC103845403;LOC103846763;LOC103847305;LOC103847695;LOC103849394;LOC103851919;LOC103852473;LOC103853223;LOC103853751;LOC103854745;LOC1…
C2H2	Up	23	LOC103827538;LOC103829715;LOC103830454;LOC103831272;LOC103832614;LOC103833425;LOC103839565;LOC103840548;LOC103841305;LOC103841905;LOC103842959;LOC103844310;LOC103845403;LOC103847305;LOC103849394;LOC103851919;LOC103853223;LOC103854774;LOC103856063;LOC103861482;LOC103861579;LOC103866964;LOC103874724
C2H2	Down	20	BR42;LOC103829133;LOC103831089;LOC103832017;LOC103834254;LOC103835375;LOC103835434;LOC103838388;LOC103839020;LOC103846763;LOC103847695;LOC103852473;LOC103853751;LOC103854745;LOC103856522;LOC103859489;LOC103860874;LOC103865905;LOC103874383;LOC103875164
C3H	ALL	219	LOC103870155;LOC103870247;LOC103848319;LOC103853797;LOC103857422;LOC103863258;LOC103847628;LOC103834976;LOC103836651;LOC103837309;LOC103837943;LOC103839906;LOC103845792;LOC103848010;LOC103848871;LOC103849971;LOC103828261;LOC117125685;LOC103843613;LOC103850745;LOC103850700;LOC103850802;LOC103850829;LOC103851119;LOC103851141;LOC103851143;LOC103851144;LOC103851181;LOC103851212;LOC103852503;LOC103852…
C3H	DEG	38	CENH3;LOC103828276;LOC103828956;LOC103830777;LOC103832943;LOC103837309;LOC103839071;LOC103839193;LOC103839856;LOC103839911;LOC103840167;LOC103841037;LOC103841081;LOC103843613;LOC103845296;LOC103846626;LOC103848010;LOC103850829;LOC103851119;LOC103851212;LOC103853797;LOC103854896;LOC103855958;LOC103856316;LOC103857384;LOC103859428;LOC103859808;LOC103861433;LOC103861878;LOC103863922;LOC103863980;LOC…
C3H	Up	23	LOC103828276;LOC103828956;LOC103832943;LOC103839193;LOC103840167;LOC103841037;LOC103841081;LOC103843613;LOC103845296;LOC103848010;LOC103851119;LOC103851212;LOC103853797;LOC103857384;LOC103861433;LOC103861878;LOC103863922;LOC103863980;LOC103870155;LOC103870237;LOC103872790;LOC103873118;RGA9
C3H	Down	15	CENH3;LOC103830777;LOC103837309;LOC103839071;LOC103839856;LOC103839911;LOC103846626;LOC103850829;LOC103854896;LOC103855958;LOC103856316;LOC103859428;LOC103859808;LOC103865234;LOC103870889
CAMTA	ALL	12	LOC103852389;LOC103853801;LOC103864339;LOC103867678;LOC103869726;LOC103831036;LOC103831164;LOC103833552;LOC103835324;LOC103837519;LOC103837899;LOC103847205
CAMTA	DEG	2	LOC103831036;LOC103831164
CAMTA	Up	1	LOC103831036
CAMTA	Down	1	LOC103831164
CO-like	ALL	45	LOC103834958;LOC103849175;LOC103249154;LOC103850925;LOC103851008;LOC108870757;LOC103249145;LOC103851728;LOC103852489;LOC103854528;LOC103856074;LOC103858956;LOC103859237;LOC103861597;LOC103864587;LOC103865263;LOC103866340;LOC103867826;LOC103868662;LOC103874755;LOC103249162;LOC103874359;LOC103874939;LOC103829037;LOC103829157;LOC103830969;LOC103830979;LOC103835359;LOC103835456;LOC103836459;LOC103836…
CO-like	DEG	20	LOC103249145;LOC103249154;LOC103249162;LOC103829157;LOC103836459;LOC103840572;LOC103843988;LOC103844149;LOC103845156;LOC103845200;LOC103846378;LOC103846381;LOC103849175;LOC103849436;LOC103851008;LOC103854528;LOC103856074;LOC103858956;LOC103859237;LOC103874755
CO-like	Up	19	LOC103249145;LOC103249154;LOC103249162;LOC103829157;LOC103836459;LOC103840572;LOC103843988;LOC103845156;LOC103845200;LOC103846378;LOC103846381;LOC103849175;LOC103849436;LOC103851008;LOC103854528;LOC103856074;LOC103858956;LOC103859237;LOC103874755
CO-like	Down	1	LOC103844149
CPP	ALL	22	LOC103850807;LOC103853935;LOC103871699;LOC108871359;LOC103834370;LOC103840202;LOC103854737;LOC103857437;LOC103857436;LOC103859064;LOC103859973;LOC103859972;LOC103861863;LOC103862189;LOC103867617;LOC103868975;LOC103868976;LOC103874424;LOC103848381;LOC103834553;LOC103834741;LOC103837099
CPP	DEG	7	LOC103834370;LOC103837099;LOC103853935;LOC103859972;LOC103868975;LOC103868976;LOC103871699
CPP	Up	2	LOC103837099;LOC103853935
CPP	Down	5	LOC103834370;LOC103859972;LOC103868975;LOC103868976;LOC103871699
DBB	ALL	18	LOC103871219;LOC103853414;LOC103853138;LOC103865141;LOC103867878;LOC103871239;LOC103828072;LOC103830520;LOC103830645;LOC103832003;LOC103832339;LOC103835148;LOC103835153;LOC103836497;LOC103838903;LOC103842538;LOC103843573;LOC103844078
DBB	DEG	9	LOC103828072;LOC103830645;LOC103836497;LOC103842538;LOC103843573;LOC103844078;LOC103853414;LOC103865141;LOC103867878
DBB	Up	8	LOC103828072;LOC103830645;LOC103836497;LOC103843573;LOC103844078;LOC103853414;LOC103865141;LOC103867878
DBB	Down	1	LOC103842538
Dof	ALL	80	LOC103856245;LOC103858577;LOC103858586;LOC103858601;LOC103858618;LOC103858634;LOC103861688;LOC103828009;LOC103835279;LOC103850449;LOC103851518;LOC103854920;LOC103855006;LOC103855307;LOC103855469;LOC103856579;LOC103857084;LOC103857721;LOC103858223;LOC103859899;LOC103860544;LOC103860654;LOC103860763;LOC103861211;LOC108871192;LOC103861461;LOC103862808;LOC103863170;LOC103863905;LOC103864893;LOC103864…
Dof	DEG	22	LOC103829551;LOC103830925;LOC103831357;LOC103835334;LOC103835610;LOC103836679;LOC103836855;LOC103837351;LOC103840650;LOC103840954;LOC103843914;LOC103845433;LOC103850147;LOC103854920;LOC103855006;LOC103856579;LOC103860654;LOC103862808;LOC103863905;LOC103864922;LOC103873236;LOC103874677
Dof	Up	15	LOC103830925;LOC103831357;LOC103835334;LOC103835610;LOC103836679;LOC103836855;LOC103837351;LOC103840650;LOC103850147;LOC103854920;LOC103855006;LOC103863905;LOC103864922;LOC103873236;LOC103874677
Dof	Down	7	LOC103829551;LOC103840954;LOC103843914;LOC103845433;LOC103856579;LOC103860654;LOC103862808
E2F/DP	ALL	14	LOC103874205;LOC103850959;LOC103855470;LOC103855517;LOC103856506;LOC103857604;LOC103865508;LOC103867321;LOC103870970;LOC103873170;LOC103833054;LOC103845563;LOC103847383;LOC103847449
E2F/DP	DEG	6	LOC103845563;LOC103850959;LOC103855517;LOC103867321;LOC103870970;LOC103874205
E2F/DP	Up	2	LOC103845563;LOC103855517
E2F/DP	Down	4	LOC103850959;LOC103867321;LOC103870970;LOC103874205
EIL	ALL	13	LOC103835754;LOC103850343;LOC103851397;LOC103852860;LOC103855853;LOC103858337;LOC103859874;LOC103869281;LOC103873935;LOC103830733;LOC103831849;LOC103832846;LOC103845609
EIL	DEG	1	LOC103835754
EIL	Up	1	LOC103835754
EIL	Down	0	--
ERF	ALL	248	LOC103852206;LOC103862049;LOC103838346;LOC103850433;LOC103852120;LOC103855373;LOC103855430;LOC103856383;LOC103861414;LOC103867742;LOC103867861;LOC103869194;LOC103833785;LOC103833811;LOC103836625;LOC103839768;LOC103841650;LOC103842191;LOC103847142;LOC103850582;LOC103850650;LOC103850661;LOC103850784;LOC103850861;LOC103850905;LOC103851172;LOC103851182;LOC103851299;LOC103851411;LOC103851742;LOC103852…
ERF	DEG	82	LOC103827659;LOC103829012;LOC103829013;LOC103829362;LOC103829530;LOC103830259;LOC103830678;LOC103831951;LOC103832203;LOC103832641;LOC103832651;LOC103832689;LOC103833096;LOC103833811;LOC103834015;LOC103834016;LOC103834359;LOC103834418;LOC103834511;LOC103834775;LOC103834782;LOC103834870;LOC103835331;LOC103835332;LOC103835723;LOC103836150;LOC103837082;LOC103837386;LOC103838157;LOC103838206;LOC103838…
ERF	Up	30	LOC103829013;LOC103829530;LOC103833096;LOC103834775;LOC103834870;LOC103837386;LOC103838157;LOC103838206;LOC103839768;LOC103840935;LOC103846580;LOC103846894;LOC103846907;LOC103850861;LOC103851411;LOC103852715;LOC103853108;LOC103854399;LOC103855258;LOC103856012;LOC103859373;LOC103859682;LOC103862527;LOC103865790;LOC103866481;LOC103867334;LOC103869736;LOC103870045;LOC103871142;LOC103875336
ERF	Down	52	LOC103827659;LOC103829012;LOC103829362;LOC103830259;LOC103830678;LOC103831951;LOC103832203;LOC103832641;LOC103832651;LOC103832689;LOC103833811;LOC103834015;LOC103834016;LOC103834359;LOC103834418;LOC103834511;LOC103834782;LOC103835331;LOC103835332;LOC103835723;LOC103836150;LOC103837082;LOC103838306;LOC103838346;LOC103839535;LOC103840896;LOC103841898;LOC103842657;LOC103843116;LOC103843859;LOC103844…
FAR1	ALL	45	LOC103857855;LOC103841123;LOC103834833;LOC117134265;LOC117132053;LOC103853881;LOC103854634;LOC103854690;LOC103856355;LOC103857863;LOC103858333;LOC103861559;LOC117132711;LOC117133647;LOC103872159;LOC103866061;LOC103866059;LOC117134264;LOC103866765;LOC103867629;LOC103871343;LOC103868498;LOC117133910;LOC103869116;LOC103870663;LOC103871797;LOC103833970;LOC103829834;LOC103829892;LOC103850231;LOC103830…
FAR1	DEG	3	LOC103830414;LOC103861559;LOC103868498
FAR1	Up	3	LOC103830414;LOC103861559;LOC103868498
FAR1	Down	0	--
G2-like	ALL	154	LOC103864545;LOC103854324;LOC103855640;LOC108868801;LOC103869643;LOC103871136;LOC103871163;LOC103871388;LOC103873783;LOC103831963;LOC103849734;LOC103849708;LOC103847329;LOC103828237;LOC103850633;LOC103850355;LOC103851049;LOC103851173;LOC103851819;LOC103852516;LOC103852594;LOC103852662;LOC103853188;LOC103868161;LOC103848554;LOC103848864;LOC103848466;LOC103853849;LOC103832763;LOC103832766;LOC103854…
G2-like	DEG	34	LOC103827790;LOC103828177;LOC103828237;LOC103829805;LOC103830924;LOC103831280;LOC103832590;LOC103832766;LOC103835671;LOC103839360;LOC103839454;LOC103842978;LOC103842980;LOC103843260;LOC103843873;LOC103845089;LOC103845833;LOC103845853;LOC103846867;LOC103848554;LOC103851819;LOC103852516;LOC103852662;LOC103855210;LOC103856203;LOC103857923;LOC103862509;LOC103864545;LOC103866128;LOC103866525;LOC103870…
G2-like	Up	12	LOC103828177;LOC103828237;LOC103832766;LOC103845833;LOC103845853;LOC103846867;LOC103855210;LOC103856203;LOC103862509;LOC103866525;LOC103873296;LOC103873783
G2-like	Down	22	LOC103827790;LOC103829805;LOC103830924;LOC103831280;LOC103832590;LOC103835671;LOC103839360;LOC103839454;LOC103842978;LOC103842980;LOC103843260;LOC103843873;LOC103845089;LOC103848554;LOC103851819;LOC103852516;LOC103852662;LOC103857923;LOC103864545;LOC103866128;LOC103870125;LOC103875351
GATA	ALL	63	LOC103866996;LOC103869353;LOC103835559;LOC103850309;LOC103855526;LOC103862121;LOC103862965;LOC103865903;LOC103870102;GATA1;LOC103835371;LOC103835771;LOC103835793;LOC103839456;LOC103849709;LOC103851805;LOC103853786;LOC103854586;LOC103854842;LOC103856792;LOC103859688;LOC103859873;LOC103860012;LOC103860673;LOC103860688;LOC103860826;LOC103861486;LOC103861615;LOC103862202;LOC103862367;LOC103862478;LOC…
GATA	DEG	24	LOC103829992;LOC103830264;LOC103836410;LOC103837151;LOC103837683;LOC103839456;LOC103841007;LOC103841382;LOC103841901;LOC103849709;LOC103850309;LOC103851805;LOC103854586;LOC103859688;LOC103860673;LOC103860826;LOC103862202;LOC103862367;LOC103865903;LOC103866187;LOC103869353;LOC103870102;LOC103871545;LOC103875032
GATA	Up	8	LOC103836410;LOC103850309;LOC103851805;LOC103862202;LOC103862367;LOC103865903;LOC103866187;LOC103871545
GATA	Down	16	LOC103829992;LOC103830264;LOC103837151;LOC103837683;LOC103839456;LOC103841007;LOC103841382;LOC103841901;LOC103849709;LOC103854586;LOC103859688;LOC103860673;LOC103860826;LOC103869353;LOC103870102;LOC103875032
GRAS	ALL	49	LOC103858567;LOC103866272;LOC103868300;LOC103873732;LOC103852095;LOC103852324;PAT1;LOC103857726;LOC103858159;LOC103862490;LOC117125701;LOC103862567;LOC103862870;LOC103864129;LOC103864937;LOC103870073;LOC103855161;LOC103871348;LOC103871035;LOC103871334;LOC117125857;LOC103872411;LOC103872980;LOC103874930;LOC103827572;LOC103839968;LOC103828848;LOC103829376;LOC103829505;LOC103829567;LOC103850094;LOC1…
GRAS	DEG	13	LOC103836438;LOC103836942;LOC103838300;LOC103838342;LOC103843450;LOC103852324;LOC103862567;LOC103862870;LOC103864937;LOC103870073;LOC103872411;LOC103872980;LOC103874930
GRAS	Up	7	LOC103836438;LOC103843450;LOC103864937;LOC103870073;LOC103872411;LOC103872980;LOC103874930
GRAS	Down	6	LOC103836942;LOC103838300;LOC103838342;LOC103852324;LOC103862567;LOC103862870
GRF	ALL	16	LOC103858126;LOC103864387;LOC103852019;LOC103857622;LOC103858395;GRF5;LOC103861465;LOC103862578;LOC103872152;LOC103865541;LOC103866214;LOC103867286;LOC103870079;LOC103828496;LOC103850270;LOC103841221
GRF	DEG	5	LOC103850270;LOC103858126;LOC103861465;LOC103862578;LOC103865541
GRF	Up	2	LOC103861465;LOC103865541
GRF	Down	3	LOC103850270;LOC103858126;LOC103862578
GeBP	ALL	23	LOC103864709;LOC103862997;LOC103831052;LOC103850023;LOC103861536;LOC103848165;LOC103838558;LOC103838549;LOC103849644;LOC103863621;LOC103863701;LOC103863852;LOC103863853;LOC103863854;LOC103864145;LOC103865534;LOC103868311;LOC103849159;LOC103871907;LOC103874565;LOC103828812;LOC103838435;LOC103843240
GeBP	DEG	3	LOC103828812;LOC103862997;LOC103864145
GeBP	Up	2	LOC103828812;LOC103862997
GeBP	Down	1	LOC103864145
HB-PHD	ALL	5	LOC103853065;LOC103837222;LOC103869447;LOC103869449;LOC103834696
HB-PHD	DEG	0	--
HB-PHD	Up	0	--
HB-PHD	Down	0	--
HB-other	ALL	12	LOC103838095;LOC103868178;LOC103869571;LOC103872312;LOC103827923;LOC103832849;LOC103835318;LOC103846745;LOC103846915;LOC103838952;LOC103841922;LOC103846735
HB-other	DEG	0	--
HB-other	Up	0	--
HB-other	Down	0	--
HD-ZIP	ALL	100	LOC103855378;LOC103857600;LOC103866178;LOC103850318;LOC103859403;LOC103863308;LOC103868148;LOC103869156;LOC103844167;LOC103850065;LOC103850512;LOC103850970;LOC103851099;LOC103851303;LOC103851488;LOC103851999;LOC103852612;LOC103852693;LOC103854076;LOC103855293;LOC103855339;LOC103855538;LOC103855539;LOC103855688;LOC103856117;LOC103858855;LOC103860113;LOC103860914;LOC103861249;LOC103862493;LOC103862…
HD-ZIP	DEG	27	LOC103829576;LOC103830285;LOC103831820;LOC103832807;LOC103835932;LOC103840675;LOC103842010;LOC103845484;LOC103846254;LOC103847009;LOC103849628;LOC103852693;LOC103855146;LOC103855293;LOC103855339;LOC103856117;LOC103860914;LOC103862806;LOC103865189;LOC103865350;LOC103866181;LOC103866293;LOC103866443;LOC103867425;LOC103868148;LOC103870983;LOC103873430
HD-ZIP	Up	12	LOC103829576;LOC103830285;LOC103842010;LOC103847009;LOC103849628;LOC103852693;LOC103855146;LOC103855339;LOC103862806;LOC103866293;LOC103866443;LOC103870983
HD-ZIP	Down	15	LOC103831820;LOC103832807;LOC103835932;LOC103840675;LOC103845484;LOC103846254;LOC103855293;LOC103856117;LOC103860914;LOC103865189;LOC103865350;LOC103866181;LOC103867425;LOC103868148;LOC103873430
HRT-like	ALL	3	LOC103868467;LOC103866492;LOC103845108
HRT-like	DEG	1	LOC103868467
HRT-like	Up	0	--
HRT-like	Down	1	LOC103868467
HSF	ALL	97	LOC103862791;LOC103855665;LOC103856909;LOC103857530;LOC103857601;LOC108871121;LOC103864388;LOC103827874;LOC103874380;LOC103834305;LOC103838431;LOC103843941;LOC103851069;LOC103852254;LOC103852501;LOC103852771;LOC103853377;LOC117132072;LOC103848835;LOC103854031;LOC103854971;LOC103854972;LOC103855113;LOC103857501;LOC103857915;LOC103857993;LOC103858372;LOC103858608;LOC103858992;LOC103859828;LOC103859…
HSF	DEG	15	LOC103834087;LOC103834305;LOC103844740;LOC103851757;LOC103852501;LOC103854031;LOC103855124;LOC103855665;LOC103856909;LOC103858372;LOC103859975;LOC103862516;LOC103862791;LOC103864170;LOC103874639
HSF	Up	11	LOC103834087;LOC103834305;LOC103852501;LOC103854031;LOC103855124;LOC103855665;LOC103856909;LOC103862516;LOC103862791;LOC103864170;LOC103874639
HSF	Down	4	LOC103844740;LOC103851757;LOC103858372;LOC103859975
LBD	ALL	64	LOC103859023;LOC103828070;LOC103842520;LOC103828214;LOC103843350;LOC103852288;LOC103852815;LOC103853305;LOC103854310;LOC103854223;LOC103855327;LOC103857294;LOC103857934;LOC103858016;LOC103858293;LOC103858968;LOC103859556;LOC103860639;LOC103862548;LOC103862995;LOC103864483;LOC103864891;LOC103865014;LOC103865030;LOC103865147;LOC103865808;LOC103865946;LOC103865947;LOC103866208;LOC103866207;LOC103866…
LBD	DEG	12	LOC103829748;LOC103837452;LOC103840914;LOC103843427;LOC103854223;LOC103857294;LOC103860639;LOC103862548;LOC103867963;LOC103871535;LOC103873730;LOC103875198
LBD	Up	6	LOC103837452;LOC103843427;LOC103854223;LOC103857294;LOC103873730;LOC103875198
LBD	Down	6	LOC103829748;LOC103840914;LOC103860639;LOC103862548;LOC103867963;LOC103871535
LFY	ALL	2	LOC103249142;LOC103249152
LFY	DEG	0	--
LFY	Up	0	--
LFY	Down	0	--
LSD	ALL	5	LOC103858192;LOC103861197;LOC103874754;LOC103834161;LOC103834185
LSD	DEG	2	LOC103834161;LOC103861197
LSD	Up	2	LOC103834161;LOC103861197
LSD	Down	0	--
M-type_MADS	ALL	94	LOC103860349;LOC103829542;LOC117126795;LOC103829532;LOC103837933;LOC103846136;LOC103845485;LOC103850007;LOC103850056;LOC103850059;LOC103850623;LOC117125687;LOC103851500;LOC103851501;LOC103868267;LOC103854647;LOC103854696;LOC103854828;LOC103854830;LOC103854838;LOC103854839;LOC103855295;LOC103856970;LOC103858217;LOC103859172;LOC103870790;LOC103863673;LOC117133336;LOC103863928;LOC103863942;LOC103863…
M-type_MADS	DEG	5	LOC103848482;LOC103850056;LOC103856970;LOC103859172;LOC103874473
M-type_MADS	Up	5	LOC103848482;LOC103850056;LOC103856970;LOC103859172;LOC103874473
M-type_MADS	Down	0	--
MIKC_MADS	ALL	93	LOC103856547;LOC103840485;LOC103856965;LOC103860605;LOC103862215;LOC103863210;LOC103842962;LOC103850339;LOC103851336;LOC103852552;LOC103852713;LOC103853937;LOC103854491;LOC103854906;LOC103854924;LOC103854955;LOC103854984;LOC103855272;LOC103855273;LOC103855275;LOC103855854;LOC103856031;LOC103856162;LOC103856435;LOC103857163;LOC103857164;LOC103857284;LOC103858178;SOC1;LOC103858546;LOC103860514;LOC1…
MIKC_MADS	DEG	22	FLC1;LOC103837402;LOC103841644;LOC103850339;LOC103855272;LOC103855273;LOC103855275;LOC103855854;LOC103856031;LOC103857164;LOC103857284;LOC103860605;LOC103861349;LOC103862215;LOC103862329;LOC103864363;LOC103866224;LOC103866912;LOC103866913;LOC103873930;LOC103873932;LOC103874654
MIKC_MADS	Up	11	LOC103855275;LOC103857164;LOC103860605;LOC103861349;LOC103862215;LOC103862329;LOC103864363;LOC103866224;LOC103866912;LOC103866913;LOC103874654
MIKC_MADS	Down	11	FLC1;LOC103837402;LOC103841644;LOC103850339;LOC103855272;LOC103855273;LOC103855854;LOC103856031;LOC103857284;LOC103873930;LOC103873932
MYB	ALL	267	LOC103857696;LOC103861662;LOC103832978;LOC103847130;LOC103850523;LOC103855673;LOC103856815;LOC103864180;LOC103859038;LOC103860220;LOC103863322;LOC103867859;LOC103827837;LOC103831818;LOC103833774;LOC103842503;LOC103849769;LOC103849714;LOC103849707;LOC103845973;LOC103847011;LOC103848147;LOC103848231;LOC103849889;LOC103849945;LOC103843907;LOC103842799;LOC103850427;LOC103850701;LOC103850330;LOC103850…
MYB	DEG	68	LOC103827503;LOC103827837;LOC103828646;LOC103829318;LOC103829517;LOC103830700;LOC103830976;LOC103831093;LOC103831245;LOC103831818;LOC103831916;LOC103831917;LOC103831932;LOC103832394;LOC103832978;LOC103834518;LOC103835025;LOC103835174;LOC103835887;LOC103836328;LOC103836804;LOC103837381;LOC103840557;LOC103840922;LOC103842694;LOC103843348;LOC103845898;LOC103845973;LOC103846317;LOC103846421;LOC103846…
MYB	Up	42	LOC103827503;LOC103828646;LOC103829318;LOC103830976;LOC103831093;LOC103831245;LOC103831818;LOC103831932;LOC103832394;LOC103832978;LOC103835025;LOC103835174;LOC103835887;LOC103836328;LOC103836804;LOC103840557;LOC103842694;LOC103843348;LOC103845973;LOC103846317;LOC103846421;LOC103847011;LOC103848147;LOC103848231;LOC103850427;LOC103852467;LOC103853045;LOC103854958;LOC103855651;LOC103856846;LOC103857…
MYB	Down	26	LOC103827837;LOC103829517;LOC103830700;LOC103831916;LOC103831917;LOC103834518;LOC103837381;LOC103840922;LOC103845898;LOC103846712;LOC103850282;LOC103850523;LOC103852086;LOC103854617;LOC103855087;LOC103855740;LOC103855916;LOC103857119;LOC103859998;LOC103860547;LOC103860592;LOC103860642;LOC103861662;LOC103864458;LOC103870743;PAP1
MYB_related	ALL	228	LOC103864107;LOC103833283;LOC103867386;LOC103854792;LOC103861797;LOC103866928;LOC103868158;LOC103827702;LOC103873585;LOC103872961;LOC103828832;LOC103830449;LOC103832218;LOC103839923;LOC103840282;LOC103845457;LOC103847402;LOC108871578;LOC103848599;LOC103848060;LOC103849006;LOC103850559;LOC103850630;LOC103850900;LOC103851098;LOC103851551;LOC103851947;LOC103852047;LOC103852624;MYBL2-2;LOC103852767;L…
MYB_related	DEG	83	EPR1;LOC103828718;LOC103830900;LOC103831733;LOC103831780;LOC103831943;LOC103831984;LOC103835205;LOC103836661;LOC103837176;LOC103837230;LOC103837875;LOC103838087;LOC103838266;LOC103838600;LOC103839529;LOC103839760;LOC103840934;LOC103841394;LOC103842704;LOC103842747;LOC103843940;LOC103844616;LOC103844751;LOC103844922;LOC103845112;LOC103845367;LOC103845398;LOC103846255;LOC103846538;LOC103847419;LOC1…
MYB_related	Up	29	EPR1;LOC103830900;LOC103831780;LOC103831943;LOC103831984;LOC103839529;LOC103840934;LOC103842747;LOC103844751;LOC103845367;LOC103845398;LOC103846255;LOC103846538;LOC103847419;LOC103850559;LOC103850900;LOC103851098;LOC103851551;LOC103853804;LOC103856239;LOC103856607;LOC103856698;LOC103860911;LOC103866794;LOC103868158;LOC103868317;LOC103869829;LOC103870285;LOC103872538
MYB_related	Down	54	LOC103828718;LOC103831733;LOC103835205;LOC103836661;LOC103837176;LOC103837230;LOC103837875;LOC103838087;LOC103838266;LOC103838600;LOC103839760;LOC103841394;LOC103842704;LOC103843940;LOC103844616;LOC103844922;LOC103845112;LOC103847457;LOC103847594;LOC103848049;LOC103850630;LOC103851947;LOC103852767;LOC103854662;LOC103854792;LOC103854926;LOC103855463;LOC103858398;LOC103859267;LOC103859841;LOC103860…
NAC	ALL	216	LOC103870065;LOC103853758;LOC103854361;LOC103854379;LOC103855918;LOC103867111;LOC103829380;LOC103831350;LOC103838076;LOC103840722;LOC103840729;LOC103841667;LOC103849721;LOC103847507;LOC103847517;LOC103847527;LOC103850060;LOC103850061;LOC103844107;LOC103842942;LOC103850547;LOC103850666;LOC103850712;LOC103850713;LOC103850721;LOC103850760;LOC103850849;LOC103851167;LOC103851432;LOC103851438;LOC103851…
NAC	DEG	49	LOC103828569;LOC103829311;LOC103831344;LOC103832544;LOC103836814;LOC103837200;LOC103837531;LOC103838076;LOC103839135;LOC103840139;LOC103840596;LOC103840722;LOC103841667;LOC103842942;LOC103844610;LOC103846521;LOC103847191;LOC103847514;LOC103850060;LOC103850849;LOC103851438;LOC103853074;LOC103854361;LOC103854956;LOC103855065;LOC103855213;LOC103855813;LOC103855817;LOC103856047;LOC103858038;LOC103859…
NAC	Up	40	LOC103828569;LOC103829311;LOC103831344;LOC103832544;LOC103836814;LOC103837200;LOC103837531;LOC103839135;LOC103840139;LOC103840722;LOC103841667;LOC103844610;LOC103846521;LOC103847191;LOC103847514;LOC103850060;LOC103853074;LOC103854361;LOC103854956;LOC103855065;LOC103855213;LOC103855813;LOC103855817;LOC103858038;LOC103859349;LOC103859613;LOC103860593;LOC103861691;LOC103863903;LOC103866434;LOC103868…
NAC	Down	9	LOC103838076;LOC103840596;LOC103842942;LOC103850849;LOC103851438;LOC103856047;LOC103864878;LOC103873643;LOC117125936
NF-X1	ALL	4	LOC103871791;LOC103833819;LOC103868115;LOC103846906
NF-X1	DEG	0	--
NF-X1	Up	0	--
NF-X1	Down	0	--
NF-YA	ALL	19	LOC103836529;LOC103842343;LOC103849907;LOC103850828;LOC103852805;LOC103855982;LOC103859112;LOC103859880;LOC103867423;LOC103832749;LOC103869216;LOC103871071;LOC103830778;LOC103831785;LOC103832630;LOC103840389;LOC103842742;LOC103846627;LOC103846990
NF-YA	DEG	7	LOC103832630;LOC103832749;LOC103846990;LOC103852805;LOC103859880;LOC103869216;LOC103871071
NF-YA	Up	7	LOC103832630;LOC103832749;LOC103846990;LOC103852805;LOC103859880;LOC103869216;LOC103871071
NF-YA	Down	0	--
NF-YB	ALL	24	LOC103840387;LOC103853830;LOC103855765;LOC103857654;LOC103857825;LOC103858257;LOC103859649;LOC103860377;LOC103865575;LOC103866344;LOC103867074;LOC103869864;LOC103871639;LOC103827627;LOC103829359;LOC103829668;LOC103836262;LOC103837349;LOC103837636;LOC103839512;LOC103839510;LOC103869085;LOC103841259;LOC103847137
NF-YB	DEG	6	LOC103839510;LOC103840387;LOC103853830;LOC103857654;LOC103859649;LOC103869864
NF-YB	Up	5	LOC103839510;LOC103840387;LOC103853830;LOC103859649;LOC103869864
NF-YB	Down	1	LOC103857654
NF-YC	ALL	14	LOC103845524;LOC103851275;LOC103859444;LOC103871543;LOC103871634;LOC103873128;LOC103873759;LOC103827983;LOC103830155;LOC103836365;LOC103843367;LOC103843421;LOC103847093;LOC103847094
NF-YC	DEG	3	LOC103827983;LOC103847093;LOC103851275
NF-YC	Up	1	LOC103851275
NF-YC	Down	2	LOC103827983;LOC103847093
NZZ/SPL	ALL	2	LOC103867043;LOC103861687
NZZ/SPL	DEG	0	--
NZZ/SPL	Up	0	--
NZZ/SPL	Down	0	--
Nin-like	ALL	26	LOC103874820;LOC103829610;LOC103861648;LOC103851025;LOC103853408;LOC103858074;LOC103858072;LOC103861456;LOC103862400;LOC103866075;LOC103866723;LOC103872852;LOC103874190;LOC103828104;LOC103845991;LOC103829417;LOC103829881;LOC103830221;LOC103831921;LOC103832092;LOC103835787;LOC103836271;LOC103837761;LOC103849701;LOC103844783;LOC103846356
Nin-like	DEG	8	LOC103829417;LOC103835787;LOC103845991;LOC103849701;LOC103858072;LOC103858074;LOC103866723;LOC103872852
Nin-like	Up	7	LOC103829417;LOC103835787;LOC103845991;LOC103858072;LOC103858074;LOC103866723;LOC103872852
Nin-like	Down	1	LOC103849701
RAV	ALL	13	LOC103852529;LOC103853887;LOC103868609;LOC103871300;LOC103871324;LOC103871326;LOC103871341;LOC103871946;LOC103875354;LOC103833213;LOC103835464;LOC103840594;LOC103843064
RAV	DEG	3	LOC103840594;LOC103843064;LOC103852529
RAV	Up	3	LOC103840594;LOC103843064;LOC103852529
RAV	Down	0	--
S1Fa-like	ALL	2	LOC103863420;LOC103841261
S1Fa-like	DEG	0	--
S1Fa-like	Up	0	--
S1Fa-like	Down	0	--
SAP	ALL	1	LOC103849190
SAP	DEG	0	--
SAP	Up	0	--
SAP	Down	0	--
SBP	ALL	29	LOC103840895;LOC103851198;LOC103852554;LOC103853034;LOC103857275;LOC103857508;LOC103863019;LOC103865301;LOC103865930;LOC103849484;LOC103866616;LOC103867507;LOC103868453;LOC103869942;LOC103871144;LOC103872891;LOC103827978;LOC103829068;LOC103829069;LOC103830125;LOC103831318;LOC103832120;LOC103835406;LOC103839253;LOC103839042;LOC103839045;LOC103843824;LOC103844692;LOC103845803
SBP	DEG	3	LOC103857508;LOC103863019;LOC103869942
SBP	Up	1	LOC103869942
SBP	Down	2	LOC103857508;LOC103863019
SRS	ALL	17	LOC103869167;LOC103872632;LOC103850822;LOC103852959;LOC103862463;LOC103863234;LOC103864269;SRS7;LOC103828429;LOC117126656;LOC103830646;LOC103832000;LOC103841026;LOC103841356;LOC103846647;LOC103829616;LOC117130571
SRS	DEG	2	LOC103846647;LOC103863234
SRS	Up	1	LOC103863234
SRS	Down	1	LOC103846647
STAT	ALL	3	LOC103872490;LOC103875046;LOC103839640
STAT	DEG	1	LOC103875046
STAT	Up	1	LOC103875046
STAT	Down	0	--
TALE	ALL	37	LOC103865094;LOC103850218;LOC103851331;LOC103850437;LOC103850287;LOC103852657;LOC103852950;LOC103854769;LOC103855442;LOC103855895;LOC103857602;LOC103858468;LOC103860455;LOC103862107;LOC103862209;LOC103862360;LOC103864082;LOC103864492;LOC103864766;LOC103865497;LOC103867328;LOC103872770;LOC103874387;LOC103846039;LOC103830651;LOC103831994;LOC103831995;LOC103835006;LOC103835665;LOC103835834;LOC103838…
TALE	DEG	14	LOC103830651;LOC103835006;LOC103835834;LOC103838352;LOC103850218;LOC103850287;LOC103855442;LOC103855895;LOC103860455;LOC103862209;LOC103862360;LOC103864082;LOC103864492;LOC103865497
TALE	Up	9	LOC103830651;LOC103835006;LOC103838352;LOC103850287;LOC103855442;LOC103855895;LOC103864082;LOC103864492;LOC103865497
TALE	Down	5	LOC103835834;LOC103850218;LOC103860455;LOC103862209;LOC103862360
TCP	ALL	43	LOC103856308;LOC103838007;LOC103841727;LOC117131903;LOC103852124;LOC103852386;LOC103852526;LOC103852605;LOC103852745;LOC103854351;LOC117132164;LOC103854905;LOC103854927;LOC103855757;LOC103855775;LOC103858182;LOC103858942;LOC103859604;LOC103859756;LOC103860559;LOC103860988;LOC103864047;LOC103866914;LOC103867916;LOC103869962;LOC103870932;LOC103873222;LOC103874198;LOC103875255;LOC103830917;LOC103831…
TCP	DEG	16	LOC103831037;LOC103831157;LOC103832684;LOC103836975;LOC103838007;LOC103847150;LOC103852605;LOC103855775;LOC103856308;LOC103860988;LOC103865427;LOC103866914;LOC103867916;LOC103869962;LOC103874198;LOC117131903
TCP	Up	8	LOC103831157;LOC103836975;LOC103838007;LOC103852605;LOC103856308;LOC103860988;LOC103867916;LOC103869962
TCP	Down	8	LOC103831037;LOC103832684;LOC103847150;LOC103855775;LOC103865427;LOC103866914;LOC103874198;LOC117131903
Trihelix	ALL	63	LOC108872178;LOC103868920;LOC117125618;LOC103842297;LOC103847088;LOC103850420;LOC103850507;LOC103852127;LOC103853053;LOC103853054;LOC103853831;LOC117131705;LOC117131706;LOC103854639;LOC103855423;LOC103855535;LOC103857766;LOC103858141;LOC103859272;LOC117132605;LOC103859763;LOC103860039;LOC103865277;LOC103866826;LOC103867126;LOC103867524;LOC103832746;LOC103869536;LOC103870374;LOC103870494;LOC103870…
Trihelix	DEG	13	LOC103828592;LOC103832141;LOC103833623;LOC103833990;LOC103834623;LOC103841352;LOC103847369;LOC103850420;LOC103850507;LOC103855535;LOC103859272;LOC103870495;LOC103872055
Trihelix	Up	9	LOC103828592;LOC103832141;LOC103833623;LOC103833990;LOC103834623;LOC103850420;LOC103859272;LOC103870495;LOC103872055
Trihelix	Down	4	LOC103841352;LOC103847369;LOC103850507;LOC103855535
VOZ	ALL	4	LOC103865944;LOC103866633;LOC103835313;LOC103838946
VOZ	DEG	0	--
VOZ	Up	0	--
VOZ	Down	0	--
WOX	ALL	27	LOC103875250;LOC103828205;LOC103850597;LOC103851130;LOC103851583;LOC103853675;LOC103857514;LOC103858283;LOC103859737;LOC103862417;LOC103864903;LOC103867499;LOC103868722;LOC103869622;LOC103870362;LOC103855175;LOC103872836;LOC103872858;LOC103874095;LOC103828454;LOC103833100;LOC103835536;LOC103837833;LOC103843178;LOC103845358;LOC103845897;LOC103846917
WOX	DEG	5	LOC103833100;LOC103862417;LOC103868722;LOC103874095;LOC103875250
WOX	Up	0	--
WOX	Down	5	LOC103833100;LOC103862417;LOC103868722;LOC103874095;LOC103875250
WRKY	ALL	1062	LOC103851482;LOC103873962;LOC103846230;LOC103854644;LOC103874733;LOC103829070;LOC103837357;LOC103837835;LOC103843292;LRRII5;LOC103850090;LOC103850407;LOC103850563;LOC103851368;WRKY18;WRKY74;LOC103852110;LOC103852207;LOC117134422;LOC103853036;LOC103853285;LOC103853623;LOC103855178;LOC103853953;LOC103856138;LOC103856745;LOC103856756;LOC103856956;LOC103857982;LOC103858973;LOC103858978;LOC103859640;L…
WRKY	DEG	225	LOC103827670;LOC103827800;LOC103827981;LOC103828112;LOC103828188;LOC103828303;LOC103828412;LOC103828934;LOC103828942;LOC103829020;LOC103829401;LOC103830033;LOC103830172;LOC103830471;LOC103830477;LOC103830873;LOC103830933;LOC103831281;LOC103831520;LOC103831558;LOC103831574;LOC103831589;LOC103832116;LOC103832204;LOC103832427;LOC103832433;LOC103832887;LOC103832930;LOC103832962;LOC103833881;LOC103834…
WRKY	Up	117	LOC103827670;LOC103827800;LOC103828112;LOC103828412;LOC103829020;LOC103830471;LOC103830477;LOC103830933;LOC103831520;LOC103831589;LOC103832962;LOC103834113;LOC103835142;LOC103835226;LOC103835786;LOC103836893;LOC103837290;LOC103837844;LOC103838447;LOC103839145;LOC103839657;LOC103840371;LOC103840503;LOC103840562;LOC103841304;LOC103841451;LOC103842264;LOC103842409;LOC103842703;LOC103842838;LOC103843…
WRKY	Down	108	LOC103827981;LOC103828188;LOC103828303;LOC103828934;LOC103828942;LOC103829401;LOC103830033;LOC103830172;LOC103830873;LOC103831281;LOC103831558;LOC103831574;LOC103832116;LOC103832204;LOC103832427;LOC103832433;LOC103832887;LOC103832930;LOC103833881;LOC103834240;LOC103834510;LOC103834757;LOC103835261;LOC103836692;LOC103837057;LOC103837357;LOC103837424;LOC103837709;LOC103837957;LOC103838646;LOC103838…
Whirly	ALL	3	LOC103827509;LOC103831651;LOC103836074
Whirly	DEG	0	--
Whirly	Up	0	--
Whirly	Down	0	--
YABBY	ALL	11	LOC103858163;LOC103858348;LOC103866196;LOC103871588;LOC103829273;LOC103830131;LOC103831319;LOC103836389;LOC103840760;LOC103843396;LOC103843397
YABBY	DEG	0	--
YABBY	Up	0	--
YABBY	Down	0	--
ZF-HD	ALL	30	LOC103862371;LOC103852596;LOC103852940;LOC103853989;LOC103855300;LOC103856558;LOC103860674;LOC103863915;LOC103872237;LOC103872686;LOC103873973;LOC103875120;LOC103875121;LOC103830655;LOC103830691;LOC103831933;LOC103831983;LOC103834899;LOC103835881;LOC103837038;LOC103837039;LOC103837578;LOC103837853;LOC103839282;LOC103839281;LOC103841009;LOC103842678;LOC103842951;LOC103842967;LOC103846431
ZF-HD	DEG	9	LOC103831983;LOC103834899;LOC103837578;LOC103841009;LOC103852596;LOC103855300;LOC103860674;LOC103872237;LOC103873973
ZF-HD	Up	1	LOC103852596
ZF-HD	Down	8	LOC103831983;LOC103834899;LOC103837578;LOC103841009;LOC103855300;LOC103860674;LOC103872237;LOC103873973
bHLH	ALL	328	LOC103857186;LOC103862298;LOC103871090;LOC103837276;LOC103843882;LOC103852197;LOC103853098;LOC103853832;LOC103854095;LOC103855208;LOC117132419;LOC103855832;LOC103858529;LOC103858945;LOC103858954;LOC108869130;LOC103863179;LOC103869671;LOC103827941;LOC103874479;LOC103829672;LOC103830854;LOC103831991;LOC103833279;LOC103832202;LOC103834883;LOC103835879;LOC103836899;LOC103837246;LOC103838840;LOC103839…
bHLH	DEG	60	EGL3;LOC103828402;LOC103829328;LOC103829540;LOC103830121;LOC103830949;LOC103831859;LOC103835374;LOC103835879;LOC103837276;LOC103837851;LOC103838291;LOC103838715;LOC103839418;LOC103839579;LOC103840273;LOC103842268;LOC103842612;LOC103843122;LOC103844521;LOC103844596;LOC103850013;LOC103852128;LOC103852461;LOC103852865;LOC103855759;LOC103855832;LOC103857259;LOC103857396;LOC103857920;LOC103858039;LOC1…
bHLH	Up	26	LOC103830121;LOC103835374;LOC103839579;LOC103842268;LOC103842612;LOC103844521;LOC103844596;LOC103852128;LOC103855759;LOC103857920;LOC103858298;LOC103858375;LOC103858879;LOC103861870;LOC103862298;LOC103862477;LOC103865775;LOC103866281;LOC103866310;LOC103866620;LOC103869450;LOC103871653;LOC103871814;LOC103871844;LOC103871973;LOC103874479
bHLH	Down	34	EGL3;LOC103828402;LOC103829328;LOC103829540;LOC103830949;LOC103831859;LOC103835879;LOC103837276;LOC103837851;LOC103838291;LOC103838715;LOC103839418;LOC103840273;LOC103843122;LOC103850013;LOC103852461;LOC103852865;LOC103855832;LOC103857259;LOC103857396;LOC103858039;LOC103859871;LOC103861918;LOC103862454;LOC103863797;LOC103867701;LOC103867902;LOC103869298;LOC103869714;LOC103870678;LOC103870792;LOC1…
bZIP	ALL	142	LOC103858218;LOC103866462;LOC103872246;LOC103832273;LOC103836519;LOC103842661;LOC103856711;LOC103867411;LOC103828747;LOC103837451;LOC103839184;LOC103845632;LOC103847288;LOC103850638;LOC103850347;LOC103850763;LOC103851007;LOC103852538;LOC103852947;LOC103853909;LOC103854498;LOC103854621;LOC103854786;LOC103855287;LOC103855703;LOC103856165;LOC103857568;LOC103857824;LOC103857941;LOC103858015;LOC103859…
bZIP	DEG	31	HY5;LOC103827928;LOC103830652;LOC103832219;LOC103832275;LOC103833309;LOC103835156;LOC103835711;LOC103836466;LOC103837825;LOC103838602;LOC103839375;LOC103841706;LOC103842661;LOC103843040;LOC103843491;LOC103846841;LOC103848367;LOC103850347;LOC103850763;LOC103851007;LOC103853909;LOC103854498;LOC103854621;LOC103854786;LOC103857824;LOC103863367;LOC103863499;LOC103865861;LOC103867300;LOC117126128
bZIP	Up	24	HY5;LOC103827928;LOC103830652;LOC103832219;LOC103832275;LOC103833309;LOC103835711;LOC103837825;LOC103838602;LOC103839375;LOC103842661;LOC103848367;LOC103850763;LOC103851007;LOC103853909;LOC103854498;LOC103854621;LOC103854786;LOC103857824;LOC103863367;LOC103863499;LOC103865861;LOC103867300;LOC117126128
bZIP	Down	7	LOC103835156;LOC103836466;LOC103841706;LOC103843040;LOC103843491;LOC103846841;LOC103850347

## Sheet: T4_S4  vs T4_S1_TFs
Supplementary Table S11: Number of different TF families at S4 stage in Tianyou-4(T4).
TFs	Group	Gene_number	Genes
AP2	ALL	30	LOC103858033;LOC103862143;LOC103835650;LOC103850320;LOC103851109;LOC103851522;LOC103851711;LOC103852792;LOC103855873;LOC103857994;LOC103858289;LOC103862524;LOC103862580;LOC103866577;LOC103868583;LOC103869225;LOC103871295;LOC103872406;LOC103874158;LOC103829531;LOC103829752;LOC103829972;LOC103832437;LOC103835046;LOC103836535;LOC103841348;LOC103841411;LOC103845425;LOC103833171;LOC103846798
AP2	DEG	15	LOC103829531;LOC103829752;LOC103832437;LOC103835046;LOC103841411;LOC103850320;LOC103851522;LOC103851711;LOC103855873;LOC103857994;LOC103858289;LOC103862143;LOC103862524;LOC103862580;LOC103872406
AP2	Up	2	LOC103832437;LOC103851711
AP2	Down	13	LOC103829531;LOC103829752;LOC103835046;LOC103841411;LOC103850320;LOC103851522;LOC103855873;LOC103857994;LOC103858289;LOC103862143;LOC103862524;LOC103862580;LOC103872406
ARF	ALL	62	ARF16-1;ARF9-1;LOC103829217;LOC103839967;ARF7-2;ARF2-1;LOC103857480;LOC103859673;LOC103859715;ARF9-2;LOC103861847;ARF16-2;ARF18-2;ARF8-2;ARF3-2;LOC103866316;ARF11;ARF3-1;LOC103867547;LOC103869675;LOC103869753;LOC103869905;LOC103871247;ARF19-2;ARF5-3;LOC103872935;LOC103873359;ARF26;ARF2-2;LOC103874434;LOC103827907;ARF5-1;ARF10;LOC103830339;ARF17-1;ARF8-1;ARF17-2;LOC103832822;LOC103835219;LOC103835…
ARF	DEG	21	ARF11;ARF17-1;ARF18-1;ARF18-2;ARF19-1;ARF19-2;ARF2-1;ARF5-1;ARF5-2;ARF8-2;LOC103832822;LOC103837105;LOC103839230;LOC103839967;LOC103842038;LOC103843664;LOC103844245;LOC103844276;LOC103869753;LOC103869905;LOC117127712
ARF	Up	6	ARF17-1;ARF19-2;ARF2-1;LOC103832822;LOC103839967;LOC117127712
ARF	Down	15	ARF11;ARF18-1;ARF18-2;ARF19-1;ARF5-1;ARF5-2;ARF8-2;LOC103837105;LOC103839230;LOC103842038;LOC103843664;LOC103844245;LOC103844276;LOC103869753;LOC103869905
ARR-B	ALL	45	LOC103855959;LOC103870141;LOC103874162;LOC103850461;LOC103850647;LOC103851662;LOC103854042;LOC103854584;LOC103854859;LOC103855720;LOC103857977;LOC117132498;LOC103859684;LOC103860589;LOC103860825;LOC103860963;LOC103862099;LOC103863065;LOC103864613;LOC103866306;LOC103866432;LOC103866550;LOC103868658;LOC103869728;LOC103871817;LOC103872707;LOC103873174;LOC103874727;LOC103874318;LOC103875029;LOC103830…
ARR-B	DEG	21	LOC103830681;LOC103831018;LOC103835869;LOC103837062;LOC103837378;LOC103838572;LOC103847424;LOC103847729;LOC103854859;LOC103857977;LOC103860589;LOC103860963;LOC103862099;LOC103863065;LOC103866432;LOC103868095;LOC103870141;LOC103872707;LOC103873174;LOC103874318;LOC103874727
ARR-B	Up	10	LOC103837062;LOC103837378;LOC103847424;LOC103854859;LOC103860589;LOC103862099;LOC103866432;LOC103870141;LOC103872707;LOC103874318
ARR-B	Down	11	LOC103830681;LOC103831018;LOC103835869;LOC103838572;LOC103847729;LOC103857977;LOC103860963;LOC103863065;LOC103868095;LOC103873174;LOC103874727
B3	ALL	238	LOC103854857;LOC117132148;LOC103851640;LOC103851661;LOC103851695;LOC103851686;LOC103853565;LOC103855157;LOC103859136;LOC117127280;LOC103863737;LOC103863768;LOC117132841;LOC117132922;LOC117126661;LOC117133549;LOC117133552;LOC117134311;LOC103874146;LOC117126704;LOC117133477;LOC103837597;LOC103838421;LOC103838918;LOC103841168;LOC103842440;LOC103849927;LOC103828258;LOC103851146;LOC103851520;LOC103851…
B3	DEG	38	LOC103829925;LOC103831787;LOC103832429;LOC103834595;LOC103834598;LOC103837597;LOC103842233;LOC103846962;LOC103848562;LOC103849927;LOC103851661;LOC103851686;LOC103854099;LOC103854632;LOC103855664;LOC103858379;LOC103862077;LOC103862104;LOC103862230;LOC103863737;LOC103865039;LOC103865148;LOC103865403;LOC103865512;LOC103866126;LOC103867318;LOC103867707;LOC103868650;LOC103869249;LOC103869505;LOC103869…
B3	Up	17	LOC103832429;LOC103849927;LOC103851661;LOC103854099;LOC103858379;LOC103862077;LOC103862104;LOC103862230;LOC103863737;LOC103865039;LOC103865148;LOC103865403;LOC103865512;LOC103867318;LOC103869627;LOC103870330;LOC117133320
B3	Down	21	LOC103829925;LOC103831787;LOC103834595;LOC103834598;LOC103837597;LOC103842233;LOC103846962;LOC103848562;LOC103851686;LOC103854632;LOC103855664;LOC103866126;LOC103867707;LOC103868650;LOC103869249;LOC103869505;LOC103872454;LOC103874005;LOC103874404;LOC103874932;LOC108868967
BBR-BPC	ALL	12	LOC103861339;LOC103852447;LOC103857571;LOC103862898;LOC103864260;LOC103872265;LOC103828081;LOC103830249;LOC103835155;LOC103836058;LOC103841875;LOC103842953
BBR-BPC	DEG	4	LOC103830249;LOC103841875;LOC103842953;LOC103862898
BBR-BPC	Up	3	LOC103830249;LOC103841875;LOC103862898
BBR-BPC	Down	1	LOC103842953
BES1	ALL	29	LOC103865897;LOC103856918;LOC103868361;LOC103851866;LOC103852932;LOC103853143;LOC103853626;LOC103856327;LOC103856969;LOC103860025;LOC103860664;LOC103860895;LOC103861022;LOC103862496;LOC103866930;LOC103867633;LOC103872733;LOC103874851;LOC117126222;LOC103828653;LOC103830669;LOC103831968;LOC103832348;LOC103832587;LOC103833505;LOC103835847;LOC103836914;LOC103842649;LOC103845813
BES1	DEG	13	LOC103828653;LOC103831968;LOC103833505;LOC103836914;LOC103842649;LOC103845813;LOC103856327;LOC103860025;LOC103860664;LOC103860895;LOC103862496;LOC103865897;LOC103868361
BES1	Up	9	LOC103828653;LOC103831968;LOC103845813;LOC103856327;LOC103860025;LOC103860895;LOC103862496;LOC103865897;LOC103868361
BES1	Down	4	LOC103833505;LOC103836914;LOC103842649;LOC103860664
C2H2	ALL	292	LOC103874453;LOC103874360;LOC103874642;LOC103829516;LOC103855767;LOC103858232;LOC103863353;LOC103866964;LOC103869350;LOC103871426;LOC103827754;LOC103874724;LOC103873506;LOC103836061;LOC103833909;LOC103835639;LOC103837107;LOC103839235;LOC103842232;LOC103842544;LOC103849733;LOC103849730;LOC103846250;LOC103847536;LOC103848184;LOC103850401;LOC103850500;LOC103850544;LOC103850629;LOC103850909;LOC103851…
C2H2	DEG	64	BR42;LOC103249160;LOC103827532;LOC103827754;LOC103827924;LOC103827988;LOC103829133;LOC103829715;LOC103830267;LOC103831089;LOC103831249;LOC103832017;LOC103832614;LOC103833415;LOC103833425;LOC103834254;LOC103835375;LOC103835434;LOC103836382;LOC103837081;LOC103837708;LOC103838388;LOC103839020;LOC103839452;LOC103839462;LOC103839565;LOC103840300;LOC103841305;LOC103841703;LOC103842959;LOC103843405;LOC1…
C2H2	Up	28	LOC103249160;LOC103829715;LOC103831249;LOC103832614;LOC103833415;LOC103833425;LOC103836382;LOC103837708;LOC103839565;LOC103840300;LOC103841305;LOC103843405;LOC103847305;LOC103847317;LOC103847362;LOC103849394;LOC103850909;LOC103851919;LOC103852749;LOC103856048;LOC103856063;LOC103856495;LOC103859816;LOC103861482;LOC103861579;LOC103874724;LOC103875164;ZCHP2
C2H2	Down	36	BR42;LOC103827532;LOC103827754;LOC103827924;LOC103827988;LOC103829133;LOC103830267;LOC103831089;LOC103832017;LOC103834254;LOC103835375;LOC103835434;LOC103837081;LOC103838388;LOC103839020;LOC103839452;LOC103839462;LOC103841703;LOC103842959;LOC103843923;LOC103846763;LOC103847695;LOC103847824;LOC103852308;LOC103852976;LOC103853751;LOC103854745;LOC103856522;LOC103856603;LOC103860874;LOC103864982;LOC1…
C3H	ALL	219	LOC103870155;LOC103870247;LOC103848319;LOC103853797;LOC103857422;LOC103863258;LOC103847628;LOC103834976;LOC103836651;LOC103837309;LOC103837943;LOC103839906;LOC103845792;LOC103848010;LOC103848871;LOC103849971;LOC103828261;LOC117125685;LOC103843613;LOC103850745;LOC103850700;LOC103850802;LOC103850829;LOC103851119;LOC103851141;LOC103851143;LOC103851144;LOC103851181;LOC103851212;LOC103852503;LOC103852…
C3H	DEG	69	CENH3;LOC103828276;LOC103828956;LOC103829051;LOC103829414;LOC103830777;LOC103831989;LOC103832943;LOC103833820;LOC103834976;LOC103834982;LOC103835586;LOC103835634;LOC103835707;LOC103836605;LOC103837500;LOC103837769;LOC103839071;LOC103839132;LOC103839193;LOC103839856;LOC103840167;LOC103840691;LOC103841028;LOC103841081;LOC103843613;LOC103844316;LOC103845296;LOC103845842;LOC103846626;LOC103848010;LOC…
C3H	Up	41	LOC103828276;LOC103828956;LOC103829051;LOC103831989;LOC103832943;LOC103833820;LOC103834976;LOC103835586;LOC103835634;LOC103835707;LOC103836605;LOC103837769;LOC103839193;LOC103840167;LOC103841028;LOC103841081;LOC103844316;LOC103845296;LOC103845842;LOC103848010;LOC103848871;LOC103851119;LOC103851141;LOC103851181;LOC103853713;LOC103853797;LOC103857384;LOC103857910;LOC103859130;LOC103859262;LOC103860…
C3H	Down	28	CENH3;LOC103829414;LOC103830777;LOC103834982;LOC103837500;LOC103839071;LOC103839132;LOC103839856;LOC103840691;LOC103843613;LOC103846626;LOC103848319;LOC103850829;LOC103853613;LOC103853614;LOC103854481;LOC103854543;LOC103854896;LOC103855958;LOC103856316;LOC103857463;LOC103858986;LOC103859110;LOC103859155;LOC103859808;LOC103865234;LOC103870889;LOC103873473
CAMTA	ALL	12	LOC103852389;LOC103853801;LOC103864339;LOC103867678;LOC103869726;LOC103831036;LOC103831164;LOC103833552;LOC103835324;LOC103837519;LOC103837899;LOC103847205
CAMTA	DEG	3	LOC103831036;LOC103864339;LOC103869726
CAMTA	Up	3	LOC103831036;LOC103864339;LOC103869726
CAMTA	Down	0	--
CO-like	ALL	45	LOC103834958;LOC103849175;LOC103249154;LOC103850925;LOC103851008;LOC108870757;LOC103249145;LOC103851728;LOC103852489;LOC103854528;LOC103856074;LOC103858956;LOC103859237;LOC103861597;LOC103864587;LOC103865263;LOC103866340;LOC103867826;LOC103868662;LOC103874755;LOC103249162;LOC103874359;LOC103874939;LOC103829037;LOC103829157;LOC103830969;LOC103830979;LOC103835359;LOC103835456;LOC103836459;LOC103836…
CO-like	DEG	21	LOC103249145;LOC103249154;LOC103249162;LOC103829157;LOC103830979;LOC103834958;LOC103836459;LOC103840572;LOC103843988;LOC103844149;LOC103845200;LOC103846378;LOC103849175;LOC103850925;LOC103851008;LOC103854528;LOC103858956;LOC103859237;LOC103861597;LOC103868662;LOC103874359
CO-like	Up	19	LOC103249145;LOC103249154;LOC103249162;LOC103829157;LOC103830979;LOC103834958;LOC103836459;LOC103840572;LOC103843988;LOC103845200;LOC103846378;LOC103849175;LOC103851008;LOC103854528;LOC103858956;LOC103859237;LOC103861597;LOC103868662;LOC103874359
CO-like	Down	2	LOC103844149;LOC103850925
CPP	ALL	22	LOC103850807;LOC103853935;LOC103871699;LOC108871359;LOC103834370;LOC103840202;LOC103854737;LOC103857437;LOC103857436;LOC103859064;LOC103859973;LOC103859972;LOC103861863;LOC103862189;LOC103867617;LOC103868975;LOC103868976;LOC103874424;LOC103848381;LOC103834553;LOC103834741;LOC103837099
CPP	DEG	8	LOC103834370;LOC103834741;LOC103837099;LOC103853935;LOC103859064;LOC103859972;LOC103868975;LOC103871699
CPP	Up	3	LOC103837099;LOC103853935;LOC103859064
CPP	Down	5	LOC103834370;LOC103834741;LOC103859972;LOC103868975;LOC103871699
DBB	ALL	18	LOC103871219;LOC103853414;LOC103853138;LOC103865141;LOC103867878;LOC103871239;LOC103828072;LOC103830520;LOC103830645;LOC103832003;LOC103832339;LOC103835148;LOC103835153;LOC103836497;LOC103838903;LOC103842538;LOC103843573;LOC103844078
DBB	DEG	9	LOC103828072;LOC103830645;LOC103835153;LOC103836497;LOC103842538;LOC103844078;LOC103853138;LOC103853414;LOC103867878
DBB	Up	7	LOC103828072;LOC103830645;LOC103836497;LOC103844078;LOC103853138;LOC103853414;LOC103867878
DBB	Down	2	LOC103835153;LOC103842538
Dof	ALL	80	LOC103856245;LOC103858577;LOC103858586;LOC103858601;LOC103858618;LOC103858634;LOC103861688;LOC103828009;LOC103835279;LOC103850449;LOC103851518;LOC103854920;LOC103855006;LOC103855307;LOC103855469;LOC103856579;LOC103857084;LOC103857721;LOC103858223;LOC103859899;LOC103860544;LOC103860654;LOC103860763;LOC103861211;LOC108871192;LOC103861461;LOC103862808;LOC103863170;LOC103863905;LOC103864893;LOC103864…
Dof	DEG	25	LOC103828009;LOC103828979;LOC103829551;LOC103830925;LOC103831357;LOC103835610;LOC103836679;LOC103836855;LOC103837351;LOC103837435;LOC103837723;LOC103838966;LOC103840650;LOC103843914;LOC103845433;LOC103850147;LOC103856579;LOC103862808;LOC103863905;LOC103864922;LOC103866452;LOC103867181;LOC103868554;LOC103868849;LOC103873236
Dof	Up	14	LOC103828979;LOC103830925;LOC103831357;LOC103835610;LOC103836679;LOC103836855;LOC103837351;LOC103838966;LOC103840650;LOC103850147;LOC103863905;LOC103864922;LOC103868849;LOC103873236
Dof	Down	11	LOC103828009;LOC103829551;LOC103837435;LOC103837723;LOC103843914;LOC103845433;LOC103856579;LOC103862808;LOC103866452;LOC103867181;LOC103868554
E2F/DP	ALL	14	LOC103874205;LOC103850959;LOC103855470;LOC103855517;LOC103856506;LOC103857604;LOC103865508;LOC103867321;LOC103870970;LOC103873170;LOC103833054;LOC103845563;LOC103847383;LOC103847449
E2F/DP	DEG	8	LOC103845563;LOC103850959;LOC103855517;LOC103856506;LOC103865508;LOC103867321;LOC103870970;LOC103874205
E2F/DP	Up	4	LOC103845563;LOC103855517;LOC103856506;LOC103865508
E2F/DP	Down	4	LOC103850959;LOC103867321;LOC103870970;LOC103874205
EIL	ALL	13	LOC103835754;LOC103850343;LOC103851397;LOC103852860;LOC103855853;LOC103858337;LOC103859874;LOC103869281;LOC103873935;LOC103830733;LOC103831849;LOC103832846;LOC103845609
EIL	DEG	4	LOC103831849;LOC103835754;LOC103859874;LOC103869281
EIL	Up	4	LOC103831849;LOC103835754;LOC103859874;LOC103869281
EIL	Down	0	--
ERF	ALL	248	LOC103852206;LOC103862049;LOC103838346;LOC103850433;LOC103852120;LOC103855373;LOC103855430;LOC103856383;LOC103861414;LOC103867742;LOC103867861;LOC103869194;LOC103833785;LOC103833811;LOC103836625;LOC103839768;LOC103841650;LOC103842191;LOC103847142;LOC103850582;LOC103850650;LOC103850661;LOC103850784;LOC103850861;LOC103850905;LOC103851172;LOC103851182;LOC103851299;LOC103851411;LOC103851742;LOC103852…
ERF	DEG	116	LOC103827659;LOC103827660;LOC103829012;LOC103829013;LOC103829301;LOC103829362;LOC103829530;LOC103830259;LOC103830314;LOC103830650;LOC103830678;LOC103830965;LOC103831264;LOC103831666;LOC103831951;LOC103832203;LOC103832641;LOC103832651;LOC103832689;LOC103833096;LOC103833785;LOC103833811;LOC103834015;LOC103834359;LOC103834418;LOC103834511;LOC103834775;LOC103834782;LOC103834869;LOC103835331;LOC103835…
ERF	Up	49	LOC103827660;LOC103829013;LOC103829301;LOC103829530;LOC103830314;LOC103830650;LOC103830965;LOC103833096;LOC103833785;LOC103834775;LOC103835688;LOC103837386;LOC103837551;LOC103838157;LOC103839768;LOC103840581;LOC103840935;LOC103841987;LOC103843716;LOC103844067;LOC103846580;LOC103846894;LOC103846907;LOC103847068;LOC103850582;LOC103850861;LOC103851411;LOC103852715;LOC103853108;LOC103853794;LOC103854…
ERF	Down	67	LOC103827659;LOC103829012;LOC103829362;LOC103830259;LOC103830678;LOC103831264;LOC103831666;LOC103831951;LOC103832203;LOC103832641;LOC103832651;LOC103832689;LOC103833811;LOC103834015;LOC103834359;LOC103834418;LOC103834511;LOC103834782;LOC103834869;LOC103835331;LOC103835332;LOC103835723;LOC103836150;LOC103836964;LOC103837082;LOC103837100;LOC103838346;LOC103838961;LOC103839535;LOC103840896;LOC103841…
FAR1	ALL	45	LOC103857855;LOC103841123;LOC103834833;LOC117134265;LOC117132053;LOC103853881;LOC103854634;LOC103854690;LOC103856355;LOC103857863;LOC103858333;LOC103861559;LOC117132711;LOC117133647;LOC103872159;LOC103866061;LOC103866059;LOC117134264;LOC103866765;LOC103867629;LOC103871343;LOC103868498;LOC117133910;LOC103869116;LOC103870663;LOC103871797;LOC103833970;LOC103829834;LOC103829892;LOC103850231;LOC103830…
FAR1	DEG	10	LOC103830214;LOC103830414;LOC103854634;LOC103861559;LOC103866765;LOC103868498;LOC103870663;LOC103871797;LOC117134264;LOC117134265
FAR1	Up	7	LOC103830214;LOC103830414;LOC103854634;LOC103861559;LOC103868498;LOC117134264;LOC117134265
FAR1	Down	3	LOC103866765;LOC103870663;LOC103871797
G2-like	ALL	154	LOC103864545;LOC103854324;LOC103855640;LOC108868801;LOC103869643;LOC103871136;LOC103871163;LOC103871388;LOC103873783;LOC103831963;LOC103849734;LOC103849708;LOC103847329;LOC103828237;LOC103850633;LOC103850355;LOC103851049;LOC103851173;LOC103851819;LOC103852516;LOC103852594;LOC103852662;LOC103853188;LOC103868161;LOC103848554;LOC103848864;LOC103848466;LOC103853849;LOC103832763;LOC103832766;LOC103854…
G2-like	DEG	51	LOC103827534;LOC103827611;LOC103827790;LOC103828177;LOC103828237;LOC103829805;LOC103830485;LOC103830924;LOC103831590;LOC103832590;LOC103832766;LOC103835671;LOC103838005;LOC103839360;LOC103839454;LOC103842978;LOC103842980;LOC103843260;LOC103843520;LOC103843873;LOC103845089;LOC103845833;LOC103845853;LOC103846321;LOC103847022;LOC103847329;LOC103849734;LOC103850633;LOC103851819;LOC103852516;LOC103852…
G2-like	Up	14	LOC103827611;LOC103828177;LOC103828237;LOC103830485;LOC103832766;LOC103838005;LOC103845833;LOC103845853;LOC103854324;LOC103856203;LOC103862509;LOC103866525;LOC103873296;LOC103873783
G2-like	Down	37	LOC103827534;LOC103827790;LOC103829805;LOC103830924;LOC103831590;LOC103832590;LOC103835671;LOC103839360;LOC103839454;LOC103842978;LOC103842980;LOC103843260;LOC103843520;LOC103843873;LOC103845089;LOC103846321;LOC103847022;LOC103847329;LOC103849734;LOC103850633;LOC103851819;LOC103852516;LOC103852594;LOC103852662;LOC103855640;LOC103857923;LOC103858124;LOC103859491;LOC103864545;LOC103866128;LOC103866…
GATA	ALL	63	LOC103866996;LOC103869353;LOC103835559;LOC103850309;LOC103855526;LOC103862121;LOC103862965;LOC103865903;LOC103870102;GATA1;LOC103835371;LOC103835771;LOC103835793;LOC103839456;LOC103849709;LOC103851805;LOC103853786;LOC103854586;LOC103854842;LOC103856792;LOC103859688;LOC103859873;LOC103860012;LOC103860673;LOC103860688;LOC103860826;LOC103861486;LOC103861615;LOC103862202;LOC103862367;LOC103862478;LOC…
GATA	DEG	32	GATA1;LOC103827667;LOC103828397;LOC103829595;LOC103829959;LOC103829992;LOC103830264;LOC103836410;LOC103837151;LOC103837683;LOC103837858;LOC103839456;LOC103841007;LOC103841382;LOC103841901;LOC103843419;LOC103849709;LOC103854586;LOC103859688;LOC103860673;LOC103860688;LOC103860826;LOC103862367;LOC103862478;LOC103866187;LOC103866996;LOC103869353;LOC103869729;LOC103870102;LOC103871545;LOC103874430;LOC…
GATA	Up	5	LOC103827667;LOC103829595;LOC103836410;LOC103862367;LOC103871545
GATA	Down	27	GATA1;LOC103828397;LOC103829959;LOC103829992;LOC103830264;LOC103837151;LOC103837683;LOC103837858;LOC103839456;LOC103841007;LOC103841382;LOC103841901;LOC103843419;LOC103849709;LOC103854586;LOC103859688;LOC103860673;LOC103860688;LOC103860826;LOC103862478;LOC103866187;LOC103866996;LOC103869353;LOC103869729;LOC103870102;LOC103874430;LOC103875032
GRAS	ALL	49	LOC103858567;LOC103866272;LOC103868300;LOC103873732;LOC103852095;LOC103852324;PAT1;LOC103857726;LOC103858159;LOC103862490;LOC117125701;LOC103862567;LOC103862870;LOC103864129;LOC103864937;LOC103870073;LOC103855161;LOC103871348;LOC103871035;LOC103871334;LOC117125857;LOC103872411;LOC103872980;LOC103874930;LOC103827572;LOC103839968;LOC103828848;LOC103829376;LOC103829505;LOC103829567;LOC103850094;LOC1…
GRAS	DEG	25	LOC103827572;LOC103829376;LOC103829567;LOC103832878;LOC103836438;LOC103836942;LOC103837238;LOC103838300;LOC103838342;LOC103839478;LOC103839968;LOC103843450;LOC103852324;LOC103858567;LOC103862567;LOC103864129;LOC103864937;LOC103868300;LOC103871334;LOC103872411;LOC103872980;LOC103873732;LOC103874930;LOC117125857;PAT1
GRAS	Up	15	LOC103829376;LOC103832878;LOC103836438;LOC103837238;LOC103839968;LOC103843450;LOC103864937;LOC103868300;LOC103871334;LOC103872411;LOC103872980;LOC103873732;LOC103874930;LOC117125857;PAT1
GRAS	Down	10	LOC103827572;LOC103829567;LOC103836942;LOC103838300;LOC103838342;LOC103839478;LOC103852324;LOC103858567;LOC103862567;LOC103864129
GRF	ALL	16	LOC103858126;LOC103864387;LOC103852019;LOC103857622;LOC103858395;GRF5;LOC103861465;LOC103862578;LOC103872152;LOC103865541;LOC103866214;LOC103867286;LOC103870079;LOC103828496;LOC103850270;LOC103841221
GRF	DEG	9	GRF5;LOC103828496;LOC103841221;LOC103850270;LOC103852019;LOC103858126;LOC103861465;LOC103862578;LOC103870079
GRF	Up	2	LOC103852019;LOC103861465
GRF	Down	7	GRF5;LOC103828496;LOC103841221;LOC103850270;LOC103858126;LOC103862578;LOC103870079
GeBP	ALL	23	LOC103864709;LOC103862997;LOC103831052;LOC103850023;LOC103861536;LOC103848165;LOC103838558;LOC103838549;LOC103849644;LOC103863621;LOC103863701;LOC103863852;LOC103863853;LOC103863854;LOC103864145;LOC103865534;LOC103868311;LOC103849159;LOC103871907;LOC103874565;LOC103828812;LOC103838435;LOC103843240
GeBP	DEG	4	LOC103828812;LOC103863701;LOC103864145;LOC103874565
GeBP	Up	2	LOC103828812;LOC103874565
GeBP	Down	2	LOC103863701;LOC103864145
HB-PHD	ALL	5	LOC103853065;LOC103837222;LOC103869447;LOC103869449;LOC103834696
HB-PHD	DEG	0	--
HB-PHD	Up	0	--
HB-PHD	Down	0	--
HB-other	ALL	12	LOC103838095;LOC103868178;LOC103869571;LOC103872312;LOC103827923;LOC103832849;LOC103835318;LOC103846745;LOC103846915;LOC103838952;LOC103841922;LOC103846735
HB-other	DEG	2	LOC103846735;LOC103872312
HB-other	Up	1	LOC103846735
HB-other	Down	1	LOC103872312
HD-ZIP	ALL	100	LOC103855378;LOC103857600;LOC103866178;LOC103850318;LOC103859403;LOC103863308;LOC103868148;LOC103869156;LOC103844167;LOC103850065;LOC103850512;LOC103850970;LOC103851099;LOC103851303;LOC103851488;LOC103851999;LOC103852612;LOC103852693;LOC103854076;LOC103855293;LOC103855339;LOC103855538;LOC103855539;LOC103855688;LOC103856117;LOC103858855;LOC103860113;LOC103860914;LOC103861249;LOC103862493;LOC103862…
HD-ZIP	DEG	44	LOC103827858;LOC103830911;LOC103831820;LOC103835080;LOC103835624;LOC103835932;LOC103839568;LOC103839805;LOC103839970;LOC103840675;LOC103842010;LOC103844157;LOC103845484;LOC103846254;LOC103847009;LOC103849628;LOC103850065;LOC103850168;LOC103850318;LOC103850970;LOC103852693;LOC103855146;LOC103855293;LOC103855339;LOC103855688;LOC103856117;LOC103860113;LOC103860914;LOC103861249;LOC103862581;LOC103862…
HD-ZIP	Up	14	LOC103839970;LOC103842010;LOC103847009;LOC103849628;LOC103850168;LOC103852693;LOC103855146;LOC103855339;LOC103860113;LOC103862581;LOC103862806;LOC103866293;LOC103866443;LOC103870983
HD-ZIP	Down	30	LOC103827858;LOC103830911;LOC103831820;LOC103835080;LOC103835624;LOC103835932;LOC103839568;LOC103839805;LOC103840675;LOC103844157;LOC103845484;LOC103846254;LOC103850065;LOC103850318;LOC103850970;LOC103855293;LOC103855688;LOC103856117;LOC103860914;LOC103861249;LOC103864350;LOC103865189;LOC103865350;LOC103866178;LOC103866181;LOC103867425;LOC103868148;LOC103869156;LOC103873430;LOC103873966
HRT-like	ALL	3	LOC103868467;LOC103866492;LOC103845108
HRT-like	DEG	1	LOC103868467
HRT-like	Up	0	--
HRT-like	Down	1	LOC103868467
HSF	ALL	97	LOC103862791;LOC103855665;LOC103856909;LOC103857530;LOC103857601;LOC108871121;LOC103864388;LOC103827874;LOC103874380;LOC103834305;LOC103838431;LOC103843941;LOC103851069;LOC103852254;LOC103852501;LOC103852771;LOC103853377;LOC117132072;LOC103848835;LOC103854031;LOC103854971;LOC103854972;LOC103855113;LOC103857501;LOC103857915;LOC103857993;LOC103858372;LOC103858608;LOC103858992;LOC103859828;LOC103859…
HSF	DEG	27	LOC103833101;LOC103834087;LOC103834305;LOC103840825;LOC103843941;LOC103844740;LOC103845014;LOC103847365;LOC103848835;LOC103851757;LOC103854031;LOC103854971;LOC103855124;LOC103855665;LOC103856909;LOC103857993;LOC103858372;LOC103858992;LOC103859975;LOC103860242;LOC103862516;LOC103862791;LOC103863505;LOC103863930;LOC103864170;LOC103872789;LOC103874639
HSF	Up	21	LOC103834087;LOC103834305;LOC103840825;LOC103843941;LOC103847365;LOC103848835;LOC103854031;LOC103854971;LOC103855124;LOC103855665;LOC103856909;LOC103857993;LOC103858372;LOC103858992;LOC103860242;LOC103862516;LOC103862791;LOC103863505;LOC103863930;LOC103864170;LOC103874639
HSF	Down	6	LOC103833101;LOC103844740;LOC103845014;LOC103851757;LOC103859975;LOC103872789
LBD	ALL	64	LOC103859023;LOC103828070;LOC103842520;LOC103828214;LOC103843350;LOC103852288;LOC103852815;LOC103853305;LOC103854310;LOC103854223;LOC103855327;LOC103857294;LOC103857934;LOC103858016;LOC103858293;LOC103858968;LOC103859556;LOC103860639;LOC103862548;LOC103862995;LOC103864483;LOC103864891;LOC103865014;LOC103865030;LOC103865147;LOC103865808;LOC103865946;LOC103865947;LOC103866208;LOC103866207;LOC103866…
LBD	DEG	18	LOC103828784;LOC103829504;LOC103829748;LOC103837000;LOC103837612;LOC103840914;LOC103846953;LOC103852288;LOC103854223;LOC103857294;LOC103858293;LOC103860639;LOC103862548;LOC103865014;LOC103867963;LOC103870376;LOC103871535;LOC103872445
LBD	Up	5	LOC103837000;LOC103846953;LOC103854223;LOC103857294;LOC103865014
LBD	Down	13	LOC103828784;LOC103829504;LOC103829748;LOC103837612;LOC103840914;LOC103852288;LOC103858293;LOC103860639;LOC103862548;LOC103867963;LOC103870376;LOC103871535;LOC103872445
LFY	ALL	2	LOC103249142;LOC103249152
LFY	DEG	0	--
LFY	Up	0	--
LFY	Down	0	--
LSD	ALL	5	LOC103858192;LOC103861197;LOC103874754;LOC103834161;LOC103834185
LSD	DEG	1	LOC103834185
LSD	Up	0	--
LSD	Down	1	LOC103834185
M-type_MADS	ALL	94	LOC103860349;LOC103829542;LOC117126795;LOC103829532;LOC103837933;LOC103846136;LOC103845485;LOC103850007;LOC103850056;LOC103850059;LOC103850623;LOC117125687;LOC103851500;LOC103851501;LOC103868267;LOC103854647;LOC103854696;LOC103854828;LOC103854830;LOC103854838;LOC103854839;LOC103855295;LOC103856970;LOC103858217;LOC103859172;LOC103870790;LOC103863673;LOC117133336;LOC103863928;LOC103863942;LOC103863…
M-type_MADS	DEG	11	LOC103829322;LOC103839428;LOC103845485;LOC103848482;LOC103850007;LOC103859172;LOC103863673;LOC103864905;LOC103870790;LOC103874473;LOC103875450
M-type_MADS	Up	9	LOC103829322;LOC103839428;LOC103845485;LOC103848482;LOC103850007;LOC103859172;LOC103863673;LOC103870790;LOC103874473
M-type_MADS	Down	2	LOC103864905;LOC103875450
MIKC_MADS	ALL	93	LOC103856547;LOC103840485;LOC103856965;LOC103860605;LOC103862215;LOC103863210;LOC103842962;LOC103850339;LOC103851336;LOC103852552;LOC103852713;LOC103853937;LOC103854491;LOC103854906;LOC103854924;LOC103854955;LOC103854984;LOC103855272;LOC103855273;LOC103855275;LOC103855854;LOC103856031;LOC103856162;LOC103856435;LOC103857163;LOC103857164;LOC103857284;LOC103858178;SOC1;LOC103858546;LOC103860514;LOC1…
MIKC_MADS	DEG	21	FLC1;LOC103831676;LOC103837402;LOC103839919;LOC103840485;LOC103850339;LOC103852713;LOC103855272;LOC103855275;LOC103855854;LOC103856031;LOC103857164;LOC103857284;LOC103860605;LOC103861349;LOC103866912;LOC103866913;LOC103873930;LOC103873932;LOC103874654;LOC103875390
MIKC_MADS	Up	8	LOC103840485;LOC103855275;LOC103857164;LOC103860605;LOC103861349;LOC103866912;LOC103866913;LOC103874654
MIKC_MADS	Down	13	FLC1;LOC103831676;LOC103837402;LOC103839919;LOC103850339;LOC103852713;LOC103855272;LOC103855854;LOC103856031;LOC103857284;LOC103873930;LOC103873932;LOC103875390
MYB	ALL	267	LOC103857696;LOC103861662;LOC103832978;LOC103847130;LOC103850523;LOC103855673;LOC103856815;LOC103864180;LOC103859038;LOC103860220;LOC103863322;LOC103867859;LOC103827837;LOC103831818;LOC103833774;LOC103842503;LOC103849769;LOC103849714;LOC103849707;LOC103845973;LOC103847011;LOC103848147;LOC103848231;LOC103849889;LOC103849945;LOC103843907;LOC103842799;LOC103850427;LOC103850701;LOC103850330;LOC103850…
MYB	DEG	84	LOC103827837;LOC103828646;LOC103829318;LOC103829517;LOC103830700;LOC103830926;LOC103830976;LOC103831093;LOC103831245;LOC103831818;LOC103831916;LOC103831917;LOC103831932;LOC103832394;LOC103832978;LOC103833700;LOC103834518;LOC103835025;LOC103835887;LOC103836311;LOC103837381;LOC103840557;LOC103840842;LOC103840922;LOC103841950;LOC103842694;LOC103843348;LOC103843907;LOC103845898;LOC103845973;LOC103846…
MYB	Up	41	LOC103828646;LOC103829318;LOC103830976;LOC103831093;LOC103831245;LOC103831818;LOC103831932;LOC103832394;LOC103832978;LOC103833700;LOC103835025;LOC103835887;LOC103836311;LOC103840557;LOC103842694;LOC103843348;LOC103845973;LOC103846317;LOC103847011;LOC103848147;LOC103848231;LOC103850427;LOC103852467;LOC103853045;LOC103855654;LOC103857427;LOC103858520;LOC103858909;LOC103859162;LOC103859307;LOC103860…
MYB	Down	43	LOC103827837;LOC103829517;LOC103830700;LOC103830926;LOC103831916;LOC103831917;LOC103834518;LOC103837381;LOC103840842;LOC103840922;LOC103841950;LOC103843907;LOC103845898;LOC103846712;LOC103846919;LOC103847460;LOC103850282;LOC103850523;LOC103850980;LOC103851056;LOC103851129;LOC103852086;LOC103854195;LOC103855087;LOC103855740;LOC103855916;LOC103856266;LOC103857119;LOC103857725;LOC103857758;LOC103859…
MYB_related	ALL	228	LOC103864107;LOC103833283;LOC103867386;LOC103854792;LOC103861797;LOC103866928;LOC103868158;LOC103827702;LOC103873585;LOC103872961;LOC103828832;LOC103830449;LOC103832218;LOC103839923;LOC103840282;LOC103845457;LOC103847402;LOC108871578;LOC103848599;LOC103848060;LOC103849006;LOC103850559;LOC103850630;LOC103850900;LOC103851098;LOC103851551;LOC103851947;LOC103852047;LOC103852624;MYBL2-2;LOC103852767;L…
MYB_related	DEG	104	EPR1;LOC103827702;LOC103828065;LOC103828400;LOC103828718;LOC103830449;LOC103830900;LOC103831733;LOC103831780;LOC103832964;LOC103834985;LOC103835205;LOC103836354;LOC103836661;LOC103837176;LOC103837230;LOC103837875;LOC103838087;LOC103838266;LOC103838600;LOC103839760;LOC103840282;LOC103840934;LOC103841164;LOC103841394;LOC103841694;LOC103841862;LOC103842534;LOC103842704;LOC103842747;LOC103843940;LOC1…
MYB_related	Up	32	EPR1;LOC103831780;LOC103840934;LOC103841164;LOC103841862;LOC103842747;LOC103844751;LOC103845367;LOC103845398;LOC103846538;LOC103847419;LOC103850559;LOC103850900;LOC103852923;LOC103853804;LOC103854663;LOC103856239;LOC103856607;LOC103856698;LOC103857116;LOC103858831;LOC103860911;LOC103864046;LOC103865927;LOC103866794;LOC103867240;LOC103868158;LOC103868317;LOC103869173;LOC103869829;LOC103871745;LOC1…
MYB_related	Down	72	LOC103827702;LOC103828065;LOC103828400;LOC103828718;LOC103830449;LOC103830900;LOC103831733;LOC103832964;LOC103834985;LOC103835205;LOC103836354;LOC103836661;LOC103837176;LOC103837230;LOC103837875;LOC103838087;LOC103838266;LOC103838600;LOC103839760;LOC103840282;LOC103841394;LOC103841694;LOC103842534;LOC103842704;LOC103843940;LOC103844616;LOC103844922;LOC103845112;LOC103845314;LOC103847457;LOC103848…
NAC	ALL	216	LOC103870065;LOC103853758;LOC103854361;LOC103854379;LOC103855918;LOC103867111;LOC103829380;LOC103831350;LOC103838076;LOC103840722;LOC103840729;LOC103841667;LOC103849721;LOC103847507;LOC103847517;LOC103847527;LOC103850060;LOC103850061;LOC103844107;LOC103842942;LOC103850547;LOC103850666;LOC103850712;LOC103850713;LOC103850721;LOC103850760;LOC103850849;LOC103851167;LOC103851432;LOC103851438;LOC103851…
NAC	DEG	72	LOC103827519;LOC103827724;LOC103828433;LOC103829163;LOC103829311;LOC103829613;LOC103829661;LOC103830156;LOC103831344;LOC103831706;LOC103832544;LOC103833604;LOC103836814;LOC103837065;LOC103837200;LOC103837791;LOC103838076;LOC103840596;LOC103840722;LOC103840729;LOC103841667;LOC103842942;LOC103844610;LOC103844673;LOC103845094;LOC103846521;LOC103846595;LOC103847039;LOC103847191;LOC103847293;LOC103849…
NAC	Up	53	LOC103827724;LOC103829311;LOC103829613;LOC103829661;LOC103830156;LOC103831344;LOC103831706;LOC103832544;LOC103833604;LOC103836814;LOC103837065;LOC103837200;LOC103840722;LOC103840729;LOC103841667;LOC103844610;LOC103844673;LOC103846521;LOC103846595;LOC103847039;LOC103847191;LOC103847293;LOC103850060;LOC103850145;LOC103850666;LOC103850713;LOC103851432;LOC103853074;LOC103854956;LOC103855065;LOC103855…
NAC	Down	19	LOC103827519;LOC103828433;LOC103829163;LOC103837791;LOC103838076;LOC103840596;LOC103842942;LOC103845094;LOC103849721;LOC103850849;LOC103851438;LOC103857937;LOC103859485;LOC103861841;LOC103864878;LOC103869660;LOC103873617;LOC103873643;LOC117125936
NF-X1	ALL	4	LOC103871791;LOC103833819;LOC103868115;LOC103846906
NF-X1	DEG	1	LOC103871791
NF-X1	Up	1	LOC103871791
NF-X1	Down	0	--
NF-YA	ALL	19	LOC103836529;LOC103842343;LOC103849907;LOC103850828;LOC103852805;LOC103855982;LOC103859112;LOC103859880;LOC103867423;LOC103832749;LOC103869216;LOC103871071;LOC103830778;LOC103831785;LOC103832630;LOC103840389;LOC103842742;LOC103846627;LOC103846990
NF-YA	DEG	10	LOC103830778;LOC103832630;LOC103832749;LOC103840389;LOC103846627;LOC103850828;LOC103852805;LOC103859880;LOC103869216;LOC103871071
NF-YA	Up	9	LOC103830778;LOC103832630;LOC103832749;LOC103840389;LOC103846627;LOC103852805;LOC103859880;LOC103869216;LOC103871071
NF-YA	Down	1	LOC103850828
NF-YB	ALL	24	LOC103840387;LOC103853830;LOC103855765;LOC103857654;LOC103857825;LOC103858257;LOC103859649;LOC103860377;LOC103865575;LOC103866344;LOC103867074;LOC103869864;LOC103871639;LOC103827627;LOC103829359;LOC103829668;LOC103836262;LOC103837349;LOC103837636;LOC103839512;LOC103839510;LOC103869085;LOC103841259;LOC103847137
NF-YB	DEG	4	LOC103829668;LOC103853830;LOC103857654;LOC103859649
NF-YB	Up	3	LOC103829668;LOC103853830;LOC103859649
NF-YB	Down	1	LOC103857654
NF-YC	ALL	14	LOC103845524;LOC103851275;LOC103859444;LOC103871543;LOC103871634;LOC103873128;LOC103873759;LOC103827983;LOC103830155;LOC103836365;LOC103843367;LOC103843421;LOC103847093;LOC103847094
NF-YC	DEG	6	LOC103827983;LOC103843367;LOC103847093;LOC103851275;LOC103871543;LOC103873128
NF-YC	Up	4	LOC103843367;LOC103851275;LOC103871543;LOC103873128
NF-YC	Down	2	LOC103827983;LOC103847093
NZZ/SPL	ALL	2	LOC103867043;LOC103861687
NZZ/SPL	DEG	0	--
NZZ/SPL	Up	0	--
NZZ/SPL	Down	0	--
Nin-like	ALL	26	LOC103874820;LOC103829610;LOC103861648;LOC103851025;LOC103853408;LOC103858074;LOC103858072;LOC103861456;LOC103862400;LOC103866075;LOC103866723;LOC103872852;LOC103874190;LOC103828104;LOC103845991;LOC103829417;LOC103829881;LOC103830221;LOC103831921;LOC103832092;LOC103835787;LOC103836271;LOC103837761;LOC103849701;LOC103844783;LOC103846356
Nin-like	DEG	14	LOC103828104;LOC103829417;LOC103830221;LOC103835787;LOC103845991;LOC103849701;LOC103851025;LOC103858072;LOC103858074;LOC103861648;LOC103862400;LOC103866723;LOC103872852;LOC103874820
Nin-like	Up	9	LOC103829417;LOC103830221;LOC103835787;LOC103845991;LOC103858072;LOC103858074;LOC103861648;LOC103866723;LOC103872852
Nin-like	Down	5	LOC103828104;LOC103849701;LOC103851025;LOC103862400;LOC103874820
RAV	ALL	13	LOC103852529;LOC103853887;LOC103868609;LOC103871300;LOC103871324;LOC103871326;LOC103871341;LOC103871946;LOC103875354;LOC103833213;LOC103835464;LOC103840594;LOC103843064
RAV	DEG	4	LOC103835464;LOC103840594;LOC103843064;LOC103853887
RAV	Up	3	LOC103835464;LOC103840594;LOC103843064
RAV	Down	1	LOC103853887
S1Fa-like	ALL	2	LOC103863420;LOC103841261
S1Fa-like	DEG	0	--
S1Fa-like	Up	0	--
S1Fa-like	Down	0	--
SAP	ALL	1	LOC103849190
SAP	DEG	0	--
SAP	Up	0	--
SAP	Down	0	--
SBP	ALL	29	LOC103840895;LOC103851198;LOC103852554;LOC103853034;LOC103857275;LOC103857508;LOC103863019;LOC103865301;LOC103865930;LOC103849484;LOC103866616;LOC103867507;LOC103868453;LOC103869942;LOC103871144;LOC103872891;LOC103827978;LOC103829068;LOC103829069;LOC103830125;LOC103831318;LOC103832120;LOC103835406;LOC103839253;LOC103839042;LOC103839045;LOC103843824;LOC103844692;LOC103845803
SBP	DEG	10	LOC103827978;LOC103829069;LOC103832120;LOC103857275;LOC103857508;LOC103863019;LOC103865930;LOC103866616;LOC103871144;LOC103872891
SBP	Up	3	LOC103829069;LOC103832120;LOC103872891
SBP	Down	7	LOC103827978;LOC103857275;LOC103857508;LOC103863019;LOC103865930;LOC103866616;LOC103871144
SRS	ALL	17	LOC103869167;LOC103872632;LOC103850822;LOC103852959;LOC103862463;LOC103863234;LOC103864269;SRS7;LOC103828429;LOC117126656;LOC103830646;LOC103832000;LOC103841026;LOC103841356;LOC103846647;LOC103829616;LOC117130571
SRS	DEG	3	LOC103841356;LOC103846647;LOC103850822
SRS	Up	0	--
SRS	Down	3	LOC103841356;LOC103846647;LOC103850822
STAT	ALL	3	LOC103872490;LOC103875046;LOC103839640
STAT	DEG	1	LOC103875046
STAT	Up	1	LOC103875046
STAT	Down	0	--
TALE	ALL	37	LOC103865094;LOC103850218;LOC103851331;LOC103850437;LOC103850287;LOC103852657;LOC103852950;LOC103854769;LOC103855442;LOC103855895;LOC103857602;LOC103858468;LOC103860455;LOC103862107;LOC103862209;LOC103862360;LOC103864082;LOC103864492;LOC103864766;LOC103865497;LOC103867328;LOC103872770;LOC103874387;LOC103846039;LOC103830651;LOC103831994;LOC103831995;LOC103835006;LOC103835665;LOC103835834;LOC103838…
TALE	DEG	16	LOC103830651;LOC103831995;LOC103835006;LOC103835834;LOC103847484;LOC103850218;LOC103850287;LOC103852657;LOC103854769;LOC103855442;LOC103855895;LOC103860455;LOC103862360;LOC103864082;LOC103865497;LOC103874387
TALE	Up	10	LOC103830651;LOC103835006;LOC103847484;LOC103850287;LOC103854769;LOC103855442;LOC103855895;LOC103864082;LOC103865497;LOC103874387
TALE	Down	6	LOC103831995;LOC103835834;LOC103850218;LOC103852657;LOC103860455;LOC103862360
TCP	ALL	43	LOC103856308;LOC103838007;LOC103841727;LOC117131903;LOC103852124;LOC103852386;LOC103852526;LOC103852605;LOC103852745;LOC103854351;LOC117132164;LOC103854905;LOC103854927;LOC103855757;LOC103855775;LOC103858182;LOC103858942;LOC103859604;LOC103859756;LOC103860559;LOC103860988;LOC103864047;LOC103866914;LOC103867916;LOC103869962;LOC103870932;LOC103873222;LOC103874198;LOC103875255;LOC103830917;LOC103831…
TCP	DEG	13	LOC103830917;LOC103831037;LOC103831371;LOC103832684;LOC103838007;LOC103847150;LOC103855775;LOC103864047;LOC103865427;LOC103866914;LOC103867916;LOC103874198;LOC117131903
TCP	Up	3	LOC103838007;LOC103864047;LOC103867916
TCP	Down	10	LOC103830917;LOC103831037;LOC103831371;LOC103832684;LOC103847150;LOC103855775;LOC103865427;LOC103866914;LOC103874198;LOC117131903
Trihelix	ALL	63	LOC108872178;LOC103868920;LOC117125618;LOC103842297;LOC103847088;LOC103850420;LOC103850507;LOC103852127;LOC103853053;LOC103853054;LOC103853831;LOC117131705;LOC117131706;LOC103854639;LOC103855423;LOC103855535;LOC103857766;LOC103858141;LOC103859272;LOC117132605;LOC103859763;LOC103860039;LOC103865277;LOC103866826;LOC103867126;LOC103867524;LOC103832746;LOC103869536;LOC103870374;LOC103870494;LOC103870…
Trihelix	DEG	20	LOC103828592;LOC103828785;LOC103832141;LOC103833623;LOC103833990;LOC103840254;LOC103841352;LOC103842297;LOC103847088;LOC103847369;LOC103850420;LOC103850507;LOC103853053;LOC103853831;LOC103855423;LOC103855535;LOC103865277;LOC103869536;LOC103870495;LOC103872055
Trihelix	Up	12	LOC103828592;LOC103832141;LOC103833623;LOC103833990;LOC103842297;LOC103847088;LOC103850420;LOC103853831;LOC103855423;LOC103869536;LOC103870495;LOC103872055
Trihelix	Down	8	LOC103828785;LOC103840254;LOC103841352;LOC103847369;LOC103850507;LOC103853053;LOC103855535;LOC103865277
VOZ	ALL	4	LOC103865944;LOC103866633;LOC103835313;LOC103838946
VOZ	DEG	3	LOC103835313;LOC103838946;LOC103866633
VOZ	Up	3	LOC103835313;LOC103838946;LOC103866633
VOZ	Down	0	--
WOX	ALL	27	LOC103875250;LOC103828205;LOC103850597;LOC103851130;LOC103851583;LOC103853675;LOC103857514;LOC103858283;LOC103859737;LOC103862417;LOC103864903;LOC103867499;LOC103868722;LOC103869622;LOC103870362;LOC103855175;LOC103872836;LOC103872858;LOC103874095;LOC103828454;LOC103833100;LOC103835536;LOC103837833;LOC103843178;LOC103845358;LOC103845897;LOC103846917
WOX	DEG	9	LOC103833100;LOC103850597;LOC103853675;LOC103862417;LOC103868722;LOC103872836;LOC103872858;LOC103874095;LOC103875250
WOX	Up	3	LOC103850597;LOC103853675;LOC103872858
WOX	Down	6	LOC103833100;LOC103862417;LOC103868722;LOC103872836;LOC103874095;LOC103875250
WRKY	ALL	1062	LOC103851482;LOC103873962;LOC103846230;LOC103854644;LOC103874733;LOC103829070;LOC103837357;LOC103837835;LOC103843292;LRRII5;LOC103850090;LOC103850407;LOC103850563;LOC103851368;WRKY18;WRKY74;LOC103852110;LOC103852207;LOC117134422;LOC103853036;LOC103853285;LOC103853623;LOC103855178;LOC103853953;LOC103856138;LOC103856745;LOC103856756;LOC103856956;LOC103857982;LOC103858973;LOC103858978;LOC103859640;L…
WRKY	DEG	373	CTR1;LOC103827588;LOC103827670;LOC103827736;LOC103827800;LOC103827981;LOC103828111;LOC103828112;LOC103828303;LOC103828924;LOC103828932;LOC103828934;LOC103828942;LOC103829401;LOC103829497;LOC103829556;LOC103829559;LOC103829574;LOC103830033;LOC103830167;LOC103830172;LOC103830198;LOC103830336;LOC103830471;LOC103830477;LOC103830616;LOC103830739;LOC103830749;LOC103830873;LOC103830933;LOC103831090;LOC1…
WRKY	Up	190	CTR1;LOC103827670;LOC103827736;LOC103827800;LOC103828112;LOC103828924;LOC103829556;LOC103829559;LOC103830336;LOC103830471;LOC103830477;LOC103830616;LOC103830749;LOC103830933;LOC103831090;LOC103831138;LOC103831520;LOC103831589;LOC103831907;LOC103832231;LOC103832331;LOC103833113;LOC103834483;LOC103834643;LOC103834648;LOC103834933;LOC103835142;LOC103835284;LOC103835320;LOC103835994;LOC103836149;LOC1…
WRKY	Down	183	LOC103827588;LOC103827981;LOC103828111;LOC103828303;LOC103828932;LOC103828934;LOC103828942;LOC103829401;LOC103829497;LOC103829574;LOC103830033;LOC103830167;LOC103830172;LOC103830198;LOC103830739;LOC103830873;LOC103831281;LOC103831574;LOC103831826;LOC103831844;LOC103831904;LOC103832116;LOC103832204;LOC103832433;LOC103832652;LOC103832824;LOC103832887;LOC103832930;LOC103833689;LOC103833881;LOC103834…
Whirly	ALL	3	LOC103827509;LOC103831651;LOC103836074
Whirly	DEG	0	--
Whirly	Up	0	--
Whirly	Down	0	--
YABBY	ALL	11	LOC103858163;LOC103858348;LOC103866196;LOC103871588;LOC103829273;LOC103830131;LOC103831319;LOC103836389;LOC103840760;LOC103843396;LOC103843397
YABBY	DEG	6	LOC103831319;LOC103836389;LOC103843397;LOC103858163;LOC103858348;LOC103866196
YABBY	Up	0	--
YABBY	Down	6	LOC103831319;LOC103836389;LOC103843397;LOC103858163;LOC103858348;LOC103866196
ZF-HD	ALL	30	LOC103862371;LOC103852596;LOC103852940;LOC103853989;LOC103855300;LOC103856558;LOC103860674;LOC103863915;LOC103872237;LOC103872686;LOC103873973;LOC103875120;LOC103875121;LOC103830655;LOC103830691;LOC103831933;LOC103831983;LOC103834899;LOC103835881;LOC103837038;LOC103837039;LOC103837578;LOC103837853;LOC103839282;LOC103839281;LOC103841009;LOC103842678;LOC103842951;LOC103842967;LOC103846431
ZF-HD	DEG	16	LOC103830655;LOC103831983;LOC103835881;LOC103837039;LOC103837578;LOC103841009;LOC103842951;LOC103842967;LOC103852596;LOC103852940;LOC103853989;LOC103855300;LOC103860674;LOC103872237;LOC103872686;LOC103873973
ZF-HD	Up	2	LOC103852596;LOC103872686
ZF-HD	Down	14	LOC103830655;LOC103831983;LOC103835881;LOC103837039;LOC103837578;LOC103841009;LOC103842951;LOC103842967;LOC103852940;LOC103853989;LOC103855300;LOC103860674;LOC103872237;LOC103873973
bHLH	ALL	328	LOC103857186;LOC103862298;LOC103871090;LOC103837276;LOC103843882;LOC103852197;LOC103853098;LOC103853832;LOC103854095;LOC103855208;LOC117132419;LOC103855832;LOC103858529;LOC103858945;LOC103858954;LOC108869130;LOC103863179;LOC103869671;LOC103827941;LOC103874479;LOC103829672;LOC103830854;LOC103831991;LOC103833279;LOC103832202;LOC103834883;LOC103835879;LOC103836899;LOC103837246;LOC103838840;LOC103839…
bHLH	DEG	90	EGL3;LOC103828402;LOC103828915;LOC103829540;LOC103830338;LOC103830799;LOC103830949;LOC103831292;LOC103831728;LOC103834408;LOC103834727;LOC103834973;LOC103835374;LOC103835382;LOC103836515;LOC103836899;LOC103836915;LOC103837246;LOC103837276;LOC103837851;LOC103838291;LOC103838715;LOC103839418;LOC103839580;LOC103839981;LOC103840273;LOC103841766;LOC103842035;LOC103843122;LOC103843290;LOC103843315;LOC1…
bHLH	Up	31	LOC103834408;LOC103835374;LOC103836899;LOC103837276;LOC103839580;LOC103842035;LOC103843290;LOC103844521;LOC103844596;LOC103844925;LOC103852197;LOC103852543;LOC103857920;LOC103858529;LOC103858733;LOC103858879;LOC103862298;LOC103864827;LOC103865114;LOC103865775;LOC103865936;LOC103866310;LOC103866430;LOC103866620;LOC103866699;LOC103868185;LOC103869450;LOC103871653;LOC103872602;LOC103874479;LOC103874…
bHLH	Down	59	EGL3;LOC103828402;LOC103828915;LOC103829540;LOC103830338;LOC103830799;LOC103830949;LOC103831292;LOC103831728;LOC103834727;LOC103834973;LOC103835382;LOC103836515;LOC103836915;LOC103837246;LOC103837851;LOC103838291;LOC103838715;LOC103839418;LOC103839981;LOC103840273;LOC103841766;LOC103843122;LOC103843315;LOC103844099;LOC103847211;LOC103849035;LOC103850013;LOC103851731;LOC103852461;LOC103852865;LOC1…
bZIP	ALL	142	LOC103858218;LOC103866462;LOC103872246;LOC103832273;LOC103836519;LOC103842661;LOC103856711;LOC103867411;LOC103828747;LOC103837451;LOC103839184;LOC103845632;LOC103847288;LOC103850638;LOC103850347;LOC103850763;LOC103851007;LOC103852538;LOC103852947;LOC103853909;LOC103854498;LOC103854621;LOC103854786;LOC103855287;LOC103855703;LOC103856165;LOC103857568;LOC103857824;LOC103857941;LOC103858015;LOC103859…
bZIP	DEG	48	HY5;LOC103827928;LOC103831279;LOC103832219;LOC103833309;LOC103834404;LOC103835156;LOC103835711;LOC103836466;LOC103837285;LOC103837451;LOC103837568;LOC103837781;LOC103838602;LOC103841365;LOC103841580;LOC103841706;LOC103842271;LOC103843040;LOC103843491;LOC103844297;LOC103845918;LOC103846382;LOC103846841;LOC103848367;LOC103850347;LOC103855287;LOC103856711;LOC103857824;LOC103859804;LOC103862443;LOC10…
bZIP	Up	30	HY5;LOC103827928;LOC103832219;LOC103833309;LOC103835711;LOC103837285;LOC103837451;LOC103837781;LOC103838602;LOC103841365;LOC103841580;LOC103844297;LOC103848367;LOC103855287;LOC103856711;LOC103857824;LOC103859804;LOC103863367;LOC103863499;LOC103865861;LOC103866484;LOC103867300;LOC103868740;LOC103870263;LOC103872751;LOC103874593;LOC103874621;LOC103875372;LOC117126128;TGA2
bZIP	Down	18	LOC103831279;LOC103834404;LOC103835156;LOC103836466;LOC103837568;LOC103841706;LOC103842271;LOC103843040;LOC103843491;LOC103845918;LOC103846382;LOC103846841;LOC103850347;LOC103862443;LOC103862577;LOC103874086;LOC103874345;LOC103875052

## Sheet: T4_S5  vs T4_S1_TFs
Supplementary Table S11: Number of different TF families at S5 stage in Tianyou-4(T4).
TFs	Group	Gene_number	Genes
AP2	ALL	30	LOC103858033;LOC103862143;LOC103835650;LOC103850320;LOC103851109;LOC103851522;LOC103851711;LOC103852792;LOC103855873;LOC103857994;LOC103858289;LOC103862524;LOC103862580;LOC103866577;LOC103868583;LOC103869225;LOC103871295;LOC103872406;LOC103874158;LOC103829531;LOC103829752;LOC103829972;LOC103832437;LOC103835046;LOC103836535;LOC103841348;LOC103841411;LOC103845425;LOC103833171;LOC103846798
AP2	DEG	17	LOC103829531;LOC103829752;LOC103832437;LOC103835046;LOC103846798;LOC103850320;LOC103851522;LOC103851711;LOC103855873;LOC103857994;LOC103858289;LOC103862143;LOC103862524;LOC103862580;LOC103868583;LOC103872406;LOC103874158
AP2	Up	5	LOC103832437;LOC103846798;LOC103851711;LOC103868583;LOC103874158
AP2	Down	12	LOC103829531;LOC103829752;LOC103835046;LOC103850320;LOC103851522;LOC103855873;LOC103857994;LOC103858289;LOC103862143;LOC103862524;LOC103862580;LOC103872406
ARF	ALL	62	ARF16-1;ARF9-1;LOC103829217;LOC103839967;ARF7-2;ARF2-1;LOC103857480;LOC103859673;LOC103859715;ARF9-2;LOC103861847;ARF16-2;ARF18-2;ARF8-2;ARF3-2;LOC103866316;ARF11;ARF3-1;LOC103867547;LOC103869675;LOC103869753;LOC103869905;LOC103871247;ARF19-2;ARF5-3;LOC103872935;LOC103873359;ARF26;ARF2-2;LOC103874434;LOC103827907;ARF5-1;ARF10;LOC103830339;ARF17-1;ARF8-1;ARF17-2;LOC103832822;LOC103835219;LOC103835…
ARF	DEG	23	ARF11;ARF16-1;ARF17-2;ARF18-1;ARF18-2;ARF19-1;ARF19-2;ARF2-1;ARF2-3;ARF8-2;LOC103832822;LOC103837105;LOC103839230;LOC103839967;LOC103842038;LOC103843664;LOC103844245;LOC103844276;LOC103859673;LOC103867547;LOC103869753;LOC103869905;LOC103874434
ARF	Up	7	ARF16-1;ARF17-2;ARF19-2;ARF2-1;ARF2-3;LOC103832822;LOC103839967
ARF	Down	16	ARF11;ARF18-1;ARF18-2;ARF19-1;ARF8-2;LOC103837105;LOC103839230;LOC103842038;LOC103843664;LOC103844245;LOC103844276;LOC103859673;LOC103867547;LOC103869753;LOC103869905;LOC103874434
ARR-B	ALL	45	LOC103855959;LOC103870141;LOC103874162;LOC103850461;LOC103850647;LOC103851662;LOC103854042;LOC103854584;LOC103854859;LOC103855720;LOC103857977;LOC117132498;LOC103859684;LOC103860589;LOC103860825;LOC103860963;LOC103862099;LOC103863065;LOC103864613;LOC103866306;LOC103866432;LOC103866550;LOC103868658;LOC103869728;LOC103871817;LOC103872707;LOC103873174;LOC103874727;LOC103874318;LOC103875029;LOC103830…
ARR-B	DEG	19	LOC103830681;LOC103831018;LOC103837378;LOC103838572;LOC103845423;LOC103847729;LOC103851662;LOC103854859;LOC103857977;LOC103860589;LOC103860963;LOC103862099;LOC103863065;LOC103866432;LOC103868095;LOC103870141;LOC103872707;LOC103873174;LOC103874318
ARR-B	Up	9	LOC103837378;LOC103851662;LOC103854859;LOC103860589;LOC103862099;LOC103866432;LOC103870141;LOC103872707;LOC103874318
ARR-B	Down	10	LOC103830681;LOC103831018;LOC103838572;LOC103845423;LOC103847729;LOC103857977;LOC103860963;LOC103863065;LOC103868095;LOC103873174
B3	ALL	238	LOC103854857;LOC117132148;LOC103851640;LOC103851661;LOC103851695;LOC103851686;LOC103853565;LOC103855157;LOC103859136;LOC117127280;LOC103863737;LOC103863768;LOC117132841;LOC117132922;LOC117126661;LOC117133549;LOC117133552;LOC117134311;LOC103874146;LOC117126704;LOC117133477;LOC103837597;LOC103838421;LOC103838918;LOC103841168;LOC103842440;LOC103849927;LOC103828258;LOC103851146;LOC103851520;LOC103851…
B3	DEG	50	LOC103829549;LOC103830775;LOC103831787;LOC103834595;LOC103834598;LOC103837360;LOC103838111;LOC103842022;LOC103842233;LOC103844612;LOC103848562;LOC103848933;LOC103849927;LOC103851640;LOC103851661;LOC103851686;LOC103851690;LOC103854099;LOC103854632;LOC103859399;LOC103859783;LOC103862077;LOC103862104;LOC103862230;LOC103862802;LOC103863737;LOC103864117;LOC103864568;LOC103865039;LOC103865148;LOC103865…
B3	Up	23	LOC103829549;LOC103837360;LOC103842022;LOC103844612;LOC103849927;LOC103851661;LOC103854099;LOC103859399;LOC103862077;LOC103862104;LOC103862230;LOC103863737;LOC103865039;LOC103865148;LOC103865403;LOC103865512;LOC103867318;LOC103869248;LOC103869627;LOC103869724;LOC103870330;LOC103874935;LOC117133445
B3	Down	27	LOC103830775;LOC103831787;LOC103834595;LOC103834598;LOC103838111;LOC103842233;LOC103848562;LOC103848933;LOC103851640;LOC103851686;LOC103851690;LOC103854632;LOC103859783;LOC103862802;LOC103864117;LOC103864568;LOC103866126;LOC103867707;LOC103867790;LOC103868650;LOC103869505;LOC103872454;LOC103873900;LOC103874005;LOC103874404;LOC103874932;LOC108868967
BBR-BPC	ALL	12	LOC103861339;LOC103852447;LOC103857571;LOC103862898;LOC103864260;LOC103872265;LOC103828081;LOC103830249;LOC103835155;LOC103836058;LOC103841875;LOC103842953
BBR-BPC	DEG	5	LOC103830249;LOC103841875;LOC103842953;LOC103852447;LOC103862898
BBR-BPC	Up	4	LOC103830249;LOC103841875;LOC103852447;LOC103862898
BBR-BPC	Down	1	LOC103842953
BES1	ALL	29	LOC103865897;LOC103856918;LOC103868361;LOC103851866;LOC103852932;LOC103853143;LOC103853626;LOC103856327;LOC103856969;LOC103860025;LOC103860664;LOC103860895;LOC103861022;LOC103862496;LOC103866930;LOC103867633;LOC103872733;LOC103874851;LOC117126222;LOC103828653;LOC103830669;LOC103831968;LOC103832348;LOC103832587;LOC103833505;LOC103835847;LOC103836914;LOC103842649;LOC103845813
BES1	DEG	14	LOC103828653;LOC103831968;LOC103833505;LOC103836914;LOC103842649;LOC103845813;LOC103853143;LOC103856327;LOC103860025;LOC103860664;LOC103860895;LOC103862496;LOC103865897;LOC103868361
BES1	Up	10	LOC103828653;LOC103831968;LOC103845813;LOC103853143;LOC103856327;LOC103860025;LOC103860895;LOC103862496;LOC103865897;LOC103868361
BES1	Down	4	LOC103833505;LOC103836914;LOC103842649;LOC103860664
C2H2	ALL	292	LOC103874453;LOC103874360;LOC103874642;LOC103829516;LOC103855767;LOC103858232;LOC103863353;LOC103866964;LOC103869350;LOC103871426;LOC103827754;LOC103874724;LOC103873506;LOC103836061;LOC103833909;LOC103835639;LOC103837107;LOC103839235;LOC103842232;LOC103842544;LOC103849733;LOC103849730;LOC103846250;LOC103847536;LOC103848184;LOC103850401;LOC103850500;LOC103850544;LOC103850629;LOC103850909;LOC103851…
C2H2	DEG	73	BR42;LOC103249160;LOC103827532;LOC103827754;LOC103827924;LOC103827988;LOC103829133;LOC103829640;LOC103829715;LOC103830267;LOC103831089;LOC103831249;LOC103832017;LOC103832614;LOC103833415;LOC103833425;LOC103833598;LOC103834254;LOC103835375;LOC103835434;LOC103836382;LOC103836572;LOC103837081;LOC103837708;LOC103838388;LOC103839565;LOC103840300;LOC103840548;LOC103841305;LOC103841905;LOC103842959;LOC1…
C2H2	Up	36	LOC103249160;LOC103829715;LOC103831249;LOC103832614;LOC103833415;LOC103833425;LOC103833598;LOC103836382;LOC103837708;LOC103839565;LOC103840300;LOC103840548;LOC103841305;LOC103843405;LOC103845403;LOC103847305;LOC103847317;LOC103847362;LOC103849394;LOC103850909;LOC103851919;LOC103852221;LOC103855100;LOC103856048;LOC103856063;LOC103856495;LOC103858624;LOC103859816;LOC103861482;LOC103861579;LOC103864…
C2H2	Down	37	BR42;LOC103827532;LOC103827754;LOC103827924;LOC103827988;LOC103829133;LOC103829640;LOC103830267;LOC103831089;LOC103832017;LOC103834254;LOC103835375;LOC103835434;LOC103836572;LOC103837081;LOC103838388;LOC103841905;LOC103842959;LOC103846763;LOC103847695;LOC103847824;LOC103852219;LOC103852308;LOC103852976;LOC103853751;LOC103854745;LOC103855112;LOC103856522;LOC103856603;LOC103857832;LOC103859489;LOC1…
C3H	ALL	219	LOC103870155;LOC103870247;LOC103848319;LOC103853797;LOC103857422;LOC103863258;LOC103847628;LOC103834976;LOC103836651;LOC103837309;LOC103837943;LOC103839906;LOC103845792;LOC103848010;LOC103848871;LOC103849971;LOC103828261;LOC117125685;LOC103843613;LOC103850745;LOC103850700;LOC103850802;LOC103850829;LOC103851119;LOC103851141;LOC103851143;LOC103851144;LOC103851181;LOC103851212;LOC103852503;LOC103852…
C3H	DEG	69	CENH3;LOC103828276;LOC103828956;LOC103829051;LOC103829414;LOC103830777;LOC103831131;LOC103833820;LOC103834976;LOC103835586;LOC103835634;LOC103835707;LOC103836605;LOC103839071;LOC103839132;LOC103839193;LOC103839222;LOC103839906;LOC103839911;LOC103840691;LOC103841028;LOC103841501;LOC103842609;LOC103843613;LOC103844316;LOC103845296;LOC103845842;LOC103846626;LOC103846927;LOC103848319;LOC103848871;LOC…
C3H	Up	40	LOC103828276;LOC103828956;LOC103829051;LOC103831131;LOC103833820;LOC103834976;LOC103835586;LOC103835634;LOC103835707;LOC103836605;LOC103839193;LOC103839906;LOC103841028;LOC103844316;LOC103845296;LOC103845842;LOC103848871;LOC103851119;LOC103851141;LOC103851181;LOC103851212;LOC103853713;LOC103853747;LOC103853797;LOC103856441;LOC103857384;LOC103858001;LOC103859262;LOC103860375;LOC103860692;LOC103860…
C3H	Down	29	CENH3;LOC103829414;LOC103830777;LOC103839071;LOC103839132;LOC103839222;LOC103839911;LOC103840691;LOC103841501;LOC103842609;LOC103843613;LOC103846626;LOC103846927;LOC103848319;LOC103850829;LOC103852811;LOC103853613;LOC103853614;LOC103854481;LOC103854896;LOC103855905;LOC103856316;LOC103858986;LOC103859110;LOC103859155;LOC103859428;LOC103859808;LOC103865234;LOC103870889
CAMTA	ALL	12	LOC103852389;LOC103853801;LOC103864339;LOC103867678;LOC103869726;LOC103831036;LOC103831164;LOC103833552;LOC103835324;LOC103837519;LOC103837899;LOC103847205
CAMTA	DEG	8	LOC103831036;LOC103831164;LOC103833552;LOC103835324;LOC103837899;LOC103864339;LOC103867678;LOC103869726
CAMTA	Up	6	LOC103831036;LOC103833552;LOC103835324;LOC103864339;LOC103867678;LOC103869726
CAMTA	Down	2	LOC103831164;LOC103837899
CO-like	ALL	45	LOC103834958;LOC103849175;LOC103249154;LOC103850925;LOC103851008;LOC108870757;LOC103249145;LOC103851728;LOC103852489;LOC103854528;LOC103856074;LOC103858956;LOC103859237;LOC103861597;LOC103864587;LOC103865263;LOC103866340;LOC103867826;LOC103868662;LOC103874755;LOC103249162;LOC103874359;LOC103874939;LOC103829037;LOC103829157;LOC103830969;LOC103830979;LOC103835359;LOC103835456;LOC103836459;LOC103836…
CO-like	DEG	15	LOC103249145;LOC103249154;LOC103249162;LOC103829157;LOC103830979;LOC103837073;LOC103844149;LOC103845200;LOC103846378;LOC103849436;LOC103850925;LOC103851008;LOC103854528;LOC103858956;LOC103874359
CO-like	Up	13	LOC103249145;LOC103249154;LOC103249162;LOC103829157;LOC103830979;LOC103837073;LOC103845200;LOC103846378;LOC103849436;LOC103851008;LOC103854528;LOC103858956;LOC103874359
CO-like	Down	2	LOC103844149;LOC103850925
CPP	ALL	22	LOC103850807;LOC103853935;LOC103871699;LOC108871359;LOC103834370;LOC103840202;LOC103854737;LOC103857437;LOC103857436;LOC103859064;LOC103859973;LOC103859972;LOC103861863;LOC103862189;LOC103867617;LOC103868975;LOC103868976;LOC103874424;LOC103848381;LOC103834553;LOC103834741;LOC103837099
CPP	DEG	11	LOC103834370;LOC103834741;LOC103837099;LOC103853935;LOC103854737;LOC103859064;LOC103859972;LOC103868975;LOC103868976;LOC103871699;LOC103874424
CPP	Up	5	LOC103837099;LOC103853935;LOC103854737;LOC103859064;LOC103874424
CPP	Down	6	LOC103834370;LOC103834741;LOC103859972;LOC103868975;LOC103868976;LOC103871699
DBB	ALL	18	LOC103871219;LOC103853414;LOC103853138;LOC103865141;LOC103867878;LOC103871239;LOC103828072;LOC103830520;LOC103830645;LOC103832003;LOC103832339;LOC103835148;LOC103835153;LOC103836497;LOC103838903;LOC103842538;LOC103843573;LOC103844078
DBB	DEG	9	LOC103828072;LOC103830645;LOC103835153;LOC103836497;LOC103842538;LOC103844078;LOC103853138;LOC103853414;LOC103867878
DBB	Up	7	LOC103828072;LOC103830645;LOC103836497;LOC103844078;LOC103853138;LOC103853414;LOC103867878
DBB	Down	2	LOC103835153;LOC103842538
Dof	ALL	80	LOC103856245;LOC103858577;LOC103858586;LOC103858601;LOC103858618;LOC103858634;LOC103861688;LOC103828009;LOC103835279;LOC103850449;LOC103851518;LOC103854920;LOC103855006;LOC103855307;LOC103855469;LOC103856579;LOC103857084;LOC103857721;LOC103858223;LOC103859899;LOC103860544;LOC103860654;LOC103860763;LOC103861211;LOC108871192;LOC103861461;LOC103862808;LOC103863170;LOC103863905;LOC103864893;LOC103864…
Dof	DEG	27	LOC103828009;LOC103830925;LOC103831357;LOC103832830;LOC103835610;LOC103836855;LOC103837351;LOC103837435;LOC103838966;LOC103840650;LOC103840954;LOC103841443;LOC103843441;LOC103843914;LOC103845433;LOC103850147;LOC103855469;LOC103856579;LOC103858223;LOC103859899;LOC103862808;LOC103863905;LOC103864922;LOC103866452;LOC103867181;LOC103873236;LOC103874731
Dof	Up	16	LOC103830925;LOC103831357;LOC103832830;LOC103835610;LOC103836855;LOC103837351;LOC103838966;LOC103840650;LOC103840954;LOC103841443;LOC103843441;LOC103850147;LOC103855469;LOC103863905;LOC103864922;LOC103873236
Dof	Down	11	LOC103828009;LOC103837435;LOC103843914;LOC103845433;LOC103856579;LOC103858223;LOC103859899;LOC103862808;LOC103866452;LOC103867181;LOC103874731
E2F/DP	ALL	14	LOC103874205;LOC103850959;LOC103855470;LOC103855517;LOC103856506;LOC103857604;LOC103865508;LOC103867321;LOC103870970;LOC103873170;LOC103833054;LOC103845563;LOC103847383;LOC103847449
E2F/DP	DEG	8	LOC103845563;LOC103850959;LOC103855517;LOC103856506;LOC103865508;LOC103867321;LOC103870970;LOC103874205
E2F/DP	Up	4	LOC103845563;LOC103855517;LOC103856506;LOC103865508
E2F/DP	Down	4	LOC103850959;LOC103867321;LOC103870970;LOC103874205
EIL	ALL	13	LOC103835754;LOC103850343;LOC103851397;LOC103852860;LOC103855853;LOC103858337;LOC103859874;LOC103869281;LOC103873935;LOC103830733;LOC103831849;LOC103832846;LOC103845609
EIL	DEG	4	LOC103831849;LOC103835754;LOC103859874;LOC103869281
EIL	Up	4	LOC103831849;LOC103835754;LOC103859874;LOC103869281
EIL	Down	0	--
ERF	ALL	248	LOC103852206;LOC103862049;LOC103838346;LOC103850433;LOC103852120;LOC103855373;LOC103855430;LOC103856383;LOC103861414;LOC103867742;LOC103867861;LOC103869194;LOC103833785;LOC103833811;LOC103836625;LOC103839768;LOC103841650;LOC103842191;LOC103847142;LOC103850582;LOC103850650;LOC103850661;LOC103850784;LOC103850861;LOC103850905;LOC103851172;LOC103851182;LOC103851299;LOC103851411;LOC103851742;LOC103852…
ERF	DEG	121	LOC103827659;LOC103827660;LOC103829012;LOC103829013;LOC103829301;LOC103829362;LOC103830259;LOC103830314;LOC103830592;LOC103830678;LOC103830794;LOC103830965;LOC103831264;LOC103831666;LOC103831951;LOC103832203;LOC103832641;LOC103832651;LOC103832689;LOC103833096;LOC103833343;LOC103833785;LOC103833811;LOC103834015;LOC103834016;LOC103834359;LOC103834418;LOC103834511;LOC103834775;LOC103834782;LOC103834…
ERF	Up	53	LOC103827660;LOC103829013;LOC103829301;LOC103830314;LOC103830592;LOC103830794;LOC103830965;LOC103833096;LOC103833343;LOC103833785;LOC103834775;LOC103835688;LOC103837386;LOC103837551;LOC103838157;LOC103838206;LOC103838959;LOC103839768;LOC103840581;LOC103840935;LOC103841987;LOC103842191;LOC103843716;LOC103846580;LOC103846894;LOC103846907;LOC103847068;LOC103850582;LOC103850861;LOC103851411;LOC103852…
ERF	Down	68	LOC103827659;LOC103829012;LOC103829362;LOC103830259;LOC103830678;LOC103831264;LOC103831666;LOC103831951;LOC103832203;LOC103832641;LOC103832651;LOC103832689;LOC103833811;LOC103834015;LOC103834016;LOC103834359;LOC103834418;LOC103834511;LOC103834782;LOC103834869;LOC103834870;LOC103835096;LOC103835332;LOC103835723;LOC103836150;LOC103836964;LOC103837082;LOC103837100;LOC103838346;LOC103839535;LOC103839…
FAR1	ALL	45	LOC103857855;LOC103841123;LOC103834833;LOC117134265;LOC117132053;LOC103853881;LOC103854634;LOC103854690;LOC103856355;LOC103857863;LOC103858333;LOC103861559;LOC117132711;LOC117133647;LOC103872159;LOC103866061;LOC103866059;LOC117134264;LOC103866765;LOC103867629;LOC103871343;LOC103868498;LOC117133910;LOC103869116;LOC103870663;LOC103871797;LOC103833970;LOC103829834;LOC103829892;LOC103850231;LOC103830…
FAR1	DEG	12	LOC103830214;LOC103830414;LOC103854634;LOC103857863;LOC103861559;LOC103866765;LOC103868498;LOC103870663;LOC103871797;LOC103872159;LOC117134264;LOC117134265
FAR1	Up	9	LOC103830214;LOC103830414;LOC103854634;LOC103857863;LOC103861559;LOC103868498;LOC103872159;LOC117134264;LOC117134265
FAR1	Down	3	LOC103866765;LOC103870663;LOC103871797
G2-like	ALL	154	LOC103864545;LOC103854324;LOC103855640;LOC108868801;LOC103869643;LOC103871136;LOC103871163;LOC103871388;LOC103873783;LOC103831963;LOC103849734;LOC103849708;LOC103847329;LOC103828237;LOC103850633;LOC103850355;LOC103851049;LOC103851173;LOC103851819;LOC103852516;LOC103852594;LOC103852662;LOC103853188;LOC103868161;LOC103848554;LOC103848864;LOC103848466;LOC103853849;LOC103832763;LOC103832766;LOC103854…
G2-like	DEG	52	LOC103827534;LOC103827611;LOC103827790;LOC103827922;LOC103828177;LOC103828237;LOC103829805;LOC103830485;LOC103830924;LOC103831255;LOC103831590;LOC103832590;LOC103832766;LOC103834747;LOC103835671;LOC103838005;LOC103839360;LOC103839454;LOC103842978;LOC103842980;LOC103843260;LOC103843873;LOC103845089;LOC103846321;LOC103847022;LOC103847329;LOC103848554;LOC103849708;LOC103849734;LOC103850633;LOC103851…
G2-like	Up	14	LOC103827611;LOC103828177;LOC103828237;LOC103830485;LOC103831255;LOC103832766;LOC103834747;LOC103838005;LOC103854324;LOC103860014;LOC103862509;LOC103866525;LOC103873296;LOC103873783
G2-like	Down	38	LOC103827534;LOC103827790;LOC103827922;LOC103829805;LOC103830924;LOC103831590;LOC103832590;LOC103835671;LOC103839360;LOC103839454;LOC103842978;LOC103842980;LOC103843260;LOC103843873;LOC103845089;LOC103846321;LOC103847022;LOC103847329;LOC103848554;LOC103849708;LOC103849734;LOC103850633;LOC103851819;LOC103852594;LOC103852662;LOC103855640;LOC103857923;LOC103858124;LOC103859491;LOC103865439;LOC103866…
GATA	ALL	63	LOC103866996;LOC103869353;LOC103835559;LOC103850309;LOC103855526;LOC103862121;LOC103862965;LOC103865903;LOC103870102;GATA1;LOC103835371;LOC103835771;LOC103835793;LOC103839456;LOC103849709;LOC103851805;LOC103853786;LOC103854586;LOC103854842;LOC103856792;LOC103859688;LOC103859873;LOC103860012;LOC103860673;LOC103860688;LOC103860826;LOC103861486;LOC103861615;LOC103862202;LOC103862367;LOC103862478;LOC…
GATA	DEG	30	GATA1;LOC103827667;LOC103828397;LOC103829992;LOC103830264;LOC103832836;LOC103834988;LOC103836410;LOC103837151;LOC103837683;LOC103837858;LOC103839456;LOC103841007;LOC103841382;LOC103841901;LOC103843419;LOC103849709;LOC103854586;LOC103856792;LOC103859688;LOC103860673;LOC103860826;LOC103862367;LOC103862478;LOC103866187;LOC103869353;LOC103869729;LOC103870102;LOC103871545;LOC103874430
GATA	Up	6	LOC103827667;LOC103832836;LOC103836410;LOC103856792;LOC103862367;LOC103871545
GATA	Down	24	GATA1;LOC103828397;LOC103829992;LOC103830264;LOC103834988;LOC103837151;LOC103837683;LOC103837858;LOC103839456;LOC103841007;LOC103841382;LOC103841901;LOC103843419;LOC103849709;LOC103854586;LOC103859688;LOC103860673;LOC103860826;LOC103862478;LOC103866187;LOC103869353;LOC103869729;LOC103870102;LOC103874430
GRAS	ALL	49	LOC103858567;LOC103866272;LOC103868300;LOC103873732;LOC103852095;LOC103852324;PAT1;LOC103857726;LOC103858159;LOC103862490;LOC117125701;LOC103862567;LOC103862870;LOC103864129;LOC103864937;LOC103870073;LOC103855161;LOC103871348;LOC103871035;LOC103871334;LOC117125857;LOC103872411;LOC103872980;LOC103874930;LOC103827572;LOC103839968;LOC103828848;LOC103829376;LOC103829505;LOC103829567;LOC103850094;LOC1…
GRAS	DEG	29	LOC103827572;LOC103829376;LOC103830132;LOC103836438;LOC103836942;LOC103837238;LOC103838300;LOC103838342;LOC103839478;LOC103839968;LOC103841338;LOC103843449;LOC103843450;LOC103845369;LOC103852095;LOC103852324;LOC103858567;LOC103862567;LOC103864129;LOC103864937;LOC103868300;LOC103871035;LOC103871334;LOC103872411;LOC103872980;LOC103873732;LOC103874930;LOC117125857;PAT1
GRAS	Up	19	LOC103829376;LOC103836438;LOC103837238;LOC103839968;LOC103841338;LOC103843449;LOC103843450;LOC103845369;LOC103852095;LOC103864937;LOC103868300;LOC103871035;LOC103871334;LOC103872411;LOC103872980;LOC103873732;LOC103874930;LOC117125857;PAT1
GRAS	Down	10	LOC103827572;LOC103830132;LOC103836942;LOC103838300;LOC103838342;LOC103839478;LOC103852324;LOC103858567;LOC103862567;LOC103864129
GRF	ALL	16	LOC103858126;LOC103864387;LOC103852019;LOC103857622;LOC103858395;GRF5;LOC103861465;LOC103862578;LOC103872152;LOC103865541;LOC103866214;LOC103867286;LOC103870079;LOC103828496;LOC103850270;LOC103841221
GRF	DEG	8	GRF5;LOC103841221;LOC103850270;LOC103852019;LOC103858126;LOC103861465;LOC103862578;LOC103865541
GRF	Up	3	LOC103852019;LOC103861465;LOC103865541
GRF	Down	5	GRF5;LOC103841221;LOC103850270;LOC103858126;LOC103862578
GeBP	ALL	23	LOC103864709;LOC103862997;LOC103831052;LOC103850023;LOC103861536;LOC103848165;LOC103838558;LOC103838549;LOC103849644;LOC103863621;LOC103863701;LOC103863852;LOC103863853;LOC103863854;LOC103864145;LOC103865534;LOC103868311;LOC103849159;LOC103871907;LOC103874565;LOC103828812;LOC103838435;LOC103843240
GeBP	DEG	5	LOC103828812;LOC103863621;LOC103863701;LOC103864145;LOC103874565
GeBP	Up	3	LOC103828812;LOC103863621;LOC103874565
GeBP	Down	2	LOC103863701;LOC103864145
HB-PHD	ALL	5	LOC103853065;LOC103837222;LOC103869447;LOC103869449;LOC103834696
HB-PHD	DEG	0	--
HB-PHD	Up	0	--
HB-PHD	Down	0	--
HB-other	ALL	12	LOC103838095;LOC103868178;LOC103869571;LOC103872312;LOC103827923;LOC103832849;LOC103835318;LOC103846745;LOC103846915;LOC103838952;LOC103841922;LOC103846735
HB-other	DEG	2	LOC103846735;LOC103872312
HB-other	Up	1	LOC103846735
HB-other	Down	1	LOC103872312
HD-ZIP	ALL	100	LOC103855378;LOC103857600;LOC103866178;LOC103850318;LOC103859403;LOC103863308;LOC103868148;LOC103869156;LOC103844167;LOC103850065;LOC103850512;LOC103850970;LOC103851099;LOC103851303;LOC103851488;LOC103851999;LOC103852612;LOC103852693;LOC103854076;LOC103855293;LOC103855339;LOC103855538;LOC103855539;LOC103855688;LOC103856117;LOC103858855;LOC103860113;LOC103860914;LOC103861249;LOC103862493;LOC103862…
HD-ZIP	DEG	50	LOC103827858;LOC103830285;LOC103830911;LOC103831624;LOC103831820;LOC103832807;LOC103834031;LOC103834507;LOC103835080;LOC103835624;LOC103835932;LOC103836906;LOC103839531;LOC103839568;LOC103839805;LOC103839970;LOC103840675;LOC103841889;LOC103842010;LOC103844157;LOC103845484;LOC103846254;LOC103847009;LOC103849628;LOC103850065;LOC103850168;LOC103850318;LOC103850970;LOC103852612;LOC103855146;LOC103855…
HD-ZIP	Up	17	LOC103830285;LOC103834031;LOC103836906;LOC103839970;LOC103842010;LOC103847009;LOC103849628;LOC103850168;LOC103855146;LOC103855339;LOC103862581;LOC103862806;LOC103866293;LOC103866443;LOC103866919;LOC103870983;LOC103872116
HD-ZIP	Down	33	LOC103827858;LOC103830911;LOC103831624;LOC103831820;LOC103832807;LOC103834507;LOC103835080;LOC103835624;LOC103835932;LOC103839531;LOC103839568;LOC103839805;LOC103840675;LOC103841889;LOC103844157;LOC103845484;LOC103846254;LOC103850065;LOC103850318;LOC103850970;LOC103852612;LOC103855293;LOC103855688;LOC103856117;LOC103860914;LOC103865189;LOC103865350;LOC103866181;LOC103867425;LOC103868148;LOC103869…
HRT-like	ALL	3	LOC103868467;LOC103866492;LOC103845108
HRT-like	DEG	1	LOC103868467
HRT-like	Up	0	--
HRT-like	Down	1	LOC103868467
HSF	ALL	97	LOC103862791;LOC103855665;LOC103856909;LOC103857530;LOC103857601;LOC108871121;LOC103864388;LOC103827874;LOC103874380;LOC103834305;LOC103838431;LOC103843941;LOC103851069;LOC103852254;LOC103852501;LOC103852771;LOC103853377;LOC117132072;LOC103848835;LOC103854031;LOC103854971;LOC103854972;LOC103855113;LOC103857501;LOC103857915;LOC103857993;LOC103858372;LOC103858608;LOC103858992;LOC103859828;LOC103859…
HSF	DEG	35	LOC103827914;LOC103833101;LOC103834087;LOC103839646;LOC103840825;LOC103842407;LOC103843941;LOC103844740;LOC103847365;LOC103848835;LOC103849821;LOC103851069;LOC103851757;LOC103852501;LOC103854031;LOC103854971;LOC103854972;LOC103855124;LOC103855665;LOC103856909;LOC103857993;LOC103858372;LOC103858608;LOC103858992;LOC103859975;LOC103860242;LOC103862516;LOC103862791;LOC103863505;LOC103863574;LOC103864…
HSF	Up	29	LOC103827914;LOC103834087;LOC103839646;LOC103840825;LOC103843941;LOC103847365;LOC103848835;LOC103849821;LOC103851069;LOC103852501;LOC103854031;LOC103854971;LOC103854972;LOC103855124;LOC103855665;LOC103856909;LOC103857993;LOC103858372;LOC103858608;LOC103858992;LOC103860242;LOC103862516;LOC103862791;LOC103863505;LOC103863574;LOC103864170;LOC103864175;LOC103867351;LOC103874639
HSF	Down	6	LOC103833101;LOC103842407;LOC103844740;LOC103851757;LOC103859975;LOC103872789
LBD	ALL	64	LOC103859023;LOC103828070;LOC103842520;LOC103828214;LOC103843350;LOC103852288;LOC103852815;LOC103853305;LOC103854310;LOC103854223;LOC103855327;LOC103857294;LOC103857934;LOC103858016;LOC103858293;LOC103858968;LOC103859556;LOC103860639;LOC103862548;LOC103862995;LOC103864483;LOC103864891;LOC103865014;LOC103865030;LOC103865147;LOC103865808;LOC103865946;LOC103865947;LOC103866208;LOC103866207;LOC103866…
LBD	DEG	19	LOC103828784;LOC103829504;LOC103829748;LOC103837000;LOC103837612;LOC103840914;LOC103842845;LOC103846953;LOC103854223;LOC103857294;LOC103858293;LOC103860639;LOC103862548;LOC103865014;LOC103867963;LOC103870376;LOC103871535;LOC103872445;LOC103873190
LBD	Up	6	LOC103837000;LOC103846953;LOC103854223;LOC103857294;LOC103865014;LOC103873190
LBD	Down	13	LOC103828784;LOC103829504;LOC103829748;LOC103837612;LOC103840914;LOC103842845;LOC103858293;LOC103860639;LOC103862548;LOC103867963;LOC103870376;LOC103871535;LOC103872445
LFY	ALL	2	LOC103249142;LOC103249152
LFY	DEG	2	LOC103249142;LOC103249152
LFY	Up	2	LOC103249142;LOC103249152
LFY	Down	0	--
LSD	ALL	5	LOC103858192;LOC103861197;LOC103874754;LOC103834161;LOC103834185
LSD	DEG	1	LOC103834185
LSD	Up	0	--
LSD	Down	1	LOC103834185
M-type_MADS	ALL	94	LOC103860349;LOC103829542;LOC117126795;LOC103829532;LOC103837933;LOC103846136;LOC103845485;LOC103850007;LOC103850056;LOC103850059;LOC103850623;LOC117125687;LOC103851500;LOC103851501;LOC103868267;LOC103854647;LOC103854696;LOC103854828;LOC103854830;LOC103854838;LOC103854839;LOC103855295;LOC103856970;LOC103858217;LOC103859172;LOC103870790;LOC103863673;LOC117133336;LOC103863928;LOC103863942;LOC103863…
M-type_MADS	DEG	13	LOC103829322;LOC103833404;LOC103840849;LOC103845485;LOC103846136;LOC103848482;LOC103850007;LOC103859172;LOC103863673;LOC103863928;LOC103874473;LOC103875450;LOC108869892
M-type_MADS	Up	10	LOC103829322;LOC103840849;LOC103845485;LOC103846136;LOC103848482;LOC103850007;LOC103859172;LOC103863673;LOC103874473;LOC108869892
M-type_MADS	Down	3	LOC103833404;LOC103863928;LOC103875450
MIKC_MADS	ALL	93	LOC103856547;LOC103840485;LOC103856965;LOC103860605;LOC103862215;LOC103863210;LOC103842962;LOC103850339;LOC103851336;LOC103852552;LOC103852713;LOC103853937;LOC103854491;LOC103854906;LOC103854924;LOC103854955;LOC103854984;LOC103855272;LOC103855273;LOC103855275;LOC103855854;LOC103856031;LOC103856162;LOC103856435;LOC103857163;LOC103857164;LOC103857284;LOC103858178;SOC1;LOC103858546;LOC103860514;LOC1…
MIKC_MADS	DEG	30	FLC1;LOC103830095;LOC103831676;LOC103832718;LOC103835412;LOC103839919;LOC103840269;LOC103840485;LOC103841644;LOC103850339;LOC103852713;LOC103853937;LOC103855272;LOC103855273;LOC103855275;LOC103855854;LOC103856031;LOC103857284;LOC103860551;LOC103860605;LOC103861349;LOC103863049;LOC103866224;LOC103866661;LOC103866912;LOC103866913;LOC103873930;LOC103873932;LOC103874654;LOC103875390
MIKC_MADS	Up	13	LOC103830095;LOC103835412;LOC103840269;LOC103840485;LOC103841644;LOC103855275;LOC103860551;LOC103860605;LOC103861349;LOC103863049;LOC103866912;LOC103866913;LOC103874654
MIKC_MADS	Down	17	FLC1;LOC103831676;LOC103832718;LOC103839919;LOC103850339;LOC103852713;LOC103853937;LOC103855272;LOC103855273;LOC103855854;LOC103856031;LOC103857284;LOC103866224;LOC103866661;LOC103873930;LOC103873932;LOC103875390
MYB	ALL	267	LOC103857696;LOC103861662;LOC103832978;LOC103847130;LOC103850523;LOC103855673;LOC103856815;LOC103864180;LOC103859038;LOC103860220;LOC103863322;LOC103867859;LOC103827837;LOC103831818;LOC103833774;LOC103842503;LOC103849769;LOC103849714;LOC103849707;LOC103845973;LOC103847011;LOC103848147;LOC103848231;LOC103849889;LOC103849945;LOC103843907;LOC103842799;LOC103850427;LOC103850701;LOC103850330;LOC103850…
MYB	DEG	88	LOC103827837;LOC103828646;LOC103828761;LOC103829318;LOC103829517;LOC103830700;LOC103830976;LOC103831245;LOC103831818;LOC103831916;LOC103831917;LOC103831932;LOC103832394;LOC103833700;LOC103834480;LOC103834518;LOC103835025;LOC103835887;LOC103836311;LOC103837381;LOC103837414;LOC103840557;LOC103840842;LOC103840922;LOC103841950;LOC103843348;LOC103845898;LOC103845973;LOC103846317;LOC103846712;LOC103846…
MYB	Up	40	LOC103828646;LOC103829318;LOC103830976;LOC103831245;LOC103831818;LOC103831932;LOC103832394;LOC103833700;LOC103834480;LOC103835025;LOC103835887;LOC103836311;LOC103837414;LOC103840557;LOC103843348;LOC103845973;LOC103846317;LOC103848147;LOC103848231;LOC103850427;LOC103850831;LOC103852467;LOC103853045;LOC103855651;LOC103855654;LOC103857427;LOC103858520;LOC103858909;LOC103859162;LOC103859307;LOC103860…
MYB	Down	48	LOC103827837;LOC103828761;LOC103829517;LOC103830700;LOC103831916;LOC103831917;LOC103834518;LOC103837381;LOC103840842;LOC103840922;LOC103841950;LOC103845898;LOC103846712;LOC103846919;LOC103847164;LOC103847460;LOC103850282;LOC103850523;LOC103850980;LOC103851056;LOC103851129;LOC103852086;LOC103852904;LOC103854195;LOC103854958;LOC103855087;LOC103855314;LOC103855740;LOC103855916;LOC103856266;LOC103857…
MYB_related	ALL	228	LOC103864107;LOC103833283;LOC103867386;LOC103854792;LOC103861797;LOC103866928;LOC103868158;LOC103827702;LOC103873585;LOC103872961;LOC103828832;LOC103830449;LOC103832218;LOC103839923;LOC103840282;LOC103845457;LOC103847402;LOC108871578;LOC103848599;LOC103848060;LOC103849006;LOC103850559;LOC103850630;LOC103850900;LOC103851098;LOC103851551;LOC103851947;LOC103852047;LOC103852624;MYBL2-2;LOC103852767;L…
MYB_related	DEG	118	EPR1;LOC103827702;LOC103827801;LOC103828065;LOC103828400;LOC103828718;LOC103830449;LOC103830900;LOC103831454;LOC103831733;LOC103831780;LOC103832964;LOC103834985;LOC103835124;LOC103835205;LOC103836354;LOC103836661;LOC103837176;LOC103837230;LOC103837654;LOC103837875;LOC103838087;LOC103838266;LOC103838600;LOC103839529;LOC103839760;LOC103840282;LOC103840934;LOC103841164;LOC103841394;LOC103841694;LOC1…
MYB_related	Up	43	EPR1;LOC103831780;LOC103835124;LOC103839529;LOC103840934;LOC103841164;LOC103841862;LOC103842747;LOC103844751;LOC103845260;LOC103845367;LOC103845398;LOC103846538;LOC103847419;LOC103848060;LOC103850559;LOC103850900;LOC103851098;LOC103852624;LOC103852923;LOC103853804;LOC103854663;LOC103856034;LOC103856239;LOC103856607;LOC103856698;LOC103856794;LOC103857116;LOC103857650;LOC103860178;LOC103860911;LOC1…
MYB_related	Down	75	LOC103827702;LOC103827801;LOC103828065;LOC103828400;LOC103828718;LOC103830449;LOC103830900;LOC103831454;LOC103831733;LOC103832964;LOC103834985;LOC103835205;LOC103836354;LOC103836661;LOC103837176;LOC103837230;LOC103837654;LOC103837875;LOC103838087;LOC103838266;LOC103838600;LOC103839760;LOC103840282;LOC103841394;LOC103841694;LOC103842534;LOC103842704;LOC103843940;LOC103844616;LOC103844922;LOC103845…
NAC	ALL	216	LOC103870065;LOC103853758;LOC103854361;LOC103854379;LOC103855918;LOC103867111;LOC103829380;LOC103831350;LOC103838076;LOC103840722;LOC103840729;LOC103841667;LOC103849721;LOC103847507;LOC103847517;LOC103847527;LOC103850060;LOC103850061;LOC103844107;LOC103842942;LOC103850547;LOC103850666;LOC103850712;LOC103850713;LOC103850721;LOC103850760;LOC103850849;LOC103851167;LOC103851432;LOC103851438;LOC103851…
NAC	DEG	81	LOC103827519;LOC103827724;LOC103828433;LOC103829163;LOC103829311;LOC103829661;LOC103830156;LOC103831344;LOC103832101;LOC103832544;LOC103833604;LOC103836814;LOC103837065;LOC103837200;LOC103837791;LOC103838076;LOC103840596;LOC103840722;LOC103840729;LOC103841667;LOC103842942;LOC103844607;LOC103844609;LOC103844610;LOC103844673;LOC103844860;LOC103845094;LOC103846521;LOC103847039;LOC103847191;LOC103847…
NAC	Up	60	LOC103827724;LOC103829311;LOC103829661;LOC103830156;LOC103831344;LOC103832544;LOC103833604;LOC103836814;LOC103837065;LOC103837200;LOC103840722;LOC103840729;LOC103841667;LOC103844607;LOC103844609;LOC103844610;LOC103844673;LOC103844860;LOC103846521;LOC103847039;LOC103847191;LOC103847201;LOC103847293;LOC103850060;LOC103850061;LOC103850145;LOC103850666;LOC103850713;LOC103850721;LOC103851432;LOC103853…
NAC	Down	21	LOC103827519;LOC103828433;LOC103829163;LOC103832101;LOC103837791;LOC103838076;LOC103840596;LOC103842942;LOC103845094;LOC103849721;LOC103850849;LOC103851438;LOC103854379;LOC103856047;LOC103857937;LOC103859485;LOC103864878;LOC103869660;LOC103873617;LOC103873643;LOC117125936
NF-X1	ALL	4	LOC103871791;LOC103833819;LOC103868115;LOC103846906
NF-X1	DEG	2	LOC103868115;LOC103871791
NF-X1	Up	2	LOC103868115;LOC103871791
NF-X1	Down	0	--
NF-YA	ALL	19	LOC103836529;LOC103842343;LOC103849907;LOC103850828;LOC103852805;LOC103855982;LOC103859112;LOC103859880;LOC103867423;LOC103832749;LOC103869216;LOC103871071;LOC103830778;LOC103831785;LOC103832630;LOC103840389;LOC103842742;LOC103846627;LOC103846990
NF-YA	DEG	9	LOC103832749;LOC103840389;LOC103846627;LOC103849907;LOC103850828;LOC103852805;LOC103859880;LOC103869216;LOC103871071
NF-YA	Up	7	LOC103832749;LOC103840389;LOC103846627;LOC103852805;LOC103859880;LOC103869216;LOC103871071
NF-YA	Down	2	LOC103849907;LOC103850828
NF-YB	ALL	24	LOC103840387;LOC103853830;LOC103855765;LOC103857654;LOC103857825;LOC103858257;LOC103859649;LOC103860377;LOC103865575;LOC103866344;LOC103867074;LOC103869864;LOC103871639;LOC103827627;LOC103829359;LOC103829668;LOC103836262;LOC103837349;LOC103837636;LOC103839512;LOC103839510;LOC103869085;LOC103841259;LOC103847137
NF-YB	DEG	8	LOC103829668;LOC103837349;LOC103840387;LOC103847137;LOC103853830;LOC103857654;LOC103859649;LOC103866344
NF-YB	Up	6	LOC103829668;LOC103837349;LOC103840387;LOC103847137;LOC103853830;LOC103859649
NF-YB	Down	2	LOC103857654;LOC103866344
NF-YC	ALL	14	LOC103845524;LOC103851275;LOC103859444;LOC103871543;LOC103871634;LOC103873128;LOC103873759;LOC103827983;LOC103830155;LOC103836365;LOC103843367;LOC103843421;LOC103847093;LOC103847094
NF-YC	DEG	8	LOC103827983;LOC103843367;LOC103845524;LOC103847093;LOC103851275;LOC103871543;LOC103871634;LOC103873128
NF-YC	Up	5	LOC103843367;LOC103845524;LOC103851275;LOC103871543;LOC103873128
NF-YC	Down	3	LOC103827983;LOC103847093;LOC103871634
NZZ/SPL	ALL	2	LOC103867043;LOC103861687
NZZ/SPL	DEG	0	--
NZZ/SPL	Up	0	--
NZZ/SPL	Down	0	--
Nin-like	ALL	26	LOC103874820;LOC103829610;LOC103861648;LOC103851025;LOC103853408;LOC103858074;LOC103858072;LOC103861456;LOC103862400;LOC103866075;LOC103866723;LOC103872852;LOC103874190;LOC103828104;LOC103845991;LOC103829417;LOC103829881;LOC103830221;LOC103831921;LOC103832092;LOC103835787;LOC103836271;LOC103837761;LOC103849701;LOC103844783;LOC103846356
Nin-like	DEG	12	LOC103828104;LOC103829417;LOC103835787;LOC103845991;LOC103858072;LOC103858074;LOC103861648;LOC103862400;LOC103866075;LOC103866723;LOC103872852;LOC103874820
Nin-like	Up	9	LOC103829417;LOC103835787;LOC103845991;LOC103858072;LOC103858074;LOC103861648;LOC103866075;LOC103866723;LOC103872852
Nin-like	Down	3	LOC103828104;LOC103862400;LOC103874820
RAV	ALL	13	LOC103852529;LOC103853887;LOC103868609;LOC103871300;LOC103871324;LOC103871326;LOC103871341;LOC103871946;LOC103875354;LOC103833213;LOC103835464;LOC103840594;LOC103843064
RAV	DEG	4	LOC103835464;LOC103840594;LOC103852529;LOC103871946
RAV	Up	3	LOC103835464;LOC103840594;LOC103852529
RAV	Down	1	LOC103871946
S1Fa-like	ALL	2	LOC103863420;LOC103841261
S1Fa-like	DEG	0	--
S1Fa-like	Up	0	--
S1Fa-like	Down	0	--
SAP	ALL	1	LOC103849190
SAP	DEG	0	--
SAP	Up	0	--
SAP	Down	0	--
SBP	ALL	29	LOC103840895;LOC103851198;LOC103852554;LOC103853034;LOC103857275;LOC103857508;LOC103863019;LOC103865301;LOC103865930;LOC103849484;LOC103866616;LOC103867507;LOC103868453;LOC103869942;LOC103871144;LOC103872891;LOC103827978;LOC103829068;LOC103829069;LOC103830125;LOC103831318;LOC103832120;LOC103835406;LOC103839253;LOC103839042;LOC103839045;LOC103843824;LOC103844692;LOC103845803
SBP	DEG	15	LOC103827978;LOC103829068;LOC103829069;LOC103830125;LOC103832120;LOC103839253;LOC103849484;LOC103857275;LOC103857508;LOC103863019;LOC103865301;LOC103865930;LOC103866616;LOC103868453;LOC103872891
SBP	Up	3	LOC103829069;LOC103832120;LOC103872891
SBP	Down	12	LOC103827978;LOC103829068;LOC103830125;LOC103839253;LOC103849484;LOC103857275;LOC103857508;LOC103863019;LOC103865301;LOC103865930;LOC103866616;LOC103868453
SRS	ALL	17	LOC103869167;LOC103872632;LOC103850822;LOC103852959;LOC103862463;LOC103863234;LOC103864269;SRS7;LOC103828429;LOC117126656;LOC103830646;LOC103832000;LOC103841026;LOC103841356;LOC103846647;LOC103829616;LOC117130571
SRS	DEG	4	LOC103841356;LOC103846647;LOC103850822;LOC103852959
SRS	Up	0	--
SRS	Down	4	LOC103841356;LOC103846647;LOC103850822;LOC103852959
STAT	ALL	3	LOC103872490;LOC103875046;LOC103839640
STAT	DEG	1	LOC103875046
STAT	Up	1	LOC103875046
STAT	Down	0	--
TALE	ALL	37	LOC103865094;LOC103850218;LOC103851331;LOC103850437;LOC103850287;LOC103852657;LOC103852950;LOC103854769;LOC103855442;LOC103855895;LOC103857602;LOC103858468;LOC103860455;LOC103862107;LOC103862209;LOC103862360;LOC103864082;LOC103864492;LOC103864766;LOC103865497;LOC103867328;LOC103872770;LOC103874387;LOC103846039;LOC103830651;LOC103831994;LOC103831995;LOC103835006;LOC103835665;LOC103835834;LOC103838…
TALE	DEG	18	LOC103830651;LOC103831995;LOC103835006;LOC103835834;LOC103847484;LOC103850218;LOC103850287;LOC103852657;LOC103852950;LOC103854769;LOC103855895;LOC103860455;LOC103862209;LOC103862360;LOC103864082;LOC103865497;LOC103874387;STM
TALE	Up	10	LOC103830651;LOC103835006;LOC103847484;LOC103850287;LOC103852950;LOC103854769;LOC103855895;LOC103864082;LOC103865497;LOC103874387
TALE	Down	8	LOC103831995;LOC103835834;LOC103850218;LOC103852657;LOC103860455;LOC103862209;LOC103862360;STM
TCP	ALL	43	LOC103856308;LOC103838007;LOC103841727;LOC117131903;LOC103852124;LOC103852386;LOC103852526;LOC103852605;LOC103852745;LOC103854351;LOC117132164;LOC103854905;LOC103854927;LOC103855757;LOC103855775;LOC103858182;LOC103858942;LOC103859604;LOC103859756;LOC103860559;LOC103860988;LOC103864047;LOC103866914;LOC103867916;LOC103869962;LOC103870932;LOC103873222;LOC103874198;LOC103875255;LOC103830917;LOC103831…
TCP	DEG	17	LOC103831037;LOC103831157;LOC103831371;LOC103831715;LOC103832684;LOC103838007;LOC103847150;LOC103852526;LOC103855775;LOC103856308;LOC103860988;LOC103864047;LOC103865427;LOC103866914;LOC103867916;LOC103874198;LOC117131903
TCP	Up	5	LOC103838007;LOC103856308;LOC103860988;LOC103864047;LOC103867916
TCP	Down	12	LOC103831037;LOC103831157;LOC103831371;LOC103831715;LOC103832684;LOC103847150;LOC103852526;LOC103855775;LOC103865427;LOC103866914;LOC103874198;LOC117131903
Trihelix	ALL	63	LOC108872178;LOC103868920;LOC117125618;LOC103842297;LOC103847088;LOC103850420;LOC103850507;LOC103852127;LOC103853053;LOC103853054;LOC103853831;LOC117131705;LOC117131706;LOC103854639;LOC103855423;LOC103855535;LOC103857766;LOC103858141;LOC103859272;LOC117132605;LOC103859763;LOC103860039;LOC103865277;LOC103866826;LOC103867126;LOC103867524;LOC103832746;LOC103869536;LOC103870374;LOC103870494;LOC103870…
Trihelix	DEG	25	LOC103828592;LOC103828785;LOC103832141;LOC103833990;LOC103835755;LOC103840254;LOC103841352;LOC103842297;LOC103847369;LOC103848630;LOC103850420;LOC103850507;LOC103853831;LOC103854392;LOC103854639;LOC103855423;LOC103855535;LOC103858141;LOC103859272;LOC103865277;LOC103867524;LOC103869536;LOC103870494;LOC103870495;LOC103872055
Trihelix	Up	16	LOC103828592;LOC103832141;LOC103833990;LOC103842297;LOC103848630;LOC103850420;LOC103853831;LOC103854392;LOC103854639;LOC103855423;LOC103858141;LOC103859272;LOC103869536;LOC103870494;LOC103870495;LOC103872055
Trihelix	Down	9	LOC103828785;LOC103835755;LOC103840254;LOC103841352;LOC103847369;LOC103850507;LOC103855535;LOC103865277;LOC103867524
VOZ	ALL	4	LOC103865944;LOC103866633;LOC103835313;LOC103838946
VOZ	DEG	2	LOC103838946;LOC103866633
VOZ	Up	2	LOC103838946;LOC103866633
VOZ	Down	0	--
WOX	ALL	27	LOC103875250;LOC103828205;LOC103850597;LOC103851130;LOC103851583;LOC103853675;LOC103857514;LOC103858283;LOC103859737;LOC103862417;LOC103864903;LOC103867499;LOC103868722;LOC103869622;LOC103870362;LOC103855175;LOC103872836;LOC103872858;LOC103874095;LOC103828454;LOC103833100;LOC103835536;LOC103837833;LOC103843178;LOC103845358;LOC103845897;LOC103846917
WOX	DEG	11	LOC103833100;LOC103845897;LOC103850597;LOC103853675;LOC103862417;LOC103868722;LOC103870362;LOC103872836;LOC103872858;LOC103874095;LOC103875250
WOX	Up	5	LOC103845897;LOC103850597;LOC103853675;LOC103870362;LOC103872858
WOX	Down	6	LOC103833100;LOC103862417;LOC103868722;LOC103872836;LOC103874095;LOC103875250
WRKY	ALL	1062	LOC103851482;LOC103873962;LOC103846230;LOC103854644;LOC103874733;LOC103829070;LOC103837357;LOC103837835;LOC103843292;LRRII5;LOC103850090;LOC103850407;LOC103850563;LOC103851368;WRKY18;WRKY74;LOC103852110;LOC103852207;LOC117134422;LOC103853036;LOC103853285;LOC103853623;LOC103855178;LOC103853953;LOC103856138;LOC103856745;LOC103856756;LOC103856956;LOC103857982;LOC103858973;LOC103858978;LOC103859640;L…
WRKY	DEG	420	CTR1;LOC103827557;LOC103827588;LOC103827670;LOC103827736;LOC103827800;LOC103827981;LOC103828111;LOC103828112;LOC103828303;LOC103828365;LOC103828932;LOC103828934;LOC103828942;LOC103829020;LOC103829070;LOC103829401;LOC103829497;LOC103829559;LOC103829574;LOC103830033;LOC103830167;LOC103830172;LOC103830198;LOC103830336;LOC103830471;LOC103830477;LOC103830739;LOC103830873;LOC103830933;LOC103831090;LOC1…
WRKY	Up	218	CTR1;LOC103827670;LOC103827736;LOC103827800;LOC103828112;LOC103828365;LOC103829020;LOC103829559;LOC103830336;LOC103830471;LOC103830477;LOC103830933;LOC103831090;LOC103831138;LOC103831140;LOC103831182;LOC103831520;LOC103831589;LOC103831907;LOC103832180;LOC103832231;LOC103832331;LOC103832573;LOC103832962;LOC103833113;LOC103834026;LOC103834093;LOC103834413;LOC103834483;LOC103834643;LOC103834648;LOC1…
WRKY	Down	202	LOC103827557;LOC103827588;LOC103827981;LOC103828111;LOC103828303;LOC103828932;LOC103828934;LOC103828942;LOC103829070;LOC103829401;LOC103829497;LOC103829574;LOC103830033;LOC103830167;LOC103830172;LOC103830198;LOC103830739;LOC103830873;LOC103831106;LOC103831281;LOC103831574;LOC103831826;LOC103831844;LOC103831904;LOC103832116;LOC103832427;LOC103832652;LOC103832824;LOC103832887;LOC103832930;LOC103833…
Whirly	ALL	3	LOC103827509;LOC103831651;LOC103836074
Whirly	DEG	1	LOC103831651
Whirly	Up	1	LOC103831651
Whirly	Down	0	--
YABBY	ALL	11	LOC103858163;LOC103858348;LOC103866196;LOC103871588;LOC103829273;LOC103830131;LOC103831319;LOC103836389;LOC103840760;LOC103843396;LOC103843397
YABBY	DEG	1	LOC103858163
YABBY	Up	0	--
YABBY	Down	1	LOC103858163
ZF-HD	ALL	30	LOC103862371;LOC103852596;LOC103852940;LOC103853989;LOC103855300;LOC103856558;LOC103860674;LOC103863915;LOC103872237;LOC103872686;LOC103873973;LOC103875120;LOC103875121;LOC103830655;LOC103830691;LOC103831933;LOC103831983;LOC103834899;LOC103835881;LOC103837038;LOC103837039;LOC103837578;LOC103837853;LOC103839282;LOC103839281;LOC103841009;LOC103842678;LOC103842951;LOC103842967;LOC103846431
ZF-HD	DEG	15	LOC103830655;LOC103831983;LOC103835881;LOC103837039;LOC103837578;LOC103841009;LOC103842951;LOC103842967;LOC103846431;LOC103852596;LOC103853989;LOC103855300;LOC103860674;LOC103872237;LOC103873973
ZF-HD	Up	2	LOC103846431;LOC103852596
ZF-HD	Down	13	LOC103830655;LOC103831983;LOC103835881;LOC103837039;LOC103837578;LOC103841009;LOC103842951;LOC103842967;LOC103853989;LOC103855300;LOC103860674;LOC103872237;LOC103873973
bHLH	ALL	328	LOC103857186;LOC103862298;LOC103871090;LOC103837276;LOC103843882;LOC103852197;LOC103853098;LOC103853832;LOC103854095;LOC103855208;LOC117132419;LOC103855832;LOC103858529;LOC103858945;LOC103858954;LOC108869130;LOC103863179;LOC103869671;LOC103827941;LOC103874479;LOC103829672;LOC103830854;LOC103831991;LOC103833279;LOC103832202;LOC103834883;LOC103835879;LOC103836899;LOC103837246;LOC103838840;LOC103839…
bHLH	DEG	121	EGL3;LOC103827703;LOC103828402;LOC103828915;LOC103829328;LOC103829540;LOC103830078;LOC103830338;LOC103830799;LOC103830949;LOC103831292;LOC103831644;LOC103831728;LOC103832202;LOC103834727;LOC103834973;LOC103835022;LOC103835250;LOC103835374;LOC103835382;LOC103835879;LOC103836515;LOC103836899;LOC103836915;LOC103837246;LOC103837276;LOC103837851;LOC103838182;LOC103838190;LOC103838291;LOC103838437;LOC1…
bHLH	Up	46	LOC103830078;LOC103831644;LOC103835022;LOC103835374;LOC103836899;LOC103837276;LOC103839579;LOC103839580;LOC103842035;LOC103842268;LOC103843287;LOC103843290;LOC103844521;LOC103844596;LOC103844925;LOC103845239;LOC103851945;LOC103852181;LOC103852197;LOC103852762;LOC103854299;LOC103858298;LOC103858529;LOC103858733;LOC103858879;LOC103862298;LOC103864827;LOC103865775;LOC103865936;LOC103866310;LOC103866…
bHLH	Down	75	EGL3;LOC103827703;LOC103828402;LOC103828915;LOC103829328;LOC103829540;LOC103830338;LOC103830799;LOC103830949;LOC103831292;LOC103831728;LOC103832202;LOC103834727;LOC103834973;LOC103835250;LOC103835382;LOC103835879;LOC103836515;LOC103836915;LOC103837246;LOC103837851;LOC103838182;LOC103838190;LOC103838291;LOC103838437;LOC103838715;LOC103839418;LOC103839585;LOC103839981;LOC103840273;LOC103841766;LOC1…
bZIP	ALL	142	LOC103858218;LOC103866462;LOC103872246;LOC103832273;LOC103836519;LOC103842661;LOC103856711;LOC103867411;LOC103828747;LOC103837451;LOC103839184;LOC103845632;LOC103847288;LOC103850638;LOC103850347;LOC103850763;LOC103851007;LOC103852538;LOC103852947;LOC103853909;LOC103854498;LOC103854621;LOC103854786;LOC103855287;LOC103855703;LOC103856165;LOC103857568;LOC103857824;LOC103857941;LOC103858015;LOC103859…
bZIP	DEG	53	HY5;LOC103827928;LOC103830140;LOC103832219;LOC103833309;LOC103834404;LOC103835156;LOC103835711;LOC103836466;LOC103837285;LOC103837451;LOC103837568;LOC103837781;LOC103838602;LOC103841365;LOC103841706;LOC103842271;LOC103842661;LOC103843040;LOC103843491;LOC103844297;LOC103845918;LOC103846382;LOC103846841;LOC103847025;LOC103848367;LOC103850347;LOC103852947;LOC103853909;LOC103854498;LOC103855287;LOC10…
bZIP	Up	32	HY5;LOC103827928;LOC103832219;LOC103833309;LOC103835711;LOC103837285;LOC103837451;LOC103837781;LOC103838602;LOC103841365;LOC103842661;LOC103844297;LOC103847025;LOC103848367;LOC103852947;LOC103854498;LOC103855287;LOC103856711;LOC103857824;LOC103863367;LOC103863499;LOC103865529;LOC103865861;LOC103867300;LOC103868740;LOC103869470;LOC103870263;LOC103872751;LOC103874593;LOC103874621;LOC103875372;LOC11…
bZIP	Down	21	LOC103830140;LOC103834404;LOC103835156;LOC103836466;LOC103837568;LOC103841706;LOC103842271;LOC103843040;LOC103843491;LOC103845918;LOC103846382;LOC103846841;LOC103850347;LOC103853909;LOC103862443;LOC103862577;LOC103869673;LOC103871579;LOC103872064;LOC103874345;LOC103875052

## Sheet: T4_S6  vs T4_S1_TFs
Supplementary Table S11: Number of different TF families at S6 stage in Tianyou-4(T4).
TFs	Group	Gene_number	Genes
AP2	ALL	30	LOC103858033;LOC103862143;LOC103835650;LOC103850320;LOC103851109;LOC103851522;LOC103851711;LOC103852792;LOC103855873;LOC103857994;LOC103858289;LOC103862524;LOC103862580;LOC103866577;LOC103868583;LOC103869225;LOC103871295;LOC103872406;LOC103874158;LOC103829531;LOC103829752;LOC103829972;LOC103832437;LOC103835046;LOC103836535;LOC103841348;LOC103841411;LOC103845425;LOC103833171;LOC103846798
AP2	DEG	10	LOC103829531;LOC103829752;LOC103832437;LOC103846798;LOC103851522;LOC103851711;LOC103858289;LOC103862143;LOC103862524;LOC103862580
AP2	Up	1	LOC103832437
AP2	Down	9	LOC103829531;LOC103829752;LOC103846798;LOC103851522;LOC103851711;LOC103858289;LOC103862143;LOC103862524;LOC103862580
ARF	ALL	62	ARF16-1;ARF9-1;LOC103829217;LOC103839967;ARF7-2;ARF2-1;LOC103857480;LOC103859673;LOC103859715;ARF9-2;LOC103861847;ARF16-2;ARF18-2;ARF8-2;ARF3-2;LOC103866316;ARF11;ARF3-1;LOC103867547;LOC103869675;LOC103869753;LOC103869905;LOC103871247;ARF19-2;ARF5-3;LOC103872935;LOC103873359;ARF26;ARF2-2;LOC103874434;LOC103827907;ARF5-1;ARF10;LOC103830339;ARF17-1;ARF8-1;ARF17-2;LOC103832822;LOC103835219;LOC103835…
ARF	DEG	13	ARF16-1;ARF17-1;ARF18-1;ARF18-2;ARF19-2;ARF8-2;LOC103839230;LOC103839967;LOC103843664;LOC103857480;LOC103861847;LOC103869905;LOC103871247
ARF	Up	7	ARF16-1;ARF17-1;ARF19-2;LOC103839967;LOC103857480;LOC103861847;LOC103869905
ARF	Down	6	ARF18-1;ARF18-2;ARF8-2;LOC103839230;LOC103843664;LOC103871247
ARR-B	ALL	45	LOC103855959;LOC103870141;LOC103874162;LOC103850461;LOC103850647;LOC103851662;LOC103854042;LOC103854584;LOC103854859;LOC103855720;LOC103857977;LOC117132498;LOC103859684;LOC103860589;LOC103860825;LOC103860963;LOC103862099;LOC103863065;LOC103864613;LOC103866306;LOC103866432;LOC103866550;LOC103868658;LOC103869728;LOC103871817;LOC103872707;LOC103873174;LOC103874727;LOC103874318;LOC103875029;LOC103830…
ARR-B	DEG	8	LOC103831193;LOC103837062;LOC103857977;LOC103859684;LOC103860963;LOC103868095;LOC103871817;LOC103874727
ARR-B	Up	2	LOC103831193;LOC103859684
ARR-B	Down	6	LOC103837062;LOC103857977;LOC103860963;LOC103868095;LOC103871817;LOC103874727
B3	ALL	238	LOC103854857;LOC117132148;LOC103851640;LOC103851661;LOC103851695;LOC103851686;LOC103853565;LOC103855157;LOC103859136;LOC117127280;LOC103863737;LOC103863768;LOC117132841;LOC117132922;LOC117126661;LOC117133549;LOC117133552;LOC117134311;LOC103874146;LOC117126704;LOC117133477;LOC103837597;LOC103838421;LOC103838918;LOC103841168;LOC103842440;LOC103849927;LOC103828258;LOC103851146;LOC103851520;LOC103851…
B3	DEG	21	LOC103832429;LOC103834595;LOC103834598;LOC103837597;LOC103838111;LOC103842233;LOC103849927;LOC103851686;LOC103851695;LOC103855157;LOC103855664;LOC103859783;LOC103862104;LOC103862388;LOC103865148;LOC103865164;LOC103865403;LOC103866126;LOC103869505;LOC103874404;LOC108869033
B3	Up	11	LOC103832429;LOC103837597;LOC103849927;LOC103855157;LOC103855664;LOC103859783;LOC103862104;LOC103865148;LOC103865164;LOC103865403;LOC108869033
B3	Down	10	LOC103834595;LOC103834598;LOC103838111;LOC103842233;LOC103851686;LOC103851695;LOC103862388;LOC103866126;LOC103869505;LOC103874404
BBR-BPC	ALL	12	LOC103861339;LOC103852447;LOC103857571;LOC103862898;LOC103864260;LOC103872265;LOC103828081;LOC103830249;LOC103835155;LOC103836058;LOC103841875;LOC103842953
BBR-BPC	DEG	1	LOC103861339
BBR-BPC	Up	1	LOC103861339
BBR-BPC	Down	0	--
BES1	ALL	29	LOC103865897;LOC103856918;LOC103868361;LOC103851866;LOC103852932;LOC103853143;LOC103853626;LOC103856327;LOC103856969;LOC103860025;LOC103860664;LOC103860895;LOC103861022;LOC103862496;LOC103866930;LOC103867633;LOC103872733;LOC103874851;LOC117126222;LOC103828653;LOC103830669;LOC103831968;LOC103832348;LOC103832587;LOC103833505;LOC103835847;LOC103836914;LOC103842649;LOC103845813
BES1	DEG	11	LOC103828653;LOC103831968;LOC103833505;LOC103845813;LOC103856327;LOC103860664;LOC103860895;LOC103861022;LOC103862496;LOC103865897;LOC103872733
BES1	Up	8	LOC103828653;LOC103831968;LOC103845813;LOC103856327;LOC103861022;LOC103862496;LOC103865897;LOC103872733
BES1	Down	3	LOC103833505;LOC103860664;LOC103860895
C2H2	ALL	292	LOC103874453;LOC103874360;LOC103874642;LOC103829516;LOC103855767;LOC103858232;LOC103863353;LOC103866964;LOC103869350;LOC103871426;LOC103827754;LOC103874724;LOC103873506;LOC103836061;LOC103833909;LOC103835639;LOC103837107;LOC103839235;LOC103842232;LOC103842544;LOC103849733;LOC103849730;LOC103846250;LOC103847536;LOC103848184;LOC103850401;LOC103850500;LOC103850544;LOC103850629;LOC103850909;LOC103851…
C2H2	DEG	36	BR42;LOC103827754;LOC103827924;LOC103829715;LOC103831249;LOC103832017;LOC103832614;LOC103835441;LOC103837081;LOC103838388;LOC103839888;LOC103840548;LOC103840972;LOC103841703;LOC103842232;LOC103842544;LOC103845057;LOC103846763;LOC103847305;LOC103849394;LOC103851474;LOC103851919;LOC103852473;LOC103853223;LOC103854029;LOC103855519;LOC103856604;LOC103856748;LOC103858156;LOC103860956;LOC103861482;LOC1…
C2H2	Up	24	LOC103827754;LOC103829715;LOC103831249;LOC103832614;LOC103835441;LOC103839888;LOC103840548;LOC103842232;LOC103842544;LOC103845057;LOC103847305;LOC103849394;LOC103851474;LOC103851919;LOC103852473;LOC103853223;LOC103854029;LOC103855519;LOC103856748;LOC103858156;LOC103860956;LOC103861482;LOC103868017;LOC103868094
C2H2	Down	12	BR42;LOC103827924;LOC103832017;LOC103837081;LOC103838388;LOC103840972;LOC103841703;LOC103846763;LOC103856604;LOC103866964;LOC103873132;LOC103874383
C3H	ALL	219	LOC103870155;LOC103870247;LOC103848319;LOC103853797;LOC103857422;LOC103863258;LOC103847628;LOC103834976;LOC103836651;LOC103837309;LOC103837943;LOC103839906;LOC103845792;LOC103848010;LOC103848871;LOC103849971;LOC103828261;LOC117125685;LOC103843613;LOC103850745;LOC103850700;LOC103850802;LOC103850829;LOC103851119;LOC103851141;LOC103851143;LOC103851144;LOC103851181;LOC103851212;LOC103852503;LOC103852…
C3H	DEG	38	CENH3;LOC103829051;LOC103831131;LOC103831236;LOC103835020;LOC103835586;LOC103837839;LOC103839193;LOC103839607;LOC103839856;LOC103839911;LOC103842609;LOC103843613;LOC103845825;LOC103845841;LOC103845842;LOC103846626;LOC103848010;LOC103848871;LOC103851119;LOC103851181;LOC103851212;LOC103853613;LOC103853614;LOC103853710;LOC103854481;LOC103855905;LOC103856316;LOC103857384;LOC103858986;LOC103859155;LOC…
C3H	Up	23	LOC103829051;LOC103831131;LOC103831236;LOC103835020;LOC103835586;LOC103837839;LOC103839193;LOC103839607;LOC103839911;LOC103842609;LOC103845841;LOC103845842;LOC103848010;LOC103848871;LOC103851119;LOC103851212;LOC103853710;LOC103855905;LOC103857384;LOC103859262;LOC103860375;LOC103861433;LOC103863922
C3H	Down	15	CENH3;LOC103839856;LOC103843613;LOC103845825;LOC103846626;LOC103851181;LOC103853613;LOC103853614;LOC103854481;LOC103856316;LOC103858986;LOC103859155;LOC103867591;LOC103868294;LOC103870889
CAMTA	ALL	12	LOC103852389;LOC103853801;LOC103864339;LOC103867678;LOC103869726;LOC103831036;LOC103831164;LOC103833552;LOC103835324;LOC103837519;LOC103837899;LOC103847205
CAMTA	DEG	3	LOC103831036;LOC103864339;LOC103869726
CAMTA	Up	3	LOC103831036;LOC103864339;LOC103869726
CAMTA	Down	0	--
CO-like	ALL	45	LOC103834958;LOC103849175;LOC103249154;LOC103850925;LOC103851008;LOC108870757;LOC103249145;LOC103851728;LOC103852489;LOC103854528;LOC103856074;LOC103858956;LOC103859237;LOC103861597;LOC103864587;LOC103865263;LOC103866340;LOC103867826;LOC103868662;LOC103874755;LOC103249162;LOC103874359;LOC103874939;LOC103829037;LOC103829157;LOC103830969;LOC103830979;LOC103835359;LOC103835456;LOC103836459;LOC103836…
CO-like	DEG	16	LOC103249154;LOC103829157;LOC103837073;LOC103840572;LOC103843988;LOC103844149;LOC103845156;LOC103846378;LOC103849436;LOC103850925;LOC103851008;LOC103854528;LOC103865263;LOC103874359;LOC103874755;LOC103874939
CO-like	Up	10	LOC103249154;LOC103829157;LOC103840572;LOC103843988;LOC103846378;LOC103849436;LOC103850925;LOC103851008;LOC103865263;LOC103874755
CO-like	Down	6	LOC103837073;LOC103844149;LOC103845156;LOC103854528;LOC103874359;LOC103874939
CPP	ALL	22	LOC103850807;LOC103853935;LOC103871699;LOC108871359;LOC103834370;LOC103840202;LOC103854737;LOC103857437;LOC103857436;LOC103859064;LOC103859973;LOC103859972;LOC103861863;LOC103862189;LOC103867617;LOC103868975;LOC103868976;LOC103874424;LOC103848381;LOC103834553;LOC103834741;LOC103837099
CPP	DEG	3	LOC103859972;LOC103868976;LOC103871699
CPP	Up	0	--
CPP	Down	3	LOC103859972;LOC103868976;LOC103871699
DBB	ALL	18	LOC103871219;LOC103853414;LOC103853138;LOC103865141;LOC103867878;LOC103871239;LOC103828072;LOC103830520;LOC103830645;LOC103832003;LOC103832339;LOC103835148;LOC103835153;LOC103836497;LOC103838903;LOC103842538;LOC103843573;LOC103844078
DBB	DEG	6	LOC103832339;LOC103835153;LOC103836497;LOC103842538;LOC103844078;LOC103853414
DBB	Up	2	LOC103836497;LOC103844078
DBB	Down	4	LOC103832339;LOC103835153;LOC103842538;LOC103853414
Dof	ALL	80	LOC103856245;LOC103858577;LOC103858586;LOC103858601;LOC103858618;LOC103858634;LOC103861688;LOC103828009;LOC103835279;LOC103850449;LOC103851518;LOC103854920;LOC103855006;LOC103855307;LOC103855469;LOC103856579;LOC103857084;LOC103857721;LOC103858223;LOC103859899;LOC103860544;LOC103860654;LOC103860763;LOC103861211;LOC108871192;LOC103861461;LOC103862808;LOC103863170;LOC103863905;LOC103864893;LOC103864…
Dof	DEG	17	LOC103829018;LOC103829551;LOC103831357;LOC103836855;LOC103837351;LOC103837723;LOC103840954;LOC103851518;LOC103854920;LOC103855006;LOC103858223;LOC103859899;LOC103860544;LOC103862808;LOC103864922;LOC103866452;LOC103874677
Dof	Up	11	LOC103831357;LOC103836855;LOC103837351;LOC103840954;LOC103851518;LOC103854920;LOC103855006;LOC103859899;LOC103860544;LOC103864922;LOC103874677
Dof	Down	6	LOC103829018;LOC103829551;LOC103837723;LOC103858223;LOC103862808;LOC103866452
E2F/DP	ALL	14	LOC103874205;LOC103850959;LOC103855470;LOC103855517;LOC103856506;LOC103857604;LOC103865508;LOC103867321;LOC103870970;LOC103873170;LOC103833054;LOC103845563;LOC103847383;LOC103847449
E2F/DP	DEG	5	LOC103850959;LOC103857604;LOC103867321;LOC103870970;LOC103874205
E2F/DP	Up	0	--
E2F/DP	Down	5	LOC103850959;LOC103857604;LOC103867321;LOC103870970;LOC103874205
EIL	ALL	13	LOC103835754;LOC103850343;LOC103851397;LOC103852860;LOC103855853;LOC103858337;LOC103859874;LOC103869281;LOC103873935;LOC103830733;LOC103831849;LOC103832846;LOC103845609
EIL	DEG	2	LOC103835754;LOC103859874
EIL	Up	2	LOC103835754;LOC103859874
EIL	Down	0	--
ERF	ALL	248	LOC103852206;LOC103862049;LOC103838346;LOC103850433;LOC103852120;LOC103855373;LOC103855430;LOC103856383;LOC103861414;LOC103867742;LOC103867861;LOC103869194;LOC103833785;LOC103833811;LOC103836625;LOC103839768;LOC103841650;LOC103842191;LOC103847142;LOC103850582;LOC103850650;LOC103850661;LOC103850784;LOC103850861;LOC103850905;LOC103851172;LOC103851182;LOC103851299;LOC103851411;LOC103851742;LOC103852…
ERF	DEG	77	LOC103827660;LOC103828766;LOC103829012;LOC103829301;LOC103829530;LOC103830259;LOC103830541;LOC103830865;LOC103832203;LOC103832651;LOC103833096;LOC103833785;LOC103834016;LOC103834511;LOC103834775;LOC103834869;LOC103834870;LOC103835096;LOC103835332;LOC103835723;LOC103836150;LOC103837386;LOC103837736;LOC103838157;LOC103838206;LOC103838306;LOC103838961;LOC103839237;LOC103839535;LOC103839768;LOC103840…
ERF	Up	44	LOC103827660;LOC103828766;LOC103829301;LOC103829530;LOC103830541;LOC103830865;LOC103833096;LOC103833785;LOC103834016;LOC103834775;LOC103835096;LOC103837386;LOC103837736;LOC103838157;LOC103838206;LOC103839237;LOC103839768;LOC103840581;LOC103840935;LOC103842576;LOC103843566;LOC103846580;LOC103847045;LOC103850861;LOC103852206;LOC103853108;LOC103854399;LOC103854964;LOC103856012;LOC103859682;LOC103859…
ERF	Down	33	LOC103829012;LOC103830259;LOC103832203;LOC103832651;LOC103834511;LOC103834869;LOC103834870;LOC103835332;LOC103835723;LOC103836150;LOC103838306;LOC103838961;LOC103839535;LOC103840896;LOC103841898;LOC103844807;LOC103846706;LOC103849419;LOC103850433;LOC103850784;LOC103857283;LOC103857581;LOC103857918;LOC103859560;LOC103861437;LOC103861560;LOC103862199;LOC103864857;LOC103865292;LOC103865471;LOC103866…
FAR1	ALL	45	LOC103857855;LOC103841123;LOC103834833;LOC117134265;LOC117132053;LOC103853881;LOC103854634;LOC103854690;LOC103856355;LOC103857863;LOC103858333;LOC103861559;LOC117132711;LOC117133647;LOC103872159;LOC103866061;LOC103866059;LOC117134264;LOC103866765;LOC103867629;LOC103871343;LOC103868498;LOC117133910;LOC103869116;LOC103870663;LOC103871797;LOC103833970;LOC103829834;LOC103829892;LOC103850231;LOC103830…
FAR1	DEG	1	LOC103868498
FAR1	Up	1	LOC103868498
FAR1	Down	0	--
G2-like	ALL	154	LOC103864545;LOC103854324;LOC103855640;LOC108868801;LOC103869643;LOC103871136;LOC103871163;LOC103871388;LOC103873783;LOC103831963;LOC103849734;LOC103849708;LOC103847329;LOC103828237;LOC103850633;LOC103850355;LOC103851049;LOC103851173;LOC103851819;LOC103852516;LOC103852594;LOC103852662;LOC103853188;LOC103868161;LOC103848554;LOC103848864;LOC103848466;LOC103853849;LOC103832763;LOC103832766;LOC103854…
G2-like	DEG	24	LOC103827534;LOC103827922;LOC103828177;LOC103835671;LOC103837308;LOC103842978;LOC103842980;LOC103843260;LOC103843520;LOC103845089;LOC103845853;LOC103846867;LOC103848918;LOC103849708;LOC103849734;LOC103853942;LOC103854619;LOC103857796;LOC103857923;LOC103859491;LOC103864545;LOC103866128;LOC103871405;LOC103875351
G2-like	Up	11	LOC103828177;LOC103837308;LOC103845853;LOC103846867;LOC103848918;LOC103849708;LOC103849734;LOC103853942;LOC103854619;LOC103857796;LOC103859491
G2-like	Down	13	LOC103827534;LOC103827922;LOC103835671;LOC103842978;LOC103842980;LOC103843260;LOC103843520;LOC103845089;LOC103857923;LOC103864545;LOC103866128;LOC103871405;LOC103875351
GATA	ALL	63	LOC103866996;LOC103869353;LOC103835559;LOC103850309;LOC103855526;LOC103862121;LOC103862965;LOC103865903;LOC103870102;GATA1;LOC103835371;LOC103835771;LOC103835793;LOC103839456;LOC103849709;LOC103851805;LOC103853786;LOC103854586;LOC103854842;LOC103856792;LOC103859688;LOC103859873;LOC103860012;LOC103860673;LOC103860688;LOC103860826;LOC103861486;LOC103861615;LOC103862202;LOC103862367;LOC103862478;LOC…
GATA	DEG	13	LOC103829992;LOC103830264;LOC103834397;LOC103835559;LOC103839456;LOC103841007;LOC103841382;LOC103841901;LOC103849709;LOC103860673;LOC103860826;LOC103866859;LOC103869353
GATA	Up	3	LOC103834397;LOC103835559;LOC103869353
GATA	Down	10	LOC103829992;LOC103830264;LOC103839456;LOC103841007;LOC103841382;LOC103841901;LOC103849709;LOC103860673;LOC103860826;LOC103866859
GRAS	ALL	49	LOC103858567;LOC103866272;LOC103868300;LOC103873732;LOC103852095;LOC103852324;PAT1;LOC103857726;LOC103858159;LOC103862490;LOC117125701;LOC103862567;LOC103862870;LOC103864129;LOC103864937;LOC103870073;LOC103855161;LOC103871348;LOC103871035;LOC103871334;LOC117125857;LOC103872411;LOC103872980;LOC103874930;LOC103827572;LOC103839968;LOC103828848;LOC103829376;LOC103829505;LOC103829567;LOC103850094;LOC1…
GRAS	DEG	14	LOC103829567;LOC103830132;LOC103833178;LOC103836438;LOC103837238;LOC103838300;LOC103838342;LOC103850094;LOC103862567;LOC103864129;LOC103870073;LOC103871035;LOC103874930;PAT1
GRAS	Up	9	LOC103829567;LOC103833178;LOC103836438;LOC103837238;LOC103850094;LOC103870073;LOC103871035;LOC103874930;PAT1
GRAS	Down	5	LOC103830132;LOC103838300;LOC103838342;LOC103862567;LOC103864129
GRF	ALL	16	LOC103858126;LOC103864387;LOC103852019;LOC103857622;LOC103858395;GRF5;LOC103861465;LOC103862578;LOC103872152;LOC103865541;LOC103866214;LOC103867286;LOC103870079;LOC103828496;LOC103850270;LOC103841221
GRF	DEG	12	GRF5;LOC103841221;LOC103850270;LOC103857622;LOC103858126;LOC103858395;LOC103861465;LOC103862578;LOC103865541;LOC103866214;LOC103867286;LOC103870079
GRF	Up	1	LOC103861465
GRF	Down	11	GRF5;LOC103841221;LOC103850270;LOC103857622;LOC103858126;LOC103858395;LOC103862578;LOC103865541;LOC103866214;LOC103867286;LOC103870079
GeBP	ALL	23	LOC103864709;LOC103862997;LOC103831052;LOC103850023;LOC103861536;LOC103848165;LOC103838558;LOC103838549;LOC103849644;LOC103863621;LOC103863701;LOC103863852;LOC103863853;LOC103863854;LOC103864145;LOC103865534;LOC103868311;LOC103849159;LOC103871907;LOC103874565;LOC103828812;LOC103838435;LOC103843240
GeBP	DEG	2	LOC103864145;LOC103865534
GeBP	Up	1	LOC103865534
GeBP	Down	1	LOC103864145
HB-PHD	ALL	5	LOC103853065;LOC103837222;LOC103869447;LOC103869449;LOC103834696
HB-PHD	DEG	0	--
HB-PHD	Up	0	--
HB-PHD	Down	0	--
HB-other	ALL	12	LOC103838095;LOC103868178;LOC103869571;LOC103872312;LOC103827923;LOC103832849;LOC103835318;LOC103846745;LOC103846915;LOC103838952;LOC103841922;LOC103846735
HB-other	DEG	0	--
HB-other	Up	0	--
HB-other	Down	0	--
HD-ZIP	ALL	100	LOC103855378;LOC103857600;LOC103866178;LOC103850318;LOC103859403;LOC103863308;LOC103868148;LOC103869156;LOC103844167;LOC103850065;LOC103850512;LOC103850970;LOC103851099;LOC103851303;LOC103851488;LOC103851999;LOC103852612;LOC103852693;LOC103854076;LOC103855293;LOC103855339;LOC103855538;LOC103855539;LOC103855688;LOC103856117;LOC103858855;LOC103860113;LOC103860914;LOC103861249;LOC103862493;LOC103862…
HD-ZIP	DEG	36	LOC103827652;LOC103827691;LOC103827858;LOC103830285;LOC103830403;LOC103830753;LOC103830911;LOC103831519;LOC103831820;LOC103834218;LOC103835624;LOC103835932;LOC103836906;LOC103839568;LOC103839805;LOC103840675;LOC103842010;LOC103843620;LOC103844157;LOC103845278;LOC103847009;LOC103852693;LOC103855146;LOC103856117;LOC103858855;LOC103859403;LOC103860914;LOC103861249;LOC103862581;LOC103862806;LOC103865…
HD-ZIP	Up	14	LOC103827652;LOC103830911;LOC103831519;LOC103842010;LOC103845278;LOC103847009;LOC103852693;LOC103855146;LOC103862581;LOC103862806;LOC103866293;LOC103866443;LOC103868148;LOC103870983
HD-ZIP	Down	22	LOC103827691;LOC103827858;LOC103830285;LOC103830403;LOC103830753;LOC103831820;LOC103834218;LOC103835624;LOC103835932;LOC103836906;LOC103839568;LOC103839805;LOC103840675;LOC103843620;LOC103844157;LOC103856117;LOC103858855;LOC103859403;LOC103860914;LOC103861249;LOC103865350;LOC103873430
HRT-like	ALL	3	LOC103868467;LOC103866492;LOC103845108
HRT-like	DEG	0	--
HRT-like	Up	0	--
HRT-like	Down	0	--
HSF	ALL	97	LOC103862791;LOC103855665;LOC103856909;LOC103857530;LOC103857601;LOC108871121;LOC103864388;LOC103827874;LOC103874380;LOC103834305;LOC103838431;LOC103843941;LOC103851069;LOC103852254;LOC103852501;LOC103852771;LOC103853377;LOC117132072;LOC103848835;LOC103854031;LOC103854971;LOC103854972;LOC103855113;LOC103857501;LOC103857915;LOC103857993;LOC103858372;LOC103858608;LOC103858992;LOC103859828;LOC103859…
HSF	DEG	24	LOC103828626;LOC103833101;LOC103834087;LOC103839646;LOC103844740;LOC103847365;LOC103849821;LOC103851757;LOC103852771;LOC103854031;LOC103855665;LOC103856909;LOC103857601;LOC103857993;LOC103858372;LOC103858608;LOC103860242;LOC103861135;LOC103862516;LOC103862791;LOC103863505;LOC103867351;LOC103872789;LOC103874639
HSF	Up	20	LOC103834087;LOC103839646;LOC103847365;LOC103849821;LOC103852771;LOC103854031;LOC103855665;LOC103856909;LOC103857601;LOC103857993;LOC103858372;LOC103858608;LOC103860242;LOC103861135;LOC103862516;LOC103862791;LOC103863505;LOC103867351;LOC103872789;LOC103874639
HSF	Down	4	LOC103828626;LOC103833101;LOC103844740;LOC103851757
LBD	ALL	64	LOC103859023;LOC103828070;LOC103842520;LOC103828214;LOC103843350;LOC103852288;LOC103852815;LOC103853305;LOC103854310;LOC103854223;LOC103855327;LOC103857294;LOC103857934;LOC103858016;LOC103858293;LOC103858968;LOC103859556;LOC103860639;LOC103862548;LOC103862995;LOC103864483;LOC103864891;LOC103865014;LOC103865030;LOC103865147;LOC103865808;LOC103865946;LOC103865947;LOC103866208;LOC103866207;LOC103866…
LBD	DEG	14	LOC103829504;LOC103829748;LOC103837000;LOC103837612;LOC103840914;LOC103843427;LOC103852288;LOC103854223;LOC103857294;LOC103862548;LOC103864891;LOC103870376;LOC103871535;LOC103875198
LBD	Up	9	LOC103829504;LOC103837000;LOC103837612;LOC103843427;LOC103854223;LOC103857294;LOC103864891;LOC103870376;LOC103875198
LBD	Down	5	LOC103829748;LOC103840914;LOC103852288;LOC103862548;LOC103871535
LFY	ALL	2	LOC103249142;LOC103249152
LFY	DEG	0	--
LFY	Up	0	--
LFY	Down	0	--
LSD	ALL	5	LOC103858192;LOC103861197;LOC103874754;LOC103834161;LOC103834185
LSD	DEG	2	LOC103858192;LOC103874754
LSD	Up	2	LOC103858192;LOC103874754
LSD	Down	0	--
M-type_MADS	ALL	94	LOC103860349;LOC103829542;LOC117126795;LOC103829532;LOC103837933;LOC103846136;LOC103845485;LOC103850007;LOC103850056;LOC103850059;LOC103850623;LOC117125687;LOC103851500;LOC103851501;LOC103868267;LOC103854647;LOC103854696;LOC103854828;LOC103854830;LOC103854838;LOC103854839;LOC103855295;LOC103856970;LOC103858217;LOC103859172;LOC103870790;LOC103863673;LOC117133336;LOC103863928;LOC103863942;LOC103863…
M-type_MADS	DEG	3	LOC103840849;LOC103842680;LOC103874473
M-type_MADS	Up	3	LOC103840849;LOC103842680;LOC103874473
M-type_MADS	Down	0	--
MIKC_MADS	ALL	93	LOC103856547;LOC103840485;LOC103856965;LOC103860605;LOC103862215;LOC103863210;LOC103842962;LOC103850339;LOC103851336;LOC103852552;LOC103852713;LOC103853937;LOC103854491;LOC103854906;LOC103854924;LOC103854955;LOC103854984;LOC103855272;LOC103855273;LOC103855275;LOC103855854;LOC103856031;LOC103856162;LOC103856435;LOC103857163;LOC103857164;LOC103857284;LOC103858178;SOC1;LOC103858546;LOC103860514;LOC1…
MIKC_MADS	DEG	29	FLC1;LOC103830095;LOC103835484;LOC103837358;LOC103837402;LOC103839919;LOC103840485;LOC103850339;LOC103853937;LOC103855272;LOC103855273;LOC103855275;LOC103855854;LOC103856031;LOC103857284;LOC103858178;LOC103860551;LOC103860605;LOC103861349;LOC103862329;LOC103863049;LOC103866224;LOC103866912;LOC103866913;LOC103873930;LOC103873932;LOC103874654;LOC103875390;SOC1
MIKC_MADS	Up	14	LOC103837358;LOC103837402;LOC103840485;LOC103855275;LOC103858178;LOC103860551;LOC103860605;LOC103861349;LOC103862329;LOC103866224;LOC103866912;LOC103866913;LOC103874654;SOC1
MIKC_MADS	Down	15	FLC1;LOC103830095;LOC103835484;LOC103839919;LOC103850339;LOC103853937;LOC103855272;LOC103855273;LOC103855854;LOC103856031;LOC103857284;LOC103863049;LOC103873930;LOC103873932;LOC103875390
MYB	ALL	267	LOC103857696;LOC103861662;LOC103832978;LOC103847130;LOC103850523;LOC103855673;LOC103856815;LOC103864180;LOC103859038;LOC103860220;LOC103863322;LOC103867859;LOC103827837;LOC103831818;LOC103833774;LOC103842503;LOC103849769;LOC103849714;LOC103849707;LOC103845973;LOC103847011;LOC103848147;LOC103848231;LOC103849889;LOC103849945;LOC103843907;LOC103842799;LOC103850427;LOC103850701;LOC103850330;LOC103850…
MYB	DEG	83	LOC103827837;LOC103828091;LOC103829318;LOC103829517;LOC103830289;LOC103830700;LOC103830926;LOC103831824;LOC103831916;LOC103831917;LOC103832394;LOC103832978;LOC103834260;LOC103835174;LOC103835609;LOC103835887;LOC103836328;LOC103836374;LOC103836804;LOC103837037;LOC103837136;LOC103837381;LOC103838114;LOC103838245;LOC103840557;LOC103840842;LOC103840922;LOC103841950;LOC103842503;LOC103842728;LOC103842…
MYB	Up	53	LOC103828091;LOC103829318;LOC103831824;LOC103832394;LOC103832978;LOC103834260;LOC103835174;LOC103835887;LOC103836328;LOC103836374;LOC103836804;LOC103837136;LOC103838114;LOC103838245;LOC103840557;LOC103840842;LOC103842503;LOC103842728;LOC103842849;LOC103843348;LOC103846317;LOC103846624;LOC103847011;LOC103847130;LOC103848147;LOC103848231;LOC103850427;LOC103850701;LOC103850831;LOC103851056;LOC103852…
MYB	Down	30	LOC103827837;LOC103829517;LOC103830289;LOC103830700;LOC103830926;LOC103831916;LOC103831917;LOC103835609;LOC103837037;LOC103837381;LOC103840922;LOC103841950;LOC103843907;LOC103846712;LOC103852086;LOC103854178;LOC103854958;LOC103855009;LOC103855087;LOC103855916;LOC103857119;LOC103860547;LOC103860642;LOC103862529;LOC103862834;LOC103864458;LOC103870743;LOC103871622;LOC103875122;PAP1
MYB_related	ALL	228	LOC103864107;LOC103833283;LOC103867386;LOC103854792;LOC103861797;LOC103866928;LOC103868158;LOC103827702;LOC103873585;LOC103872961;LOC103828832;LOC103830449;LOC103832218;LOC103839923;LOC103840282;LOC103845457;LOC103847402;LOC108871578;LOC103848599;LOC103848060;LOC103849006;LOC103850559;LOC103850630;LOC103850900;LOC103851098;LOC103851551;LOC103851947;LOC103852047;LOC103852624;MYBL2-2;LOC103852767;L…
MYB_related	DEG	71	EPR1;LOC103828400;LOC103828718;LOC103831733;LOC103831943;LOC103831984;LOC103832218;LOC103832964;LOC103835205;LOC103835872;LOC103836888;LOC103837176;LOC103837875;LOC103838266;LOC103838600;LOC103839760;LOC103840934;LOC103841394;LOC103841862;LOC103842704;LOC103844751;LOC103845367;LOC103845398;LOC103846538;LOC103847457;LOC103847594;LOC103848049;LOC103850559;LOC103850630;LOC103850900;LOC103851551;LOC1…
MYB_related	Up	28	EPR1;LOC103831943;LOC103831984;LOC103835872;LOC103836888;LOC103840934;LOC103841862;LOC103844751;LOC103845367;LOC103845398;LOC103846538;LOC103850559;LOC103850900;LOC103851551;LOC103852624;LOC103856607;LOC103856660;LOC103856698;LOC103856794;LOC103860696;LOC103860911;LOC103866372;LOC103866794;LOC103867240;LOC103868158;LOC103869829;LOC103872702;LOC103874822
MYB_related	Down	43	LOC103828400;LOC103828718;LOC103831733;LOC103832218;LOC103832964;LOC103835205;LOC103837176;LOC103837875;LOC103838266;LOC103838600;LOC103839760;LOC103841394;LOC103842704;LOC103847457;LOC103847594;LOC103848049;LOC103850630;LOC103852767;LOC103854662;LOC103854792;LOC103854926;LOC103857318;LOC103858398;LOC103859267;LOC103859841;LOC103860553;LOC103860611;LOC103864287;LOC103864904;LOC103865597;LOC103866…
NAC	ALL	216	LOC103870065;LOC103853758;LOC103854361;LOC103854379;LOC103855918;LOC103867111;LOC103829380;LOC103831350;LOC103838076;LOC103840722;LOC103840729;LOC103841667;LOC103849721;LOC103847507;LOC103847517;LOC103847527;LOC103850060;LOC103850061;LOC103844107;LOC103842942;LOC103850547;LOC103850666;LOC103850712;LOC103850713;LOC103850721;LOC103850760;LOC103850849;LOC103851167;LOC103851432;LOC103851438;LOC103851…
NAC	DEG	59	LOC103829008;LOC103829163;LOC103829311;LOC103830332;LOC103831344;LOC103831706;LOC103832101;LOC103832544;LOC103837200;LOC103838076;LOC103838949;LOC103840139;LOC103840596;LOC103840722;LOC103840729;LOC103842015;LOC103844610;LOC103844673;LOC103846595;LOC103847191;LOC103847517;LOC103850145;LOC103850547;LOC103850849;LOC103851432;LOC103852001;LOC103853026;LOC103853074;LOC103853996;LOC103854361;LOC103854…
NAC	Up	48	LOC103829008;LOC103829311;LOC103830332;LOC103831344;LOC103831706;LOC103832544;LOC103837200;LOC103838949;LOC103840139;LOC103840722;LOC103840729;LOC103842015;LOC103844610;LOC103844673;LOC103846595;LOC103847191;LOC103847517;LOC103850145;LOC103850547;LOC103850849;LOC103851432;LOC103853074;LOC103854361;LOC103854379;LOC103854956;LOC103855065;LOC103855213;LOC103855813;LOC103855817;LOC103855918;LOC103856…
NAC	Down	11	LOC103829163;LOC103832101;LOC103838076;LOC103840596;LOC103852001;LOC103853026;LOC103853996;LOC103858903;LOC103873617;LOC103873643;LOC103873824
NF-X1	ALL	4	LOC103871791;LOC103833819;LOC103868115;LOC103846906
NF-X1	DEG	0	--
NF-X1	Up	0	--
NF-X1	Down	0	--
NF-YA	ALL	19	LOC103836529;LOC103842343;LOC103849907;LOC103850828;LOC103852805;LOC103855982;LOC103859112;LOC103859880;LOC103867423;LOC103832749;LOC103869216;LOC103871071;LOC103830778;LOC103831785;LOC103832630;LOC103840389;LOC103842742;LOC103846627;LOC103846990
NF-YA	DEG	5	LOC103830778;LOC103846627;LOC103850828;LOC103859880;LOC103869216
NF-YA	Up	4	LOC103830778;LOC103846627;LOC103859880;LOC103869216
NF-YA	Down	1	LOC103850828
NF-YB	ALL	24	LOC103840387;LOC103853830;LOC103855765;LOC103857654;LOC103857825;LOC103858257;LOC103859649;LOC103860377;LOC103865575;LOC103866344;LOC103867074;LOC103869864;LOC103871639;LOC103827627;LOC103829359;LOC103829668;LOC103836262;LOC103837349;LOC103837636;LOC103839512;LOC103839510;LOC103869085;LOC103841259;LOC103847137
NF-YB	DEG	2	LOC103839510;LOC103840387
NF-YB	Up	2	LOC103839510;LOC103840387
NF-YB	Down	0	--
NF-YC	ALL	14	LOC103845524;LOC103851275;LOC103859444;LOC103871543;LOC103871634;LOC103873128;LOC103873759;LOC103827983;LOC103830155;LOC103836365;LOC103843367;LOC103843421;LOC103847093;LOC103847094
NF-YC	DEG	3	LOC103827983;LOC103871634;LOC103873128
NF-YC	Up	2	LOC103871634;LOC103873128
NF-YC	Down	1	LOC103827983
NZZ/SPL	ALL	2	LOC103867043;LOC103861687
NZZ/SPL	DEG	0	--
NZZ/SPL	Up	0	--
NZZ/SPL	Down	0	--
Nin-like	ALL	26	LOC103874820;LOC103829610;LOC103861648;LOC103851025;LOC103853408;LOC103858074;LOC103858072;LOC103861456;LOC103862400;LOC103866075;LOC103866723;LOC103872852;LOC103874190;LOC103828104;LOC103845991;LOC103829417;LOC103829881;LOC103830221;LOC103831921;LOC103832092;LOC103835787;LOC103836271;LOC103837761;LOC103849701;LOC103844783;LOC103846356
Nin-like	DEG	13	LOC103828104;LOC103829610;LOC103830221;LOC103832092;LOC103835787;LOC103845991;LOC103858074;LOC103861456;LOC103861648;LOC103862400;LOC103866075;LOC103872852;LOC103874190
Nin-like	Up	12	LOC103828104;LOC103829610;LOC103830221;LOC103832092;LOC103835787;LOC103845991;LOC103861456;LOC103861648;LOC103862400;LOC103866075;LOC103872852;LOC103874190
Nin-like	Down	1	LOC103858074
RAV	ALL	13	LOC103852529;LOC103853887;LOC103868609;LOC103871300;LOC103871324;LOC103871326;LOC103871341;LOC103871946;LOC103875354;LOC103833213;LOC103835464;LOC103840594;LOC103843064
RAV	DEG	2	LOC103843064;LOC103875354
RAV	Up	2	LOC103843064;LOC103875354
RAV	Down	0	--
S1Fa-like	ALL	2	LOC103863420;LOC103841261
S1Fa-like	DEG	0	--
S1Fa-like	Up	0	--
S1Fa-like	Down	0	--
SAP	ALL	1	LOC103849190
SAP	DEG	0	--
SAP	Up	0	--
SAP	Down	0	--
SBP	ALL	29	LOC103840895;LOC103851198;LOC103852554;LOC103853034;LOC103857275;LOC103857508;LOC103863019;LOC103865301;LOC103865930;LOC103849484;LOC103866616;LOC103867507;LOC103868453;LOC103869942;LOC103871144;LOC103872891;LOC103827978;LOC103829068;LOC103829069;LOC103830125;LOC103831318;LOC103832120;LOC103835406;LOC103839253;LOC103839042;LOC103839045;LOC103843824;LOC103844692;LOC103845803
SBP	DEG	7	LOC103843824;LOC103844692;LOC103851198;LOC103857275;LOC103857508;LOC103865930;LOC103866616
SBP	Up	1	LOC103851198
SBP	Down	6	LOC103843824;LOC103844692;LOC103857275;LOC103857508;LOC103865930;LOC103866616
SRS	ALL	17	LOC103869167;LOC103872632;LOC103850822;LOC103852959;LOC103862463;LOC103863234;LOC103864269;SRS7;LOC103828429;LOC117126656;LOC103830646;LOC103832000;LOC103841026;LOC103841356;LOC103846647;LOC103829616;LOC117130571
SRS	DEG	2	LOC103841026;LOC103852959
SRS	Up	0	--
SRS	Down	2	LOC103841026;LOC103852959
STAT	ALL	3	LOC103872490;LOC103875046;LOC103839640
STAT	DEG	0	--
STAT	Up	0	--
STAT	Down	0	--
TALE	ALL	37	LOC103865094;LOC103850218;LOC103851331;LOC103850437;LOC103850287;LOC103852657;LOC103852950;LOC103854769;LOC103855442;LOC103855895;LOC103857602;LOC103858468;LOC103860455;LOC103862107;LOC103862209;LOC103862360;LOC103864082;LOC103864492;LOC103864766;LOC103865497;LOC103867328;LOC103872770;LOC103874387;LOC103846039;LOC103830651;LOC103831994;LOC103831995;LOC103835006;LOC103835665;LOC103835834;LOC103838…
TALE	DEG	21	LOC103830651;LOC103831994;LOC103835006;LOC103835834;LOC103838054;LOC103838352;LOC103850218;LOC103850287;LOC103852950;LOC103854769;LOC103855895;LOC103857602;LOC103860455;LOC103862209;LOC103862360;LOC103864082;LOC103864492;LOC103864766;LOC103865497;LOC103867328;LOC103874387
TALE	Up	18	LOC103830651;LOC103831994;LOC103835006;LOC103835834;LOC103838054;LOC103838352;LOC103850287;LOC103852950;LOC103854769;LOC103855895;LOC103857602;LOC103862360;LOC103864082;LOC103864492;LOC103864766;LOC103865497;LOC103867328;LOC103874387
TALE	Down	3	LOC103850218;LOC103860455;LOC103862209
TCP	ALL	43	LOC103856308;LOC103838007;LOC103841727;LOC117131903;LOC103852124;LOC103852386;LOC103852526;LOC103852605;LOC103852745;LOC103854351;LOC117132164;LOC103854905;LOC103854927;LOC103855757;LOC103855775;LOC103858182;LOC103858942;LOC103859604;LOC103859756;LOC103860559;LOC103860988;LOC103864047;LOC103866914;LOC103867916;LOC103869962;LOC103870932;LOC103873222;LOC103874198;LOC103875255;LOC103830917;LOC103831…
TCP	DEG	12	LOC103830917;LOC103838007;LOC103840425;LOC103847150;LOC103852745;LOC103855775;LOC103859756;LOC103865427;LOC103866914;LOC103874198;LOC103875255;LOC117131903
TCP	Up	4	LOC103838007;LOC103852745;LOC103859756;LOC103875255
TCP	Down	8	LOC103830917;LOC103840425;LOC103847150;LOC103855775;LOC103865427;LOC103866914;LOC103874198;LOC117131903
Trihelix	ALL	63	LOC108872178;LOC103868920;LOC117125618;LOC103842297;LOC103847088;LOC103850420;LOC103850507;LOC103852127;LOC103853053;LOC103853054;LOC103853831;LOC117131705;LOC117131706;LOC103854639;LOC103855423;LOC103855535;LOC103857766;LOC103858141;LOC103859272;LOC117132605;LOC103859763;LOC103860039;LOC103865277;LOC103866826;LOC103867126;LOC103867524;LOC103832746;LOC103869536;LOC103870374;LOC103870494;LOC103870…
Trihelix	DEG	21	LOC103828785;LOC103832141;LOC103832636;LOC103833990;LOC103840254;LOC103841352;LOC103842297;LOC103847088;LOC103847369;LOC103850420;LOC103850507;LOC103853053;LOC103854639;LOC103855535;LOC103858141;LOC103865277;LOC103867524;LOC103870374;LOC103872055;LOC103872912;LOC103874574
Trihelix	Up	12	LOC103832141;LOC103832636;LOC103833990;LOC103842297;LOC103847088;LOC103850420;LOC103858141;LOC103865277;LOC103867524;LOC103870374;LOC103872055;LOC103872912
Trihelix	Down	9	LOC103828785;LOC103840254;LOC103841352;LOC103847369;LOC103850507;LOC103853053;LOC103854639;LOC103855535;LOC103874574
VOZ	ALL	4	LOC103865944;LOC103866633;LOC103835313;LOC103838946
VOZ	DEG	0	--
VOZ	Up	0	--
VOZ	Down	0	--
WOX	ALL	27	LOC103875250;LOC103828205;LOC103850597;LOC103851130;LOC103851583;LOC103853675;LOC103857514;LOC103858283;LOC103859737;LOC103862417;LOC103864903;LOC103867499;LOC103868722;LOC103869622;LOC103870362;LOC103855175;LOC103872836;LOC103872858;LOC103874095;LOC103828454;LOC103833100;LOC103835536;LOC103837833;LOC103843178;LOC103845358;LOC103845897;LOC103846917
WOX	DEG	4	LOC103845897;LOC103853675;LOC103872858;LOC103874095
WOX	Up	2	LOC103853675;LOC103872858
WOX	Down	2	LOC103845897;LOC103874095
WRKY	ALL	1062	LOC103851482;LOC103873962;LOC103846230;LOC103854644;LOC103874733;LOC103829070;LOC103837357;LOC103837835;LOC103843292;LRRII5;LOC103850090;LOC103850407;LOC103850563;LOC103851368;WRKY18;WRKY74;LOC103852110;LOC103852207;LOC117134422;LOC103853036;LOC103853285;LOC103853623;LOC103855178;LOC103853953;LOC103856138;LOC103856745;LOC103856756;LOC103856956;LOC103857982;LOC103858973;LOC103858978;LOC103859640;L…
WRKY	DEG	286	LOC103827670;LOC103827736;LOC103827800;LOC103828188;LOC103828711;LOC103828934;LOC103828942;LOC103829020;LOC103829150;LOC103829401;LOC103830107;LOC103830172;LOC103830477;LOC103830554;LOC103830616;LOC103830739;LOC103830749;LOC103830933;LOC103831090;LOC103831281;LOC103831520;LOC103831574;LOC103831588;LOC103831589;LOC103831826;LOC103831858;LOC103831907;LOC103831935;LOC103832048;LOC103832116;LOC103832…
WRKY	Up	186	LOC103827670;LOC103827736;LOC103827800;LOC103828711;LOC103828942;LOC103829020;LOC103829150;LOC103830107;LOC103830477;LOC103830616;LOC103830749;LOC103830933;LOC103831090;LOC103831520;LOC103831588;LOC103831589;LOC103831858;LOC103831907;LOC103831935;LOC103832048;LOC103832536;LOC103832573;LOC103832962;LOC103833689;LOC103833859;LOC103834093;LOC103834113;LOC103834280;LOC103834353;LOC103834590;LOC103834…
WRKY	Down	100	LOC103828188;LOC103828934;LOC103829401;LOC103830172;LOC103830554;LOC103830739;LOC103831281;LOC103831574;LOC103831826;LOC103832116;LOC103832204;LOC103832433;LOC103832652;LOC103832824;LOC103832887;LOC103832930;LOC103834240;LOC103834510;LOC103834757;LOC103835260;LOC103835753;LOC103836235;LOC103836692;LOC103837009;LOC103837424;LOC103837709;LOC103837957;LOC103838646;LOC103840395;LOC103841782;LOC103841…
Whirly	ALL	3	LOC103827509;LOC103831651;LOC103836074
Whirly	DEG	0	--
Whirly	Up	0	--
Whirly	Down	0	--
YABBY	ALL	11	LOC103858163;LOC103858348;LOC103866196;LOC103871588;LOC103829273;LOC103830131;LOC103831319;LOC103836389;LOC103840760;LOC103843396;LOC103843397
YABBY	DEG	5	LOC103836389;LOC103858163;LOC103858348;LOC103866196;LOC103871588
YABBY	Up	0	--
YABBY	Down	5	LOC103836389;LOC103858163;LOC103858348;LOC103866196;LOC103871588
ZF-HD	ALL	30	LOC103862371;LOC103852596;LOC103852940;LOC103853989;LOC103855300;LOC103856558;LOC103860674;LOC103863915;LOC103872237;LOC103872686;LOC103873973;LOC103875120;LOC103875121;LOC103830655;LOC103830691;LOC103831933;LOC103831983;LOC103834899;LOC103835881;LOC103837038;LOC103837039;LOC103837578;LOC103837853;LOC103839282;LOC103839281;LOC103841009;LOC103842678;LOC103842951;LOC103842967;LOC103846431
ZF-HD	DEG	19	LOC103830655;LOC103830691;LOC103831933;LOC103831983;LOC103834899;LOC103837039;LOC103837578;LOC103839281;LOC103841009;LOC103842967;LOC103852596;LOC103852940;LOC103853989;LOC103860674;LOC103862371;LOC103872237;LOC103872686;LOC103873973;LOC103875121
ZF-HD	Up	6	LOC103830691;LOC103831933;LOC103839281;LOC103852596;LOC103872686;LOC103875121
ZF-HD	Down	13	LOC103830655;LOC103831983;LOC103834899;LOC103837039;LOC103837578;LOC103841009;LOC103842967;LOC103852940;LOC103853989;LOC103860674;LOC103862371;LOC103872237;LOC103873973
bHLH	ALL	328	LOC103857186;LOC103862298;LOC103871090;LOC103837276;LOC103843882;LOC103852197;LOC103853098;LOC103853832;LOC103854095;LOC103855208;LOC117132419;LOC103855832;LOC103858529;LOC103858945;LOC103858954;LOC108869130;LOC103863179;LOC103869671;LOC103827941;LOC103874479;LOC103829672;LOC103830854;LOC103831991;LOC103833279;LOC103832202;LOC103834883;LOC103835879;LOC103836899;LOC103837246;LOC103838840;LOC103839…
bHLH	DEG	77	EGL3;LOC103827709;LOC103828402;LOC103828915;LOC103829540;LOC103830121;LOC103830338;LOC103830949;LOC103831292;LOC103831859;LOC103833911;LOC103834408;LOC103835879;LOC103836134;LOC103836515;LOC103836915;LOC103836954;LOC103837662;LOC103837732;LOC103838051;LOC103838089;LOC103838182;LOC103838291;LOC103839418;LOC103839579;LOC103839580;LOC103839585;LOC103842612;LOC103844093;LOC103844099;LOC103844596;LOC1…
bHLH	Up	46	LOC103827709;LOC103828402;LOC103830121;LOC103831859;LOC103834408;LOC103835879;LOC103836515;LOC103836954;LOC103837732;LOC103838051;LOC103839579;LOC103839580;LOC103839585;LOC103842612;LOC103844093;LOC103844099;LOC103844596;LOC103846794;LOC103849832;LOC103854544;LOC103855294;LOC103855759;LOC103857920;LOC103858039;LOC103858375;LOC103858529;LOC103858879;LOC103862298;LOC103862477;LOC103865356;LOC103865…
bHLH	Down	31	EGL3;LOC103828915;LOC103829540;LOC103830338;LOC103830949;LOC103831292;LOC103833911;LOC103836134;LOC103836915;LOC103837662;LOC103838089;LOC103838182;LOC103838291;LOC103839418;LOC103847806;LOC103850013;LOC103853888;LOC103853956;LOC103855832;LOC103857259;LOC103857396;LOC103858868;LOC103859115;LOC103862454;LOC103863797;LOC103867902;LOC103870792;LOC103872602;LOC103875273;LOC103875356;LOC108869478
bZIP	ALL	142	LOC103858218;LOC103866462;LOC103872246;LOC103832273;LOC103836519;LOC103842661;LOC103856711;LOC103867411;LOC103828747;LOC103837451;LOC103839184;LOC103845632;LOC103847288;LOC103850638;LOC103850347;LOC103850763;LOC103851007;LOC103852538;LOC103852947;LOC103853909;LOC103854498;LOC103854621;LOC103854786;LOC103855287;LOC103855703;LOC103856165;LOC103857568;LOC103857824;LOC103857941;LOC103858015;LOC103859…
bZIP	DEG	31	LOC103831279;LOC103832219;LOC103835156;LOC103835711;LOC103836519;LOC103836881;LOC103837568;LOC103838602;LOC103843040;LOC103845918;LOC103847035;LOC103848367;LOC103850347;LOC103850763;LOC103851007;LOC103854498;LOC103854621;LOC103854786;LOC103855287;LOC103859804;LOC103862443;LOC103863499;LOC103865861;LOC103867300;LOC103868740;LOC103871400;LOC103871579;LOC103872064;LOC103874086;LOC103874621;TGA2
bZIP	Up	24	LOC103832219;LOC103835711;LOC103836519;LOC103836881;LOC103837568;LOC103838602;LOC103843040;LOC103845918;LOC103847035;LOC103848367;LOC103851007;LOC103854498;LOC103854621;LOC103854786;LOC103855287;LOC103859804;LOC103863499;LOC103865861;LOC103867300;LOC103868740;LOC103871579;LOC103874086;LOC103874621;TGA2
bZIP	Down	7	LOC103831279;LOC103835156;LOC103850347;LOC103850763;LOC103862443;LOC103871400;LOC103872064

[truncated: 4 more sheets: Lenox_S2  vs Lenox_S1_TFs, Lenox_S3  vs Lenox_S1_KEGG, Lenox_S4  vs Lenox_S1_TFs, Lenox_S5  vs Lenox_S1_TFs]
