# Supplementary material for: Transcriptomic Insights Into Root Development and Overwintering Transcriptional Memory of Brassica rapa L. Grown in the Field
Source: Front Plant Sci. 2022 Jul 22;13:900708. doi: 10.3389/fpls.2022.900708 (PMC9355659; doi:10.3389/fpls.2022.900708)
Supplement: Supplementary file 9 [file Data_Sheet_1.zip › Table S12.xls]

## Sheet: SNP-type
Supplementary Table S12: Results of SNP type.
Type Samleps	transversion								transition
	A-C	A-T	C-A	C-G	G-C	G-T	T-A	T-G	A-G	C-T	G-A	T-C	transversion	transition	total
L7_S1_1	40928	44481	44345	34639	34729	44898	44734	40824	110694	110671	111127	110997	329578	443489	773067
L7_S1_2	41686	45287	45379	35434	35272	45197	45704	41414	112475	112490	113029	112700	335373	450694	786067
L7_S1_3	42044	45415	45319	35632	35426	45571	45275	41482	113403	113158	113337	113146	336164	453044	789208
L7_S2_1	39102	42515	42188	32769	32762	42274	42615	38846	104087	103038	103950	104266	313071	415341	728412
L7_S2_2	38771	42322	42532	32723	32957	42475	42320	38471	104653	103898	104204	104440	312571	417195	729766
L7_S2_3	35465	38362	38776	30045	29634	38588	38619	35092	94875	93723	94611	94782	284581	377991	662572
L7_S3_1	35625	39351	38916	29805	29605	39106	39419	35562	94784	93296	93142	94821	287389	376043	663432
L7_S3_2	43685	47840	47403	36339	36506	47344	48099	43395	116838	115887	116277	116620	350611	465622	816233
L7_S3_3	41781	45992	45624	35346	35060	45953	46109	41607	112770	111505	112199	112318	337472	448792	786264
L7_S4_2	39775	43465	43327	33507	33209	43300	43701	39483	105932	105619	106134	106134	319767	423819	743586
L7_S4_3	39614	43289	43129	33428	33246	43366	43365	39129	105831	105332	105604	105662	318566	422429	740995
L7_S5_1	39410	42778	43118	32710	32706	43105	43098	39109	104570	103099	103535	104214	316034	415418	731452
L7_S5_2	40773	45368	45047	34525	34243	45288	45417	41032	109784	108548	109017	108937	331693	436286	767979
L7_S5_3	40148	44507	44051	33591	33605	44203	44379	40195	106889	106063	106534	107371	324679	426857	751536
L7_S6_2	42332	46248	46540	35805	35557	46596	46080	42152	114205	113846	113853	113763	341310	455667	796977
L7_S6_3	40386	43960	44355	33788	34117	44556	44332	40421	109026	107789	108388	109033	325915	434236	760151
Longyou-7 average	40095.3	43823.8	43753.1	33755.4	33664.6	43863.8	43954.1	39888.4	107551	106748	107184	107450	322798	428933	751731
Lenox_S1_1	41076	44085	42776	34797	34877	43198	43987	40685	110602	110485	110950	110627	325481	442664	768145
Lenox_S1_2	40761	43556	42802	34754	34557	43181	43729	40390	110454	109830	110113	110537	323730	440934	764664
Lenox_S1_3	40696	43839	42917	34883	34936	43362	43815	40521	110818	110373	110963	110724	324969	442878	767847
Lenox_S2_1	39705	42690	41844	33830	33737	42303	42650	39134	107181	107293	107110	107004	315893	428588	744481
Lenox_S2_2	42199	45347	44501	36021	35647	44536	45338	41952	114132	114048	113960	114012	335541	456152	791693
Lenox_S2_3	40902	44147	42818	34705	34421	43222	43995	40588	110426	110346	110356	110410	324798	441538	766336
Lenox_S3_1	43529	47682	45681	36874	36462	45907	47741	43473	116939	116366	116581	116539	347349	466425	813774
Lenox_S3_2	38591	41922	40681	32434	32333	40941	41997	38103	103619	103296	103194	103602	307002	413711	720713
Lenox_S3_3	45344	49198	47765	38047	38150	47733	49349	45195	121999	121279	121756	121797	360781	486831	847612
Lenox_S4_1	40697	44262	42772	34114	34145	42967	44160	40302	108577	108687	108519	109256	323419	435039	758458
Lenox_S4_2	38784	41765	38502	32710	32789	38957	42386	38681	104411	103130	103572	104061	304574	415174	719748
Lenox_S4_3	40473	43655	40335	34132	34311	40577	44052	40267	108906	108429	108809	108771	317802	434915	752717
Lenox_S5_1	40972	44912	40643	34516	34612	41017	44500	40892	109914	109403	109507	110022	322064	438846	760910
Lenox_S5_2	40853	44273	40838	34463	34357	41086	44477	40789	109441	109227	109327	109202	321136	437197	758333
Lenox_S5_3	41154	45276	41159	34770	34728	41292	45372	41149	110989	110355	110440	111127	324900	442911	767811
Lenox average	41049.1	44440.6	42402.3	34736.7	34670.8	42685.3	44503.2	40808.1	110561	110170	110344	110513	325296	441587	766883
T4_S1_1	41102	44775	45065	35028	34902	45430	44940	41065	111540	111292	111367	111641	332307	445840	778147
T4_S1_2	40014	43421	43678	33761	33994	44040	43600	39775	108235	107713	107887	108355	322283	432190	754473
T4_S1_3	41698	45148	45500	35696	35410	45563	45218	41406	112769	113193	113200	112703	335639	451865	787504
T4_S2_1	43333	46732	47283	36677	36484	47199	47052	42921	116530	116584	116707	116773	347681	466594	814275
T4_S2_2	43731	47122	47438	36944	36816	47566	47341	43200	117122	117255	116827	117387	350158	468591	818749
T4_S2_3	41419	45003	45449	35074	34692	45609	45361	41214	111435	111454	111434	111418	333821	445741	779562
T4_S3_1	42394	46396	46680	35529	35439	46269	46495	42249	113203	112818	113359	112827	341451	452207	793658
T4_S3_2	43174	47142	47018	35971	36065	47080	47450	42853	114889	114152	114688	114957	346753	458686	805439
T4_S3_3	45520	49893	48546	38188	37811	48722	50042	45252	121421	121282	121439	121385	363974	485527	849501
T4_S4_1	43184	47488	46603	36566	36265	46961	47951	43257	116059	115662	115791	115878	348275	463390	811665
T4_S4_2	41699	45710	44948	35192	34811	44948	45982	41509	111547	110839	111280	111517	334799	445183	779982
T4_S4_3	42222	45803	44890	35252	35188	45048	46320	41914	112204	111914	112106	112309	336637	448533	785170
T4_S5_1	43344	47322	46075	36279	36066	46104	47375	43306	115694	115260	115410	115860	345871	462224	808095
T4_S5_2	43389	47105	45968	36375	36221	46252	47448	43253	116188	115343	114872	116140	346011	462543	808554
T4_S5_3	43017	46442	45274	36033	35776	45608	46981	43131	114996	114687	114642	115297	342262	459622	801884
T4_S6_1	40274	43095	42198	33772	33724	42298	43202	39973	108671	108137	108663	108527	318536	433998	752534
T4_S6_2	41844	45037	44208	35762	35385	44114	45430	41943	112935	113115	113398	113288	333723	452736	786459
T4_S6_3	42306	45865	44480	35812	35681	44750	45872	42386	114093	114475	114194	114101	337152	456863	794015
Tianyou-4 average	42425.8	46083.3	45627.8	35772.8	35596.1	45753.4	46336.7	42255.9	113863	113621	113737	113909	339852	455130	794981

## Sheet: SNP-region
Supplementary Table S12: Results of SNP distribution.
Region Samleps	splice_region	5_prime_UTR	3_prime_UTR	upstream	downstream	intergenic_region	intron	exon	total
L7_S1_1	13120	44858	59673	84743	30345	4975	5426	532219	775359
L7_S1_2	13316	45514	61464	87597	31632	4929	5714	538155	788321
L7_S1_3	13030	45747	60638	82962	30180	4934	5798	548167	791456
L7_S2_1	13734	41719	57202	92104	33667	4922	6111	481142	730601
L7_S2_2	13285	42349	57359	83136	28816	4607	5802	496738	732092
L7_S2_3	12666	39264	51583	79185	28131	4358	5663	443786	664636
L7_S3_1	14821	38840	50561	96161	34084	3971	6597	420428	665463
L7_S3_2	15777	46424	64995	110866	40207	5864	7101	527287	818521
L7_S3_3	15035	45577	60757	103657	36652	5254	6338	515210	788480
L7_S4_2	14406	42964	56914	98022	34464	5289	6078	487654	745791
L7_S4_3	14639	42813	57440	97874	35054	4494	6030	484874	743218
L7_S5_1	14578	42240	55982	108212	38133	4873	6261	463322	733601
L7_S5_2	15835	44488	58996	113272	39773	4417	6790	486638	770209
L7_S5_3	15078	42990	59853	109589	38210	4701	6351	477066	753838
L7_S6_2	13780	47573	61504	92682	33959	5845	6165	537927	799435
L7_S6_3	13906	45093	59355	90267	33238	5164	6136	509366	762525
Longyou-7 average	14187.9	43653.3	58392.2	95645.6	34159.1	4912.31	6147.56	496874	753972
Lenox_S1_1	13024	43486	57254	76036	27066	5041	4762	543922	770591
Lenox_S1_2	12549	43404	57024	75661	26554	5082	4689	542071	767034
Lenox_S1_3	12258	43000	57155	72936	25359	4679	4393	550385	770165
Lenox_S2_1	13321	40587	55368	79171	27739	4366	4882	521314	746748
Lenox_S2_2	13721	43947	58212	84996	29610	5665	5147	552744	794042
Lenox_S2_3	13045	43147	56666	81463	28456	5287	5250	535416	768730
Lenox_S3_1	15753	46187	61899	105794	37032	5451	6432	537672	816220
Lenox_S3_2	13584	40385	53988	87389	30458	4626	5270	487327	723027
Lenox_S3_3	15745	47189	62467	105848	37723	6899	6731	567428	850030
Lenox_S4_1	14191	41674	56741	95615	33312	4707	5698	508907	760845
Lenox_S4_2	13963	40709	51562	89686	31357	4722	5401	484630	722030
Lenox_S4_3	14092	42463	55232	92282	31869	5257	5595	508133	754923
Lenox_S5_1	14374	41796	55979	99562	35034	5315	5609	505386	763055
Lenox_S5_2	13740	41667	57457	96412	33538	4977	5945	506726	760462
Lenox_S5_3	14203	43647	58157	104718	37285	5640	6307	500054	770011
Lenox average	14044.2	42885.9	57010.7	89837.9	31492.8	5180.93	5474.07	523474	769194
T4_S1_1	13154	44699	60621	82149	28832	4691	5344	540828	780318
T4_S1_2	12991	43769	58485	80882	28855	4703	5595	521342	756622
T4_S1_3	12686	45536	60596	79635	28187	4912	5004	553107	789663
T4_S2_1	13508	46587	62804	88196	31824	5188	6136	562208	816451
T4_S2_2	13777	46261	64612	89111	31714	5274	5914	564281	820944
T4_S2_3	13691	44001	61258	90230	32703	5028	6167	528707	781785
T4_S3_1	15531	45071	59886	105575	37000	4743	6809	521376	795991
T4_S3_2	15552	45956	63682	105698	38302	5867	6995	525647	807699
T4_S3_3	16047	48589	65367	111163	39938	5950	7330	557515	851899
T4_S4_1	15314	46460	62499	108201	38570	4807	6848	531120	813819
T4_S4_2	15454	44780	59842	106092	37625	4443	6593	507341	782170
T4_S4_3	15422	46192	59703	106274	38642	5622	6627	508995	787477
T4_S5_1	15741	44667	61441	108292	39056	5838	6255	529135	810425
T4_S5_2	15708	44717	61751	107620	38570	5679	6144	530680	810869
T4_S5_3	15304	44252	61055	104795	37925	5533	6122	529177	804163
T4_S6_1	12302	42793	57493	76979	27523	4913	4992	527774	754769
T4_S6_2	12812	44639	60041	82624	29573	5911	5429	547757	788786
T4_S6_3	13335	45471	61931	84681	30720	5899	5655	548607	796299
Tianyou-4 average	14294.9	45246.7	61281.5	95455.4	34197.7	5277.83	6108.83	535311	797230

## Sheet: INDEL-region
Supplementary Table S12: Results of INDEL distribution.
Region Samleps	splice_region	5_prime_UTR	3_prime_UTR	upstream	downstream	intergenic_region	intron	exon	total
L7_S1_1	3846	11340	10800	8880	3046	166	723	10604	49405
L7_S1_2	3894	11285	10834	9285	3166	168	747	10606	49985
L7_S1_3	3755	11332	10996	8895	3066	151	746	10696	49637
L7_S2_1	4002	10862	10824	10443	3654	160	858	9911	50714
L7_S2_2	3674	10764	10608	9163	3119	177	766	10094	48365
L7_S2_3	3648	10551	10203	9028	2985	163	777	9569	46924
L7_S3_1	4034	10812	10492	11637	3964	143	940	8966	50988
L7_S3_2	4373	11417	11297	12028	4143	197	989	10308	54752
L7_S3_3	4146	11186	10825	11396	3874	184	921	10324	52856
L7_S4_2	3969	10844	10218	11087	3775	163	840	9489	50385
L7_S4_3	4003	10894	10542	11293	3915	160	867	9395	51069
L7_S5_1	4078	10629	10327	12270	4243	163	848	9280	51838
L7_S5_2	4340	10999	10794	12866	4433	152	1009	9714	54307
L7_S5_3	4135	10792	10878	12704	4281	151	863	9262	53066
L7_S6_2	3946	11930	11186	9806	3283	229	791	10709	51880
L7_S6_3	3921	11633	10980	9646	3410	205	801	10292	50888
Longyou-7 average	3985.25	11079.4	10737.8	10651.7	3647.31	170.75	842.875	9951.19	51066.2
Lenox_S1_1	3772	11341	10734	8095	2745	131	638	11153	48609
Lenox_S1_2	3567	11226	10582	7725	2580	156	594	11259	47689
Lenox_S1_3	3497	10578	10387	7136	2458	129	520	11071	45776
Lenox_S2_1	3784	10482	10482	8243	2759	133	592	10692	47167
Lenox_S2_2	3838	11011	10512	8448	2877	176	615	11137	48614
Lenox_S2_3	3576	10686	10597	8352	2851	182	634	11105	47983
Lenox_S3_1	4133	11492	11008	11159	3851	175	842	10750	53410
Lenox_S3_2	3675	10502	10085	9414	3217	146	695	9904	47638
Lenox_S3_3	4334	11338	11061	10888	3625	210	834	11367	53657
Lenox_S4_1	3907	10437	10432	10396	3500	146	738	10226	49782
Lenox_S4_2	3835	10556	9828	9870	3204	158	678	10033	48162
Lenox_S4_3	3799	10835	10166	9973	3286	162	730	10212	49163
Lenox_S5_1	3826	10472	10230	10797	3616	180	727	10084	49932
Lenox_S5_2	3719	10416	10208	10403	3483	149	743	10258	49379
Lenox_S5_3	3699	10844	10697	11522	3956	159	817	9982	51676
Lenox average	3797.4	10814.4	10467.3	9494.73	3200.53	159.467	693.133	10615.5	49242.5
T4_S1_1	3707	11182	10753	8641	2945	161	697	10776	48862
T4_S1_2	3701	10937	10537	8519	2951	122	729	10323	47819
T4_S1_3	3596	11235	10620	8321	2850	137	673	10844	48276
T4_S2_1	3799	11339	10911	9084	3159	167	709	11022	50190
T4_S2_2	3911	11437	11210	9329	3249	174	771	11082	51163
T4_S2_3	3900	11000	10974	9636	3323	183	773	10724	50513
T4_S3_1	4138	11226	11080	11511	3997	169	957	10354	53432
T4_S3_2	4250	11259	11259	11695	4055	195	944	10368	54025
T4_S3_3	4343	11794	11490	11998	4075	205	964	10782	55651
T4_S4_1	4175	10870	10715	11717	4042	176	872	10149	52716
T4_S4_2	4144	10684	10492	11562	4004	166	849	9769	51670
T4_S4_3	4286	11253	10770	11416	4022	176	892	9971	52786
T4_S5_1	4325	10974	10854	11617	4183	160	822	10563	53498
T4_S5_2	4347	11090	11133	11951	4165	151	836	10703	54376
T4_S5_3	4165	10863	10979	11209	3920	170	767	10740	52813
T4_S6_1	3633	10849	10701	7981	2714	176	630	10906	47590
T4_S6_2	3761	11564	11091	8699	2939	196	685	11327	50262
T4_S6_3	3986	11694	11235	9141	2967	182	718	11230	51153
Tianyou-4 average	4009.28	11180.6	10933.6	10223.7	3531.11	170.333	793.778	10646.3	51488.6

## Sheet: SNP and INDEL-Uniq Number
Supplementary Table S12: Number of the SNPS and INDELs uniquely existed in Longyou-7, Tianyou-4, and Lenox at different stages.
Number Samleps	SNPs	INDELs
L7_S1	260971	37815
L7_S2	275070	41810
L7_S3	273892	43103
L7_S4	194139	28581
L7_S5	322790	46603
L7_S6	282763	36598
T4_S1	286494	38058
T4_S2	283250	38314
T4_S3	311742	42753
T4_S4	344399	45000
T4_S5	237708	37172
T4_S6	475754	57062
Lenox_S1	316411	40858
Lenox_S2	366855	44199
Lenox_S3	346990	45251
Lenox_S4	368093	47301
Lenox_S5	369379	46784

## Sheet: SNP and DEG_intersection_KEGG
Supplementary Table S12: Top 20 of KEGG pathway enrichment of the intersection genes of candidate genes for SNPs and DEGs in different comparisons.
L7_S2 Vs L7_S1
id	term	ListHits	pval	Enrichment_score	Gene
brp00940	Phenylpropanoid biosynthesis	35	8.52e-07	2.31451	LOC103840386; LOC103847421; LOC103865968; LOC103835086; LOC103838824; LOC103838831; LOC103828204; LOC103850580; LOC103853214; LOC103857055; LOC103249155; LOC103857780; LOC103862471; LOC103863954; LOC103864346; LOC103865042; LOC103866139; LOC103866799; LOC103867418; LOC103869196; LOC103869716; LOC103873087; LOC103873830; LOC103846031; LOC103828799; LOC103829577; LOC103835065; LOC103835599; LOC1038…
brp00460	Cyanoamino acid metabolism	16	8.76e-06	3.15014	LOC103856643; LOC103838824; LOC103838831; LOC103840193; LOC103828204; NIT-T1; NIT-T4; LOC103861882; LOC103866139; LOC103866799; LOC103869850; LOC103835599; LOC103840622; LOC103841864; LOC103841966; LOC103846819
brp00500	Starch and sucrose metabolism	27	0.000105	2.06078	LOC103868753; LOC103868361; LOC103838824; LOC103838831; LOC103828204; LOC103851339; LOC103852319; LOC103853109; LOC103868221; LOC103857369; LOC103858588; LOC103866139; LOC103866799; LOC103868568; LOC103870118; LOC103874391; LOC103832235; LOC103833505; LOC103835097; LOC103835599; LOC103836761; LOC103836763; LOC103840622; LOC103841864; LOC103845641; LOC103845691; LOC103846836
brp00906	Carotenoid biosynthesis	9	0.000278	3.31771	LOC103857159; LOC103842019; PDS; LOC103849374; LOC103866186; LOC103869474; LOC103834110; LOC103843711; LOC103846262
brp00630	Glyoxylate and dicarboxylate metabolism	16	0.000949	2.18278	LOC103856643; LOC103854526; LOC103859689; LOC103860370; LOC103860985; LOC103862389; LOC103849205; LOC117133689; LOC103863782; LOC103864160; LOC103870064; LOC103871992; LOC103830434; LOC103834825; LOC103835672; LOC103837641
brp00710	Carbon fixation in photosynthetic organisms	15	0.001155	2.20243	LOC103870831; LOC103851283; LOC103851645; LOC103856701; LOC103860785; LOC117133689; LOC103863782; LOC103864160; LOC103865548; LOC103866650; LOC103833143; LOC103833678; LOC103835152; LOC103835672; LOC103841316
brp00250	Alanine, aspartate and glutamate metabolism	12	0.001204	2.41755	LOC103834779; LOC103840193; LOC103851283; LOC103854027; LOC103857781; LOC103860370; LOC103849205; LOC103869111; LOC103869850; LOC103835672; LOC103837641; LOC103839459
brp04075	Plant hormone signal transduction	44	0.001721	1.52467	LOC103854644; LOC103834602; LOC103834703; LOC103841511; LOC103860183; LOC103833878; LOC103834036; LOC103849715; LOC103851955; LOC103852925; LOC103856282; LOC103857100; LOC103858039; LOC103858337; LOC103858403; LOC103859470; LOC103860467; LOC103864374; LOC103864444; LOC103865653; LOC103865754; LOC103865861; LOC103866550; LOC103868947; LOC103869828; LOC103870220; LOC103849138; LOC103872642; LOC1038…
brp00380	Tryptophan metabolism	14	0.002626	2.09104	LOC103834655; NIT-T1; LOC103854526; LOC103854698; LOC103857055; LOC103860090; LOC103859689; LOC103862389; SUR1; LOC103828183; LOC103835481; LOC103840452; LOC103842606; LOC103844876
brp00330	Arginine and proline metabolism	11	0.003311	2.24216	LOC103851283; LOC103854501; LOC103855763; LOC103865746; LOC103867010; LOC103872941; LOC103874104; LOC103875050; LOC103834925; LOC103837228; LOC103846371
brp00730	Thiamine metabolism	5	0.003744	3.20848	LOC103851941; LOC103857026; LOC103868019; LOC103836640; LOC103844930
brp00270	Cysteine and methionine metabolism	19	0.004021	1.80874	LOC103861272; LOC103839308; LOC103851283; LOC103854642; LOC103857781; LOC103865564; LOC103868301; LOC103869013; LOC103871899; LOC103872037; LOC103873920; LOC117126758; LOC103832184; LOC103832400; LOC103833884; LOC103841966; LOC103843208; LOC103844184; LOC103846371
brp00950	Isoquinoline alkaloid biosynthesis	5	0.007661	2.79448	LOC103851283; LOC103868133; LOC103868301; LOC103828183; LOC103842606
brp00960	Tropane, piperidine and pyridine alkaloid biosynthesis	7	0.008228	2.37805	LOC103851283; LOC103868133; LOC103864962; LOC103868046; LOC103868301; LOC103836442; LOC103843945
brp04016	MAPK signaling pathway - plant	21	0.010916	1.60992	LOC103854644; LOC103829020; LOC103833878; LOC103857100; LOC103857206; LOC103858337; LOC103859446; LOC103859448; LOC103862389; LOC103863906; LOC103864444; LOC103865027; LOC103827766; LOC103830749; WRKY22; LOC103837041; LOC103838121; LOC103833884; LOC103843946; LOC103843924; LOC103845336
brp00650	Butanoate metabolism	5	0.012094	2.54791	LOC103834779; LOC103854027; LOC103854526; LOC103869111; LOC103839459
brp00260	Glycine, serine and threonine metabolism	12	0.016978	1.777	LOC103856643; LOC103853105; LOC103868133; LOC103857781; LOC103859689; LOC103860370; LOC103861915; LOC103864163; LOC103871992; LOC103830434; LOC103835672; LOC103837641
brp00350	Tyrosine metabolism	7	0.017451	2.09104	LOC103851283; LOC103868133; LOC103868301; LOC103828183; LOC103839444; LOC103842606; LOC103843547
brp00430	Taurine and hypotaurine metabolism	3	0.017547	2.88763	LOC103854027; LOC103861882; LOC103839459
brp00360	Phenylalanine metabolism	6	0.019207	2.16572	LOC103851283; LOC103868133; LOC103868301; LOC103828183; LOC103842606; LOC103843547
L7_S3 Vs L7_S1
id	term	ListHits	pval	Enrichment_score	Gene
brp00780	Biotin metabolism	16	5.52e-08	3.70847	LOC103850337; LOC103853696; LOC103855855; LOC103856746; LOC103858066; LOC103860354; LOC103860355; LOC103863644; LOC103866710; LOC103827740; LOC103829087; LOC103830674; LOC103839618; LOC103837905; LOC103845194; LOC103847272
brp00061	Fatty acid biosynthesis	28	1.92e-07	2.55937	LOC103840132; LOC103850337; LOC103852226; LOC103853538; LOC103853696; LOC103855855; LOC103856142; LOC103856193; LOC103857757; LOC103858091; LOC103858136; LOC103860354; LOC103860355; LOC103863644; LOC103863650; LOC103867972; LOC103871796; LOC103827740; LOC103828582; LOC103829087; LOC103830674; LOC103831049; LOC103839618; LOC103833911; LOC103837905; LOC103843309; LOC103846343; LOC103846406
brp00630	Glyoxylate and dicarboxylate metabolism	38	9.16e-06	1.94184	LOC103856643; LOC103858933; LOC103870046; LOC103839002; LOC103842047; LOC103857558; LOC103859689; LOC103860370; LOC103860985; LOC103862389; LOC103849205; LOC103863734; LOC117133689; LOC103863782; LOC103864160; LOC103867390; LOC103868444; LOC103874749; LOC103870027; LOC103870064; LOC103871139; LOC103872547; LOC103872849; LOC103829418; LOC103830434; LOC103830855; LOC103831222; LOC103831657; LOC1038…
brp00260	Glycine, serine and threonine metabolism	35	1.91e-05	1.9414	LOC103856643; LOC103840754; LOC103870046; LOC103852803; LOC103853105; LOC103868133; LOC103857558; LOC103857781; LOC103859270; LOC103859689; LOC103859810; LOC103860370; LOC103861672; LOC103861915; LOC103863791; LOC103867390; LOC103874749; LOC103870611; LOC103872275; LOC103872665; LOC103874187; LOC103830434; LOC103830855; LOC103831222; LOC103831657; LOC103833801; LOC103835059; LOC103835892; LOC1038…
brp00511	Other glycan degradation	10	4.85e-05	3.24492	LOC103839946; LOC103832395; LOC103856046; LOC103858421; LOC103863181; LOC103872148; LOC103864822; LOC103875277; LOC103831061; LOC103831209
brp00100	Steroid biosynthesis	20	5.93e-05	2.27713	LOC103836007; LOC103836099; LOC103850891; LOC103854874; LOC103855549; LOC103856028; LOC103860345; LOC103862364; LOC103862654; LOC103872154; LOC103864965; LOC103869418; LOC103874805; LOC103829457; LOC103850274; LOC103832055; LOC103832876; LOC103836218; LOC103836444; LOC103843947
brp00460	Cyanoamino acid metabolism	27	8.21e-05	1.9912	LOC103856643; LOC103858933; LOC103853781; LOC103838824; LOC103838831; LOC103840193; LOC103828204; NIT-T1; NIT-T4; LOC103855592; LOC103861882; LOC103864958; LOC103866139; LOC103866799; LOC103866804; LOC103868313; LOC103869850; LOC103873269; LOC103848073; LOC103830855; LOC103831657; LOC103835059; LOC103841864; LOC103841865; LOC103841966; LOC103847127; LOC103847250
brp04712	Circadian rhythm - plant	21	0.000171	2.09671	LOC103854859; LOC103860589; LOC103864705; LOC103866306; LOC103866432; LOC103871728; LOC103874677; LOC103874198; LOC103874318; LOC103836661; LOC103836793; LOC103837062; LOC103865427; LOC103837378; CRY1; LOC103249168; LOC103844616; LOC103844260; LOC103846381; HY5; LOC103847424
brp00620	Pyruvate metabolism	34	0.000247	1.75122	LOC103870046; LOC103870831; LOC103851645; LOC103856142; LOC103856193; LOC103856701; LOC103857757; LOC103858069; LOC103859599; LOC103859689; LOC103860785; LOC103862585; LOC103866071; LOC103866650; LOC103867884; LOC103868444; LOC103874746; LOC103871139; LOC103871796; LOC103871929; LOC103874433; LOC103875341; LOC103829987; LOC103831554; LOC103834979; LOC103835648; LOC103837242; LOC103839509; LOC1038…
brp00640	Propanoate metabolism	19	0.000421	2.05511	LOC103870046; LOC103855815; LOC103856142; LOC103856193; LOC103857757; LOC103859689; LOC103860033; LOC103864956; LOC103871796; LOC103873937; LOC103834215; LOC103834589; LOC103836475; LOC103837242; LOC103837563; LOC103839509; LOC103841125; LOC103843309; LOC103846406
brp00500	Starch and sucrose metabolism	52	0.000933	1.48666	LOC103868753; LOC103852049; LOC103852070; LOC103861669; LOC103862344; LOC103868361; LOC103871863; LOC103838824; LOC103838831; LOC103828204; LOC103851339; LOC103852319; LOC103853109; LOC103868221; LOC103855592; LOC103855902; LOC103855926; LOC103857369; LOC103858588; LOC103860895; LOC103861499; LOC103864958; LOC103865486; LOC103866139; LOC103866799; LOC103866804; LOC103866998; LOC103868313; LOC1038…
brp00010	Glycolysis / Gluconeogenesis	44	0.001021	1.53523	LOC103866271; LOC103864004; LOC103850396; LOC103859746; LOC103862344; LOC103870046; LOC103870831; LOC103838909; LOC103851719; LOC103853105; LOC103856758; LOC103856808; LOC103857629; LOC103859466; LOC103859689; LOC103860785; LOC103861434; LOC103861499; LOC103862585; LOC103872153; LOC103865548; LOC103865552; LOC103874746; LOC103869626; LOC103870611; LOC103872038; LOC103875341; LOC103827942; LOC1038…
brp00670	One carbon pool by folate	11	0.00138	2.30284	LOC103856643; LOC103862355; LOC103867396; LOC103868620; LOC103871345; LOC103830238; LOC103830855; LOC103831657; LOC103835059; LOC103836204; LOC103841853
brp00710	Carbon fixation in photosynthetic organisms	30	0.0015	1.64996	LOC103866271; LOC103870831; LOC103851645; LOC103856701; LOC103859466; LOC103859599; LOC103860785; LOC103862585; LOC103872153; LOC117133689; LOC103863782; LOC103864160; LOC103865090; LOC103865548; LOC103866650; LOC103868444; LOC103868914; LOC103849145; LOC103871139; LOC103874433; LOC103875281; LOC103830479; LOC103833143; LOC103833678; LOC103836104; LOC103841316; LOC103842552; LOC103843050; LOC1038…
brp03030	DNA replication	19	0.001627	1.86828	LOC103852416; LOC103853694; LOC103855752; LOC103858328; LOC103858780; LOC103860343; LOC103860462; LOC103860562; LOC103864126; LOC103864559; LOC103867044; LOC103827741; LOC103850238; LOC103833124; LOC103835735; LOC103836781; LOC103837365; LOC103843463; LOC103849416
brp00280	Valine, leucine and isoleucine degradation	21	0.001885	1.79324	LOC103870046; LOC103840132; LOC103852707; LOC103853500; LOC103854565; LOC103855815; LOC103857781; LOC103859689; LOC103860033; LOC103864956; LOC103865244; LOC103871365; LOC103834215; LOC103834444; LOC103834589; LOC103834979; LOC103835648; LOC103836475; LOC103837242; LOC103839509; LOC103828819
brp00604	Glycosphingolipid biosynthesis - ganglio series	3	0.002462	3.8939	LOC103863181; LOC103872148; LOC103831061
brp00603	Glycosphingolipid biosynthesis - globo and isoglobo series	6	0.002564	2.78136	LOC103850693; LOC103850695; LOC103855780; LOC103863181; LOC103870568; LOC103831061
brp00592	alpha-Linolenic acid metabolism	20	0.002575	1.77804	LOC103849627; LOC103853040; LOC103854565; LOC103855549; LOC103860780; LOC103861864; LOC103865244; LOC103868431; LOC103870978; LOC103855163; LOC103872765; LOC103873937; LOC103829425; LOC103829426; LOC103830997; LOC103830995; LOC103859168; LOC103836113; LOC103837563; LOC103841125
brp00072	Synthesis and degradation of ketone bodies	4	0.003209	3.24492	LOC103853500; LOC103837242; LOC103839509; LOC103828819
L7_S4 Vs L7_S1
id	term	ListHits	pval	Enrichment_score	Gene
brp00232	Caffeine metabolism	3	0	3.30514	LOC103833679; LOC103828734; LOC103836769
brp00780	Biotin metabolism	20	1.31e-06	2.36081	LOC103850337; LOC103852453; LOC103853696; LOC103855855; LOC103856746; LOC103858066; LOC103860306; LOC103860354; LOC103860355; LOC103863644; LOC103864335; LOC103866710; LOC103827740; LOC103829087; LOC103830674; LOC103839618; LOC103839059; LOC103837905; LOC103845194; LOC103847272
brp00061	Fatty acid biosynthesis	38	1.21e-05	1.76895	LOC103861474; LOC103840132; LOC103850337; LOC103852226; LOC103853538; LOC103853696; LOC103855855; LOC103856142; LOC103856193; LOC103857757; LOC103858091; LOC103858136; LOC103860306; LOC103860354; LOC103860355; LOC103863566; LOC103863644; LOC103863650; LOC103864335; LOC103865021; LOC103866817; LOC103867972; LOC103868651; LOC103871796; LOC103874524; LOC103827740; LOC103828582; LOC103829087; LOC1038…
brp03030	DNA replication	35	3.19e-05	1.75272	LOC103843883; LOC103852392; LOC103852416; LOC103853634; LOC103853694; LOC103854671; LOC103855752; LOC103858328; LOC103858780; LOC103860343; LOC103860462; LOC103860562; LOC103861193; LOC103864126; LOC103864559; LOC103865926; LOC103867044; LOC103869311; LOC103871543; LOC103871561; LOC103871760; LOC103874470; LOC103827741; LOC103827885; LOC103829539; LOC103829668; LOC103850238; LOC103831035; LOC1038…
brp03010	Ribosome	221	9.49e-05	1.22351	LOC103834204; LOC103853598; LOC103856065; LOC103856798; LOC103861282; LOC103863473; LOC103869254; LOC103827745; LOC103874947; LOC103833685; LOC103834749; LOC103849785; LOC103845969; LOC103848258; LOC103849728; LOC103849917; LOC103849912; LOC103850022; LOC103249169; LOC103850047; LOC103850054; LOC103842855; LOC103850454; LOC103850516; LOC103850644; LOC103850975; LOC103850976; LOC103851029; LOC1038…
brp00350	Tyrosine metabolism	30	0.000184	1.70955	LOC103851376; LOC103839873; LOC103851993; LOC103852737; LOC103868133; LOC103854788; LOC103855915; LOC103861830; LOC103862102; LOC103848200; LOC103864337; LOC103868301; LOC103827521; LOC103827804; LOC103827942; LOC103828183; LOC103829330; LOC103832256; LOC103832166; LOC103833801; LOC103833534; LOC103833536; LOC103835700; LOC103838043; LOC103839444; LOC103841091; LOC103837904; LOC103842591; LOC1038…
brp00670	One carbon pool by folate	18	0.000331	1.91911	LOC103856643; LOC103836808; LOC103850842; LOC103860451; LOC103862355; LOC103863581; LOC103867396; LOC103868620; LOC103871345; LOC103830238; LOC103830855; LOC103831657; LOC103833148; LOC103835059; LOC103836204; LOC103869084; LOC103841853; LOC103843220
brp00100	Steroid biosynthesis	29	0.000332	1.68156	LOC103857940; LOC103836007; LOC103836099; LOC103860313; LOC103836950; LOC103843392; LOC103855549; LOC103856028; LOC103858451; LOC103860345; LOC103862364; LOC103862654; LOC103872154; LOC103864397; LOC103864965; LOC103865343; LOC103869418; LOC103871918; LOC103874805; LOC103828738; LOC103829457; LOC103850274; LOC103832055; LOC103832876; LOC103834400; LOC103836218; LOC103842157; LOC103843947; LOC1038…
brp00966	Glucosinolate biosynthesis	21	0.000359	1.82652	LOC103853878; LOC103850918; LOC103852881; LOC103854915; BCAT4-1; MAM3-1; MAM1-1; LOC103862605; LOC103863599; LOC103864341; LOC103865912; LOC103866695; BCAT4-2; LOC103871365; LOC103872429; LOC103872656; SUR1; LOC103831882; LOC103831884; LOC103868121; LOC103840711
brp00500	Starch and sucrose metabolism	91	0.000535	1.32497	LOC103868753; LOC103852049; LOC103853404; LOC103861904; LOC103862344; LOC103868361; LOC103871863; LOC103829706; LOC103838824; LOC103838831; LOC103842569; LOC103848211; LOC103828204; LOC103851339; LOC103851390; LOC103852319; LOC103852641; LOC103853109; LOC103868221; LOC103854051; LOC103854138; LOC103855280; LOC103855592; LOC103855902; LOC103855926; LOC103858505; LOC103858588; LOC103860895; LOC1038…
brp00240	Pyrimidine metabolism	41	0.000539	1.52259	LOC103836808; LOC103853404; LOC103860587; LOC103839011; LOC103852871; LOC108870772; LOC103853542; LOC103854270; LOC103854712; LOC103856882; LOC103857804; LOC103859240; LOC103860451; LOC103861347; LOC103862355; LOC103863231; LOC103864037; LOC103869333; LOC103869536; LOC103869649; LOC103870632; LOC103855214; LOC103872118; LOC103873282; LOC103873747; LOC103874463; LOC103875249; LOC103828559; LOC1038…
brp00071	Fatty acid degradation	34	0.00078	1.56076	LOC103853925; LOC103861474; LOC103849627; LOC103852243; LOC103853538; LOC103854565; LOC103854788; LOC103861864; LOC103863566; LOC103865244; LOC103867566; LOC103868651; LOC103870717; LOC103870719; LOC103873180; LOC103873937; LOC103874524; LOC103827804; LOC103827942; LOC103829330; LOC103830564; LOC103832166; LOC103833133; LOC103833439; LOC103835648; LOC103835700; LOC103836556; LOC103837234; LOC1038…
brp00620	Pyruvate metabolism	54	0.000924	1.41649	LOC103870046; LOC103870831; LOC103875118; LOC103834139; LOC103849110; LOC103852067; LOC103855478; LOC103856142; LOC103856193; LOC103856701; LOC103857757; LOC103858069; LOC103858863; LOC103859599; LOC103859689; LOC103860785; LOC103862585; LOC103864103; LOC103865958; LOC103866071; LOC103866650; LOC103867884; LOC103868444; LOC103874746; LOC103869972; LOC103870081; LOC103871139; LOC103871796; LOC1038…
brp03410	Base excision repair	25	0.001035	1.65257	LOC103853256; LOC103868216; LOC103848479; LOC103860053; LOC103858328; LOC103858766; LOC103860732; LOC103849063; LOC103866025; LOC103865926; LOC103867889; LOC103869311; LOC103870233; LOC103870283; LOC103871543; LOC103871561; LOC103871760; LOC103872750; LOC103874470; LOC103829668; LOC103830461; LOC103831969; LOC103832451; LOC103842870; LOC103843463
brp00280	Valine, leucine and isoleucine degradation	35	0.001203	1.5221	LOC103851253; LOC103870046; LOC103840132; LOC103852707; LOC103853500; LOC103854565; LOC103855358; LOC103855815; LOC103858342; LOC103859689; LOC103860033; LOC103862316; LOC103863634; LOC103864956; LOC103865244; LOC103867566; LOC103870719; LOC103871365; LOC103872977; LOC103873180; LOC103873424; LOC103832583; LOC103833133; LOC103834215; LOC103834444; LOC103834589; LOC103835648; LOC103868121; LOC1038…
brp00604	Glycosphingolipid biosynthesis - ganglio series	4	0.002528	2.64411	LOC103863181; LOC103872148; LOC103831061; LOC103843598
brp00400	Phenylalanine, tyrosine and tryptophan biosynthesis	33	0.003068	1.47391	LOC103850170; LOC103846297; LOC103851376; LOC103849983; LOC103850294; LOC103852737; LOC103855915; LOC103859154; LOC103859235; LOC103861830; LOC103862102; LOC103848200; LOC103863791; LOC103864163; LOC103864337; LOC103864806; LOC103866199; LOC103868301; LOC103871931; LOC103832256; LOC103832310; LOC103835440; LOC103835703; LOC103836212; LOC103836728; LOC103837846; LOC103838043; LOC103839088; LOC1038…
brp00360	Phenylalanine metabolism	23	0.003162	1.58371	LOC103851376; LOC103852737; LOC103868133; LOC103853805; LOC103855915; LOC103861830; LOC103862102; LOC103848200; LOC103863433; LOC103864337; LOC103867229; LOC103868301; LOC103870475; LOC103828183; LOC103832256; LOC103833801; LOC103838043; LOC103841091; LOC103837904; LOC103842591; LOC103843366; LOC103843547; LOC103844028
brp00531	Glycosaminoglycan degradation	7	0.004524	2.10327	LOC103850890; LOC103854670; LOC103863181; LOC103872148; LOC103831061; LOC103833744; LOC103843598
brp00592	alpha-Linolenic acid metabolism	32	0.004798	1.44883	LOC103853925; LOC103857769; LOC103849627; LOC103852169; LOC103853040; LOC103854565; LOC103855549; LOC103860780; LOC103861864; LOC103865244; LOC103867566; LOC103868431; LOC103870717; LOC103870978; LOC103855163; LOC103872765; LOC103873937; LOC103829425; LOC103829426; LOC103829478; LOC103830997; LOC103830995; LOC103830994; LOC103832166; LOC103859168; LOC103835835; LOC103836339; LOC103836556; LOC1038…
L7_S5 Vs L7_S1
id	term	ListHits	pval	Enrichment_score	Gene
brp03010	Ribosome	285	4.09e-08	1.27336	LOC103834204; LOC103843792; LOC103853598; LOC103856065; LOC103856798; LOC103861282; LOC103863473; LOC103865949; LOC103866830; LOC103869254; LOC103869655; LOC103827745; LOC103874976; LOC103833685; LOC103834749; LOC103849785; LOC103845969; LOC103848030; LOC103848258; LOC103849728; LOC103849917; LOC103849912; LOC103850022; LOC103249169; LOC103850047; LOC103850054; LOC103843377; LOC103842855; LOC1038…
brp00780	Biotin metabolism	22	1.62e-06	2.09578	LOC103828233; LOC103850337; LOC103852453; LOC103853696; LOC103855855; LOC103856746; LOC103858066; LOC103860306; LOC103860354; LOC103860355; LOC103863644; LOC103864335; LOC103866710; LOC103872929; LOC103827740; LOC103829087; LOC103830674; LOC103839618; LOC103839059; LOC103837905; LOC103845194; LOC103845857
brp00592	alpha-Linolenic acid metabolism	43	6.08e-05	1.57119	LOC103853925; LOC103857769; LOC103869185; LOC103849627; LOC103852169; LOC103852787; LOC103848557; LOC103854565; LOC103855549; LOC103860780; LOC103861864; LOC103865244; LOC103867566; LOC103868431; LOC103870717; LOC103870978; LOC103855163; LOC103872765; LOC103872839; LOC103873937; LOC103875352; LOC103829425; LOC103829426; LOC103830574; LOC103830997; LOC103830995; LOC103830994; LOC103830993; LOC1038…
brp00061	Fatty acid biosynthesis	40	0.000395	1.50274	LOC103840132; LOC103828233; LOC103850337; LOC103852226; LOC103853538; LOC103853696; LOC103855855; LOC103856142; LOC103856193; LOC103857757; LOC103858136; LOC103860006; LOC103860266; LOC103860306; LOC103860354; LOC103860355; LOC103863566; LOC103863644; LOC103863650; LOC103864335; LOC103865021; LOC103866817; LOC103867972; LOC103871796; LOC103872929; LOC103874524; LOC103827740; LOC103828582; LOC1038…
brp00670	One carbon pool by folate	20	0.000602	1.72088	LOC103856643; LOC103836808; LOC103850842; LOC103860451; LOC103862355; LOC103863581; LOC103867396; LOC103868620; LOC103871345; LOC103827649; LOC103830238; LOC103830855; LOC103831657; LOC103833148; LOC103833575; LOC103835059; LOC103836204; LOC103869084; LOC103841853; LOC103843220
brp00350	Tyrosine metabolism	33	0.000839	1.51764	LOC103839873; LOC103851993; LOC103852000; LOC103852737; LOC103868133; LOC103855915; LOC103858017; LOC103858362; LOC103861830; LOC103862102; LOC103848200; LOC103864337; LOC103865952; LOC103868301; LOC103827521; LOC103827942; LOC103828183; LOC103829330; LOC103830574; LOC103832256; LOC103832166; LOC103833801; LOC103833534; LOC103835700; LOC103838043; LOC103839444; LOC103869051; LOC103842224; LOC1038…
brp00400	Phenylalanine, tyrosine and tryptophan biosynthesis	40	0.00124	1.44182	LOC103850170; LOC103846297; LOC103849983; LOC103850294; LOC103852000; LOC103852737; LOC103855915; LOC103858362; LOC103859154; LOC103859235; LOC103861672; LOC103861830; LOC103862102; LOC103848200; LOC103863791; LOC103864163; LOC103864337; LOC103864806; LOC103866199; LOC103868301; LOC103870648; LOC103854474; LOC103871931; LOC103831335; LOC103832256; LOC103832310; LOC103835703; LOC103836728; LOC1038…
brp00591	Linoleic acid metabolism	13	0.001465	1.82504	LOC103844546; LOC103852169; LOC103852787; LOC103855549; LOC103868431; LOC103830997; LOC103830995; LOC103830994; LOC103830993; LOC103831021; LOC103835956; LOC103842751; LOC103847336
brp00630	Glyoxylate and dicarboxylate metabolism	63	0.001892	1.32318	LOC103856643; LOC103858845; LOC103858933; LOC103831878; LOC103870046; LOC103839002; LOC103842047; LOC103842288; LOC103850366; LOC103850951; LOC103851053; LOC103852318; LOC103853260; LOC103857558; LOC103859555; LOC103859574; LOC103859689; LOC103859729; LOC103860370; LOC103860985; LOC103862389; LOC103863581; LOC103849205; LOC103863734; LOC117133689; LOC103863782; LOC103864160; LOC103864390; LOC1038…
brp00130	Ubiquinone and other terpenoid-quinone biosynthesis	34	0.002587	1.43953	LOC103857048; LOC103861340; LOC103866981; LOC103851620; LOC103852000; LOC103852208; LOC103852540; LOC103854251; LOC103855040; LOC103857041; LOC103858362; LOC103859421; LOC103861830; LOC103862197; LOC103865042; LOC103865043; LOC103868301; LOC103869196; LOC103871476; LOC103875007; LOC103828469; LOC103830688; LOC103833017; LOC103835666; LOC103835877; LOC103838045; LOC103838505; LOC103839764; LOC1038…
brp00511	Other glycan degradation	13	0.003201	1.73379	LOC103832395; LOC103847098; LOC103855628; LOC103856046; LOC103860603; LOC103863181; LOC103872148; LOC103864822; LOC103875277; LOC103830770; LOC103831061; LOC103831209; LOC103840054
brp00531	Glycosaminoglycan degradation	8	0.003521	1.9399	LOC103850890; LOC103854670; LOC103863181; LOC103872148; LOC103874914; LOC103830770; LOC103831061; LOC103833744
brp00920	Sulfur metabolism	34	0.005135	1.39524	LOC103859677; LOC103847432; LOC103851965; LOC103855221; LOC103859070; LOC103859351; LOC103860404; LOC103861274; LOC103862607; LOC103848153; LOC103862824; LOC103862931; LOC103863568; LOC103863571; LOC103866104; LOC103868958; LOC103870196; LOC103849160; LOC103870949; LOC103855196; LOC103871006; LOC103872432; LOC103872801; LOC103874044; LOC103874110; LOC103832400; LOC103832545; LOC103832661; LOC1038…
brp00340	Histidine metabolism	18	0.006008	1.54879	LOC103840237; LOC103866702; LOC103828719; LOC103834546; LOC103852737; LOC103857612; LOC103869038; LOC103873180; LOC103873805; LOC103832256; LOC103833133; LOC103833314; LOC103835143; LOC103837505; LOC103838635; LOC103838694; LOC103840211; LOC103840735
brp00360	Phenylalanine metabolism	26	0.006172	1.44482	LOC103852000; LOC103852737; LOC103868133; LOC103853805; LOC103855915; LOC103858017; LOC103858362; LOC103861830; LOC103862102; LOC103848200; LOC103864337; LOC103865574; LOC103865952; LOC103867229; LOC103868301; LOC103870475; LOC103828183; LOC103832256; LOC103833801; LOC103838043; LOC103842224; LOC103837904; LOC103842591; LOC103843366; LOC103843547; LOC103844028
brp00604	Glycosphingolipid biosynthesis - ganglio series	4	0.00739	2.13389	LOC103863181; LOC103872148; LOC103830770; LOC103831061
brp00520	Amino sugar and nucleotide sugar metabolism	94	0.007431	1.21127	LOC103850131; LOC103858314; LOC103861558; LOC103862344; LOC103870085; LOC103832079; LOC103841815; LOC103847339; LOC103843385; LOC103842932; LOC103850998; LOC103851002; LOC103851127; LOC103852926; LOC103853482; LOC103854620; LOC103856261; LOC103856419; LOC103856639; LOC103857802; VTC1; LOC103858081; LOC103858172; LOC103858576; LOC103858900; LOC103860010; LOC103860013; LOC103860270; LOC103861448; L…
brp00240	Pyrimidine metabolism	44	0.007765	1.3187	LOC103836808; LOC103858122; LOC103860587; LOC103839011; LOC103845327; LOC103852593; LOC103853542; LOC103854712; LOC103856882; LOC103857804; LOC103859240; LOC103860451; LOC103861195; LOC103861347; LOC103862355; LOC103863231; LOC103864037; LOC103869333; LOC103869536; LOC103869649; LOC103870632; LOC103855214; LOC103871338; LOC103873282; LOC103873747; LOC103874463; LOC103875249; LOC103875454; LOC1038…
brp00250	Alanine, aspartate and glutamate metabolism	42	0.011622	1.30267	LOC103859513; LOC103851253; LOC103834893; LOC103856372; LOC103862653; LOC103839002; LOC103850656; LOC103851053; LOC103852318; LOC103852593; LOC103855726; LOC103855856; LOC103855915; LOC103859729; LOC103860013; LOC103860370; LOC103860993; LOC103861509; LOC103862102; LOC103848200; LOC103863037; LOC103849205; LOC103863734; LOC103869111; LOC103869333; LOC103869654; LOC103869850; LOC103873256; LOC1038…
brp00500	Starch and sucrose metabolism	101	0.011814	1.1868	LOC103868753; LOC103852049; LOC103860163; LOC103861904; LOC103862344; LOC103868361; LOC103871863; LOC103831159; LOC103838824; LOC103838831; LOC103828204; LOC103851339; LOC103851390; LOC103852319; LOC103852641; LOC103853109; LOC103868221; LOC103854051; LOC103854138; LOC103855280; LOC103855592; LOC103855902; LOC103855926; LOC103857590; LOC103858505; LOC103858588; LOC103860025; LOC103860895; LOC1038…
L7_S6 Vs L7_S1
id	term	ListHits	pval	Enrichment_score	Gene
brp00500	Starch and sucrose metabolism	75	5.52e-09	1.85769	LOC103868753; LOC103853404; LOC103861669; LOC103861904; LOC103871863; LOC103838824; LOC103838831; LOC103851339; LOC103852641; LOC103853109; LOC103868221; LOC103853568; LOC103854138; LOC103855592; LOC103855902; LOC103855926; LOC103856465; LOC103858134; LOC103858505; LOC103858588; LOC103860895; LOC103860941; LOC103861317; LOC103861499; LOC103862905; LOC103862944; LOC103864283; LOC103864328; LOC1038…
brp04075	Plant hormone signal transduction	131	4.45e-07	1.47313	LOC103854644; LOC103865897; LOC103870600; LOC103841511; LOC103844852; LOC103853851; LOC103864102; LOC103860183; ARF9-1; LOC103863846; LOC103866974; LOC103867695; LOC103827855; LOC103833785; LOC103833878; LOC103835126; LOC103849715; LOC103852023; LOC103852051; LOC103852783; LOC103852925; LOC103852961; LOC103853090; LOC103848567; LOC103853794; LOC103855287; LOC103855626; LOC103857272; LOC103857480;…
brp00941	Flavonoid biosynthesis	21	2.69e-06	2.56684	LOC103860424; LOC103850907; LOC103852437; LOC103855056; LOC103857323; LOC103857960; LOC103862317; LOC103865042; LOC103865043; LOC103865848; LOC103867954; LOC103873165; LOC103873769; LOC103828167; LOC103833446; LOC103834443; LOC103839279; LOC103841041; LOC103846880; LOC103847118; LOC103847177
brp04016	MAPK signaling pathway - plant	66	6.41e-06	1.642	LOC103854644; LOC103844852; LOC103864102; LOC103863846; LOC103867695; LOC103829020; LOC103833785; LOC103833878; LOC103852051; LOC103852729; LOC103853528; LOC103853542; LOC103854509; LOC103855626; LOC103857206; LOC103857301; LOC103857785; LOC103857927; LOC103860400; LOC103860401; LOC103861611; LOC103862389; LOC103864667; LOC103865203; WRKY; LOC103866264; LOC103867101; LOC103867653; WRKY25; LOC1038…
brp00940	Phenylpropanoid biosynthesis	73	1.44e-05	1.56661	LOC103856448; LOC103859221; LOC103869607; LOC103840386; LOC103841605; LOC103852874; LOC103859651; LOC103875079; LOC103835007; LOC103838824; LOC103838831; LOC103851641; LOC103851985; LOC103852437; LOC103853072; LOC103853214; LOC103855040; LOC103855592; LOC103857055; LOC103857323; LOC103857780; LOC103857865; LOC103857960; LOC103859897; LOC103861933; LOC103862317; LOC103862330; LOC103862905; LOC1038…
brp00780	Biotin metabolism	14	1.91e-05	2.81131	LOC103850337; LOC103853696; LOC103855855; LOC103856746; LOC103858066; LOC103860354; LOC103860355; LOC103863644; LOC103855205; LOC103827740; LOC103831955; LOC103839618; LOC103837905; LOC103847272
brp03030	DNA replication	25	2.77e-05	2.12978	LOC103852392; LOC103852416; LOC103853694; LOC103855752; LOC103858328; LOC103858780; LOC103860343; LOC103860462; LOC103861193; LOC103864126; LOC103864559; LOC103865926; LOC103867044; LOC103871561; LOC103827741; LOC103827885; LOC103829539; LOC103831035; LOC103833124; LOC103835735; LOC103836781; LOC103837365; LOC103838295; LOC103843463; LOC103849416
brp00710	Carbon fixation in photosynthetic organisms	38	4.11e-05	1.81067	LOC103866289; LOC103870831; LOC103850055; LOC103851283; LOC103853201; LOC103855920; LOC103856701; LOC103858863; LOC103859466; LOC103860785; LOC103848200; LOC103863161; LOC103872153; LOC103863779; LOC103865090; LOC103866871; LOC103867569; LOC103868444; LOC103868914; LOC103870225; LOC103848938; LOC103871139; LOC103873232; LOC103874433; LOC103832426; LOC103832683; LOC103833143; LOC103833678; LOC1038…
brp00520	Amino sugar and nucleotide sugar metabolism	58	7.97e-05	1.57542	LOC103861558; LOC103872569; LOC103847339; LOC103843385; LOC103843002; LOC103842932; LOC103850998; LOC103851002; LOC103851587; PMI2; LOC103853482; LOC103855348; LOC103856139; LOC103856155; LOC103856419; LOC103858079; LOC103858948; LOC103861499; LOC103861976; LOC103862944; LOC103864283; LOC103864808; LOC103864918; LOC103866727; PMM; LOC103867413; LOC103867879; LOC103868430; LOC103869436; LOC1038702…
brp00240	Pyrimidine metabolism	30	8.22e-05	1.89526	LOC103853404; LOC103839011; LOC103845327; LOC103853542; LOC103854270; LOC103859240; LOC103859763; LOC103862355; LOC103863231; LOC103864037; LOC103867409; LOC103871338; LOC103873282; LOC103873747; LOC103875249; LOC103827773; LOC103828798; LOC103829174; LOC103829953; LOC103829976; LOC103833477; LOC103835128; LOC103835475; LOC103837465; LOC103837528; LOC103833912; LOC103841311; LOC103841868; LOC1038…
brp00945	Stilbenoid, diarylheptanoid and gingerol biosynthesis	11	0.000186	2.68908	LOC103852437; LOC103857323; LOC103857960; LOC103862317; LOC103865042; LOC103865043; LOC103865848; LOC103867954; LOC103828167; LOC103833446; LOC103834443
brp00630	Glyoxylate and dicarboxylate metabolism	38	0.000243	1.68236	LOC103856643; LOC103858845; LOC103858933; LOC103842047; LOC103850951; LOC103851053; LOC103852318; LOC103853260; LOC103859574; LOC103859575; LOC103860370; LOC103860985; LOC103862389; LOC103849205; LOC103863734; LOC103863779; LOC103866666; LOC103867390; LOC103868444; LOC103874749; LOC103871139; LOC103871992; LOC103872849; LOC103873232; LOC103829420; LOC103830434; LOC103832683; LOC103833575; LOC1038…
brp00130	Ubiquinone and other terpenoid-quinone biosynthesis	22	0.000304	1.96345	LOC103866981; LOC103851957; LOC103852000; LOC103853294; LOC103855040; LOC103857041; LOC103857323; LOC103858362; LOC103859897; LOC103861830; LOC103865042; LOC103865043; LOC103867954; LOC103868556; LOC103871476; LOC103828352; LOC103828469; LOC103830388; LOC103833017; LOC103835877; LOC103842591; LOC103844906
brp00360	Phenylalanine metabolism	18	0.000304	2.10848	LOC103851376; LOC103871484; LOC103851283; LOC103852000; LOC103868133; LOC103858362; LOC103861830; LOC103848200; LOC103863433; LOC103865090; LOC103865574; LOC103867229; LOC103870475; LOC103828183; LOC103829920; LOC103833801; LOC103841251; LOC103842591
brp00920	Sulfur metabolism	22	0.000511	1.90304	LOC103853800; LOC103859677; LOC103854642; LOC103856800; LOC103860404; LOC103861274; LOC103862607; LOC103848153; LOC103863568; LOC103855196; LOC103871006; LOC103871118; LOC103872801; LOC103873819; LOC103874044; LOC103827954; LOC103828707; LOC103832545; LOC103835822; LOC103847966; LOC103839826; LOC103845106
brp00350	Tyrosine metabolism	20	0.000624	1.93883	LOC103851376; LOC103871484; LOC103851283; LOC103851993; LOC103852000; LOC103868133; LOC103854788; LOC103858362; LOC103861830; LOC103848200; LOC103865090; LOC103827942; LOC103828183; LOC103829330; LOC103832166; LOC103833801; LOC103833536; LOC103835700; LOC103839444; LOC103842591
brp00400	Phenylalanine, tyrosine and tryptophan biosynthesis	24	0.00066	1.82355	LOC103850170; LOC103851376; LOC103850294; LOC103851283; LOC103851454; LOC103852000; LOC103858362; LOC103861830; LOC103848200; LOC103863791; LOC103864163; LOC103864307; LOC103865090; LOC103873609; LOC103850119; LOC103836224; LOC103836728; LOC103837205; LOC103837846; LOC103839088; LOC103869052; LOC103842591; LOC103843407; LOC103845522
brp00260	Glycine, serine and threonine metabolism	34	0.000846	1.63392	LOC103851253; LOC103856643; LOC103840754; LOC103871484; LOC103847839; LOC103851914; LOC103852803; LOC103853260; LOC103868133; LOC103857781; LOC103859270; LOC103860370; LOC103861915; LOC103863791; LOC103864163; LOC103864562; LOC103867390; LOC103874749; LOC103871992; LOC103872275; LOC103872665; LOC103850119; LOC103830434; LOC103830679; LOC103833575; LOC103833801; LOC103835108; LOC103835672; LOC1038…
brp00460	Cyanoamino acid metabolism	27	0.000953	1.72512	LOC103856643; LOC103858845; LOC103858933; LOC103853781; LOC103838824; LOC103838831; LOC103840193; NIT-T1; NIT-T4; LOC103855592; LOC103861882; LOC103862905; LOC103864958; LOC103865089; LOC103866139; LOC103866799; LOC103866804; LOC103868313; LOC103869850; LOC103848073; LOC103830245; LOC103833575; LOC103835599; LOC103841864; LOC103844910; LOC103845624; LOC103846819
brp00270	Cysteine and methionine metabolism	48	0.00127	1.48289	LOC103851253; LOC103840754; LOC103851376; LOC103857074; LOC103839308; LOC103851283; LOC103851914; LOC103852000; LOC103854642; LOC103855315; LOC103856800; LOC103857781; LOC103858362; LOC103859011; LOC103860008; LOC103861830; LOC103848200; LOC103848186; LOC103864396; LOC103864404; LOC103865090; LOC103865564; LOC103849483; LOC103868444; LOC103869013; LOC103871006; LOC103871139; LOC103871899; LOC1038…
T4_S2 Vs T4_S1
id	term	ListHits	pval	Enrichment_score	Gene
brp00940	Phenylpropanoid biosynthesis	49	1.52e-09	2.40306	LOC103869607; LOC103852874; LOC103865968; LOC103835086; LOC103848211; LOC103828204; LOC103842763; LOC103850580; LOC103851641; LOC103852437; LOC103853214; LOC103854203; LOC103856729; LOC103249155; LOC103857778; LOC103857780; LOC103857865; LOC103859007; LOC103859306; LOC103861933; LOC103862471; LOC103863954; LOC103864346; LOC103864958; LOC103865042; LOC103865666; LOC103865667; LOC103866139; LOC1038…
brp00910	Nitrogen metabolism	18	1.5e-06	3.21225	LOC103858933; LOC103833494; LOC103839002; NIT-T1; LOC103849205; LOC103870985; LOC103871504; NRT2.2; LOC103871558; LOC103873434; LOC103848073; LOC103844354; LOC103836132; LOC103836405; LOC103848008; LOC103841201; LOC103843416; LOC103846320
brp00460	Cyanoamino acid metabolism	20	2.53e-06	2.92023	LOC103858933; LOC103853781; LOC103840193; LOC103848211; LOC103828204; NIT-T1; NIT-T4; LOC103859306; LOC103861882; LOC103864958; LOC103866139; LOC103866799; LOC103869850; LOC103870188; LOC103848073; LOC103830245; LOC103835059; LOC103835599; LOC103841864; LOC103841966
brp00073	Cutin, suberine and wax biosynthesis	15	8.73e-06	3.21225	LOC103844166; LOC103851611; LOC103856662; LOC103857486; LOC103865264; LOC103865622; LOC103865625; LOC103866938; LOC103867540; LOC103873656; LOC103873613; LOC103873767; LOC103830063; LOC103830877; LOC103836926
brp00380	Tryptophan metabolism	22	2.34e-05	2.43688	LOC103853878; LOC103869258; LOC103834655; NIT-T1; LOC103852881; LOC103854526; LOC103854698; LOC103860090; LOC103862462; LOC103862605; LOC103864341; LOC103873180; LOC103848073; LOC103831884; LOC103833480; LOC103834365; LOC103834979; LOC103835554; LOC103835481; LOC103837982; LOC103842998; LOC103844876
brp00966	Glucosinolate biosynthesis	10	9.96e-05	3.38131	LOC103853878; LOC103852881; LOC103862605; LOC103864341; BCAT4-2; LOC103831884; LOC103832898; LOC103835554; LOC103868123; LOC103837982
brp00906	Carotenoid biosynthesis	11	0.000183	3.00721	LOC103863442; LOC103853629; LOC103856237; LOC103856778; LOC103859576; LOC103859803; LOC103849374; LOC103871215; LOC103839129; LOC103845139; LOC103846262
brp00561	Glycerolipid metabolism	19	0.000562	2.10458	LOC103869258; LOC103852752; LOC103850695; LOC103853254; LOC103855549; LOC103862462; LOC103863035; LOC103865652; LOC103865714; LOC103867137; LOC103870350; LOC103873180; LOC103827601; LOC103830434; LOC103832491; LOC103834979; LOC103840179; LOC103844589; LOC103855432
brp00030	Pentose phosphate pathway	15	0.000644	2.29446	LOC103866271; LOC103875228; LOC103863263; LOC103864104; LOC103864532; LOC103867569; LOC103875231; LOC103829082; LOC103833143; LOC103835152; LOC103835415; LOC103836338; LOC103838225; LOC103841316; LOC103843039
brp00330	Arginine and proline metabolism	15	0.000737	2.26747	LOC103869258; LOC103853354; LOC103851201; LOC103854501; LOC103861899; LOC103862462; LOC103848200; LOC103865090; LOC103865746; LOC103867010; LOC103873180; LOC103834394; LOC103834925; LOC103834979; LOC103837228
brp04626	Plant-pathogen interaction	42	0.000828	1.59662	LOC103862975; LOC103844852; LOC103859640; LOC103861203; LOC103853254; LOC103854166; LOC103857206; LOC103857301; LOC103857966; LOC103860666; LOC103860837; LOC103861633; LOC103863085; LOC103863503; LOC103863519; LOC103863906; LOC103864907; LOC103865027; LOC103873524; LOC103866440; LOC103866468; WRKY25; LOC103872695; LOC103827956; LOC103828112; LOC103831103; LOC103832126; LOC103835916; LOC103836419;…
brp00903	Limonene and pinene degradation	4	0.000873	4.67236	LOC103869258; LOC103862462; LOC103873180; LOC103834979
brp00350	Tyrosine metabolism	11	0.00142	2.43688	LOC103852000; LOC103861830; LOC103848200; LOC103865090; LOC103868301; LOC103827521; LOC103827804; LOC103833536; LOC103839444; LOC103843547; LOC103844028
brp00960	Tropane, piperidine and pyridine alkaloid biosynthesis	10	0.001558	2.51941	LOC103852000; LOC103848452; LOC103861830; LOC103848200; LOC103864954; LOC103864962; LOC103865090; LOC103868046; LOC103868301; LOC103838721
brp00310	Lysine degradation	9	0.00166	2.6282	LOC103869258; LOC103849713; LOC103854526; LOC103862462; LOC103864562; LOC103867384; LOC103873180; LOC103874302; LOC103834979
brp00270	Cysteine and methionine metabolism	25	0.001747	1.76497	LOC103839308; LOC103851201; LOC103851914; LOC103852000; LOC103857781; LOC103859706; LOC103859810; LOC103861830; LOC103848200; LOC103864404; LOC103865090; LOC103868301; LOC103869013; LOC103873920; LOC103875335; LOC117126758; LOC103830571; LOC103832184; LOC103832545; LOC103832898; LOC103835108; LOC103868123; LOC103833884; LOC103841966; LOC103844184
brp04075	Plant hormone signal transduction	56	0.001914	1.43909	LOC103854644; LOC103841511; LOC103843292; LOC103844852; LOC103860183; LOC103833878; LOC103849715; LOC103850347; LOC103851777; LOC103851955; LOC103852324; LOC103852676; LOC103848567; LOC103857039; LOC103858039; LOC103858828; LOC103860643; LOC103861684; LOC103862322; LOC103864444; LOC103865754; LOC103865880; LOC103866295; LOC103866551; LOC103867300; LOC103870220; LOC103871448; LOC103871817; LOC1038…
brp00250	Alanine, aspartate and glutamate metabolism	14	0.002371	2.0917	LOC103834779; LOC103839002; LOC103840193; LOC103857781; LOC103848200; LOC103849205; LOC103865090; LOC103869111; LOC103869850; LOC103873925; LOC103835108; LOC103837641; LOC103846320; LOC103846459
brp00130	Ubiquinone and other terpenoid-quinone biosynthesis	11	0.002973	2.24348	LOC103866981; LOC103851620; LOC103852000; LOC103861830; LOC103865042; LOC103868301; LOC103868682; LOC103869197; LOC103835877; LOC103843547; LOC103844028
brp00360	Phenylalanine metabolism	9	0.003301	2.40919	LOC103852000; LOC103861830; LOC103848200; LOC103865090; LOC103867229; LOC103868301; LOC103841251; LOC103843547; LOC103844028
T4_S3 Vs T4_S1
id	term	ListHits	pval	Enrichment_score	Gene
brp00270	Cysteine and methionine metabolism	71	7.77e-10	1.9437	LOC103857842; LOC103840754; LOC103851376; LOC103857074; LOC103860794; LOC103861272; LOC103875438; LOC103832114; LOC103839308; LOC103828203; LOC103851137; LOC103851201; LOC103851283; LOC103851914; LOC103852000; LOC103856056; LOC103856274; LOC103856350; LOC103857642; LOC103857781; LOC103858362; LOC103859011; LOC103859070; LOC103859706; LOC103859810; LOC103860008; LOC103862328; LOC103848200; LOC1038…
brp00400	Phenylalanine, tyrosine and tryptophan biosynthesis	35	2.98e-08	2.35656	LOC103850170; LOC103854257; LOC103851376; LOC103849983; LOC103850294; LOC103851283; LOC103852000; LOC103852737; LOC103858362; LOC103859154; LOC103859235; LOC103860298; LOC103861672; LOC103848200; LOC103863791; LOC103864337; LOC103864806; LOC103865090; LOC103868301; LOC103854474; LOC103850119; LOC103830932; LOC103835440; LOC103835703; LOC103836212; LOC103836728; LOC103837846; LOC103839088; LOC1038…
brp00966	Glucosinolate biosynthesis	21	3.11e-07	2.75345	LOC103853878; LOC103875438; LOC103850918; LOC103852881; LOC103854915; BCAT4-1; MAM3-1; MAM1-1; LOC103862605; LOC103863599; LOC103864341; LOC103865912; LOC103866695; LOC103871365; LOC103872429; LOC103872656; LOC103831882; LOC103831884; LOC103833295; LOC103835554; LOC103840711
brp00260	Glycine, serine and threonine metabolism	45	1.12e-06	1.91632	LOC103856643; LOC103840754; LOC103870046; LOC103851914; LOC103853105; LOC103868133; LOC103856056; LOC103857558; LOC103857781; LOC103859270; LOC103859689; LOC103859810; LOC103860370; LOC103861672; LOC103861915; LOC103862328; LOC103863581; LOC103863791; LOC103867390; LOC103874749; LOC103871606; LOC103871992; LOC103850119; LOC103830434; LOC103830855; LOC103833148; LOC103833647; LOC103833801; LOC1038…
brp00051	Fructose and mannose metabolism	39	2.49e-06	1.96278	LOC103866271; LOC103850396; LOC103868032; LOC103843385; LOC103852926; LOC103855348; LOC103857369; VTC1; LOC103858576; LOC103861979; LOC103861976; LOC103863263; LOC103872153; LOC103864220; LOC103864267; LOC103865745; LOC103866239; PMM; LOC103867569; LOC103868622; LOC103870907; LOC103872038; LOC103872883; LOC103829612; LOC103831107; LOC103831949; LOC103833143; LOC103835152; LOC103837987; LOC1038412…
brp00780	Biotin metabolism	16	2.84e-06	2.8471	LOC103850337; LOC103853696; LOC103855855; LOC103856746; LOC103858066; LOC103860354; LOC103860355; LOC103864335; LOC103866710; LOC103827740; LOC103829087; LOC103830674; LOC103839618; LOC103837905; LOC103845194; LOC103847272
brp03030	DNA replication	28	8.67e-06	2.11376	LOC103858140; LOC103852392; LOC103852416; LOC103853694; LOC103855752; LOC103858328; LOC103858780; LOC103860343; LOC103860462; LOC103860562; LOC103861193; LOC103864126; LOC103864559; LOC103865926; LOC103867044; LOC103868024; LOC103871561; LOC103827741; LOC103827885; LOC103829539; LOC103850238; LOC103832343; LOC103833124; LOC103835735; LOC103836781; LOC103837365; LOC103843463; LOC103849416
brp00520	Amino sugar and nucleotide sugar metabolism	66	1.63e-05	1.5886	LOC103857749; LOC103861558; LOC103847339; LOC103843385; LOC103842932; LOC103850998; LOC103851127; LOC103851587; LOC103852926; LOC103853482; LOC103854620; LOC103855248; LOC103855348; LOC103856261; LOC103857369; LOC103857802; VTC1; LOC103858078; LOC103858080; LOC103858081; LOC103858083; LOC103858576; LOC103861448; LOC103861499; LOC103861979; LOC103861976; LOC103862773; LOC103863181; LOC103863829; L…
brp00906	Carotenoid biosynthesis	21	3.18e-05	2.22619	LOC103863442; LOC103842019; LOC103851090; LOC103853629; LOC103856237; LOC103859576; LOC103859803; LOC103860984; PDS; LOC103849374; LOC103866186; LOC103868505; LOC103869474; LOC103870025; LOC103871211; LOC103871215; LOC103871599; LOC103837729; LOC103843711; LOC103845139; LOC103846262
brp00100	Steroid biosynthesis	24	3.72e-05	2.09787	LOC103857940; LOC103836007; LOC103836099; LOC103850891; LOC103854874; LOC103854876; LOC103855549; LOC103856028; LOC103862364; LOC103862654; LOC103872154; LOC103864965; LOC103869418; LOC103870908; LOC103874805; LOC103828480; LOC103829457; LOC103850274; LOC103830087; LOC103832876; LOC103836218; LOC103836444; LOC103842157; LOC103847336
brp00920	Sulfur metabolism	26	5.94e-05	1.99297	LOC103853800; LOC103871853; LOC103847432; LOC103855221; LOC103859070; LOC103860404; LOC103862607; LOC103848153; LOC103862931; LOC103866104; LOC103868374; LOC103849160; LOC103870949; LOC103855196; LOC103872801; LOC103873815; LOC103874110; LOC103832400; LOC103832545; LOC103833778; OASA4; LOC103837510; LOC103847966; LOC103839826; LOC103841966; LOC103844892
brp00460	Cyanoamino acid metabolism	32	0.000109	1.81179	LOC103856643; LOC103858933; LOC103853781; LOC103838824; LOC103838831; LOC103828204; NIT-T1; LOC103851390; NIT-T4; LOC103855592; LOC103859306; LOC103861250; LOC103861251; LOC103861882; LOC103863581; LOC103864958; LOC103866139; LOC103866799; LOC103869850; LOC103870188; LOC103873269; LOC103848073; LOC103830855; LOC103833148; LOC103835059; LOC103835599; LOC103841864; LOC103841865; LOC103841966; LOC10…
brp00061	Fatty acid biosynthesis	27	0.00013	1.89473	LOC103840132; LOC103850337; LOC103852226; LOC103853696; LOC103855855; LOC103856142; LOC103856193; LOC103857757; LOC103858091; LOC103860354; LOC103860355; LOC103863650; LOC103864335; LOC103867972; LOC103827740; LOC103828582; LOC103829087; LOC103830674; LOC103831049; LOC103836386; LOC103838061; LOC103838380; LOC103839618; LOC103837905; LOC103843309; LOC103846343; LOC103846406
brp00350	Tyrosine metabolism	23	0.000162	1.97579	LOC103851376; LOC103851283; LOC103851993; LOC103852000; LOC103852737; LOC103868133; LOC103858362; LOC103848200; LOC103864337; LOC103865090; LOC103868301; LOC103827521; LOC103827942; LOC103828183; LOC103833801; LOC103833534; LOC103833536; LOC103839444; LOC103842224; LOC103842591; LOC103843547; LOC103844028; LOC103845742
brp04712	Circadian rhythm - plant	25	0.000171	1.91632	LOC117131903; LOC103850763; LOC103850907; LOC103854859; LOC103855006; LOC103855775; LOC103860589; LOC103864705; LOC103866432; LOC103871728; LOC103874677; LOC103874198; LOC103874318; LOC103836661; LOC103836793; LOC103837062; LOC103865427; LOC103837378; CRY1; LOC103249168; LOC103844616; LOC103844260; LOC103846381; HY5; LOC103847150
brp00130	Ubiquinone and other terpenoid-quinone biosynthesis	24	0.000262	1.89807	LOC103866981; LOC103851620; LOC103851957; LOC103852000; LOC103852208; LOC103852540; LOC103855040; LOC103856761; LOC103858362; LOC103865042; LOC103865043; LOC103868301; LOC103868682; LOC103871476; LOC103828352; LOC103831048; LOC103833017; LOC103835877; LOC103839764; LOC103840383; LOC103842224; LOC103842591; LOC103843547; LOC103844028
brp00950	Isoquinoline alkaloid biosynthesis	14	0.000369	2.25013	LOC103851376; LOC103851283; LOC103852000; LOC103868133; LOC103858362; LOC103848200; LOC103864337; LOC103865090; LOC103868301; LOC103828183; LOC103833801; LOC103842224; LOC103842591; LOC103845742
brp00250	Alanine, aspartate and glutamate metabolism	30	0.000394	1.73806	LOC103859513; LOC103851376; LOC103856372; LOC103862653; LOC103834779; LOC103839002; LOC103839037; LOC103851283; LOC103855856; LOC103857781; LOC103860370; LOC103861509; LOC103848200; LOC103849205; LOC103863734; LOC103865090; LOC103869111; LOC103869333; LOC103869850; LOC103873584; LOC103874691; LOC103873925; LOC103846036; LOC103830112; LOC103833698; LOC103835108; LOC103837641; LOC103841669; LOC1038…
brp00360	Phenylalanine metabolism	19	0.000503	1.97221	LOC103851376; LOC103851283; LOC103852000; LOC103852737; LOC103868133; LOC103858362; LOC103848200; LOC103864245; LOC103864337; LOC103865090; LOC103868301; LOC103828183; LOC103833801; LOC103841251; LOC103842224; LOC103842591; LOC103843547; LOC103844028; LOC103845742
brp00030	Pentose phosphate pathway	29	0.000582	1.72013	LOC103866271; LOC103850396; LOC103875228; LOC103861499; LOC103863263; LOC103872153; LOC103864104; LOC103864267; LOC103864532; LOC103867569; LOC103849145; LOC103870918; LOC103872022; LOC103872038; LOC103872503; LOC103872883; LOC103874312; LOC103875231; LOC103829082; LOC103833143; LOC103833691; LOC103835152; LOC103836338; LOC103838225; LOC103840790; LOC103841225; LOC103841316; LOC103841917; LOC1038…
T4_S4 Vs T4_S1
id	term	ListHits	pval	Enrichment_score	Gene
brp03010	Ribosome	286	1.14e-09	1.31211	LOC103834204; LOC103843792; LOC103853598; LOC103856065; LOC103856798; LOC103861282; LOC103863473; LOC103869254; LOC103871452; LOC103827745; LOC103874976; LOC103874947; LOC103832098; LOC103833685; LOC103834749; LOC103849785; LOC103845892; LOC103845969; LOC103848258; LOC103849728; LOC103849917; LOC103849912; LOC103850022; LOC103249169; LOC103850047; LOC103850054; LOC103842855; LOC103850454; LOC1038…
brp00061	Fatty acid biosynthesis	48	2.35e-08	1.85166	LOC103861474; LOC103840132; LOC103828233; LOC103850337; LOC103852226; LOC103853696; LOC103853828; LOC103855855; LOC103856142; LOC103856193; LOC103857757; LOC103858091; LOC103858136; LOC103860006; LOC103860266; LOC103860297; LOC103860306; LOC103860354; LOC103860355; LOC103863566; LOC103863644; LOC103863650; LOC103864335; LOC103865021; LOC103866392; LOC103866817; LOC103867972; LOC103868651; LOC1038…
brp00780	Biotin metabolism	22	9.46e-07	2.152	LOC103828233; LOC103850337; LOC103853696; LOC103855855; LOC103856746; LOC103858066; LOC103860306; LOC103860354; LOC103860355; LOC103863644; LOC103864335; LOC103866710; LOC103827740; LOC103829087; LOC103830674; LOC103835584; LOC103839618; LOC103839059; LOC103837905; LOC103845194; LOC103845857; LOC103847272
brp00100	Steroid biosynthesis	37	3.39e-06	1.77789	LOC103857940; LOC103836007; LOC103836099; LOC103860313; LOC103836950; LOC103843392; LOC103850891; LOC103853483; LOC103855549; LOC103856028; LOC103858451; LOC103858971; LOC103860345; LOC103862364; LOC103862654; LOC103872154; LOC103864397; LOC103864965; LOC103869418; LOC103870908; LOC103871918; LOC103874805; LOC103874288; LOC103828480; LOC103828738; LOC103829457; LOC103850274; LOC103830087; LOC1038…
brp00520	Amino sugar and nucleotide sugar metabolism	102	5.34e-05	1.34961	LOC103850131; LOC103852660; LOC103861558; LOC103862344; LOC103872569; LOC103832079; LOC103841815; LOC103847339; LOC103843385; LOC103842932; LOC103850998; LOC103851002; LOC103851127; LOC103851587; LOC103852926; LOC103853482; LOC103854620; LOC103856139; LOC103856155; LOC103856261; LOC103856419; LOC103856639; LOC103857369; LOC103857802; VTC1; LOC103858078; LOC103858081; LOC103858172; LOC103858193; L…
brp00966	Glucosinolate biosynthesis	25	6.21e-05	1.80192	LOC103853878; LOC103875438; LOC103850918; LOC103852881; LOC103854915; BCAT4-1; MAM3-1; MAM1-1; LOC103862605; LOC103863599; LOC103864341; LOC103865912; LOC103866695; BCAT4-2; LOC103871365; LOC103871787; LOC103872429; LOC103872656; SUR1; LOC103831882; LOC103832898; LOC103833295; LOC103868121; LOC103840711; LOC103843316
brp00280	Valine, leucine and isoleucine degradation	43	0.000112	1.54965	LOC103851253; LOC103870046; LOC103875438; LOC103840132; LOC103852707; LOC103853500; LOC103853988; LOC103854526; LOC103854565; LOC103855358; LOC103855815; LOC103857781; LOC103858342; LOC103859327; LOC103859689; LOC103860033; LOC103862316; LOC103865244; LOC103867566; LOC103870719; LOC103871365; LOC103871787; LOC103873180; LOC103873424; LOC103873557; LOC103832583; LOC103832634; LOC103832898; LOC1038…
brp00270	Cysteine and methionine metabolism	90	0.000115	1.35441	LOC103851253; LOC103857842; LOC103840754; LOC103851376; LOC103857074; LOC103861272; LOC103871539; LOC103875438; LOC103832114; LOC103839308; LOC103851137; LOC103851201; LOC103851914; LOC103852000; LOC103855915; LOC103856056; LOC103856274; LOC103856350; LOC103857642; LOC103857781; LOC103858801; LOC103858959; LOC103859011; LOC103859070; LOC103859327; LOC103859706; LOC103859810; LOC103860008; LOC1038…
brp00010	Glycolysis / Gluconeogenesis	90	0.000304	1.32528	LOC103864004; LOC103861392; LOC103862344; LOC103863671; LOC103870046; LOC103870831; LOC103828089; LOC103875118; LOC103838909; LOC103851719; LOC103849110; LOC103852067; LOC103852176; LOC103853105; LOC103853196; LOC103832773; LOC103855005; LOC103856758; LOC103856808; LOC103857629; LOC103857735; LOC103858904; LOC103859466; LOC103859689; LOC103860785; LOC103861434; LOC103861499; LOC103862585; LOC1038…
brp00071	Fatty acid degradation	40	0.000311	1.52162	LOC103853925; LOC103861474; LOC103869185; LOC103849627; LOC103854526; LOC103854565; LOC103856662; LOC103857580; LOC103860006; LOC103860297; LOC103861864; LOC103863566; LOC103865244; LOC103866392; LOC103867566; LOC103868651; LOC103870717; LOC103870719; LOC103854439; LOC103873180; LOC103873557; LOC103873937; LOC103874524; LOC103827942; LOC103829330; LOC103830574; LOC103832166; LOC103832634; LOC1038…
brp00340	Histidine metabolism	20	0.000397	1.76704	LOC103866702; LOC103828719; LOC103834546; LOC103852737; LOC103868741; LOC103868926; LOC103869038; LOC103873180; LOC103873557; LOC103873805; LOC103832256; LOC103832634; LOC103833133; LOC103833314; LOC103835143; LOC103835648; LOC103837505; LOC103838694; LOC103840211; LOC103840735
brp00250	Alanine, aspartate and glutamate metabolism	46	0.000428	1.465	LOC103859513; LOC103851253; LOC103851376; LOC103856372; LOC103862653; LOC103839002; LOC103851053; LOC103852318; LOC103852593; LOC103855726; LOC103855856; LOC103855915; LOC103856243; LOC103857781; LOC103859327; LOC103860013; LOC103860370; LOC103860993; LOC103861509; LOC103848200; LOC103849205; LOC103863734; LOC103865090; LOC103869333; LOC103869654; LOC103873256; LOC103873584; LOC103873925; LOC1038…
brp00500	Starch and sucrose metabolism	105	0.000893	1.2669	LOC103868753; LOC103852049; LOC103861669; LOC103862344; LOC103868361; LOC103871863; LOC103829706; LOC103838824; LOC103838831; LOC103842569; LOC103828204; LOC103851339; LOC103851390; LOC103852148; LOC103852319; LOC103852641; LOC103853109; LOC103853134; LOC103868221; LOC103854051; LOC103854138; LOC103855280; LOC103855592; LOC103855902; LOC103855926; LOC103857369; LOC103858134; LOC103858555; LOC1038…
brp00620	Pyruvate metabolism	62	0.001231	1.34772	LOC103870046; LOC103870831; LOC103875118; LOC103851645; LOC103849110; LOC103852067; LOC103852176; LOC103854526; LOC103855478; LOC103856142; LOC103856193; LOC103856701; LOC103857757; LOC103858069; LOC103858863; LOC103859599; LOC103859689; LOC103860785; LOC103862585; LOC103864103; LOC103865958; LOC103866650; LOC103867884; LOC103868444; LOC103869727; LOC103871139; LOC103871796; LOC103871929; LOC1038…
brp03030	DNA replication	35	0.002037	1.45245	LOC103852392; LOC103852416; LOC103853694; LOC103855752; LOC103858328; LOC103858780; LOC103860343; LOC103860462; LOC103860562; LOC103861193; LOC103861831; LOC103864126; LOC103864559; LOC103865926; LOC103867044; LOC103869311; LOC103869549; LOC103871543; LOC103871561; LOC103871760; LOC103874470; LOC103827741; LOC103827885; LOC103829539; LOC103829668; LOC103850238; LOC103831035; LOC103832343; LOC1038…
brp00240	Pyrimidine metabolism	45	0.002322	1.38484	LOC103836808; LOC103858122; LOC103860587; LOC103839011; LOC103852593; LOC103852871; LOC103853542; LOC103854270; LOC103854712; LOC103856882; LOC103857804; LOC103858399; LOC103859240; LOC103861195; LOC103861347; LOC103861896; LOC103862355; LOC103863231; LOC103864037; LOC103869333; LOC103869536; LOC103869649; LOC103870632; LOC103855214; LOC103873282; LOC103873747; LOC103874463; LOC103875249; LOC1038…
brp00260	Glycine, serine and threonine metabolism	57	0.002431	1.33434	LOC103851253; LOC103856643; LOC103840754; LOC103853266; LOC103870046; LOC103828089; LOC103851914; LOC103852803; LOC103853105; LOC103868133; LOC103856056; LOC103857558; LOC103857781; LOC103859270; LOC103859327; LOC103859689; LOC103859810; LOC103860370; LOC103861915; LOC103863581; LOC103863791; LOC103864163; LOC103864562; LOC103867390; LOC103874749; LOC103870493; LOC103871606; LOC103872665; LOC1038…
brp00906	Carotenoid biosynthesis	26	0.002707	1.51514	LOC103850421; LOC103857159; LOC103857276; LOC103863442; LOC103842019; LOC103853629; LOC103856237; LOC103859576; LOC103859803; LOC103861043; BCH; LOC103849374; LOC103866186; LOC103868505; LOC103869474; LOC103870482; LOC103871211; LOC103871215; LOC103871599; LOC103832798; LOC103834110; LOC103837729; LOC103839129; LOC103843711; LOC103845139; LOC103846262
brp00920	Sulfur metabolism	34	0.00312	1.43266	LOC103853800; LOC103871539; LOC103871853; LOC103847432; LOC103851965; LOC103855221; LOC103859070; LOC103859351; LOC103859979; LOC103860404; LOC103862607; LOC103848153; LOC103862824; LOC103862931; LOC103866104; LOC103870196; LOC103849160; LOC103870949; LOC103855196; LOC103871006; LOC103872432; LOC103872801; LOC103873815; LOC103874110; LOC103832400; LOC103832545; LOC103832661; LOC103833776; LOC1038…
brp00592	alpha-Linolenic acid metabolism	37	0.004597	1.38822	LOC103853925; LOC103857769; LOC103869185; LOC103849627; LOC103852169; LOC103853040; LOC103854565; LOC103855549; LOC103857580; LOC103860780; LOC103861062; LOC103861864; LOC103865244; LOC103867566; LOC103868431; LOC103870717; LOC103870978; LOC103872765; LOC103873937; LOC103829425; LOC103829426; LOC103830087; LOC103830390; LOC103830574; LOC103830997; LOC103830995; LOC103830994; LOC103830993; LOC1038…
T4_S5 Vs T4_S1
id	term	ListHits	pval	Enrichment_score	Gene
brp03010	Ribosome	314	2.51e-13	1.36029	LOC103834204; LOC103835819; LOC103843792; LOC103853598; LOC103856065; LOC103856798; LOC103861282; LOC103863473; LOC103866830; LOC103869655; LOC103871452; LOC103874976; LOC103874947; LOC103832098; LOC103833685; LOC103834749; LOC103849785; LOC103845892; LOC103845969; LOC103848258; LOC103849728; LOC103849917; LOC103849912; LOC103850022; LOC103249169; LOC103850047; LOC103850054; LOC103842855; LOC1038…
brp00061	Fatty acid biosynthesis	46	2.22e-06	1.67562	LOC103861474; LOC103840132; LOC103828233; LOC103850337; LOC103851039; LOC103852226; LOC103853538; LOC103853696; LOC103855855; LOC103856142; LOC103856193; LOC103857757; LOC103858136; LOC103858976; LOC103860006; LOC103860266; LOC103860306; LOC103860354; LOC103860355; LOC103863644; LOC103863650; LOC103864335; LOC103866392; LOC103866817; LOC103867972; LOC103868651; LOC103854439; LOC103871796; LOC1038…
brp00780	Biotin metabolism	22	3.03e-06	2.03208	LOC103828233; LOC103850337; LOC103853696; LOC103855855; LOC103856746; LOC103858066; LOC103860306; LOC103860354; LOC103860355; LOC103863644; LOC103864335; LOC103866710; LOC103827740; LOC103829087; LOC103830674; LOC103831955; LOC103835584; LOC103839618; LOC103839059; LOC103837905; LOC103845194; LOC103845857
brp00520	Amino sugar and nucleotide sugar metabolism	106	7.85e-05	1.32438	LOC103857749; LOC103858314; LOC103861558; LOC103862344; LOC103870085; LOC103872569; LOC103832079; LOC103841815; LOC103847339; LOC103843385; LOC103843002; LOC103842932; LOC103850998; LOC103851002; LOC103851127; LOC103852926; LOC103853482; LOC103854620; LOC103855248; LOC103856139; LOC103856261; LOC103856419; LOC103856639; LOC103857802; VTC1; LOC103858078; LOC103858081; LOC103858172; LOC103858576; L…
brp00966	Glucosinolate biosynthesis	25	0.000189	1.70151	LOC103853878; LOC103875438; LOC103850918; LOC103852881; LOC103854915; BCAT4-1; MAM3-1; MAM1-1; LOC103862605; LOC103863599; LOC103864341; LOC103865912; LOC103866695; BCAT4-2; LOC103871787; LOC103872429; LOC103872656; SUR1; LOC103831882; LOC103831884; LOC103832898; LOC103835554; LOC103868121; LOC103840711; LOC103843316
brp00100	Steroid biosynthesis	34	0.000407	1.5427	LOC103857940; LOC103836007; LOC103836099; LOC103860313; LOC103836950; LOC103843392; LOC103850891; LOC103853483; LOC103854874; LOC103855549; LOC103856028; LOC103858451; LOC103858971; LOC103860345; LOC103862364; LOC103862654; LOC103872154; LOC103864965; LOC103869418; LOC103871918; LOC103874805; LOC103874288; LOC103828738; LOC103829457; LOC103850274; LOC103832876; LOC103834400; LOC103836218; LOC1038…
brp00531	Glycosaminoglycan degradation	9	0.000528	2.11605	LOC103850890; LOC103854670; LOC103863181; LOC103872148; LOC103874914; LOC103830770; LOC103831061; LOC103833744; LOC103847113
brp00670	One carbon pool by folate	20	0.00097	1.66857	LOC103856643; LOC103836808; LOC103868219; LOC103858399; LOC103863581; LOC103866772; LOC103867396; LOC103868620; LOC103871345; LOC103830238; LOC103830855; LOC103831657; LOC103833148; LOC103833575; LOC103835059; LOC103836204; LOC103869084; LOC103841853; LOC103843220; LOC103846608
brp00941	Flavonoid biosynthesis	27	0.001837	1.51804	LOC103860424; LOC103865968; LOC103870149; LOC103850907; LOC103852437; LOC103855056; LOC103856040; LOC103856727; LOC103856729; LOC103857322; LOC103857323; LOC103861341; LOC103865042; LOC103865043; LOC103865848; LOC103867954; LOC103873769; LOC103830010; LOC103833446; LOC103834443; LOC103835436; LOC103836793; LOC103839279; LOC103841041; LOC103841428; LOC103846527; LOC103847118
brp00400	Phenylalanine, tyrosine and tryptophan biosynthesis	40	0.002462	1.39799	LOC103850170; LOC103846297; LOC103849983; LOC103850294; LOC103852000; LOC103852737; LOC103855915; LOC103858170; LOC103858362; LOC103859154; LOC103859235; LOC103860298; LOC103861830; LOC103848200; LOC103863791; LOC103864163; LOC103864337; LOC103864806; LOC103866199; LOC103867748; LOC103868301; LOC103870648; LOC103854474; LOC103871931; LOC103850119; LOC103832256; LOC103835440; LOC103835703; LOC1038…
brp00071	Fatty acid degradation	39	0.002587	1.40091	LOC103853925; LOC103861474; LOC103869185; LOC103849627; LOC103853538; LOC103854526; LOC103854565; LOC103854788; LOC103856662; LOC103860006; LOC103861864; LOC103865244; LOC103866392; LOC103867566; LOC103868651; LOC103870717; LOC103870719; LOC103854439; LOC103873180; LOC103873557; LOC103873937; LOC103874524; LOC103827804; LOC103827942; LOC103829330; LOC103830564; LOC103830574; LOC103832166; LOC1038…
brp00630	Glyoxylate and dicarboxylate metabolism	64	0.002592	1.30333	LOC103856643; LOC103858933; LOC103831878; LOC103868219; LOC103870046; LOC103842047; LOC103850366; LOC103850951; LOC103851053; LOC103852318; LOC103854526; LOC103857558; LOC103859555; LOC103859574; LOC103859689; LOC103859729; LOC103860370; LOC103860985; LOC103862389; LOC103863581; LOC103849205; LOC103863734; LOC117133689; LOC103863782; LOC103864160; LOC103866666; LOC103867390; LOC103868444; LOC1038…
brp03030	DNA replication	36	0.002992	1.4107	LOC103843883; LOC103852392; LOC103852416; LOC103853694; LOC103855752; LOC103858328; LOC103858780; LOC103860343; LOC103860462; LOC103860562; LOC103861193; LOC103864126; LOC103864559; LOC103865926; LOC103867044; LOC103871543; LOC103871561; LOC103871760; LOC103874470; LOC103827741; LOC103827885; LOC103829539; LOC103829668; LOC103850238; LOC103831035; LOC103831125; LOC103832343; LOC103833124; LOC1038…
brp00260	Glycine, serine and threonine metabolism	59	0.003505	1.3042	LOC103851253; LOC103856643; LOC103840754; LOC103853266; LOC103870046; LOC103871484; LOC103828089; LOC103851914; LOC103853105; LOC103868133; LOC103856056; LOC103857558; LOC103857781; LOC103859270; LOC103859327; LOC103859689; LOC103859810; LOC103860370; LOC103861915; LOC103863581; LOC103863791; LOC103864163; LOC103864562; LOC103867390; LOC103874749; LOC103870493; LOC103871606; LOC103872665; LOC1038…
brp00350	Tyrosine metabolism	32	0.003593	1.42692	LOC103854232; LOC103871484; LOC103839873; LOC103851993; LOC103852000; LOC103852737; LOC103868133; LOC103854788; LOC103855915; LOC103858362; LOC103861830; LOC103848200; LOC103864337; LOC103868301; LOC103827521; LOC103827804; LOC103827942; LOC103828183; LOC103829330; LOC103830574; LOC103832256; LOC103832166; LOC103833801; LOC103833536; LOC103835700; LOC103838043; LOC103839444; LOC103869051; LOC1038…
brp00592	alpha-Linolenic acid metabolism	39	0.003614	1.38172	LOC103853925; LOC103857769; LOC103869185; LOC103849627; LOC103852169; LOC103854565; LOC103855549; LOC103860780; LOC103861062; LOC103861864; LOC103865244; LOC103867566; LOC103868431; LOC103870717; LOC103870978; LOC103872765; LOC103872839; LOC103873937; LOC103875352; LOC103829425; LOC103829426; LOC103830390; LOC103830574; LOC103830737; LOC103830997; LOC103830995; LOC103830994; LOC103830993; LOC1038…
brp03410	Base excision repair	28	0.004236	1.44832	LOC103874059; LOC117133034; LOC103853256; LOC103848479; LOC103860053; LOC103858328; LOC103858766; LOC103860732; LOC103849063; LOC103865926; LOC103869541; LOC103870233; LOC103870283; LOC103871543; LOC103871561; LOC103871760; LOC103872750; LOC103874470; LOC103829668; LOC103830461; LOC103831125; LOC103831969; LOC103832343; LOC103832451; LOC103868089; LOC103843415; LOC103843463; LOC103845539
brp00240	Pyrimidine metabolism	46	0.004478	1.33673	LOC103836808; LOC103858122; LOC103860587; LOC103839011; LOC103852593; LOC103852871; LOC108870772; LOC103853542; LOC103854270; LOC103854712; LOC103856882; LOC103857804; LOC103858399; LOC103859240; LOC103861195; LOC103861347; LOC103863231; LOC103864037; LOC103869333; LOC103869536; LOC103869649; LOC103870632; LOC103855214; LOC103873282; LOC103873747; LOC103874463; LOC103875249; LOC103828293; LOC1038…
brp00130	Ubiquinone and other terpenoid-quinone biosynthesis	34	0.004678	1.39577	LOC103857048; LOC103861340; LOC103866981; LOC103851620; LOC103851957; LOC103852000; LOC103852540; LOC103855040; LOC103856761; LOC103857041; LOC103857322; LOC103857323; LOC103858362; LOC103861830; LOC103862197; LOC103865042; LOC103865043; LOC103867954; LOC103868301; LOC103870296; LOC103871476; LOC103875007; LOC103828352; LOC103831048; LOC103835666; LOC103835877; LOC103838045; LOC103838505; LOC1038…
brp00500	Starch and sucrose metabolism	106	0.005099	1.20769	LOC103868753; LOC103852049; LOC103861669; LOC103862344; LOC103868361; LOC103871863; LOC103829706; LOC103831159; LOC103831615; LOC103838824; LOC103838831; LOC103842569; LOC103848211; LOC103828204; LOC103851339; LOC103851390; LOC103852148; LOC103852319; LOC103852641; LOC103853109; LOC103868221; LOC103854051; LOC103854138; LOC103855280; LOC103855592; LOC103855902; LOC103855926; LOC103858134; LOC1038…
T4_S6 Vs T4_S1
id	term	ListHits	pval	Enrichment_score	Gene
brp00940	Phenylpropanoid biosynthesis	95	1.79e-08	1.66273	LOC103859221; LOC103869607; LOC103840386; LOC103852874; LOC103875079; LOC103835007; LOC103835086; LOC103838824; LOC103838831; LOC103828204; LOC103850580; LOC103851390; LOC103851641; LOC103851985; LOC103852437; LOC103854203; LOC103855040; LOC103855228; LOC103855592; LOC103857055; LOC103857322; LOC103857323; LOC103249155; LOC103857780; LOC103857865; LOC103857960; LOC103859306; LOC103859897; LOC1038…
brp00710	Carbon fixation in photosynthetic organisms	51	4.47e-08	1.98192	LOC103866289; LOC103870831; LOC103849710; LOC103850055; LOC103851283; LOC103852702; LOC103853196; LOC103853201; LOC103832793; LOC103855920; LOC103858863; LOC103859466; LOC103859599; LOC103860785; LOC103848200; LOC103863263; LOC103872153; LOC103863779; LOC103863782; LOC103864252; LOC103864267; LOC103866871; LOC103867569; LOC103868914; LOC103869972; LOC103870225; LOC103848938; LOC103871139; LOC1038…
brp00196	Photosynthesis - antenna proteins	20	5.18e-08	2.95847	LOC103830657; LOC103853033; LOC103854220; LOC103858561; LOC103860327; LOC103865334; LOC103866983; LOC103867454; LOC103875194; LOC103828916; LOC103828920; LOC103829997; LOC103830300; LOC103833106; LOC103835251; LOC103837002; LOC103838443; LOC103838910; LOC103840451; LOC103844887
brp03030	DNA replication	32	3.84e-07	2.22334	LOC103858140; LOC103852392; LOC103852416; LOC103853694; LOC103853956; LOC103855752; LOC103858328; LOC103858780; LOC103860343; LOC103860462; LOC103860562; LOC103861193; LOC103864126; LOC103864559; LOC103865926; LOC103867044; LOC103869549; LOC103871561; LOC103871570; LOC103873814; LOC103827741; LOC103827885; LOC103829539; LOC103850238; LOC103831035; LOC103833124; LOC103835735; LOC103836781; LOC1038…
brp00941	Flavonoid biosynthesis	23	5.76e-06	2.29281	LOC103860424; LOC103850907; LOC103852437; LOC103856040; LOC103857322; LOC103857323; LOC103857960; LOC103862317; LOC103865042; LOC103865043; LOC103867954; LOC103873769; LOC103873770; LOC103828167; LOC103833446; LOC103834443; LOC103836793; LOC103839279; LOC103841041; LOC103841428; LOC103846880; LOC103847118; LOC103847177
brp00195	Photosynthesis	38	2.26e-05	1.81515	LOC103854241; LOC103872730; LOC103830206; LOC103840210; LOC103852422; LOC103853163; LOC103858533; LOC103858669; LOC103861848; LOC103863173; LOC103863666; LOC103869852; LOC103871224; LOC103871585; LOC103872830; LOC103828782; LOC103829458; LOC103829589; LOC103831013; LOC103831199; LOC103832382; LOC103832566; LOC103833131; LOC117127362; LOC103833816; LOC103835217; LOC103835801; LOC103835814; LOC1038…
brp00130	Ubiquinone and other terpenoid-quinone biosynthesis	27	4.78e-05	1.96527	LOC103866981; LOC103829906; LOC103851620; LOC103851957; LOC103855040; LOC103857041; LOC103857322; LOC103857323; LOC103859897; LOC103861830; LOC103865042; LOC103865043; LOC103867954; LOC103868556; LOC103868682; LOC103869196; LOC103870296; LOC103871476; LOC103828352; LOC103830388; LOC103830688; LOC103831048; LOC103833017; LOC103835877; LOC103839764; LOC103844028; LOC103844906
brp00500	Starch and sucrose metabolism	73	8.85e-05	1.47467	LOC103868753; LOC103852049; LOC103853404; LOC103861904; LOC103838824; LOC103838831; LOC103828204; AGPL; LOC103851339; LOC103851390; LOC103852319; LOC103852641; LOC103853109; LOC103868221; LOC103854138; LOC103855592; LOC103855902; LOC103856465; LOC103857369; LOC103858505; LOC103859306; LOC103860895; LOC103861250; LOC103861251; LOC103861317; LOC103861499; LOC103862905; LOC103862944; LOC103864283; L…
brp04075	Plant hormone signal transduction	142	0.000134	1.30232	LOC103858566; LOC103854644; LOC103865897; LOC103870600; LOC103834703; LOC103834796; LOC103844852; LOC103853851; LOC103860183; LOC103863846; LOC103863907; LOC103866974; LOC103867695; LOC103827855; LOC103833785; LOC103833878; LOC103835126; LOC103835754; LOC103839967; LOC103849715; LOC103850347; LOC103851955; LOC103852023; LOC103852051; LOC103852925; LOC103853090; LOC103848567; LOC103855287; LOC1038…
brp00100	Steroid biosynthesis	23	0.000443	1.85034	LOC103836950; LOC103850528; LOC103854873; LOC103854874; LOC103854876; LOC103855549; LOC103856028; LOC103858974; LOC103862654; LOC103864397; LOC103864965; LOC103867449; LOC103869418; LOC103870908; LOC103874805; LOC103874288; LOC103828480; LOC103850274; LOC103836218; LOC103865842; LOC103842157; LOC103843947; LOC103847336
brp00630	Glyoxylate and dicarboxylate metabolism	42	0.00109	1.51651	LOC103858933; LOC103842047; LOC103850951; LOC103851053; LOC103852318; LOC103854526; LOC103859574; LOC103859575; LOC103860985; LOC103862913; LOC103849205; LOC103863734; LOC103863779; LOC103863782; LOC103865433; LOC103866666; LOC103867390; LOC103874749; LOC103871139; LOC103871992; LOC103872547; LOC103873232; LOC103828609; LOC103829420; LOC103830182; LOC103830434; LOC103830855; LOC103831592; LOC1038…
brp00520	Amino sugar and nucleotide sugar metabolism	63	0.001255	1.39563	LOC103852660; LOC103861558; LOC103872569; LOC103841815; LOC103847339; LOC103843385; LOC103842932; LOC103850998; AGPL; LOC103851587; LOC103853482; LOC103854620; LOC103855248; LOC103855348; LOC103856155; LOC103857369; LOC103858948; LOC103860010; LOC103861448; LOC103861499; LOC103861979; LOC103861976; LOC103862944; LOC103864283; LOC103864808; LOC103864918; LOC103866727; PMM; LOC103867366; LOC1038674…
brp00945	Stilbenoid, diarylheptanoid and gingerol biosynthesis	11	0.001327	2.19313	LOC103852437; LOC103857322; LOC103857323; LOC103857960; LOC103862317; LOC103865042; LOC103865043; LOC103867954; LOC103828167; LOC103833446; LOC103834443
brp00460	Cyanoamino acid metabolism	30	0.002577	1.56328	LOC103858933; LOC103853781; LOC103838824; LOC103838831; LOC103840193; LOC103828204; NIT-T1; LOC103851390; NIT-T4; LOC103855592; LOC103859306; LOC103861250; LOC103861251; LOC103861882; LOC103862905; LOC103864958; LOC103865089; LOC103866139; LOC103866799; LOC103866798; LOC103866804; LOC103870188; LOC103848073; LOC103830855; LOC103835059; LOC103835599; LOC103841864; LOC103844910; LOC103846819; LOC10…
brp00051	Fructose and mannose metabolism	33	0.002661	1.52854	LOC103866289; LOC103868032; LOC103872569; LOC103843385; LOC103855348; LOC103856808; LOC103857369; LOC103861979; LOC103861976; LOC103862944; LOC103863263; LOC103872153; LOC103864252; LOC103864267; PMM; LOC103867569; LOC103868622; LOC103870907; LOC103828073; LOC103829612; LOC103830217; LOC103831107; LOC103832872; LOC103833143; LOC103837689; LOC103839851; LOC103841225; LOC103841316; LOC103842537; LO…
brp00780	Biotin metabolism	12	0.003242	1.96527	LOC103828233; LOC103850337; LOC103853696; LOC103855855; LOC103858066; LOC103860354; LOC103863644; LOC103827740; LOC103831955; LOC103839618; LOC103845194; LOC103847272
brp00071	Fatty acid degradation	25	0.003767	1.59223	LOC103852243; LOC103854526; LOC103854565; LOC103854788; LOC103860006; LOC103866392; LOC103868651; LOC103870717; LOC103873180; LOC103827942; LOC103829330; LOC103830564; LOC103833439; LOC103835700; LOC103837234; LOC103837242; LOC103837563; LOC103838201; LOC103839509; LOC103833911; LOC103840735; LOC103869051; LOC103841125; LOC103844049; LOC103843798
brp00250	Alanine, aspartate and glutamate metabolism	28	0.007058	1.493	LOC103851253; LOC103834893; LOC103851376; LOC103856372; LOC103834779; LOC103839037; LOC103840193; LOC103851053; LOC103851283; LOC103852318; LOC103854027; LOC103857781; LOC103848200; LOC103849205; LOC103863734; LOC103873584; LOC103874691; LOC103873925; LOC103831592; LOC103833698; LOC103835108; LOC103835961; LOC103837641; LOC103839459; LOC103845860; LOC103846320; LOC103846459; LOC103847058
brp04016	MAPK signaling pathway - plant	64	0.007685	1.29859	LOC103854644; LOC103844852; LOC103863846; LOC103867695; LOC103829020; LOC103833785; LOC103833878; LOC103835754; LOC103837909; LOC103852051; LOC103852729; LOC103853542; LOC103854509; LOC103857100; LOC103857206; LOC103857301; LOC103857772; LOC103857927; LOC103858828; LOC103859874; LOC103860400; LOC103861611; LOC103864444; LOC103864667; LOC103864746; LOC103865027; LOC103865203; WRKY; LOC103867653; W…
brp00350	Tyrosine metabolism	20	0.00845	1.58125	LOC103851376; LOC103871484; LOC103851283; LOC103851993; LOC103852737; LOC103868133; LOC103854788; LOC103861830; LOC103848200; LOC103827521; LOC103827942; LOC103828183; LOC103829330; LOC103833801; LOC103833534; LOC103833536; LOC103835700; LOC103839444; LOC103869051; LOC103844028
Lenox_S2 Vs Lenox_S1
id	term	ListHits	pval	Enrichment_score	Gene
brp04712	Circadian rhythm - plant	16	3.5e-06	3.29554	LOC117131903; LOC103850907; LOC103854859; LOC103854905; LOC103855006; LOC103855775; LOC103860589; LOC103866432; LOC103874677; LOC103874198; LOC103874318; LOC103865427; LOC103837378; CRY1; LOC103846527; LOC103847150
brp00196	Photosynthesis - antenna proteins	10	7.81e-06	4.31875	LOC103854220; LOC103857533; LOC103872378; LOC103873241; LOC103875194; LOC103828920; LOC103833106; LOC103841392; LOC103842881; LOC103844887
brp00910	Nitrogen metabolism	16	1.55e-05	2.97514	LOC103858933; LOC103833494; LOC103839002; NIT-T1; LOC103849205; LOC103863734; LOC103865089; LOC103871504; NRT2.2; LOC103873434; LOC103830551; LOC103833698; LOC103836132; LOC103848008; LOC103847322; LOC103847326
brp00360	Phenylalanine metabolism	12	3.31e-05	3.34703	LOC103868133; LOC103863433; LOC103864245; LOC103865090; LOC103867229; LOC103868301; LOC103833801; LOC103838363; LOC103841251; LOC103842224; LOC103843547; LOC103844028
brp04075	Plant hormone signal transduction	61	3.76e-05	1.63335	LOC103858566; LOC103854644; LOC103865897; LOC103834703; LOC103841511; LOC103844852; LOC103860183; LOC103833785; LOC103839967; LOC103840684; LOC103849715; LOC103851662; LOC103851777; LOC103851955; LOC103852324; LOC103848567; LOC103855853; LOC103857039; LOC103858039; LOC103858403; LOC103858828; LOC103859627; LOC103859673; LOC103859896; LOC103860400; LOC103860643; LOC103862867; LOC103864444; LOC1038…
brp00500	Starch and sucrose metabolism	32	0.00015	1.88731	LOC103868753; LOC103861669; LOC103861904; LOC103868361; LOC103838824; LOC103842569; LOC103828204; LOC103851339; LOC103852319; LOC103853109; LOC103868221; LOC103854051; LOC103855850; LOC103855902; LOC103857369; LOC103864958; LOC103865486; LOC103866797; LOC103866799; LOC103870093; LOC103870118; LOC103873275; LOC103873279; LOC103828025; LOC103832061; LOC103833505; LOC103835645; LOC103836761; LOC1038…
brp00053	Ascorbate and aldarate metabolism	17	0.000169	2.42125	LOC103852660; LOC103850775; LOC103849284; LOC103854620; LOC103855005; LOC103858501; LOC103860476; LOC103861964; LOC103862462; LOC103866437; LOC103872250; LOC103873180; LOC103832634; LOC103834979; LOC103840623; LOC103845611; LOC103846408
brp00350	Tyrosine metabolism	12	0.00027	2.76995	LOC103851993; LOC103868133; LOC103865090; LOC103868301; LOC103827804; LOC103833801; LOC103833536; LOC103838363; LOC103839444; LOC103842224; LOC103843547; LOC103844028
brp00380	Tryptophan metabolism	19	0.00033	2.19288	LOC103853878; NIT-T1; LOC103852881; LOC103854526; LOC103854698; LOC103860090; LOC103862462; LOC103862605; LOC103865089; LOC103873180; LOC103873635; LOC103832634; LOC103834365; LOC103834979; LOC103835554; LOC103835481; LOC103840452; LOC103840711; LOC103844876
brp00561	Glycerolipid metabolism	19	0.00033	2.19288	LOC103852752; LOC103837663; LOC103845974; LOC103850695; LOC103855005; LOC103855549; LOC103855780; LOC103858788; LOC103862462; LOC103873180; LOC103827601; LOC103830750; LOC103831828; LOC103832634; LOC103834979; LOC103838018; LOC103838345; LOC103839503; LOC103842921
brp00966	Glucosinolate biosynthesis	9	0.000348	3.17087	LOC103853878; LOC103852881; BCAT4-1; MAM3-1; LOC103862605; LOC103865912; LOC103872656; LOC103835554; LOC103840711
brp04626	Plant-pathogen interaction	42	0.00035	1.66361	LOC103862975; LOC103840151; LOC103844852; LOC103863856; LOC103870004; LOC103874154; LOC103829776; LOC103850550; LOC103853528; LOC103848834; LOC103854166; LOC103856810; LOC103856942; LOC103857206; LOC103859896; LOC103860400; LOC103860837; LOC103861526; LOC103861633; LOC103863906; LOC103864150; LOC103865027; LOC103873524; WRKY25; LOC103872587; LOC103875122; LOC103875366; LOC103827898; LOC103828670;…
brp00906	Carotenoid biosynthesis	10	0.000535	2.84853	LOC103850421; LOC103863442; LOC103842019; LOC103853629; LOC103859803; LOC103849374; LOC103869474; LOC103871211; LOC103834110; LOC103843711
brp00564	Glycerophospholipid metabolism	23	0.000974	1.88912	LOC103852752; LOC103837663; LOC103840583; LOC103845974; LOC103855549; LOC103858788; LOC103859634; LOC103864845; LOC103866569; LOC103868487; LOC103869891; LOC103871458; LOC103872302; LOC103827601; LOC103830744; LOC103831678; LOC103832709; LOC103838018; LOC103838345; LOC103839503; LOC103840026; LOC103842921; LOC103847122
brp00940	Phenylpropanoid biosynthesis	33	0.001012	1.68629	LOC103852874; LOC103875079; LOC103838824; LOC103828204; LOC103850580; LOC103851641; LOC103852437; LOC103853214; LOC103854203; LOC103855227; LOC103249155; LOC103857778; LOC103863433; LOC103863954; LOC103864245; LOC103864346; LOC103864958; LOC103865667; LOC103866797; LOC103866799; LOC103867229; LOC103869196; LOC103873086; LOC103873275; LOC103837014; LOC103847964; LOC103838802; LOC103841251; LOC1038…
brp04016	MAPK signaling pathway - plant	29	0.001375	1.71794	LOC103854644; LOC103844852; LOC103861529; LOC103829020; LOC103833785; LOC103853528; LOC103854166; LOC103855853; LOC103857206; LOC103858828; LOC103859896; LOC103860400; LOC103861526; LOC103863906; LOC103864444; LOC103865027; LOC103865203; WRKY25; LOC103870249; LOC103870352; LOC103827766; LOC103834849; WRKY22; LOC103837041; LOC103837087; LOC103837844; LOC103833884; LOC103842153; LOC103844644
brp00460	Cyanoamino acid metabolism	14	0.002005	2.12993	LOC103856643; LOC103858933; LOC103838824; LOC103828204; NIT-T1; LOC103861882; LOC103864958; LOC103865089; LOC103866797; LOC103866799; LOC103873275; LOC103835059; LOC103841863; LOC103841864
brp00908	Zeatin biosynthesis	9	0.002443	2.51027	LOC103851408; LOC103857986; LOC103862713; LOC103849258; LOC103829335; LOC103842132; LOC103845129; LOC103845790; LOC103846928
brp00730	Thiamine metabolism	6	0.002968	2.97514	LOC103857026; LOC103858887; LOC103859911; LOC103868019; LOC103874011; LOC103844930
brp00520	Amino sugar and nucleotide sugar metabolism	26	0.003017	1.6816	LOC103852660; LOC103861558; LOC103854620; LOC103855348; LOC103856261; LOC103857369; LOC103858080; LOC103858081; LOC103858083; LOC103861448; LOC103861964; LOC103861979; LOC103864918; LOC103866089; LOC103866727; LOC103866726; LOC103866725; LOC103867366; LOC103870249; LOC103829612; LOC103829766; LOC103836145; LOC103839173; LOC103840623; LOC103844566; LOC103846408
Lenox_S3 Vs Lenox_S1
id	term	ListHits	pval	Enrichment_score	Gene
brp00780	Biotin metabolism	21	1.38e-08	2.81682	LOC103871196; LOC103850337; LOC103852924; LOC103853696; LOC103855855; LOC103856746; LOC103858066; LOC103860354; LOC103860355; LOC103863644; LOC103864335; LOC103866710; LOC103855205; LOC103827740; LOC103829087; LOC103830674; LOC103839618; LOC103839059; LOC103837905; LOC103845194; LOC103847272
brp00061	Fatty acid biosynthesis	37	1.26e-06	1.95723	LOC103840132; LOC103850337; LOC103852226; LOC103852924; LOC103853696; LOC103855855; LOC103856193; LOC103857757; LOC103858091; LOC103860266; LOC103860354; LOC103860355; LOC103863644; LOC103863650; LOC103864335; LOC103866392; LOC103867972; LOC103868651; LOC103854439; LOC103855205; LOC103871796; LOC103827740; LOC103828582; LOC103829087; LOC103830674; LOC103831049; LOC103836386; LOC103838061; LOC1038…
brp04712	Circadian rhythm - plant	34	2.74e-06	1.96455	LOC103839184; LOC117131903; LOC103850763; LOC103854859; LOC103854905; LOC103855006; LOC103855775; LOC103860589; LOC103864705; LOC103866306; LOC103866432; LOC103866477; LOC103869720; LOC103871728; LOC103874677; LOC103874198; LOC103874318; LOC103828356; LOC103836576; LOC103836661; LOC103836793; LOC103837062; LOC103865631; LOC103865427; LOC103837378; LOC103833904; CRY1; LOC103249166; LOC103249168; L…
brp00400	Phenylalanine, tyrosine and tryptophan biosynthesis	36	1.39e-05	1.82713	LOC103850170; LOC103851376; LOC103849983; LOC103850294; LOC103851145; LOC103852737; LOC103855638; LOC103855915; LOC103858362; LOC103859235; LOC103860298; LOC103861672; LOC103861830; LOC103863791; LOC103864163; LOC103864337; LOC103864806; LOC103865090; LOC103866199; LOC103868301; LOC103854474; LOC103871931; LOC103873609; LOC103875095; LOC103832256; LOC103835440; LOC103836212; LOC103836728; LOC1038…
brp00100	Steroid biosynthesis	29	2.53e-05	1.91083	LOC103857940; LOC103836007; LOC103836099; LOC103836950; LOC103843392; LOC103843402; LOC103854874; LOC103855549; LOC103856028; LOC103860345; LOC103862364; LOC103862654; LOC103872154; LOC103864397; LOC103864965; LOC103865343; LOC103869418; LOC103871918; LOC103828480; LOC103828738; LOC103829457; LOC103850274; LOC103832876; LOC103834400; LOC103836218; LOC103836444; LOC103842157; LOC103843947; LOC1038…
brp03030	DNA replication	32	4.02e-05	1.82098	LOC103858140; LOC103843883; LOC103852392; LOC103852416; LOC103853694; LOC103855752; LOC103858328; LOC103858780; LOC103860343; LOC103860462; LOC103860562; LOC103861193; LOC103864126; LOC103864559; LOC103865926; LOC103867044; LOC103868024; LOC103869311; LOC103871561; LOC103874470; LOC103827741; LOC103827885; LOC103829539; LOC103850238; LOC103832343; LOC103833124; LOC103835735; LOC103836781; LOC1038…
brp00270	Cysteine and methionine metabolism	72	4.29e-05	1.4858	LOC103857842; LOC103840754; LOC103851376; LOC103857074; LOC103860794; LOC103861272; LOC103832114; LOC103839308; LOC103851137; LOC103851201; LOC103855915; LOC103856056; LOC103856274; LOC103856350; LOC103857642; LOC103857781; LOC103858362; LOC103858801; LOC103858959; LOC103859011; LOC103859070; LOC103859706; LOC103861830; LOC103862328; LOC103848186; LOC103862931; LOC103863580; LOC103864404; LOC1038…
brp00520	Amino sugar and nucleotide sugar metabolism	80	4.72e-05	1.4515	LOC103852660; LOC103861558; LOC103862344; LOC103832079; LOC103841815; LOC103847339; LOC103843385; LOC103842932; LOC103850986; LOC103850998; LOC103851127; AGPL; LOC103851587; LOC103852926; LOC103853482; LOC103854620; LOC103855248; LOC103855348; LOC103856261; LOC103856419; LOC103856639; LOC103857315; LOC103857369; LOC103857802; LOC103858081; LOC103858172; LOC103858576; LOC103859446; LOC103860270; L…
brp00260	Glycine, serine and threonine metabolism	50	4.89e-05	1.60503	LOC103856643; LOC103840754; LOC103870046; LOC103871484; LOC103853105; LOC103868133; LOC103856056; LOC103857558; LOC103857781; LOC103859270; LOC103859689; LOC103860370; LOC103861672; LOC103861915; LOC103862328; LOC103863581; LOC103863791; LOC103864163; LOC103867390; LOC103874749; LOC103848910; LOC103871606; LOC103872665; LOC103845967; LOC103830434; LOC103830855; LOC103832634; LOC103833148; LOC1038…
brp00591	Linoleic acid metabolism	12	0.000165	2.37206	LOC103834572; LOC103852169; LOC103855549; LOC103868431; LOC103869043; LOC103830390; LOC103830997; LOC103830995; LOC103830994; LOC103830993; LOC103831021; LOC103847336
brp00561	Glycerolipid metabolism	48	0.000176	1.55411	LOC103869258; LOC103852752; LOC103837663; LOC103845974; LOC103849855; LOC103850695; LOC103852928; LOC103855005; LOC103855549; LOC103855779; LOC103855780; LOC103858788; LOC103860711; LOC103861980; LOC103862083; LOC103863035; LOC103865652; LOC103865715; LOC103865716; LOC103867137; LOC103867160; LOC103867161; LOC103869518; LOC103870321; LOC103873180; LOC103873784; LOC103830434; LOC103830750; LOC1038…
brp00240	Pyrimidine metabolism	38	0.000321	1.60358	LOC103836808; LOC103853404; LOC103860587; LOC103861529; LOC103874707; LOC103839011; LOC103852871; LOC103854270; LOC103854712; LOC103857804; LOC103858399; LOC103859240; LOC103861347; LOC103861896; LOC103862355; LOC103863231; LOC103864037; LOC103869333; LOC103869649; LOC103870632; LOC103872118; LOC103873282; LOC103873747; LOC103874463; LOC103875249; LOC103875454; LOC103827773; LOC103828798; LOC1038…
brp00670	One carbon pool by folate	16	0.00079	1.93846	LOC103856643; LOC103836808; LOC103868219; LOC103858399; LOC103862355; LOC103863581; LOC103867396; LOC103868620; LOC103871345; LOC103830238; LOC103830855; LOC103833148; LOC103835059; LOC103836204; LOC103841853; LOC103843220
brp00500	Starch and sucrose metabolism	80	0.001443	1.32362	LOC103868753; LOC103852049; LOC103852070; LOC103853404; LOC103861669; LOC103861904; LOC103862344; LOC103868361; LOC103871863; LOC103829706; LOC103838824; LOC103838831; LOC103842569; LOC103848211; LOC103828204; AGPL; LOC103851339; LOC103851660; LOC103852319; LOC103852641; LOC103853109; LOC103868221; LOC103854051; LOC103855592; LOC103855850; LOC103855902; LOC103857369; LOC103857608; LOC103858134; L…
brp00966	Glucosinolate biosynthesis	18	0.001726	1.77904	LOC103853878; LOC103850918; LOC103852881; MAM3-1; MAM1-1; LOC103862605; LOC103864341; LOC103865912; LOC103866695; LOC103871365; LOC103872656; LOC103873035; SUR1; LOC103831882; LOC103833295; LOC103835554; LOC103868123; LOC103840711
brp00300	Lysine biosynthesis	11	0.002983	1.9673	LOC103854764; LOC103855942; LOC103856056; LOC103858112; LOC103866894; LOC103867199; LOC103829942; LOC103836051; LOC103841284; LOC103846584; LOC103846688
brp00360	Phenylalanine metabolism	21	0.003176	1.64315	LOC103851376; LOC103871484; LOC103852737; LOC103868133; LOC103853805; LOC103855915; LOC103858362; LOC103861830; LOC103864245; LOC103864337; LOC103865090; LOC103868301; LOC103869940; LOC103828183; LOC103832256; LOC103833801; LOC103838003; LOC103841251; LOC103842224; LOC103843547; LOC103844028
brp00130	Ubiquinone and other terpenoid-quinone biosynthesis	26	0.003747	1.55	LOC103866981; LOC103829906; LOC103851620; LOC103852208; LOC103852540; LOC103852920; LOC103855040; LOC103857041; LOC103858362; LOC103859898; LOC103861830; LOC103865042; LOC103868301; LOC103869196; LOC103870296; LOC103828352; LOC103831048; LOC103833017; LOC103835666; LOC103835877; LOC103838045; LOC103839764; LOC103842224; LOC103843547; LOC103844028; LOC103847188
brp00053	Ascorbate and aldarate metabolism	36	0.004581	1.43838	LOC103869258; LOC103871729; LOC103852660; LOC103832079; LOC103850775; LOC103850986; LOC103851061; LOC103849284; LOC103851396; LOC103851822; LOC103853482; LOC103854620; LOC103855005; LOC103858172; LOC103858501; LOC103860476; LOC103861660; LOC103862385; LOC103863829; LOC103867160; LOC103867161; LOC103872250; LOC103873180; LOC103850139; LOC103832634; LOC103833133; LOC103834830; LOC103835143; LOC1038…
brp00350	Tyrosine metabolism	24	0.004735	1.55411	LOC103851376; LOC103871484; LOC103851993; LOC103852737; LOC103868133; LOC103855915; LOC103858362; LOC103861830; LOC103864337; LOC103865090; LOC103868301; LOC103827521; LOC103827942; LOC103828183; LOC103829330; LOC103832256; LOC103833801; LOC103833536; LOC103838003; LOC103839444; LOC103869051; LOC103842224; LOC103843547; LOC103844028
Lenox_S4 Vs Lenox_S1
id	term	ListHits	pval	Enrichment_score	Gene
brp00780	Biotin metabolism	23	6.26e-08	2.30759	LOC103871196; LOC103828233; LOC103850337; LOC103852924; LOC103853696; LOC103855855; LOC103856746; LOC103858066; LOC103860306; LOC103860354; LOC103860355; LOC103863644; LOC103864335; LOC103866710; LOC103855205; LOC103827740; LOC103829087; LOC103830674; LOC103839618; LOC103839059; LOC103837905; LOC103845194; LOC103847272
brp03010	Ribosome	270	1.81e-07	1.27051	LOC103834204; LOC103835819; LOC103853598; LOC103856065; LOC103856798; LOC103863473; LOC103869254; LOC103869655; LOC103827745; LOC103874976; LOC103874947; LOC103833685; LOC103834749; LOC103849785; LOC103845969; LOC103848258; LOC103849728; LOC103849917; LOC103849912; LOC103850022; LOC103249169; LOC103850047; LOC103850054; LOC103842855; LOC103849859; LOC103850454; LOC103850644; LOC103850975; LOC1038…
brp00061	Fatty acid biosynthesis	45	4.79e-07	1.78051	LOC103861474; LOC103840132; LOC103828233; LOC103850337; LOC103851039; LOC103852226; LOC103852924; LOC103853696; LOC103853828; LOC103855855; LOC103856193; LOC103857757; LOC103858091; LOC103860006; LOC103860266; LOC103860306; LOC103860354; LOC103860355; LOC103863566; LOC103863644; LOC103863650; LOC103864335; LOC103866392; LOC103867972; LOC103868651; LOC103854439; LOC103855205; LOC103871796; LOC1038…
brp00100	Steroid biosynthesis	36	5.93e-06	1.77426	LOC103857940; LOC103836007; LOC103836099; LOC103860261; LOC103860313; LOC103836950; LOC103843392; LOC103843402; LOC103850891; LOC103853483; LOC103854873; LOC103855549; LOC103856028; LOC103858451; LOC103858971; LOC103860345; LOC103862364; LOC103862654; LOC103872154; LOC103864397; LOC103864965; LOC103865343; LOC103869418; LOC103870908; LOC103871918; LOC103874288; LOC103828738; LOC103829457; LOC1038…
brp03030	DNA replication	39	2.84e-05	1.66001	LOC103854427; LOC103856623; LOC103858140; LOC103837980; LOC103843883; LOC103852392; LOC103852416; LOC103853694; LOC103855752; LOC103858328; LOC103858780; LOC103860343; LOC103860462; LOC103860562; LOC103861193; LOC103864126; LOC103864559; LOC103865926; LOC103867044; LOC103868024; LOC103869311; LOC103869549; LOC103871543; LOC103871561; LOC103871760; LOC103874470; LOC103827741; LOC103827885; LOC1038…
brp00520	Amino sugar and nucleotide sugar metabolism	98	0.000166	1.32998	LOC103850131; LOC103852660; LOC103861558; LOC103862344; LOC103832079; LOC103841815; LOC103847339; LOC103843385; LOC103842932; LOC103850986; LOC103850998; LOC103851002; LOC103851127; AGPL; LOC103851587; LOC103852926; LOC103853482; LOC103854620; LOC103855248; LOC103855348; LOC103856139; LOC103856261; LOC103856419; LOC103856639; LOC103857315; LOC103857802; VTC1; LOC103858081; LOC103858172; LOC103858…
brp00071	Fatty acid degradation	40	0.000166	1.56069	LOC103853925; LOC103861474; LOC103869185; LOC103849627; LOC103854526; LOC103854565; LOC103856662; LOC103857580; LOC103860006; LOC103861864; LOC103862462; LOC103863566; LOC103866392; LOC103867566; LOC103868651; LOC103870717; LOC103870719; LOC103854439; LOC103873180; LOC103873937; LOC103827804; LOC103827942; LOC103829330; LOC103832166; LOC103832634; LOC103833133; LOC103833439; LOC103835700; LOC1038…
brp00561	Glycerolipid metabolism	58	0.00049	1.40462	LOC103850131; LOC103852752; LOC103872340; LOC103837663; LOC103845974; LOC103849855; LOC103850695; LOC103850885; LOC103852928; LOC103855005; LOC103855549; LOC103855780; LOC103856737; LOC103857735; LOC103858788; LOC103858975; LOC103860711; LOC103861980; LOC103862083; LOC103862462; LOC103863035; LOC103865652; LOC103865716; LOC103867137; LOC103867160; LOC103867161; LOC103869518; LOC103870321; LOC1038…
brp00240	Pyrimidine metabolism	46	0.000618	1.45197	LOC103853404; LOC103858122; LOC103860587; LOC103874707; LOC103839011; LOC103852871; LOC103853542; LOC103854270; LOC103854712; LOC103856882; LOC103857804; LOC103858399; LOC103859240; LOC103861195; LOC103861347; LOC103862355; LOC103863231; LOC103864037; LOC103869536; LOC103869649; LOC103870632; LOC103855214; LOC103872118; LOC103873282; LOC103873747; LOC103874463; LOC103875249; LOC103875454; LOC1038…
brp00500	Starch and sucrose metabolism	103	0.000824	1.27468	LOC103868753; LOC103852049; LOC103853404; LOC103861904; LOC103862344; LOC103868361; LOC103871863; LOC103829706; LOC103838824; LOC103838831; LOC103848211; LOC103828204; AGPL; LOC103851339; LOC103852148; LOC103852319; LOC103852641; LOC103853109; LOC103868221; LOC103853568; LOC103854051; LOC103854138; LOC103855280; LOC103855592; LOC103855850; LOC103855902; LOC103855926; LOC103857608; LOC103858134; L…
brp00130	Ubiquinone and other terpenoid-quinone biosynthesis	34	0.00091	1.5161	LOC103857048; LOC103866981; LOC103829906; LOC103851620; LOC103852000; LOC103852208; LOC103852540; LOC103852920; LOC103855040; LOC103857041; LOC103859898; LOC103861830; LOC103862197; LOC103862494; LOC103865042; LOC103867954; LOC103868301; LOC103869196; LOC103870296; LOC103871476; LOC103875007; LOC103828352; LOC103831048; LOC103833017; LOC103835666; LOC103835877; LOC103838045; LOC103839764; LOC1038…
brp00010	Glycolysis / Gluconeogenesis	86	0.000978	1.2989	LOC103864004; LOC103862344; LOC103863671; LOC103866289; LOC103870046; LOC103870831; LOC103875118; LOC103838909; LOC103849710; LOC103850055; LOC103850424; LOC103851719; LOC103849110; LOC103852067; LOC103853105; LOC103853196; LOC103855005; LOC103856758; LOC103856933; LOC103857629; LOC103857735; LOC103858904; LOC103859466; LOC103859689; LOC103860785; LOC103861434; LOC103861499; LOC103862462; LOC1038…
brp00620	Pyruvate metabolism	61	0.00108	1.36003	LOC103870046; LOC103870831; LOC103875118; LOC103851039; LOC103849110; LOC103852067; LOC103854526; LOC103856193; LOC103856701; LOC103856933; LOC103857757; LOC103858069; LOC103858863; LOC103859599; LOC103859689; LOC103860785; LOC103862462; LOC103864103; LOC103865958; LOC103866071; LOC103866650; LOC103866716; LOC103867884; LOC103868444; LOC103874746; LOC103869727; LOC103870081; LOC103871139; LOC1038…
brp00592	alpha-Linolenic acid metabolism	38	0.001311	1.46235	LOC103853925; LOC103857769; LOC103869185; LOC103849627; LOC103852169; LOC103853040; LOC103854565; LOC103855549; LOC103857580; LOC103860353; LOC103860780; LOC103861864; LOC103867566; LOC103868431; LOC103870717; LOC103870978; LOC103855163; LOC103872765; LOC103873937; LOC103829425; LOC103829426; LOC103830390; LOC103830737; LOC103830997; LOC103830995; LOC103830994; LOC103830993; LOC103832166; LOC1038…
brp00270	Cysteine and methionine metabolism	83	0.00193	1.28114	LOC103857842; LOC103840754; LOC103857074; LOC103860794; LOC103861272; LOC103871539; LOC103832114; LOC103839308; LOC103828203; LOC103851137; LOC103851201; LOC103851914; LOC103852000; LOC103853264; LOC103855915; LOC103856056; LOC103856274; LOC103856350; LOC103857642; LOC103857781; LOC103858959; LOC103859011; LOC103859070; LOC103859327; LOC103859706; LOC103861830; LOC103862102; LOC103848186; LOC1038…
brp03410	Base excision repair	27	0.002469	1.51699	LOC103874059; LOC103853256; LOC103868216; LOC103848479; LOC103860053; LOC103858328; LOC103858766; LOC103860732; LOC103849063; LOC103865926; LOC103867889; LOC103868024; LOC103869311; LOC103869541; LOC103870233; LOC103871543; LOC103871561; LOC103871760; LOC103848889; LOC103872750; LOC103874470; LOC103829668; LOC103830461; LOC103831969; LOC103832343; LOC103832451; LOC103843463
brp00072	Synthesis and degradation of ketone bodies	6	0.003972	2.10693	LOC103853500; LOC103854526; LOC103858342; LOC103837242; LOC103839509; LOC103828819
brp00630	Glyoxylate and dicarboxylate metabolism	59	0.004268	1.30508	LOC103856643; LOC103858933; LOC103870046; LOC103842047; LOC103850951; LOC103851053; LOC103852318; LOC103854526; LOC103857558; LOC103859555; LOC103859574; LOC103859689; LOC103859729; LOC103860370; LOC103860985; LOC103862389; LOC103863581; LOC103849205; LOC103863734; LOC117133689; LOC103866666; LOC103867390; LOC103868444; LOC103874749; LOC103869727; LOC103870064; LOC103871139; LOC103872850; LOC1038…
brp00053	Ascorbate and aldarate metabolism	45	0.005146	1.34485	LOC103871729; LOC103852660; VTC2; LOC103832079; LOC103850775; LOC103850986; LOC103851061; LOC103849284; LOC103851822; LOC103853482; LOC103854620; LOC103855005; LOC103856139; LOC103857735; LOC103858172; LOC103858501; LOC103861660; LOC103862385; LOC103862462; LOC103866437; LOC103867160; LOC103867161; LOC103872250; LOC103873180; LOC103875190; LOC103828278; LOC103850139; LOC103832195; LOC103832634; L…
brp00604	Glycosphingolipid biosynthesis - ganglio series	4	0.005702	2.2474	LOC103863181; LOC103872148; LOC103830770; LOC103831061
Lenox_S5 Vs Lenox_S1
id	term	ListHits	pval	Enrichment_score	Gene
brp00232	Caffeine metabolism	3	0	2.56035	LOC103833679; LOC103828734; LOC103836769
brp03010	Ribosome	341	5.31e-21	1.46244	LOC103834204; LOC103870340; LOC103836333; LOC103843792; LOC103853598; LOC103856065; LOC103856798; LOC103861282; LOC103862742; LOC103863473; LOC103869254; LOC103871452; LOC103827745; LOC103874976; LOC103874947; LOC103833685; LOC103834749; LOC103841657; LOC103849785; LOC103845892; LOC103845969; LOC103848258; LOC103849728; LOC103849917; LOC103849912; LOC103850022; LOC103249169; LOC103850047; LOC1038…
brp00780	Biotin metabolism	24	4.7e-08	2.19458	LOC103871196; LOC103828233; LOC103850337; LOC103852924; LOC103853696; LOC103855855; LOC103856746; LOC103858066; LOC103860306; LOC103860354; LOC103860355; LOC103863644; LOC103864335; LOC103866710; LOC103855205; LOC103872929; LOC103827740; LOC103829087; LOC103830674; LOC103839618; LOC103839059; LOC103837905; LOC103845194; LOC103845857
brp00061	Fatty acid biosynthesis	47	9.55e-07	1.69488	LOC103861474; LOC103840132; LOC103828233; LOC103850337; LOC103851039; LOC103852226; LOC103852924; LOC103853696; LOC103855855; LOC103856193; LOC103857757; LOC103858136; LOC103860006; LOC103860266; LOC103860306; LOC103860354; LOC103860355; LOC103863566; LOC103863644; LOC103863650; LOC103864335; LOC103865021; LOC103866392; LOC103867972; LOC103868651; LOC103854439; LOC103855205; LOC103871500; LOC1038…
brp00100	Steroid biosynthesis	39	1.78e-06	1.75182	LOC103857940; LOC103836007; LOC103836099; LOC103860261; LOC103860313; LOC103836950; LOC103843392; LOC103850528; LOC103853483; LOC103854873; LOC103854874; LOC103855549; LOC103856028; LOC103858451; LOC103858971; LOC103860345; LOC103862364; LOC103862654; LOC103872154; LOC103864397; LOC103864965; LOC103865343; LOC103869418; LOC103870908; LOC103871918; LOC103874805; LOC103874288; LOC103828738; LOC1038…
brp00531	Glycosaminoglycan degradation	9	0.000581	2.09483	LOC103850890; LOC103854670; LOC103860580; LOC103863181; LOC103872148; LOC103874914; LOC103830770; LOC103831061; LOC103833744
brp03030	DNA replication	38	0.000743	1.47414	LOC103854427; LOC103837980; LOC103843883; LOC103852392; LOC103852416; LOC103853694; LOC103855752; LOC103858328; LOC103858780; LOC103860343; LOC103860462; LOC103860562; LOC103861193; LOC103864126; LOC103864559; LOC103865926; LOC103867044; LOC103869311; LOC103869549; LOC103871543; LOC103871561; LOC103871570; LOC103871760; LOC103874470; LOC103827741; LOC103827885; LOC103829539; LOC103829668; LOC1038…
brp00240	Pyrimidine metabolism	49	0.000744	1.40963	LOC103836808; LOC103853404; LOC103860587; LOC103874707; LOC103839011; LOC103852593; LOC103852871; LOC103853542; LOC103854712; LOC103856882; LOC103857804; LOC103858399; LOC103859240; LOC103861195; LOC103861347; LOC103861896; LOC103862355; LOC103863231; LOC103864037; LOC103869333; LOC103869536; LOC103869649; LOC103870632; LOC103855214; LOC103873282; LOC103873747; LOC103874463; LOC103875242; LOC1038…
brp00230	Purine metabolism	72	0.001039	1.31675	LOC103859513; LOC103833679; LOC103853404; LOC103856372; LOC108868780; LOC103868931; LOC103875118; LOC103834139; LOC103847901; LOC103849110; LOC103852067; LOC103852409; LOC103853542; LOC103855481; LOC103856882; LOC103856933; LOC103857728; LOC103857804; LOC103858450; LOC103858887; LOC103859710; LOC103859886; LOC103860404; LOC103860892; LOC103860993; LOC103861077; LOC103861312; LOC103862607; LOC1038…
brp03410	Base excision repair	29	0.002125	1.485	LOC103874059; LOC103853256; LOC103868216; LOC103848479; LOC103860053; LOC103858328; LOC103858766; LOC103860732; LOC103849063; LOC103866025; LOC103865926; LOC103867889; LOC103869311; LOC103869541; LOC103870233; LOC103870283; LOC103871543; LOC103871561; LOC103871570; LOC103871760; LOC103848889; LOC103872750; LOC103874470; LOC103829668; LOC103830461; LOC103831969; LOC103832343; LOC103832451; LOC1038…
brp00520	Amino sugar and nucleotide sugar metabolism	100	0.002466	1.23688	LOC103850131; LOC103861558; LOC103862344; LOC103872569; LOC103832079; LOC103841815; LOC103843385; LOC103842932; LOC103850998; LOC103851002; LOC103851127; AGPL; LOC103852926; LOC103853482; LOC103854620; LOC103855248; LOC103856155; LOC103856261; LOC103856419; LOC103856639; LOC103857802; VTC1; LOC103858081; LOC103858172; LOC103858576; LOC103858900; LOC103860013; LOC103860270; LOC103861448; LOC103861…
brp00630	Glyoxylate and dicarboxylate metabolism	64	0.00344	1.29025	LOC103856643; LOC103858845; LOC103858933; LOC103831878; LOC103870046; LOC103839002; LOC103850951; LOC103852318; LOC103857558; LOC103857972; LOC103859555; LOC103859689; LOC103859729; LOC103860370; LOC103860985; LOC103862389; LOC103863581; LOC103849205; LOC103863734; LOC103864390; LOC103865867; LOC103866666; LOC103867390; LOC103868444; LOC103874749; LOC103869648; LOC103870064; LOC103871139; LOC1038…
brp00670	One carbon pool by folate	19	0.003583	1.56925	LOC103856643; LOC103836808; LOC103858399; LOC103862355; LOC103863581; LOC103867396; LOC103868620; LOC103871345; LOC103830238; LOC103830855; LOC103831657; LOC103833148; LOC103833575; LOC103835059; LOC103836204; LOC103869084; LOC103841853; LOC103843220; LOC103846608
brp00511	Other glycan degradation	13	0.004975	1.66423	LOC103832395; LOC103855628; LOC103856046; LOC103863181; LOC103863233; LOC103872148; LOC103864822; LOC103875277; LOC103830770; LOC103831061; LOC103831209; LOC103837673; LOC103840054
brp00966	Glucosinolate biosynthesis	22	0.005899	1.48231	LOC103853878; LOC103850918; LOC103852881; LOC103854915; MAM3-1; MAM1-1; LOC103862605; LOC103863599; LOC103864341; LOC103865912; LOC103866695; BCAT4-2; LOC103871365; LOC103871785; LOC103871787; LOC103872429; LOC103872656; SUR1; LOC103831882; LOC103835554; LOC103868121; LOC103840711
brp00604	Glycosphingolipid biosynthesis - ganglio series	4	0.00907	2.04828	LOC103863181; LOC103872148; LOC103830770; LOC103831061
brp00340	Histidine metabolism	18	0.009986	1.48665	LOC103828719; LOC103834546; LOC103852737; LOC103863841; LOC103868926; LOC103869038; LOC103873180; LOC103873805; LOC103832256; LOC103832634; LOC103833133; LOC103833314; LOC103835143; LOC103837505; LOC103838635; LOC103838694; LOC103840211; LOC103840735
brp00908	Zeatin biosynthesis	26	0.011518	1.38685	LOC103851408; LOC103852374; LOC103853121; LOC103856414; LOC103857638; LOC103857639; LOC103857986; LOC103862713; LOC103864799; LOC103865557; LOC103865558; LOC103865890; LOC103867257; LOC103867256; LOC103867254; LOC103867252; LOC103839663; LOC103849258; LOC103829334; LOC103869056; LOC103841239; LOC103842132; LOC103845129; CKX; LOC103845790; LOC103846928
brp00071	Fatty acid degradation	37	0.012174	1.31573	LOC103853925; LOC103861474; LOC103869185; LOC103849627; LOC103854565; LOC103856662; LOC103857580; LOC103860006; LOC103861864; LOC103863566; LOC103866392; LOC103867566; LOC103868651; LOC103870717; LOC103854439; LOC103873180; LOC103873937; LOC103874524; LOC103827804; LOC103827942; LOC103829330; LOC103830564; LOC103832166; LOC103832634; LOC103833133; LOC103833439; LOC103835700; LOC103837234; LOC1038…
brp00620	Pyruvate metabolism	61	0.012471	1.23953	LOC103870046; LOC103870831; LOC103875118; LOC103834139; LOC103851039; LOC103849110; LOC103852067; LOC103855920; LOC103856193; LOC103856701; LOC103856933; LOC103857367; LOC103857757; LOC103858069; LOC103858863; LOC103859599; LOC103859689; LOC103860785; LOC103864103; LOC103864390; LOC103865958; LOC103866071; LOC103866650; LOC103866716; LOC103867884; LOC103868444; LOC103870900; LOC103871139; LOC1038…
L7_S1 Vs Lenox_S1
id	term	ListHits	pval	Enrichment_score	Gene
brp00196	Photosynthesis - antenna proteins	29	2.69e-27	7.91595	LOC103830657; LOC103850412; LOC103854220; LOC103857533; LOC103858561; LOC103860327; LOC103862822; LOC103865334; LOC103866983; LOC103867454; LOC103867457; LOC103870577; LOC103872378; LOC103873241; LOC103875194; LOC103828916; LOC103828920; LOC103829997; LOC103830300; LOC103833106; LOC103835251; LOC103836017; LOC103837002; LOC103838443; LOC103838910; LOC103840451; LOC103841392; LOC103842881; LOC1038…
brp00195	Photosynthesis	53	4.53e-26	4.67166	LOC103854145; LOC103854241; LOC103872730; LOC103830206; LOC103840210; LOC103852422; LOC103853163; LOC103855346; LOC103858315; LOC103858533; LOC103858669; LOC103858708; LOC103863666; LOC103865053; LOC103867946; LOC103868386; LOC103869852; LOC103871027; LOC103871224; LOC103871585; LOC103872830; LOC103873821; LOC103828782; LOC103829589; LOC103830498; LOC103831199; LOC103832382; LOC103832566; LOC1038…
brp00500	Starch and sucrose metabolism	43	0.000553	1.60291	LOC103861669; LOC103861904; LOC103871863; LOC103838824; LOC103842569; LOC103848211; AGPL; LOC103851339; LOC103851660; LOC103852319; LOC103868221; LOC103854138; LOC103855850; LOC103855902; LOC103858134; LOC103860895; LOC103861475; LOC103862779; LOC103864283; LOC103864328; LOC103865486; LOC103865540; LOC103866798; LOC103867285; LOC103868315; LOC103874772; LOC103870118; LOC103872021; LOC103873275; L…
brp00062	Fatty acid elongation	14	0.000568	2.32287	LOC103848757; LOC103868101; LOC103850550; LOC103848834; LOC103862332; LOC103864722; LOC103827956; LOC103846046; LOC103828479; LOC103830968; LOC103839533; LOC103842159; LOC103843773; LOC103846802
brp00561	Glycerolipid metabolism	25	0.000847	1.82368	LOC103840237; LOC103872340; LOC103845974; LOC103850695; LOC103850885; LOC103855005; LOC103855780; LOC103858788; LOC103865714; LOC103865715; LOC103865716; LOC103867137; LOC103873180; LOC103873557; LOC103830087; LOC103832485; LOC103832634; LOC103836923; LOC103836791; LOC103837919; LOC103839503; LOC103840179; LOC103843800; LOC103844663; LOC103847496
brp00592	alpha-Linolenic acid metabolism	17	0.001667	1.97057	LOC103853040; LOC103860780; LOC103861864; LOC103870978; LOC103875352; LOC103829425; LOC103830087; LOC103830390; LOC103830737; LOC103830997; LOC103830994; LOC103831843; LOC103832166; LOC103835792; LOC103835835; LOC103836339; LOC103844046
brp00740	Riboflavin metabolism	7	0.003545	2.57535	LOC103839022; LOC103854031; PAP17-1; LOC103827543; LOC103836056; LOC103833856; LOC103837892
brp00860	Porphyrin and chlorophyll metabolism	16	0.004216	1.85466	LOC103862873; LOC103867162; LOC103869295; LOC103848641; LOC103856025; LOC103861527; LOC103861694; LOC103872768; LOC103830076; LOC103831923; LOC103847701; LOC103836607; LOC103841596; LOC103843327; LOC103844489; LOC103844235
brp00591	Linoleic acid metabolism	6	0.004389	2.67217	LOC103834572; LOC103869043; LOC103830087; LOC103830390; LOC103830997; LOC103830994
brp02010	ABC transporters	9	0.004634	2.23991	LOC103863726; LOC103861599; LOC103875124; LOC103875160; LOC103830345; LOC103836650; LOC103837017; LOC103839196; LOC103839000
brp00531	Glycosaminoglycan degradation	4	0.005708	3.07705	LOC103860580; LOC103872148; LOC103831061; LOC103833744
brp00908	Zeatin biosynthesis	11	0.008442	1.93918	LOC103837506; LOC103852374; LOC103862713; LOC103865557; LOC103849258; LOC103829335; LOC103831996; LOC103869056; LOC103842132; LOC103845129; LOC103846928
brp00710	Carbon fixation in photosynthetic organisms	22	0.010182	1.57764	LOC103866271; LOC103849710; LOC103851645; LOC103832793; LOC103855313; LOC103856701; LOC103862585; LOC103863263; LOC117133689; LOC103864160; LOC103866650; LOC103871970; LOC103872420; LOC103875281; LOC103831592; LOC103833307; LOC103833678; LOC103840194; LOC103841316; LOC103841487; LOC103843097; LOC103845258
brp00966	Glucosinolate biosynthesis	9	0.010797	2.00413	LOC103853878; LOC103852881; BCAT4-1; MAM3-1; LOC103862605; LOC103865912; LOC103833295; LOC103835554; LOC103868123
brp04626	Plant-pathogen interaction	53	0.011923	1.32686	LOC103874154; LOC103874137; LOC103829776; LOC103839073; LOC103850550; LOC103848834; LOC103854166; LOC103854893; LOC103857966; LOC103858062; LOC103859895; LOC103860400; LOC103860837; LOC103861199; LOC103861405; LOC103861526; LOC103862332; LOC103862455; LOC103864150; LOC103864722; WRKY; LOC103866264; LOC103870635; LOC103872389; LOC103872587; LOC103874185; LOC103874975; LOC103874915; LOC103875122; L…
brp00130	Ubiquinone and other terpenoid-quinone biosynthesis	13	0.013613	1.7461	LOC103866981; LOC103829906; LOC103851620; LOC103852920; LOC103853294; LOC103858362; LOC103859898; LOC103862197; LOC103868682; LOC103869197; LOC103835877; LOC103838505; LOC103842591
brp00350	Tyrosine metabolism	12	0.015929	1.75073	LOC103851993; LOC103868133; LOC103854788; LOC103858362; LOC103865952; LOC103832166; LOC103833801; LOC103833536; LOC103838003; LOC103839444; LOC103869051; LOC103842591
brp00030	Pentose phosphate pathway	16	0.017611	1.61179	LOC103866271; LOC103832793; LOC103856000; LOC103863263; LOC103864104; LOC103864532; LOC103867363; LOC103874312; LOC103874314; LOC103829082; LOC103833691; LOC103835415; LOC103839851; LOC103841316; LOC103842267; LOC103843039
brp00071	Fatty acid degradation	14	0.019385	1.64536	LOC103840237; LOC103853538; LOC103854788; LOC103861864; LOC103866392; LOC103868651; LOC103873180; LOC103873557; LOC103832166; LOC103832634; LOC103833911; LOC103869051; LOC103844046; LOC103843798
brp00073	Cutin, suberine and wax biosynthesis	12	0.020913	1.69238	LOC103851446; LOC103852814; LOC103855577; LOC103857486; LOC103867170; LOC103867540; LOC103830771; LOC103836223; LOC103838650; LOC103838655; LOC103843234; LOC103844969
T4_S1 Vs Lenox_S1
id	term	ListHits	pval	Enrichment_score	Gene
brp00196	Photosynthesis - antenna proteins	20	1.11e-17	9.11558	LOC103830657; LOC103850412; LOC103854220; LOC103857533; LOC103858561; LOC103862822; LOC103865334; LOC103866983; LOC103867454; LOC103870577; LOC103872378; LOC103873241; LOC103875194; LOC103833106; LOC103838443; LOC103838910; LOC103840451; LOC103841392; LOC103842881; LOC103844887
brp00195	Photosynthesis	34	6.23e-17	5.00407	LOC103854145; LOC103854241; LOC103872730; LOC103830206; LOC103840210; LOC103853163; LOC103848470; LOC103858533; LOC103858708; LOC103867933; LOC103867946; LOC103868386; LOC103869852; LOC103871224; LOC103872830; LOC103828782; LOC103829589; LOC103831013; LOC103832382; LOC103833131; LOC117127362; LOC103834743; LOC103835217; LOC103835801; LOC103836470; LOC103836715; LOC103837509; LOC103837695; LOC1038…
brp00941	Flavonoid biosynthesis	13	1.94e-06	3.99302	LOC103860424; LOC103870149; LOC103850907; LOC103855056; LOC103856040; LOC103857322; LOC103861341; LOC103873770; LOC103839279; LOC103841041; LOC103841428; LOC103846527; LOC103847118
brp00062	Fatty acid elongation	11	0.000173	3.04746	LOC103848757; LOC103868101; LOC103850550; LOC103848834; LOC103864722; LOC103864907; LOC103827956; LOC103828479; LOC103829755; LOC103842159; LOC103843773
brp00130	Ubiquinone and other terpenoid-quinone biosynthesis	12	0.000379	2.69127	LOC103851620; LOC103852920; LOC103854251; LOC103856761; LOC103857322; LOC103859898; LOC103862197; LOC103868682; LOC103831048; LOC103835877; LOC103838505; LOC103842591
brp00710	Carbon fixation in photosynthetic organisms	18	0.000572	2.15529	LOC103866271; LOC103851645; LOC103862585; LOC117133689; LOC103864267; LOC103865958; LOC103866650; LOC103871970; LOC103875281; LOC103831592; LOC103833307; LOC103833678; LOC103835152; LOC103840194; LOC103841316; LOC103841487; LOC103843097; LOC103845258
brp00966	Glucosinolate biosynthesis	8	0.001061	2.97456	LOC103850918; LOC103854915; BCAT4-1; MAM3-1; LOC103866695; BCAT4-2; LOC103872429; LOC103868123
brp00908	Zeatin biosynthesis	9	0.001634	2.64922	LOC103852374; LOC103865557; LOC103849258; LOC103829334; LOC103829335; LOC103831996; LOC103869056; LOC103842132; LOC103845129
brp00860	Porphyrin and chlorophyll metabolism	11	0.004808	2.12905	LOC103867162; LOC103852907; LOC103856025; LOC103861527; LOC103871977; LOC103872768; LOC103831923; LOC103847701; LOC103836607; LOC103841596; LOC103844489
brp00531	Glycosaminoglycan degradation	3	0.005482	3.8534	LOC103860580; LOC103872148; LOC103831061
brp00906	Carotenoid biosynthesis	7	0.016162	2.10434	LOC103842019; LOC103856237; LOC103856778; PDS; LOC103868505; LOC103869474; LOC103845139
brp00740	Riboflavin metabolism	4	0.020197	2.45724	LOC103839022; LOC103851554; PAP17-1; LOC103836056
brp00052	Galactose metabolism	10	0.022548	1.7885	LOC103861558; LOC103838909; LOC103842569; LOC103861448; LOC103872148; LOC103836787; LOC103838508; LOC103841656; LOC103843145; LOC103843355
brp00073	Cutin, suberine and wax biosynthesis	8	0.024145	1.88389	LOC103851446; LOC103852814; LOC103864048; LOC103867540; LOC103830771; LOC103838655; LOC103843234; LOC103844969
brp02010	ABC transporters	5	0.030074	2.07782	LOC103866412; LOC103875124; LOC103875160; LOC103839196; LOC103839000
brp00030	Pentose phosphate pathway	10	0.033801	1.68204	LOC103866271; LOC103864267; LOC103864532; LOC103874311; LOC103833691; LOC103835152; LOC103835415; LOC103841316; LOC103842267; LOC103843039
brp00561	Glycerolipid metabolism	13	0.033935	1.58344	LOC103845974; LOC103858788; LOC103862211; LOC103865716; LOC103867137; LOC103867161; LOC103827601; LOC103831828; LOC103832485; LOC103836791; LOC103840179; LOC103843800; LOC103844663
brp00400	Phenylalanine, tyrosine and tryptophan biosynthesis	9	0.034685	1.71841	LOC103851454; LOC103854474; LOC103871931; LOC103873609; LOC103836212; LOC103837205; LOC103837846; LOC103842591; LOC103843407
brp04626	Plant-pathogen interaction	32	0.035765	1.33767	LOC103874154; LOC103874137; LOC103850550; LOC103848834; LOC103854166; LOC103854893; LOC103856942; LOC103857966; LOC103860400; LOC103862259; LOC103864722; LOC103864907; LOC103865911; LOC103866264; LOC103872389; LOC103872587; LOC103873625; LOC103874185; LOC103875122; LOC103875261; LOC103827956; LOC103828479; LOC103829755; LOC103831838; LOC103832125; LOC103832485; LOC103835916; LOC103838742; LOC1038…
brp00290	Valine, leucine and isoleucine biosynthesis	5	0.038688	1.96238	LOC103850918; LOC103853243; LOC103866694; LOC103866695; LOC103868123
L7_S2 Vs Lenox_S2
id	term	ListHits	pval	Enrichment_score	Gene
brp00196	Photosynthesis - antenna proteins	18	3.04e-14	7.54937	LOC103830657; LOC103850412; LOC103854220; LOC103857533; LOC103860327; LOC103862822; LOC103865334; LOC103870577; LOC103872378; LOC103829997; LOC103830300; LOC103833106; LOC103835251; LOC103837002; LOC103838443; LOC103840451; LOC103842881; LOC103844887
brp00940	Phenylpropanoid biosynthesis	43	5.12e-07	2.13387	LOC103869607; LOC103847421; LOC103865968; LOC103870149; LOC103835007; LOC103835086; LOC103838824; LOC103851131; LOC103851641; LOC103852437; LOC103854203; LOC103855227; LOC103856695; LOC103857323; LOC103857778; LOC103860041; LOC103864245; LOC103865354; LOC103865667; LOC103865888; LOC103866141; LOC103867229; LOC103868313; LOC103869196; LOC103870475; LOC103871191; LOC103873086; LOC103873087; LOC1038…
brp00591	Linoleic acid metabolism	7	4.12e-05	4.7901	LOC103834572; LOC103852169; LOC103830087; LOC103830390; LOC103830997; LOC103830995; LOC103830994
brp00592	alpha-Linolenic acid metabolism	15	0.000103	2.67158	LOC103852169; LOC103853040; LOC103860780; LOC103861062; LOC103861864; LOC103870717; LOC103829425; LOC103829426; LOC103830087; LOC103830390; LOC103830997; LOC103830995; LOC103830994; LOC103835792; LOC103835835
brp00500	Starch and sucrose metabolism	33	0.000116	1.89011	LOC103868753; LOC103860163; LOC103838824; LOC103842569; LOC103851339; LOC103852247; LOC103852319; LOC103852641; LOC103868221; LOC103855902; LOC103856465; LOC103858588; LOC103860895; LOC103865540; LOC103866141; LOC103867285; LOC103868315; LOC103868313; LOC103870093; LOC103870118; LOC103828058; LOC103830245; LOC103832235; LOC103835097; LOC103836761; LOC103836763; LOC103838202; LOC103840622; LOC1038…
brp00040	Pentose and glucuronate interconversions	29	0.000149	1.95362	LOC103848597; LOC103862557; LOC103842123; LOC103842134; LOC103851087; LOC103854237; LOC103854567; LOC103855005; LOC103855563; LOC103859565; LOC103861505; LOC103863605; LOC103866111; LOC103866866; LOC103848519; LOC103870041; LOC103873738; LOC103875221; LOC103850282; LOC103830423; LOC103831011; LOC103831201; LOC103834896; LOC103836991; LOC103837461; LOC103841243; LOC103843635; LOC103847237; LOC1038…
brp00561	Glycerolipid metabolism	19	0.000483	2.12959	LOC103869258; LOC103852752; LOC103850885; LOC103855005; LOC103865716; LOC103867137; LOC103855165; LOC103873180; LOC103830087; LOC103830434; LOC103832485; LOC103836912; LOC103836923; LOC103837651; LOC103837919; LOC103838018; LOC103840179; LOC103846700; LOC103855432
brp00195	Photosynthesis	15	0.002476	2.03152	LOC103854145; LOC103830206; LOC103852422; LOC103867946; LOC103869852; LOC103871224; LOC103828782; LOC103829589; LOC103833816; LOC103835801; LOC103836470; LOC103836715; LOC103837509; LOC103839762; LOC103840252
brp00945	Stilbenoid, diarylheptanoid and gingerol biosynthesis	5	0.006564	2.82646	LOC103865968; LOC103870149; LOC103852437; LOC103857323; LOC103834443
brp00531	Glycosaminoglycan degradation	3	0.007382	3.54592	LOC103872148; LOC103831061; LOC103833744
brp00941	Flavonoid biosynthesis	8	0.007432	2.26117	LOC103865968; LOC103870149; LOC103852437; LOC103857323; LOC103834443; LOC103836793; LOC103841041; LOC103846880
brp00261	Monobactam biosynthesis	4	0.012428	2.7372	LOC103871853; LOC103851914; LOC103866117; LOC103866894
brp00960	Tropane, piperidine and pyridine alkaloid biosynthesis	8	0.01458	2.03948	LOC103871484; LOC103852316; LOC103868133; LOC103864962; LOC103868044; LOC103868301; LOC103833801; LOC103843945
brp04075	Plant hormone signal transduction	50	0.02125	1.30017	LOC103858566; LOC103848751; LOC103834602; LOC103833878; LOC103834036; LOC103849715; LOC103851662; LOC103851955; LOC103852961; LOC103853794; LOC103855311; LOC103855853; LOC103856282; LOC103857100; LOC103858403; LOC103862374; LOC103862456; ARF18-2; LOC103866348; LOC103866550; LOC103866551; LOC103868242; LOC103868947; LOC103869905; LOC103870220; LOC103871448; LOC103871579; LOC103871836; LOC103871837…
brp00860	Porphyrin and chlorophyll metabolism	10	0.02283	1.78105	NYE1; LOC103866471; LOC103856025; LOC103861694; LOC103870559; LOC103872768; LOC103847701; LOC103836607; LOC103841596; LOC103844489
brp00906	Carotenoid biosynthesis	7	0.025376	1.93642	LOC103857159; LOC103853629; LOC103866186; LOC103868505; LOC103871599; LOC103832798; LOC103839129
brp00360	Phenylalanine metabolism	7	0.028478	1.89608	LOC103871484; LOC103868133; LOC103864245; LOC103867229; LOC103868301; LOC103870475; LOC103833801
brp00908	Zeatin biosynthesis	7	0.028478	1.89608	LOC103852374; LOC103857986; LOC103831996; LOC103869056; LOC103842115; LOC103842132; LOC103846929
brp00410	beta-Alanine metabolism	9	0.033944	1.72081	LOC103869258; LOC103871484; LOC103868133; LOC103856243; LOC103864963; LOC103873180; LOC103831077; LOC103833801; LOC103836474
brp00260	Glycine, serine and threonine metabolism	14	0.034005	1.55576	LOC103871484; LOC103828089; LOC103851914; LOC103868133; LOC103857781; LOC103861915; LOC103867109; LOC103871606; LOC103871992; LOC103830434; LOC103831592; LOC103833801; LOC103837641; LOC103841513
T4_S2 Vs Lenox_S2
id	term	ListHits	pval	Enrichment_score	Gene
brp00941	Flavonoid biosynthesis	13	1.02e-07	5.08032	LOC103860424; LOC103865968; LOC103850907; LOC103855056; LOC103856040; LOC103861341; LOC103830010; LOC103839279; LOC103841041; LOC103841428; LOC103846527; LOC103846880; LOC103847118
brp00966	Glucosinolate biosynthesis	11	5.43e-07	5.20373	LOC103850918; LOC103854915; BCAT4-1; MAM3-1; LOC103863599; LOC103865912; LOC103866695; BCAT4-2; LOC103872429; LOC103872656; LOC103831884
brp00196	Photosynthesis - antenna proteins	8	3.15e-05	4.6391	LOC103857533; LOC103860327; LOC103828916; LOC103828920; LOC103829997; LOC103833106; LOC103838910; LOC103840451
brp00073	Cutin, suberine and wax biosynthesis	10	0.0004	2.99609	LOC103851611; LOC103855577; LOC103856662; LOC103857486; LOC103860518; LOC103864048; LOC103865625; LOC103867540; LOC103873656; LOC103873767
brp00970	Aminoacyl-tRNA biosynthesis	12	0.000958	2.47952	LOC103866471; LOC103850024; LOC103843468; LOC103856987; LOC103861295; LOC103862036; LOC103864291; LOC103849540; LOC103871736; LOC103833414; LOC103836066; LOC103837192
brp00531	Glycosaminoglycan degradation	3	0.002278	4.90269	LOC103854670; LOC103860580; LOC103831061
brp04075	Plant hormone signal transduction	41	0.004385	1.47408	LOC103858566; LOC103854644; LOC103848751; LOC103865897; LOC103843292; LOC103863560; LOC103849715; LOC103850854; LOC103851662; LOC103851955; LOC103853794; LOC103855311; LOC103855853; LOC103857100; LOC103858039; LOC103861684; LOC103862259; LOC103862374; LOC103862456; LOC103866275; LOC103868242; LOC103871448; LOC103871579; LOC103871817; LOC103871836; LOC103872443; LOC103872642; LOC103873775; LOC1038…
brp00940	Phenylpropanoid biosynthesis	24	0.005612	1.64671	LOC103868215; LOC103841605; LOC103859429; LOC103865968; LOC103831159; LOC103835007; LOC103835086; LOC103850917; LOC103851131; LOC103859897; LOC103861251; LOC103862471; LOC103865666; LOC103865888; LOC103866797; LOC103249141; LOC103869197; LOC103873086; LOC103873087; LOC103873829; LOC103828427; LOC103829577; LOC103835065; LOC103841863
brp00910	Nitrogen metabolism	9	0.006163	2.24707	LOC103833494; LOC103871469; LOC103871504; LOC103836405; LOC103848008; LOC103841201; LOC103843416; LOC103846320; LOC103847326
brp00480	Glutathione metabolism	15	0.013619	1.7175	LOC103848043; LOC103851089; LOC103858759; LOC103861882; LOC103862090; LOC103863708; LOC103864045; LOC103864970; LOC103829224; LOC103830525; LOC103830526; LOC103830902; LOC103831538; LOC103835415; LOC103846264
brp00500	Starch and sucrose metabolism	20	0.014787	1.58384	LOC103859429; LOC103861669; LOC103831159; LOC103851339; LOC103852641; LOC103855280; LOC103855850; LOC103855902; LOC103858588; LOC103860895; LOC103861251; LOC103866797; LOC103868315; LOC103873941; LOC103828058; LOC103832061; LOC103832235; LOC103836763; LOC103841863; LOC103843145
brp00130	Ubiquinone and other terpenoid-quinone biosynthesis	7	0.022636	1.99739	LOC103851620; LOC103856761; LOC103858362; LOC103859897; LOC103869197; LOC103830688; LOC103842591
brp04070	Phosphatidylinositol signaling system	11	0.022741	1.74993	LOC103851631; LOC103857966; LOC103858920; LOC103860402; LOC103863085; LOC103873625; LOC103873817; LOC103830078; LOC103837919; LOC103838018; LOC103845299
brp00260	Glycine, serine and threonine metabolism	11	0.028943	1.6901	LOC103828089; LOC103851914; LOC103864163; LOC103864562; LOC103874749; LOC103871606; LOC103871992; LOC103830434; LOC103831592; LOC103841513; LOC103843388
brp00290	Valine, leucine and isoleucine biosynthesis	4	0.047311	1.99739	LOC103850918; LOC103853243; LOC103866694; LOC103866695
brp00904	Diterpenoid biosynthesis	4	0.047311	1.99739	LOC103868699; LOC103828910; LOC103832325; LOC103844165
brp00908	Zeatin biosynthesis	5	0.048608	1.87255	LOC103852374; LOC103849258; LOC103828720; LOC103869056; LOC103846929
brp00592	alpha-Linolenic acid metabolism	7	0.048801	1.72378	LOC103852787; LOC103860780; LOC103861864; LOC103870978; LOC103835792; LOC103835835; LOC103844046
brp04626	Plant-pathogen interaction	24	0.087164	1.27644	LOC103859640; LOC103861203; LOC103829776; LOC103831952; LOC103853528; LOC103854894; LOC103854893; LOC103856942; LOC103857966; LOC103862259; LOC103863085; LOC103865911; LOC103866264; LOC103873625; LOC103874975; LOC103831838; LOC103832125; LOC103835916; LOC103836419; LOC103839132; LOC103839376; LOC103841406; LOC103844018; LOC103844791
brp00630	Glyoxylate and dicarboxylate metabolism	10	0.095247	1.41547	LOC103859575; LOC117133689; LOC103874749; LOC103871469; LOC103871992; LOC103830434; LOC103831592; LOC103841749; LOC103846320; LOC103847326
L7_S3 Vs Lenox_S3
id	term	ListHits	pval	Enrichment_score	Gene
brp00195	Photosynthesis	19	1.67e-07	3.61729	LOC103854145; LOC103830206; LOC103858708; LOC103865053; LOC103867946; LOC103868386; LOC103869852; LOC103872830; LOC103828782; LOC103831013; LOC103832382; LOC103832566; LOC103833653; LOC103834743; LOC103836470; LOC103837509; LOC103839762; LOC103840252; LOC103843400
brp00196	Photosynthesis - antenna proteins	10	3.61e-07	5.89576	LOC103830657; LOC103862822; LOC103872378; LOC103873241; LOC103875194; LOC103829997; LOC103830300; LOC103833106; LOC103838443; LOC103844887
brp00260	Glycine, serine and threonine metabolism	17	5.87e-05	2.65561	LOC103840754; LOC103870046; LOC103828089; LOC103852803; LOC103868133; LOC103859270; LOC103860370; LOC103862328; LOC103863791; LOC103864163; LOC103871992; LOC103872275; LOC103830991; LOC103831222; LOC103833148; LOC103837641; LOC103837956
brp00250	Alanine, aspartate and glutamate metabolism	12	0.000734	2.55026	LOC103856372; LOC103839002; LOC103840193; LOC103851053; LOC103855856; LOC103860370; LOC103863734; LOC103869654; LOC103869850; LOC103871469; LOC103831077; LOC103837641
brp00630	Glyoxylate and dicarboxylate metabolism	15	0.001455	2.15868	LOC103870046; LOC103839002; LOC103851053; LOC103860370; LOC103862913; LOC103863734; LOC103864160; LOC103871469; LOC103871992; LOC103830991; LOC103831222; LOC103833148; LOC103834825; LOC103837641; LOC103841749
brp04712	Circadian rhythm - plant	9	0.002578	2.53064	LOC117131903; LOC103850763; LOC103850907; LOC103855775; LOC103856040; LOC103869673; LOC103874677; LOC103846527; HY5
brp00430	Taurine and hypotaurine metabolism	3	0.014653	3.04614	LOC103861882; LOC103869654; LOC103831077
brp00460	Cyanoamino acid metabolism	9	0.021368	1.86922	LOC103838831; LOC103840193; LOC103852822; LOC103861882; LOC103868313; LOC103869850; LOC103830245; LOC103833148; LOC103840622
brp00500	Starch and sucrose metabolism	19	0.023447	1.52978	LOC103861669; LOC103838831; LOC103851339; LOC103851660; LOC103867285; LOC103868313; LOC103868568; LOC103855145; LOC103873279; LOC103828058; LOC103830245; LOC103831821; LOC103835645; LOC103836761; LOC103836763; LOC103840622; LOC103840787; LOC103844518; LOC103844042
brp00750	Vitamin B6 metabolism	3	0.025188	2.61098	LOC103852803; LOC103831791; LOC103837956
brp00410	beta-Alanine metabolism	7	0.031263	1.88144	LOC103868133; LOC103856027; LOC103864956; LOC103869654; LOC103873180; LOC103831077; LOC103837528
brp02010	ABC transporters	4	0.035933	2.15022	LOC103871477; LOC103875160; LOC103836650; LOC103839196
brp00941	Flavonoid biosynthesis	5	0.037972	1.98661	LOC103850907; LOC103856040; LOC103841041; LOC103841428; LOC103846527
brp00330	Arginine and proline metabolism	8	0.041906	1.72017	LOC103854501; LOC103855763; LOC103856027; LOC103856870; LOC103867010; LOC103873180; LOC103875050; LOC103837228
brp00910	Nitrogen metabolism	7	0.041985	1.77692	LOC103833494; LOC103839002; LOC103851053; LOC103863734; LOC103871469; LOC103873434; LOC103848008
brp04070	Phosphatidylinositol signaling system	10	0.044455	1.61742	LOC103855751; LOC103857966; LOC103863617; LOC103871306; LOC103871866; LOC103873625; LOC103873815; LOC103873819; LOC103828094; LOC103845299
brp00400	Phenylalanine, tyrosine and tryptophan biosynthesis	7	0.048161	1.72889	LOC103851145; LOC103863791; LOC103864163; LOC103864337; LOC103873609; LOC103837205; LOC103843406
brp00561	Glycerolipid metabolism	10	0.052058	1.57559	LOC103837663; LOC103855751; LOC103873180; LOC103830750; LOC103831828; LOC103837651; LOC103844589; LOC103844032; LOC103847336; LOC103855432
brp00052	Galactose metabolism	7	0.06609	1.61947	LOC103861448; LOC117133897; LOC103855145; LOC103838508; LOC103838671; LOC103845694; LOC103846437
brp00590	Arachidonic acid metabolism	3	0.086652	1.76873	LOC103861882; LOC103862090; LOC103847336
T4_S3 Vs Lenox_S3
id	term	ListHits	pval	Enrichment_score	Gene
brp00500	Starch and sucrose metabolism	24	0.000139	2.13068	LOC103861669; LOC103838831; LOC103851339; LOC103851660; LOC103852319; LOC103852641; LOC103868221; LOC103855902; LOC103865540; LOC103866804; LOC103867285; LOC103867879; LOC103868568; LOC103871058; LOC103873279; LOC103828058; LOC103828653; LOC103830245; LOC103835645; LOC103840622; LOC103842078; LOC103843145; LOC103844518; LOC103844042
brp00941	Flavonoid biosynthesis	7	0.001694	3.0667	LOC103850907; LOC103855056; LOC103856040; LOC103857322; LOC103839279; LOC103841041; LOC103846527
brp00564	Glycerophospholipid metabolism	16	0.002889	1.97817	LOC103847616; LOC103855751; LOC103857987; LOC103858788; LOC103868431; LOC103869623; LOC103871458; LOC103874399; LOC103874581; LOC103850206; LOC103830087; LOC103831678; LOC103835178; LOC103837919; LOC103838018; LOC103847336
brp00909	Sesquiterpenoid and triterpenoid biosynthesis	5	0.003088	3.35877	LOC103836007; LOC103854876; LOC103862654; LOC103849591; LOC103832374
brp00196	Photosynthesis - antenna proteins	5	0.003672	3.25042	LOC103850412; LOC103867454; LOC103867457; LOC103873241; LOC103875194
brp04070	Phosphatidylinositol signaling system	12	0.003795	2.1401	LOC103851631; LOC103855751; LOC103856668; LOC103858920; LOC103863617; LOC103871306; LOC103871866; LOC103873625; LOC103835178; LOC103837919; LOC103838018; LOC103845299
brp00630	Glyoxylate and dicarboxylate metabolism	13	0.004015	2.06287	LOC103831878; LOC103870046; LOC103839002; LOC103851053; LOC103860370; LOC117133689; LOC103864160; LOC103874749; LOC103870027; LOC103871469; LOC103871992; LOC103833698; LOC103841749
brp04075	Plant hormone signal transduction	37	0.005229	1.4913	LOC103835126; LOC103852051; LOC103852676; LOC103853090; LOC103855311; LOC103858039; LOC103858167; LOC103858403; LOC103861684; LOC103867300; LOC103868242; LOC103868941; LOC103871448; LOC103871837; LOC103872642; LOC103872713; TGA2; LOC103827766; LOC103828413; LOC103830419; LOC103830556; LOC103830681; LOC103831782; LOC103831948; LOC103831954; LOC103835869; LOC103836586; LOC103837105; LOC103841622; L…
brp00100	Steroid biosynthesis	7	0.006677	2.47489	LOC103836007; LOC103854876; LOC103862654; LOC103865343; LOC103830087; LOC103836218; LOC103847336
brp00591	Linoleic acid metabolism	3	0.012777	3.18199	LOC103868431; LOC103830087; LOC103847336
brp00260	Glycine, serine and threonine metabolism	11	0.012969	1.89469	LOC103840754; LOC103870046; LOC103828089; LOC103859270; LOC103860370; LOC103864163; LOC103874749; LOC103871992; LOC103835108; LOC103835892; LOC103835943
brp00562	Inositol phosphate metabolism	10	0.025561	1.76778	LOC103842218; LOC103850336; LOC103851631; LOC103856668; LOC103863617; LOC103871306; LOC103871866; LOC103835178; LOC103842755; LOC103845299
brp00250	Alanine, aspartate and glutamate metabolism	8	0.026136	1.87466	LOC103839002; LOC103839037; LOC103851053; LOC103860370; LOC103871469; LOC103831077; LOC103833698; LOC103835108
brp00904	Diterpenoid biosynthesis	4	0.031112	2.23918	LOC103863201; LOC103868699; LOC103832324; LOC103840439
brp00130	Ubiquinone and other terpenoid-quinone biosynthesis	6	0.035524	1.9193	LOC103861340; LOC103854251; LOC103857322; LOC103861830; LOC103835666; LOC103838505
brp00052	Galactose metabolism	7	0.041321	1.78568	LOC103861558; LOC103861448; LOC117133897; LOC103871058; LOC103838671; LOC103843145; LOC103846437
brp00565	Ether lipid metabolism	4	0.046292	2.01526	LOC103868431; LOC103874399; LOC103830087; LOC103847336
brp00220	Arginine biosynthesis	5	0.049825	1.86598	LOC103839002; LOC103851053; LOC103863039; LOC103871469; LOC103833698
brp00410	beta-Alanine metabolism	6	0.050564	1.77817	LOC103839037; LOC103856027; LOC103861899; LOC103864956; LOC103831077; LOC103837528
brp00330	Arginine and proline metabolism	7	0.059223	1.65963	LOC103851199; LOC103854501; LOC103856027; LOC103857883; LOC103861899; LOC103865746; LOC103847135
L7_S4 Vs Lenox_S4
id	term	ListHits	pval	Enrichment_score	Gene
brp00195	Photosynthesis	31	8.58e-13	4.02752	LOC103854145; LOC103871530; LOC103830206; LOC103853163; LOC103858669; LOC103858708; LOC103867946; LOC103868386; LOC103869852; LOC103871224; LOC103872830; LOC103828782; LOC103831013; LOC103832382; LOC103833131; LOC117127362; LOC103834743; LOC103835217; LOC103835801; LOC103836020; LOC103836470; LOC103846718; LOC103836715; LOC103837509; LOC103837674; LOC103839762; LOC103839821; LOC103843400; LOC1038…
brp00196	Photosynthesis - antenna proteins	16	1.73e-11	6.43732	LOC103830657; LOC103854220; LOC103857533; LOC103858561; LOC103862822; LOC103865334; LOC103867454; LOC103872378; LOC103873241; LOC103875194; LOC103829997; LOC103830300; LOC103833106; LOC103838443; LOC103841392; LOC103842881
brp00940	Phenylpropanoid biosynthesis	45	2.47e-07	2.14219	LOC103859221; LOC103840386; LOC103841605; LOC108869154; LOC103859651; LOC103863748; LOC103872738; LOC103835007; LOC103842722; LOC103848211; LOC103851131; LOC103851390; LOC103851985; LOC103852125; LOC103856727; LOC103249155; LOC103857778; LOC103859897; LOC103861933; LOC103862908; LOC103865042; LOC103865043; LOC103866799; LOC103867229; LOC103867418; LOC103867954; LOC103869196; LOC103869197; LOC1038…
brp04016	MAPK signaling pathway - plant	32	0.000507	1.76599	LOC103831878; LOC103844852; LOC103864102; LOC103863846; LOC103867695; LOC103855853; LOC103857927; LOC103858337; LOC103859446; LOC103860401; LOC103861405; LOC103864638; LOC103865203; LOC103865662; LOC103865789; LOC103867653; LOC103870249; LOC103871793; LOC103872850; LOC103874661; LOC103874915; LOC103827706; LOC103831782; LOC103834849; LOC103835788; LOC103839578; LOC103833884; LOC103842153; LOC1038…
brp00380	Tryptophan metabolism	19	0.000819	2.04288	LOC103869258; LOC103831878; LOC103862382; LOC103851985; LOC103854698; LOC103860090; LOC103872850; LOC103873180; LOC103827945; SUR1; LOC103828183; LOC103831884; LOC103833133; LOC103833480; LOC103833498; LOC103833558; LOC103835788; LOC103836047; LOC103840452
brp00520	Amino sugar and nucleotide sugar metabolism	29	0.001019	1.74733	LOC103857749; LOC103870085; LOC103855348; LOC103858080; LOC103858083; LOC103858172; LOC103859361; LOC103859446; LOC103861964; LOC103862842; LOC103864918; LOC103866727; LOC103866726; LOC103867366; LOC103869436; LOC103870249; LOC103828058; LOC103828701; LOC103829766; LOC103830217; LOC103830371; LOC103831061; LOC103833836; LOC103834131; LOC103837535; LOC103841275; LOC103847766; LOC103846481; LOC1171…
brp00130	Ubiquinone and other terpenoid-quinone biosynthesis	12	0.001231	2.37568	LOC103851957; LOC103852000; LOC103859897; LOC103865042; LOC103865043; LOC103867954; LOC103869196; LOC103869197; LOC103828352; LOC103835877; LOC103838505; LOC103844906
brp00603	Glycosphingolipid biosynthesis - globo and isoglobo series	4	0.003542	3.56352	LOC103850693; LOC103850695; LOC103831061; LOC103847504
brp00903	Limonene and pinene degradation	3	0.008556	3.40154	LOC103869258; LOC103873180; LOC103833133
brp00531	Glycosaminoglycan degradation	3	0.008556	3.40154	LOC103872148; LOC103831061; LOC103833744
brp00480	Glutathione metabolism	20	0.013556	1.58883	LOC103848203; LOC103852912; LOC103868203; LOC103857342; LOC103858271; LOC103858759; LOC103864970; LOC103864971; LOC103868035; LOC103829224; LOC103850195; LOC103830524; LOC103831538; LOC103832195; LOC103834622; LOC103836637; LOC103836736; LOC103842804; LOC103842805; LOC103842808
brp00780	Biotin metabolism	5	0.021285	2.2272	LOC103828233; LOC103852453; LOC103858066; LOC103863644; LOC103866710
brp00906	Carotenoid biosynthesis	7	0.031567	1.85758	LOC103850421; LOC103857276; LOC103863442; LOC103856778; LOC103832319; LOC103832798; LOC103845139
brp00945	Stilbenoid, diarylheptanoid and gingerol biosynthesis	4	0.03267	2.1691	LOC103856727; LOC103865042; LOC103865043; LOC103867954
brp00340	Histidine metabolism	5	0.033947	2.01166	LOC103869258; LOC103866702; LOC103869038; LOC103873180; LOC103833133
brp04122	Sulfur relay system	3	0.034248	2.33856	LOC103866106; LOC103832066; LOC103832400
brp00280	Valine, leucine and isoleucine degradation	10	0.038812	1.64109	LOC103869258; LOC103857781; LOC103859327; LOC103865244; LOC103873180; LOC103833133; LOC103835561; LOC103836475; LOC103836474; LOC103828819
brp00410	beta-Alanine metabolism	9	0.043266	1.65075	LOC103869258; LOC103854027; LOC103861899; LOC103873180; LOC103833133; LOC103835561; LOC103836475; LOC103836474; LOC103837528
brp00600	Sphingolipid metabolism	5	0.057192	1.78176	LOC103850693; LOC103850695; LOC103857191; LOC103872148; LOC103867146
brp04075	Plant hormone signal transduction	49	0.057698	1.22229	LOC103844852; LOC103855933; LOC103864102; LOC103856756; LOC103863846; LOC103867695; LOC103853794; LOC103855853; LOC103856282; LOC103857759; LOC103857927; LOC103857977; LOC103858039; LOC103858337; LOC103859666; LOC103860401; LOC103860664; LOC103862374; ARF18-2; LOC103864374; LOC103864638; LOC103865653; LOC103865662; LOC103865789; LOC103865880; ARF11; LOC103867300; LOC103868941; LOC103871448; LOC10…
T4_S4 Vs Lenox_S4
id	term	ListHits	pval	Enrichment_score	Gene
brp00940	Phenylpropanoid biosynthesis	36	5.5e-05	1.90279	LOC103872738; LOC103835007; LOC103835086; LOC103851131; LOC103853214; LOC103855227; LOC103855228; LOC103857322; LOC103249155; LOC103857865; LOC103862236; LOC103862471; LOC103865042; LOC103865888; LOC103867229; LOC103867418; LOC103868313; LOC103868452; LOC103868693; LOC103249141; LOC103869197; LOC103872253; LOC103873086; LOC103873087; LOC103873830; LOC103873831; LOC103828048; LOC103830245; LOC1038…
brp04075	Plant hormone signal transduction	55	0.000542	1.52329	LOC103865897; LOC103863560; LOC103863846; LOC103867695; LOC103833785; LOC103835126; LOC103835320; LOC103851662; LOC103851955; LOC103855311; LOC103855853; LOC103856282; LOC103857039; LOC103857480; LOC103857772; LOC103857977; LOC103858039; LOC103858167; LOC103858715; LOC103859470; LOC103860400; LOC103862374; LOC103862757; LOC103865789; ARF11; LOC103867547; LOC103870220; LOC103871448; LOC103871579; …
brp00564	Glycerophospholipid metabolism	22	0.001408	1.86907	LOC108868780; LOC103847616; LOC103874784; LOC103840583; LOC103849909; LOC103858788; LOC103858975; LOC103859634; LOC103861062; LOC103863035; LOC103871055; LOC103873127; LOC103874376; LOC103827601; LOC103830087; LOC103830744; LOC103836791; LOC103837919; LOC103838018; LOC103840179; LOC103843800; LOC103844663
brp00380	Tryptophan metabolism	17	0.001547	2.02946	LOC103869258; LOC103862382; LOC103834655; LOC103854698; LOC103860090; LOC103862462; LOC103873635; LOC103828183; LOC103832493; LOC103833480; LOC103833498; LOC103833558; LOC103834369; LOC103836047; LOC103840452; LOC103840776; LOC103842998
brp00561	Glycerolipid metabolism	17	0.001547	2.02946	LOC103869258; LOC103850693; LOC103850695; LOC103855779; LOC103858788; LOC103858975; LOC103862462; LOC103863035; LOC103827601; LOC103830087; LOC103836791; LOC103837919; LOC103838018; LOC103840179; LOC103843800; LOC103844663; LOC103855432
brp00920	Sulfur metabolism	11	0.002093	2.34353	LOC103859677; LOC103856800; LOC103861274; LOC103848153; LOC103871006; LOC103832545; LOC103833777; LOC103839826; LOC103841966; LOC103844892; LOC103847275
brp00603	Glycosphingolipid biosynthesis - globo and isoglobo series	4	0.002231	3.9566	LOC103850693; LOC103850695; LOC103855779; LOC103847504
brp00196	Photosynthesis - antenna proteins	6	0.005637	2.68028	LOC103858561; LOC103867454; LOC103867457; LOC103875194; LOC103833106; LOC103838443
brp00062	Fatty acid elongation	8	0.00989	2.17225	LOC103848834; LOC103858865; LOC103862332; LOC103864722; LOC103828479; LOC103830968; LOC103839533; LOC103842159
brp04016	MAPK signaling pathway - plant	25	0.011813	1.53187	LOC103863846; LOC103867695; LOC103833785; LOC103835320; LOC103853528; LOC103855853; LOC103857772; LOC103859446; LOC103860400; LOC103861405; WRKY; LOC103865789; LOC103872721; WRKY29; LOC103834369; LOC103834849; LOC103836581; WRKY22; LOC103837288; LOC103839575; LOC103842153; LOC103842656; LOC103844067; LOC103845142; LOC103847083
brp00520	Amino sugar and nucleotide sugar metabolism	23	0.013907	1.53868	LOC103858080; LOC103858172; LOC103858555; LOC103858576; LOC103859446; LOC103861964; LOC103866726; LOC103867366; LOC103867879; LOC103871568; LOC103828058; LOC103828701; LOC103830371; LOC103833836; LOC103834131; LOC103837535; LOC103841275; LOC103841355; LOC103847766; LOC103845771; LOC103846389; LOC103846481; LOC117125733
brp00480	Glutathione metabolism	18	0.01783	1.58768	LOC103848203; LOC103852912; LOC103858271; LOC103858759; LOC103863219; LOC103864045; LOC103864971; LOC103868034; LOC103868452; LOC103868693; LOC103872505; LOC103875231; LOC103829224; LOC103835841; LOC103836637; LOC103842804; LOC103842805; LOC103844545
brp00280	Valine, leucine and isoleucine degradation	10	0.019782	1.82212	LOC103869258; LOC103857781; LOC103859327; LOC103860033; LOC103862462; LOC103865244; LOC103871785; LOC103836474; LOC103828819; LOC103843316
brp00565	Ether lipid metabolism	6	0.022798	2.07721	LOC103874784; LOC103849909; LOC103871055; LOC103873127; LOC103874376; LOC103830087
brp00770	Pantothenate and CoA biosynthesis	8	0.024529	1.87771	LOC103869258; LOC103862462; LOC103867697; LOC103871785; LOC103829675; LOC103830302; LOC103837528; LOC103843316
brp00592	alpha-Linolenic acid metabolism	9	0.035962	1.7073	LOC103853040; LOC103861062; LOC103865244; LOC103870978; LOC103830087; LOC103830994; LOC103831843; LOC103835835; LOC103836339
brp00270	Cysteine and methionine metabolism	19	0.038588	1.44568	LOC103861272; LOC103856800; LOC103857781; LOC103859327; LOC103848200; LOC103848186; LOC103849483; LOC103868301; LOC103871006; LOC103871785; LOC103872275; LOC103830571; LOC103832493; LOC103832545; LOC103834385; LOC103841966; LOC103842633; LOC103843316; LOC103847223
brp04626	Plant-pathogen interaction	32	0.045383	1.31106	LOC103863856; LOC103835320; LOC103844209; LOC103851674; LOC103851851; LOC103853528; LOC103848834; LOC103854893; LOC103856924; LOC103858772; LOC103858827; LOC103860400; LOC103861405; LOC103862332; LOC103864701; LOC103864722; WRKY; LOC103872721; LOC103845907; LOC103828479; LOC103830141; LOC103830968; LOC103831935; WRKY29; WRKY22; LOC103837288; LOC103839132; LOC103841406; LOC103842159; LOC103842656;…
brp00970	Aminoacyl-tRNA biosynthesis	10	0.047649	1.59174	LOC103853873; LOC103866471; LOC103850024; LOC103861295; LOC103862204; LOC103864291; LOC103849540; LOC103871736; LOC103836066; LOC103837192
brp00906	Carotenoid biosynthesis	6	0.049963	1.76784	LOC103850421; LOC103857276; LOC103856778; PDS; LOC103864755; LOC103832798
L7_S5 Vs Lenox_S5
id	term	ListHits	pval	Enrichment_score	Gene
brp00966	Glucosinolate biosynthesis	6	0.000907	3.74352	LOC103862605; LOC103863599; LOC103865912; BCAT4-2; LOC103872429; LOC103831884
brp00380	Tryptophan metabolism	12	0.001145	2.45265	LOC103870046; LOC103862605; LOC103873180; LOC103873635; LOC103873557; LOC103828183; LOC103831884; LOC103833498; LOC103833558; LOC103840774; LOC103840776; LOC103844240
brp00196	Photosynthesis - antenna proteins	5	0.001618	3.82403	LOC103830657; LOC103854220; LOC103833106; LOC103838443; LOC103842881
brp00030	Pentose phosphate pathway	7	0.024775	1.97575	LOC103866006; LOC103873862; LOC103874311; LOC103850195; LOC103835152; LOC103835415; LOC103837784
brp00730	Thiamine metabolism	3	0.025321	2.63433	LOC103851941; LOC103868019; LOC103844930
brp00330	Arginine and proline metabolism	7	0.026386	1.9525	LOC103851283; LOC103854501; LOC103855763; LOC103873180; LOC103873557; LOC103837019; LOC103847135
brp00760	Nicotinate and nicotinamide metabolism	3	0.02859	2.54025	LOC103856967; LOC103833477; LOC103842031
brp00500	Starch and sucrose metabolism	15	0.030201	1.56667	LOC103851339; LOC103851660; LOC103854138; LOC103855902; LOC103865540; LOC103867285; LOC103867879; LOC103868315; LOC103868568; LOC103855145; LOC103828058; LOC103830245; LOC103831821; LOC103833505; LOC103847250
brp04075	Plant hormone signal transduction	29	0.031029	1.37512	LOC103834796; LOC103864102; LOC103863846; LOC103867695; LOC103852961; LOC103854042; LOC103855853; LOC103856282; LOC103857039; LOC103857100; LOC103857977; LOC103858337; LOC103859666; LOC103861684; LOC103866275; AUX1; LOC103869828; LOC103871448; LOC103872642; LOC103829030; LOC117126689; LOC103830419; LOC103834849; LOC103868068; LOC103837589; LOC117127712; LOC103841914; LOC103844275; LOC103844067
brp00450	Selenocompound metabolism	3	0.035845	2.3709	LOC103852205; LOC103859979; LOC103845623
brp00630	Glyoxylate and dicarboxylate metabolism	9	0.041633	1.68016	LOC103870046; LOC103842047; LOC103859555; LOC103859574; LOC103867390; LOC103871469; LOC103834825; LOC103841749; LOC103843121
brp00053	Ascorbate and aldarate metabolism	7	0.044253	1.76556	LOC103851813; LOC103860010; LOC103860476; LOC103873180; LOC103873557; LOC103828278; LOC103828701
brp00195	Photosynthesis	7	0.049095	1.72878	LOC103855224; LOC103868386; LOC103828782; LOC103829589; LOC103829671; LOC103836470; LOC103844017
brp00010	Glycolysis / Gluconeogenesis	12	0.050495	1.52961	LOC103864004; LOC103866006; LOC103870046; LOC103828089; LOC103860785; LOC103873180; LOC103873557; LOC103873862; LOC103830478; LOC103835152; LOC103843050; LOC103843331
brp00562	Inositol phosphate metabolism	8	0.051001	1.66379	LOC103851631; LOC103851813; LOC103860402; LOC103863617; LOC103864845; LOC103871306; LOC103828278; LOC103843331
brp04016	MAPK signaling pathway - plant	14	0.05454	1.4687	LOC103864102; LOC103861203; LOC103863846; LOC103867695; LOC103853528; LOC103855853; LOC103857100; LOC103858337; LOC103870249; LOC103873625; LOC103830749; LOC103834849; LOC103868068; LOC103844067
brp00920	Sulfur metabolism	5	0.055302	1.82377	LOC103859979; LOC103862824; LOC103874110; LOC103833778; LOC103847275
brp00904	Diterpenoid biosynthesis	3	0.063418	1.97575	LOC103868699; LOC103833135; LOC103840439
brp00250	Alanine, aspartate and glutamate metabolism	6	0.07013	1.65412	LOC103840193; LOC103828225; LOC103851283; LOC103869111; LOC103871469; LOC103831077
brp00565	Ether lipid metabolism	3	0.086516	1.77817	LOC103854757; LOC103860094; LOC103864845
T4_S5 Vs Lenox_S5
id	term	ListHits	pval	Enrichment_score	Gene
brp00500	Starch and sucrose metabolism	32	5.82e-06	2.21672	LOC103861669; LOC103868361; LOC103851339; LOC103851660; LOC103855902; LOC103855926; LOC103860941; LOC103861701; LOC103864328; LOC103865540; LOC103866141; LOC103866797; LOC103866801; LOC103866998; LOC103867285; LOC103868315; LOC103870095; LOC103855145; LOC103872021; LOC103873275; LOC103873279; LOC103875081; LOC103828058; LOC103830217; LOC103830245; LOC103832861; LOC103833505; LOC103837558; LOC1038…
brp00966	Glucosinolate biosynthesis	10	1.53e-05	4.13812	LOC103850918; LOC103862605; LOC103863599; LOC103865912; BCAT4-2; LOC103872429; SUR1; LOC103831882; LOC103831884; LOC103868121
brp00531	Glycosaminoglycan degradation	4	0.000341	5.71813	LOC103850890; LOC103860580; LOC103863181; LOC103830770
brp00052	Galactose metabolism	13	0.000396	2.58763	LOC103855780; LOC103855926; LOC103861448; LOC103863233; LOC103863987; LOC103870095; LOC103855145; LOC103872021; LOC103830770; LOC103843145; LOC103832797; LOC103845694; LOC103846437
brp00906	Carotenoid biosynthesis	9	0.000603	3.01114	LOC103857276; LOC103851090; LOC103856778; PDS; LOC103868505; LOC103870025; LOC103871211; LOC103828685; LOC103832798
brp00564	Glycerophospholipid metabolism	21	0.000609	2.0259	LOC108868780; LOC103847616; LOC103850528; LOC103854757; LOC103859634; LOC103861062; LOC103864845; LOC103869623; LOC103871055; LOC103871458; LOC103874581; LOC103827601; LOC103850206; LOC103830672; LOC103830744; LOC103836791; LOC103837919; LOC103838345; LOC103839503; LOC103840179; LOC103845477
brp00561	Glycerolipid metabolism	15	0.002616	2.03338	LOC103850528; LOC103855780; LOC103865714; LOC103873180; LOC103873557; LOC103827601; LOC103830672; LOC103836791; LOC103837919; LOC103838345; LOC103839503; LOC103840179; LOC103845181; LOC103845477; LOC103847496
brp00908	Zeatin biosynthesis	8	0.002853	2.62081	LOC103853121; LOC103857639; LOC103862713; LOC103867252; LOC103839663; LOC103869056; LOC103845790; LOC103846928
brp00710	Carbon fixation in photosynthetic organisms	15	0.003118	1.99892	LOC103850366; LOC103859466; LOC103864160; LOC103865958; LOC103867569; LOC103868914; LOC103873862; LOC103830478; LOC103831592; LOC103832426; LOC103833678; LOC103836104; LOC103838043; LOC103840598; LOC103841316
brp00860	Porphyrin and chlorophyll metabolism	10	0.006022	2.15409	NYE1; LOC103867162; LOC103854720; LOC103855770; LOC103858612; LOC103859309; LOC103866807; LOC103833353; LOC103847701; LOC103839225
brp00630	Glyoxylate and dicarboxylate metabolism	15	0.00646	1.85726	LOC103831878; LOC103870046; LOC103842047; LOC103850366; LOC103859555; LOC103849205; LOC103864160; LOC103867390; LOC103874749; LOC103870027; LOC103872850; LOC103831592; LOC103833148; LOC103841749; LOC103843220
brp00380	Tryptophan metabolism	14	0.006482	1.89783	LOC103831878; LOC103870046; LOC103851392; LOC103862605; LOC103872110; LOC103872850; LOC103873180; LOC103848036; LOC103873635; LOC103873557; SUR1; LOC103831884; LOC103832493; LOC103840774
brp00260	Glycine, serine and threonine metabolism	14	0.007014	1.88161	LOC103870046; LOC103828089; LOC103852803; LOC103868133; LOC103861915; LOC103864163; LOC103864562; LOC103867390; LOC103874749; LOC103830679; LOC103831592; LOC103833148; LOC103837814; LOC103843220
brp00511	Other glycan degradation	4	0.00711	3.14497	LOC103832395; LOC103863181; LOC103863233; LOC103830770
brp00100	Steroid biosynthesis	8	0.009222	2.207	LOC103836007; LOC103850528; LOC103854873; LOC103858451; LOC103860345; LOC103872154; LOC103863546; LOC103865343
brp00670	One carbon pool by folate	5	0.012088	2.53627	LOC103862355; LOC103830600; LOC103833148; LOC103841853; LOC103843220
brp00330	Arginine and proline metabolism	10	0.01824	1.84998	LOC103851199; LOC103855763; LOC103856350; LOC103857883; LOC103862102; LOC103863798; LOC103873180; LOC103873557; LOC103838043; LOC103847135
brp02010	ABC transporters	5	0.018804	2.31248	LOC103866318; LOC103866412; LOC103871477; LOC103836650; LOC103844578
brp00600	Sphingolipid metabolism	5	0.021515	2.24641	LOC103832395; LOC103855780; LOC103863233; LOC103830770; LOC103834191
brp03030	DNA replication	8	0.022951	1.90604	LOC103853956; LOC103858328; LOC103860462; LOC103827741; LOC103835735; LOC103836781; LOC103837365; LOC103843463

## Sheet: INDEL and DEG_intersection_KEGG
Supplementary Table S12: Top 20 of KEGG pathway enrichment of the intersection genes of candidate genes for INDELs and DEGs in different comparisons.
L7_S2 Vs L7_S1
id	term	ListHits	pval	Enrichment_score	Gene
brp00940	Phenylpropanoid biosynthesis	26	3.51e-05	2.23516	LOC103840386; LOC103847421; LOC103865968; LOC103838831; LOC103828204; LOC103850580; LOC103853214; LOC103249155; LOC103857780; LOC103862471; LOC103863954; LOC103864346; LOC103865042; LOC103866139; LOC103866799; LOC103867418; LOC103869196; LOC103873087; LOC103846031; LOC103828799; LOC103829577; LOC103837014; LOC103840622; LOC103841864; LOC103846887; LOC103847220
brp00500	Starch and sucrose metabolism	22	0.000174	2.1829	LOC103868753; LOC103868361; LOC103838831; LOC103828204; LOC103851339; LOC103852319; LOC103853109; LOC103857369; LOC103858588; LOC103866139; LOC103866799; LOC103868568; LOC103870118; LOC103874391; LOC103832235; LOC103833505; LOC103836761; LOC103836763; LOC103840622; LOC103841864; LOC103845641; LOC103845691
brp00460	Cyanoamino acid metabolism	11	0.000472	2.81544	LOC103856643; LOC103838831; LOC103840193; LOC103828204; NIT-T1; LOC103866139; LOC103866799; LOC103840622; LOC103841864; LOC103841966; LOC103846819
brp00710	Carbon fixation in photosynthetic organisms	13	0.000697	2.48141	LOC103870831; LOC103851283; LOC103851645; LOC103860785; LOC117133689; LOC103863782; LOC103865548; LOC103866650; LOC103833143; LOC103833678; LOC103835152; LOC103835672; LOC103841316
brp00906	Carotenoid biosynthesis	7	0.000958	3.35457	LOC103857159; LOC103842019; PDS; LOC103849374; LOC103869474; LOC103834110; LOC103846262
brp00330	Arginine and proline metabolism	10	0.001257	2.64983	LOC103851283; LOC103855763; LOC103865746; LOC103867010; LOC103872941; LOC103874104; LOC103875050; LOC103834925; LOC103837228; LOC103846371
brp00250	Alanine, aspartate and glutamate metabolism	10	0.001386	2.61902	LOC103834779; LOC103840193; LOC103851283; LOC103854027; LOC103857781; LOC103849205; LOC103869111; LOC103835672; LOC103837641; LOC103839459
brp00650	Butanoate metabolism	5	0.003432	3.31228	LOC103834779; LOC103854027; LOC103854526; LOC103869111; LOC103839459
brp00630	Glyoxylate and dicarboxylate metabolism	12	0.004058	2.12821	LOC103856643; LOC103854526; LOC103860985; LOC103862389; LOC103849205; LOC117133689; LOC103863782; LOC103870064; LOC103830434; LOC103834825; LOC103835672; LOC103837641
brp00051	Fructose and mannose metabolism	10	0.004277	2.2751	LOC103850396; LOC103843385; LOC103856808; LOC103857369; VTC1; LOC103865548; LOC103833143; LOC103835152; LOC103841316; LOC103842585
brp00730	Thiamine metabolism	4	0.006032	3.33682	LOC103851941; LOC103857026; LOC103836640; LOC103844930
brp00270	Cysteine and methionine metabolism	15	0.006853	1.85634	LOC103861272; LOC103851283; LOC103854642; LOC103857781; LOC103869013; LOC103871899; LOC103872037; LOC103873920; LOC117126758; LOC103832184; LOC103833884; LOC103841966; LOC103843208; LOC103844184; LOC103846371
brp04712	Circadian rhythm - plant	7	0.007697	2.42561	LOC103855006; LOC103866306; LOC103866432; LOC103874677; LOC103836793; LOC103837378; HY5
brp04075	Plant hormone signal transduction	33	0.008045	1.48655	LOC103841511; LOC103860183; LOC103833878; LOC103834036; LOC103849715; LOC103856282; LOC103857100; LOC103858039; LOC103858337; LOC103858403; LOC103859470; LOC103864374; LOC103864444; LOC103865754; LOC103865861; LOC103868947; LOC103870220; LOC103849138; LOC103827726; LOC103827766; LOC103830382; LOC103832490; LOC103834430; LOC103835829; LOC103837568; LOC103838218; LOC103838572; LOC103842038; LOC1038…
brp00591	Linoleic acid metabolism	3	0.00871	3.55635	LOC103855549; LOC103830997; LOC103830995
brp00561	Glycerolipid metabolism	10	0.013703	1.94168	LOC103852752; LOC103837663; LOC103852928; LOC103855549; LOC103830434; LOC103830750; LOC103831828; LOC103837651; LOC103842921; LOC103844589
brp04016	MAPK signaling pathway - plant	16	0.023045	1.59459	LOC103829020; LOC103833878; LOC103857100; LOC103857206; LOC103858337; LOC103862389; LOC103863906; LOC103864444; LOC103865027; LOC103827766; LOC103830749; WRKY22; LOC103838121; LOC103833884; LOC103843946; LOC103843924
brp00030	Pentose phosphate pathway	7	0.032315	1.87696	LOC103850396; LOC103856808; LOC103865548; LOC103833143; LOC103835152; LOC103836338; LOC103841316
brp00592	alpha-Linolenic acid metabolism	6	0.042444	1.85125	LOC103855549; LOC103860780; LOC103829425; LOC103830997; LOC103830995; LOC103859168
brp00310	Lysine degradation	4	0.044075	2.04759	LOC103849713; LOC103854526; LOC103867384; LOC103874302
L7_S3 Vs L7_S1
id	term	ListHits	pval	Enrichment_score	Gene
brp00780	Biotin metabolism	15	3.45e-08	4.15653	LOC103853696; LOC103855855; LOC103856746; LOC103858066; LOC103860354; LOC103860355; LOC103863644; LOC103866710; LOC103827740; LOC103829087; LOC103830674; LOC103839618; LOC103837905; LOC103845194; LOC103847272
brp00061	Fatty acid biosynthesis	26	6.93e-08	2.84127	LOC103840132; LOC103852226; LOC103853696; LOC103855855; LOC103856142; LOC103856193; LOC103857757; LOC103858091; LOC103858136; LOC103860354; LOC103860355; LOC103863644; LOC103863650; LOC103867972; LOC103871796; LOC103827740; LOC103828582; LOC103829087; LOC103830674; LOC103831049; LOC103839618; LOC103833911; LOC103837905; LOC103843309; LOC103846343; LOC103846406
brp00630	Glyoxylate and dicarboxylate metabolism	33	1.78e-05	2.01608	LOC103856643; LOC103858933; LOC103870046; LOC103839002; LOC103842047; LOC103859689; LOC103860985; LOC103862389; LOC103849205; LOC103863734; LOC117133689; LOC103863782; LOC103867390; LOC103868444; LOC103874749; LOC103870027; LOC103870064; LOC103871139; LOC103872547; LOC103872849; LOC103829418; LOC103830434; LOC103830855; LOC103831222; LOC103831657; LOC103834825; LOC103835788; LOC103836204; LOC1038…
brp04712	Circadian rhythm - plant	20	3.71e-05	2.38734	LOC103854859; LOC103860589; LOC103864705; LOC103866306; LOC103866432; LOC103871728; LOC103874677; LOC103874198; LOC103874318; LOC103836661; LOC103836793; LOC103837062; LOC103865427; LOC103837378; CRY1; LOC103249168; LOC103844616; LOC103844260; LOC103846381; LOC103847424
brp00620	Pyruvate metabolism	32	3.84e-05	1.9705	LOC103870046; LOC103870831; LOC103851645; LOC103856142; LOC103856193; LOC103856701; LOC103857757; LOC103858069; LOC103859599; LOC103859689; LOC103860785; LOC103866071; LOC103866650; LOC103867884; LOC103868444; LOC103874746; LOC103871139; LOC103871796; LOC103871929; LOC103874433; LOC103875341; LOC103829987; LOC103831554; LOC103835648; LOC103837242; LOC103839509; LOC103843309; LOC103843568; LOC1038…
brp00511	Other glycan degradation	9	6.57e-05	3.49149	LOC103839946; LOC103832395; LOC103856046; LOC103858421; LOC103863181; LOC103872148; LOC103864822; LOC103875277; LOC103831061
brp00100	Steroid biosynthesis	17	0.000183	2.31405	LOC103836007; LOC103836099; LOC103850891; LOC103855549; LOC103856028; LOC103862364; LOC103862654; LOC103872154; LOC103869418; LOC103874805; LOC103829457; LOC103850274; LOC103832055; LOC103832876; LOC103836218; LOC103836444; LOC103843947
brp00260	Glycine, serine and threonine metabolism	28	0.000313	1.85682	LOC103856643; LOC103840754; LOC103870046; LOC103853105; LOC103857781; LOC103859270; LOC103859689; LOC103859810; LOC103861672; LOC103861915; LOC103863791; LOC103867390; LOC103874749; LOC103870611; LOC103872275; LOC103874187; LOC103830434; LOC103830855; LOC103831222; LOC103831657; LOC103835892; LOC103836051; LOC103836204; LOC103836728; LOC103837641; LOC103837814; LOC103840158; LOC103846584
brp00640	Propanoate metabolism	17	0.000374	2.19835	LOC103870046; LOC103855815; LOC103856142; LOC103856193; LOC103857757; LOC103859689; LOC103860033; LOC103871796; LOC103873937; LOC103834589; LOC103836475; LOC103837242; LOC103837563; LOC103839509; LOC103841125; LOC103843309; LOC103846406
brp00500	Starch and sucrose metabolism	45	0.001017	1.5381	LOC103868753; LOC103852049; LOC103852070; LOC103861669; LOC103862344; LOC103868361; LOC103871863; LOC103838831; LOC103828204; LOC103851339; LOC103852319; LOC103853109; LOC103855592; LOC103855902; LOC103855926; LOC103857369; LOC103858588; LOC103860895; LOC103861499; LOC103865486; LOC103866139; LOC103866799; LOC103866998; LOC103868313; LOC103868568; LOC103874772; LOC103870118; LOC103873941; LOC1038…
brp00604	Glycosphingolipid biosynthesis - ganglio series	3	0.001231	4.65532	LOC103863181; LOC103872148; LOC103831061
brp00072	Synthesis and degradation of ketone bodies	4	0.001408	3.87943	LOC103853500; LOC103837242; LOC103839509; LOC103828819
brp00240	Pyrimidine metabolism	21	0.00166	1.83074	LOC103860587; LOC103854270; LOC103854712; LOC103857804; LOC103859240; LOC103861347; LOC103862355; LOC103863231; LOC103864037; LOC103870632; LOC103873282; LOC103873747; LOC103874463; LOC103833477; LOC103835128; LOC103837127; LOC103837465; LOC103833912; LOC103841311; LOC103841868; LOC103845368
brp00030	Pentose phosphate pathway	20	0.001802	1.84735	LOC103866271; LOC103850396; LOC103862344; LOC103856808; LOC103861499; LOC103872153; LOC103865548; LOC103849145; LOC103870918; LOC103872022; LOC103872038; LOC103874311; LOC103874312; LOC103875231; LOC103829082; LOC103833143; LOC103833691; LOC103836338; LOC103841316; LOC103832797
brp00710	Carbon fixation in photosynthetic organisms	26	0.001821	1.70958	LOC103866271; LOC103870831; LOC103851645; LOC103856701; LOC103859466; LOC103859599; LOC103860785; LOC103872153; LOC117133689; LOC103863782; LOC103865090; LOC103865548; LOC103866650; LOC103868444; LOC103868914; LOC103849145; LOC103871139; LOC103874433; LOC103875281; LOC103830479; LOC103833143; LOC103833678; LOC103841316; LOC103842552; LOC103843050; LOC103845258
brp00010	Glycolysis / Gluconeogenesis	37	0.00232	1.54343	LOC103866271; LOC103850396; LOC103859746; LOC103862344; LOC103870046; LOC103870831; LOC103838909; LOC103853105; LOC103856758; LOC103856808; LOC103859466; LOC103859689; LOC103860785; LOC103861434; LOC103861499; LOC103872153; LOC103865548; LOC103865552; LOC103874746; LOC103869626; LOC103870611; LOC103872038; LOC103875341; LOC103829330; LOC103829597; LOC103830313; LOC103830479; LOC103831554; LOC1038…
brp00280	Valine, leucine and isoleucine degradation	18	0.002919	1.83763	LOC103870046; LOC103840132; LOC103852707; LOC103853500; LOC103854565; LOC103855815; LOC103857781; LOC103859689; LOC103860033; LOC103865244; LOC103871365; LOC103834444; LOC103834589; LOC103835648; LOC103836475; LOC103837242; LOC103839509; LOC103828819
brp00051	Fructose and mannose metabolism	22	0.003133	1.72419	LOC103866271; LOC103850396; LOC103868032; LOC103843385; LOC103852926; LOC103856808; LOC103857369; LOC103858576; LOC103872153; LOC103864220; LOC103865548; LOC103865745; LOC103870907; LOC103872038; LOC103831107; LOC103831949; LOC103833143; LOC103841316; LOC103842552; LOC103842585; LOC103843479; LOC103844599
brp00460	Cyanoamino acid metabolism	20	0.003313	1.76338	LOC103856643; LOC103858933; LOC103853781; LOC103838831; LOC103840193; LOC103828204; NIT-T1; NIT-T4; LOC103855592; LOC103861882; LOC103866139; LOC103866799; LOC103868313; LOC103848073; LOC103830855; LOC103831657; LOC103841864; LOC103841966; LOC103846819; LOC103847250
brp00592	alpha-Linolenic acid metabolism	17	0.004358	1.80686	LOC103849627; LOC103853040; LOC103854565; LOC103855549; LOC103860780; LOC103861864; LOC103865244; LOC103868431; LOC103870978; LOC103872765; LOC103873937; LOC103829425; LOC103830997; LOC103830995; LOC103836113; LOC103837563; LOC103841125
L7_S4 Vs L7_S1
id	term	ListHits	pval	Enrichment_score	Gene
brp00232	Caffeine metabolism	3	0	3.99896	LOC103833679; LOC103828734; LOC103836769
brp00780	Biotin metabolism	18	2.12e-06	2.57076	LOC103852453; LOC103853696; LOC103855855; LOC103856746; LOC103858066; LOC103860306; LOC103860354; LOC103860355; LOC103863644; LOC103866710; LOC103827740; LOC103829087; LOC103830674; LOC103839618; LOC103839059; LOC103837905; LOC103845194; LOC103847272
brp00061	Fatty acid biosynthesis	34	8.01e-06	1.91499	LOC103861474; LOC103840132; LOC103852226; LOC103853696; LOC103855855; LOC103856142; LOC103856193; LOC103857757; LOC103858091; LOC103858136; LOC103860306; LOC103860354; LOC103860355; LOC103863566; LOC103863644; LOC103865021; LOC103866817; LOC103867972; LOC103868651; LOC103871796; LOC103874524; LOC103827740; LOC103828582; LOC103829087; LOC103830564; LOC103830674; LOC103831049; LOC103838380; LOC1038…
brp03030	DNA replication	31	2.98e-05	1.8783	LOC103843883; LOC103852392; LOC103852416; LOC103853634; LOC103854671; LOC103855752; LOC103858328; LOC103860343; LOC103860462; LOC103860562; LOC103861193; LOC103864126; LOC103864559; LOC103865926; LOC103869311; LOC103871543; LOC103871561; LOC103871760; LOC103874470; LOC103827741; LOC103827885; LOC103829539; LOC103850238; LOC103831035; LOC103833124; LOC103835735; LOC103836781; LOC103837365; LOC1038…
brp00280	Valine, leucine and isoleucine degradation	34	5.08e-05	1.78901	LOC103851253; LOC103870046; LOC103840132; LOC103852707; LOC103853500; LOC103854565; LOC103855358; LOC103855815; LOC103858342; LOC103859689; LOC103860033; LOC103862316; LOC103863634; LOC103864956; LOC103865244; LOC103867566; LOC103870719; LOC103871365; LOC103872977; LOC103873180; LOC103873424; LOC103832583; LOC103833133; LOC103834444; LOC103834589; LOC103835648; LOC103868121; LOC103836475; LOC1038…
brp00620	Pyruvate metabolism	50	8.57e-05	1.58689	LOC103870046; LOC103870831; LOC103875118; LOC103834139; LOC103852067; LOC103856142; LOC103856193; LOC103856701; LOC103857757; LOC103858069; LOC103858863; LOC103859599; LOC103859689; LOC103860785; LOC103864103; LOC103865958; LOC103866071; LOC103866650; LOC103867884; LOC103868444; LOC103874746; LOC103870081; LOC103871139; LOC103871796; LOC103871929; LOC103873180; LOC103873232; LOC103874006; LOC1038…
brp00670	One carbon pool by folate	17	8.87e-05	2.19298	LOC103856643; LOC103836808; LOC103850842; LOC103860451; LOC103862355; LOC103863581; LOC103867396; LOC103868620; LOC103871345; LOC103830238; LOC103830855; LOC103831657; LOC103833148; LOC103836204; LOC103869084; LOC103841853; LOC103843220
brp00071	Fatty acid degradation	31	0.00024	1.72177	LOC103853925; LOC103861474; LOC103849627; LOC103852243; LOC103854565; LOC103861864; LOC103863566; LOC103865244; LOC103867566; LOC103868651; LOC103870717; LOC103870719; LOC103873180; LOC103873937; LOC103874524; LOC103827942; LOC103829330; LOC103830564; LOC103832166; LOC103833133; LOC103833439; LOC103835648; LOC103835700; LOC103836556; LOC103837234; LOC103837242; LOC103837563; LOC103839509; LOC1038…
brp00500	Starch and sucrose metabolism	77	0.000872	1.35647	LOC103868753; LOC103852049; LOC103853404; LOC103862344; LOC103868361; LOC103871863; LOC103838824; LOC103838831; LOC103842569; LOC103828204; LOC103851339; LOC103851390; LOC103852319; LOC103852641; LOC103853109; LOC103868221; LOC103854138; LOC103855592; LOC103855902; LOC103858505; LOC103858588; LOC103860895; LOC103860941; LOC103861250; LOC103861458; LOC103861499; LOC103865540; LOC103866139; LOC1038…
brp00100	Steroid biosynthesis	24	0.00141	1.68377	LOC103857940; LOC103836007; LOC103836099; LOC103836950; LOC103843392; LOC103855549; LOC103856028; LOC103858451; LOC103862364; LOC103862654; LOC103872154; LOC103864397; LOC103865343; LOC103869418; LOC103871918; LOC103874805; LOC103828738; LOC103850274; LOC103832876; LOC103834400; LOC103836218; LOC103842157; LOC103843947; LOC103847336
brp00340	Histidine metabolism	14	0.004047	1.80598	LOC103866702; LOC103828719; LOC103834546; LOC103852737; LOC103869038; LOC103873180; LOC103832256; LOC103833133; LOC103833314; LOC103835143; LOC103835648; LOC103837505; LOC103840211; LOC103840735
brp00072	Synthesis and degradation of ketone bodies	5	0.004213	2.49935	LOC103853500; LOC103858342; LOC103837242; LOC103839509; LOC103828819
brp01040	Biosynthesis of unsaturated fatty acids	15	0.004285	1.76425	LOC103851552; LOC103854565; LOC103855870; LOC103858091; LOC103865244; LOC103867566; LOC103870276; LOC103873937; LOC103836556; LOC103837563; LOC103841125; LOC103841442; LOC103844049; LOC103846343; LOC103846802
brp03010	Ribosome	175	0.005477	1.17222	LOC103834204; LOC103853598; LOC103856065; LOC103856798; LOC103863473; LOC103827745; LOC103874947; LOC103833685; LOC103845969; LOC103848258; LOC103849728; LOC103849917; LOC103849912; LOC103850022; LOC103249169; LOC103850047; LOC103850054; LOC103850454; LOC103850644; LOC103850976; LOC103851029; LOC103851540; LOC103851811; LOC103852598; LOC103852669; LOC103852898; LOC103853303; LOC103853664; LOC1038…
brp03410	Base excision repair	20	0.006128	1.59958	LOC103853256; LOC103868216; LOC103860053; LOC103858328; LOC103860732; LOC103849063; LOC103865926; LOC103867889; LOC103869311; LOC103870233; LOC103871543; LOC103871561; LOC103871760; LOC103872750; LOC103874470; LOC103830461; LOC103831969; LOC103832451; LOC103842870; LOC103843463
brp00640	Propanoate metabolism	23	0.00731	1.53293	LOC103870046; LOC103855358; LOC103855815; LOC103856142; LOC103856193; LOC103857757; LOC103859689; LOC103860033; LOC103863634; LOC103864956; LOC103871796; LOC103872977; LOC103873937; LOC103832583; LOC103834589; LOC103836475; LOC103837242; LOC103837563; LOC103839509; LOC103841125; LOC103843309; LOC103844049; LOC103846406
brp00531	Glycosaminoglycan degradation	6	0.007532	2.18125	LOC103850890; LOC103854670; LOC103863181; LOC103872148; LOC103831061; LOC103833744
brp00592	alpha-Linolenic acid metabolism	27	0.00777	1.47907	LOC103853925; LOC103857769; LOC103849627; LOC103853040; LOC103854565; LOC103855549; LOC103861864; LOC103865244; LOC103867566; LOC103868431; LOC103870717; LOC103870978; LOC103872765; LOC103873937; LOC103829425; LOC103830997; LOC103830995; LOC103830994; LOC103832166; LOC103859168; LOC103835835; LOC103836339; LOC103836556; LOC103837563; LOC103841125; LOC103844049; LOC103847336
brp00010	Glycolysis / Gluconeogenesis	59	0.014628	1.26849	LOC103862344; LOC103863671; LOC103870046; LOC103870831; LOC103875118; LOC103834139; LOC103838909; LOC103849710; LOC103852067; LOC103853105; LOC103855005; LOC103856808; LOC103857629; LOC103857735; LOC103858904; LOC103859466; LOC103859689; LOC103860785; LOC103861434; LOC103861499; LOC103872153; LOC103864532; LOC103865548; LOC103874746; LOC103869626; LOC103870081; LOC103872038; LOC103872883; LOC1038…
brp00604	Glycosphingolipid biosynthesis - ganglio series	3	0.01561	2.39937	LOC103863181; LOC103872148; LOC103831061
L7_S5 Vs L7_S1
id	term	ListHits	pval	Enrichment_score	Gene
brp00780	Biotin metabolism	21	4.69e-07	2.35679	LOC103828233; LOC103852453; LOC103853696; LOC103855855; LOC103856746; LOC103858066; LOC103860306; LOC103860354; LOC103860355; LOC103863644; LOC103864335; LOC103866710; LOC103872929; LOC103827740; LOC103829087; LOC103830674; LOC103839618; LOC103839059; LOC103837905; LOC103845194; LOC103845857
brp03010	Ribosome	228	0.000253	1.20011	LOC103834204; LOC103843792; LOC103853598; LOC103856065; LOC103856798; LOC103861282; LOC103863473; LOC103865949; LOC103866830; LOC103869254; LOC103869655; LOC103827745; LOC103874976; LOC103874947; LOC103833685; LOC103849785; LOC103845969; LOC103848030; LOC103848258; LOC103849728; LOC103849917; LOC103849912; LOC103850022; LOC103249169; LOC103850047; LOC103850054; LOC103843377; LOC103842855; LOC1038…
brp00670	One carbon pool by folate	18	0.000677	1.82461	LOC103856643; LOC103836808; LOC103850842; LOC103860451; LOC103862355; LOC103863581; LOC103867396; LOC103868620; LOC103871345; LOC103827649; LOC103830238; LOC103830855; LOC103831657; LOC103833575; LOC103836204; LOC103869084; LOC103841853; LOC103843220
brp00340	Histidine metabolism	18	0.000677	1.82461	LOC103840237; LOC103866702; LOC103828719; LOC103834546; LOC103852737; LOC103857612; LOC103869038; LOC103873180; LOC103873805; LOC103832256; LOC103833133; LOC103833314; LOC103835143; LOC103837505; LOC103838635; LOC103838694; LOC103840211; LOC103840735
brp00061	Fatty acid biosynthesis	35	0.000688	1.54906	LOC103840132; LOC103828233; LOC103852226; LOC103853696; LOC103855855; LOC103856142; LOC103856193; LOC103857757; LOC103858136; LOC103860266; LOC103860306; LOC103860354; LOC103860355; LOC103863566; LOC103863644; LOC103864335; LOC103865021; LOC103866817; LOC103867972; LOC103871796; LOC103872929; LOC103874524; LOC103827740; LOC103828582; LOC103829087; LOC103830674; LOC103831049; LOC103838380; LOC1038…
brp00531	Glycosaminoglycan degradation	8	0.000931	2.28537	LOC103850890; LOC103854670; LOC103863181; LOC103872148; LOC103874914; LOC103830770; LOC103831061; LOC103833744
brp00520	Amino sugar and nucleotide sugar metabolism	86	0.001112	1.30553	LOC103850131; LOC103858314; LOC103861558; LOC103862344; LOC103870085; LOC103832079; LOC103841815; LOC103847339; LOC103843385; LOC103842932; LOC103850998; LOC103851127; LOC103852926; LOC103853482; LOC103856261; LOC103856419; LOC103856639; LOC103857802; VTC1; LOC103858172; LOC103858576; LOC103858900; LOC103860010; LOC103860013; LOC103860270; LOC103861448; LOC103861499; LOC103861976; LOC103862773; L…
brp00620	Pyruvate metabolism	55	0.001855	1.37168	LOC103840237; LOC103870046; LOC103870831; LOC103875118; LOC103850366; LOC103850789; LOC103851645; LOC103852176; LOC103855313; LOC103856142; LOC103856193; LOC103856701; LOC103856933; LOC103857757; LOC103858069; LOC103858863; LOC103859599; LOC103859689; LOC103860785; LOC103864103; LOC103864390; LOC103865958; LOC103866071; LOC103866650; LOC103867884; LOC103868444; LOC103870900; LOC103871139; LOC1038…
brp00604	Glycosphingolipid biosynthesis - ganglio series	4	0.003255	2.51391	LOC103863181; LOC103872148; LOC103830770; LOC103831061
brp00630	Glyoxylate and dicarboxylate metabolism	53	0.006843	1.31139	LOC103856643; LOC103858845; LOC103858933; LOC103831878; LOC103870046; LOC103842047; LOC103842288; LOC103850366; LOC103850951; LOC103853260; LOC103857558; LOC103859555; LOC103859689; LOC103860370; LOC103860985; LOC103862389; LOC103863581; LOC103849205; LOC103863734; LOC117133689; LOC103863782; LOC103864390; LOC103865867; LOC103866666; LOC103867390; LOC103868444; LOC103870027; LOC103870064; LOC1038…
brp00400	Phenylalanine, tyrosine and tryptophan biosynthesis	33	0.007412	1.40133	LOC103850170; LOC103846297; LOC103850294; LOC103852000; LOC103852737; LOC103855915; LOC103859154; LOC103861672; LOC103861830; LOC103862102; LOC103848200; LOC103864163; LOC103864337; LOC103864806; LOC103866199; LOC103868301; LOC103870648; LOC103854474; LOC103871931; LOC103831335; LOC103832256; LOC103832310; LOC103835703; LOC103836728; LOC103838043; LOC103839088; LOC103869052; LOC103841367; LOC1038…
brp00511	Other glycan degradation	11	0.008605	1.72831	LOC103832395; LOC103847098; LOC103855628; LOC103856046; LOC103860603; LOC103863181; LOC103872148; LOC103875277; LOC103830770; LOC103831061; LOC103840054
brp00920	Sulfur metabolism	29	0.010648	1.40199	LOC103859677; LOC103847432; LOC103851965; LOC103859070; LOC103860404; LOC103861274; LOC103862607; LOC103848153; LOC103862824; LOC103862931; LOC103863568; LOC103863571; LOC103866104; LOC103868958; LOC103870196; LOC103849160; LOC103855196; LOC103872432; LOC103872801; LOC103874044; LOC103874110; LOC103832400; LOC103832545; LOC103832661; LOC103833778; OASA4; LOC103837510; LOC103839826; LOC103845106
brp00592	alpha-Linolenic acid metabolism	32	0.011045	1.37749	LOC103853925; LOC103857769; LOC103869185; LOC103849627; LOC103854565; LOC103855549; LOC103860780; LOC103861864; LOC103865244; LOC103867566; LOC103868431; LOC103870717; LOC103872839; LOC103873937; LOC103875352; LOC103829425; LOC103830574; LOC103830997; LOC103830995; LOC103830994; LOC103831021; LOC103832166; LOC103859168; LOC103835791; LOC103835792; LOC103835835; LOC103835956; LOC103837563; LOC1038…
brp00350	Tyrosine metabolism	26	0.013105	1.40866	LOC103851993; LOC103852000; LOC103852737; LOC103855915; LOC103858017; LOC103861830; LOC103862102; LOC103848200; LOC103864337; LOC103865952; LOC103868301; LOC103827521; LOC103827942; LOC103828183; LOC103829330; LOC103830574; LOC103832256; LOC103832166; LOC103833534; LOC103835700; LOC103838043; LOC103839444; LOC103837904; LOC103842505; LOC103843547; LOC103844028
brp00300	Lysine biosynthesis	11	0.014332	1.64601	LOC103850857; LOC103851914; LOC103856056; LOC103858112; LOC103866117; LOC103867199; LOC103834462; LOC103836051; LOC103841284; LOC103846584; LOC103846688
brp00072	Synthesis and degradation of ketone bodies	5	0.015379	1.96399	LOC103853500; LOC103858342; LOC103837242; LOC103839509; LOC103828819
brp00230	Purine metabolism	56	0.015612	1.25696	LOC103859513; LOC103833679; LOC103856372; LOC103868931; LOC103875118; LOC103847901; LOC103850756; LOC103852409; LOC103853542; LOC103855481; LOC103856933; LOC103857728; LOC103857804; LOC103858450; LOC103859710; LOC103859886; LOC103860404; LOC103860892; LOC103860993; LOC103861077; LOC103862607; LOC103863037; LOC103865624; LOC103867396; LOC103868958; LOC103870072; LOC103854463; LOC103855196; LOC1038…
brp00100	Steroid biosynthesis	25	0.019854	1.37824	LOC103857940; LOC103836007; LOC103843392; LOC103855549; LOC103856028; LOC103858451; LOC103862364; LOC103872154; LOC103864397; LOC103869418; LOC103871918; LOC103874805; LOC103828738; LOC103829457; LOC103850274; LOC103832876; LOC103834400; LOC103836218; LOC103836444; LOC103865842; LOC103842157; LOC103842220; LOC103843947; LOC103843901; LOC103847336
brp00710	Carbon fixation in photosynthetic organisms	47	0.025405	1.25163	LOC103870831; LOC103849710; LOC103850366; LOC103850789; LOC103851645; LOC103853196; LOC103832773; LOC103855313; LOC103855915; LOC103856701; LOC103858863; LOC103859466; LOC103859599; LOC103860785; LOC103848200; LOC117133689; LOC103863782; LOC103864390; LOC103865548; LOC103865958; LOC103866650; LOC103866871; LOC103868444; LOC103868914; LOC103849145; LOC103871139; LOC103871970; LOC103873232; LOC1038…
L7_S6 Vs L7_S1
id	term	ListHits	pval	Enrichment_score	Gene
brp00500	Starch and sucrose metabolism	60	1.19e-07	1.90597	LOC103868753; LOC103853404; LOC103861669; LOC103871863; LOC103838824; LOC103838831; LOC103851339; LOC103852641; LOC103854138; LOC103855592; LOC103855902; LOC103856465; LOC103858134; LOC103858505; LOC103858588; LOC103860895; LOC103860941; LOC103861317; LOC103861499; LOC103862944; LOC103864283; LOC103864328; LOC103865540; LOC103866139; LOC103867285; LOC103867879; LOC103868313; LOC103868568; LOC1038…
brp03030	DNA replication	23	3.66e-06	2.5129	LOC103852392; LOC103852416; LOC103853694; LOC103855752; LOC103858328; LOC103858780; LOC103860343; LOC103860462; LOC103861193; LOC103864126; LOC103864559; LOC103865926; LOC103827741; LOC103827885; LOC103829539; LOC103831035; LOC103833124; LOC103835735; LOC103836781; LOC103837365; LOC103838295; LOC103843463; LOC103849416
brp00941	Flavonoid biosynthesis	18	4.3e-06	2.82166	LOC103860424; LOC103850907; LOC103852437; LOC103855056; LOC103857323; LOC103857960; LOC103862317; LOC103865042; LOC103865848; LOC103867954; LOC103873165; LOC103873769; LOC103828167; LOC103833446; LOC103834443; LOC103839279; LOC103847118; LOC103847177
brp04075	Plant hormone signal transduction	103	7.01e-06	1.48545	LOC103854644; LOC103865897; LOC103870600; LOC103841511; LOC103844852; LOC103853851; LOC103860183; ARF9-1; LOC103863846; LOC103866974; LOC103827855; LOC103833878; LOC103835126; LOC103849715; LOC103852023; LOC103848567; LOC103853794; LOC103855287; LOC103857480; LOC103857977; LOC103859666; LOC103859804; LOC103860324; LOC103860400; LOC103860467; LOC103860664; LOC103861611; LOC103861847; LOC103862322;…
brp00520	Amino sugar and nucleotide sugar metabolism	50	1.93e-05	1.74177	LOC103861558; LOC103872569; LOC103847339; LOC103843385; LOC103843002; LOC103842932; LOC103850998; LOC103851587; LOC103853482; LOC103855348; LOC103856419; LOC103858948; LOC103861499; LOC103861976; LOC103862944; LOC103864283; LOC103864808; LOC103864918; LOC103866727; PMM; LOC103867413; LOC103867879; LOC103868430; LOC103869436; LOC103870249; LOC103870925; LOC103871125; GME; LOC103874945; LOC10382761…
brp00780	Biotin metabolism	12	3.23e-05	3.0904	LOC103853696; LOC103855855; LOC103856746; LOC103858066; LOC103860354; LOC103860355; LOC103863644; LOC103827740; LOC103831955; LOC103839618; LOC103837905; LOC103847272
brp00710	Carbon fixation in photosynthetic organisms	32	4.06e-05	1.9555	LOC103866289; LOC103870831; LOC103850055; LOC103851283; LOC103853201; LOC103855920; LOC103856701; LOC103859466; LOC103860785; LOC103848200; LOC103872153; LOC103866871; LOC103868444; LOC103868914; LOC103870225; LOC103848938; LOC103871139; LOC103873232; LOC103874433; LOC103832426; LOC103832683; LOC103833143; LOC103833678; LOC103835152; LOC103835672; LOC103835961; LOC103836575; LOC103839246; LOC1038…
brp00945	Stilbenoid, diarylheptanoid and gingerol biosynthesis	10	9.46e-05	3.13518	LOC103852437; LOC103857323; LOC103857960; LOC103862317; LOC103865042; LOC103865848; LOC103867954; LOC103828167; LOC103833446; LOC103834443
brp00240	Pyrimidine metabolism	24	0.000314	1.94452	LOC103853404; LOC103839011; LOC103845327; LOC103853542; LOC103859240; LOC103859763; LOC103862355; LOC103863231; LOC103864037; LOC103867409; LOC103871338; LOC103873747; LOC103875249; LOC103828798; LOC103829174; LOC103829953; LOC103829976; LOC103835128; LOC103835475; LOC103837465; LOC103837528; LOC103841868; LOC103845368; LOC103846659
brp00630	Glyoxylate and dicarboxylate metabolism	31	0.000436	1.76015	LOC103856643; LOC103858845; LOC103858933; LOC103842047; LOC103850951; LOC103853260; LOC103860985; LOC103862389; LOC103849205; LOC103863734; LOC103866666; LOC103867390; LOC103868444; LOC103874749; LOC103871139; LOC103872849; LOC103873232; LOC103829420; LOC103830434; LOC103832683; LOC103833575; LOC103834825; LOC103835672; LOC103835788; LOC103836575; LOC103837242; LOC103837641; LOC103839246; LOC1038…
brp04016	MAPK signaling pathway - plant	48	0.000761	1.53152	LOC103854644; LOC103844852; LOC103863846; LOC103833878; LOC103852729; LOC103853528; LOC103853542; LOC103854509; LOC103857206; LOC103857785; LOC103860400; LOC103861611; LOC103862389; LOC103864667; LOC103865203; WRKY; LOC103866264; LOC103867101; LOC103867653; LOC103870249; LOC103872721; LOC103872849; LOC103848042; LOC103874661; LOC103873747; LOC103873775; LOC103874395; LOC103827706; LOC103827826; L…
brp00270	Cysteine and methionine metabolism	40	0.000912	1.58482	LOC103851253; LOC103840754; LOC103851376; LOC103857074; LOC103851283; LOC103851914; LOC103852000; LOC103854642; LOC103855315; LOC103856800; LOC103857781; LOC103859011; LOC103860008; LOC103861830; LOC103848200; LOC103864404; LOC103849483; LOC103868444; LOC103869013; LOC103871139; LOC103871899; LOC103872037; LOC103872275; LOC103873035; LOC103873232; LOC103828704; LOC103832184; LOC103832683; LOC1038…
brp00260	Glycine, serine and threonine metabolism	26	0.004565	1.60243	LOC103851253; LOC103856643; LOC103840754; LOC103847839; LOC103851914; LOC103852803; LOC103853260; LOC103857781; LOC103859270; LOC103861915; LOC103863791; LOC103864163; LOC103864562; LOC103867390; LOC103874749; LOC103872275; LOC103872665; LOC103830434; LOC103830679; LOC103833575; LOC103835108; LOC103835672; LOC103835943; LOC103836728; LOC103837641; LOC103837956
brp00400	Phenylalanine, tyrosine and tryptophan biosynthesis	18	0.004839	1.75401	LOC103850170; LOC103851376; LOC103850294; LOC103851283; LOC103851454; LOC103852000; LOC103861830; LOC103848200; LOC103863791; LOC103864163; LOC103864307; LOC103873609; LOC103836728; LOC103837205; LOC103839088; LOC103842591; LOC103843407; LOC103845522
brp00250	Alanine, aspartate and glutamate metabolism	20	0.005914	1.67696	LOC103851253; LOC103851376; LOC103856372; LOC103834779; LOC103840193; LOC103851283; LOC103854027; LOC103856243; LOC103857781; LOC103848200; LOC103849205; LOC103863734; LOC103873584; LOC103874691; LOC103835108; LOC103835672; LOC103835961; LOC103837641; LOC103839459; LOC103846320
brp00920	Sulfur metabolism	16	0.006137	1.775	LOC103859677; LOC103854642; LOC103856800; LOC103860404; LOC103861274; LOC103862607; LOC103848153; LOC103863568; LOC103855196; LOC103871118; LOC103872801; LOC103873819; LOC103874044; LOC103827954; LOC103828707; LOC103847966
brp00290	Valine, leucine and isoleucine biosynthesis	10	0.007571	2.00303	LOC103831845; LOC103847839; LOC103850918; LOC103851035; LOC103853243; LOC103859270; LOC103866695; LOC103873035; LOC103828655; LOC103868121
brp00051	Fructose and mannose metabolism	22	0.007773	1.60243	LOC103866289; LOC103868032; LOC103872569; LOC103843385; LOC103855348; LOC103856808; LOC103861976; LOC103862944; LOC103872153; PMM; LOC103867879; LOC117133897; LOC103828273; LOC103830217; LOC103831107; LOC103833143; LOC103835152; LOC103837689; LOC103841032; LOC103841225; LOC103842537; LOC103842585
brp00261	Monobactam biosynthesis	6	0.010659	2.27713	LOC103851914; LOC103858112; LOC103866117; LOC103872275; LOC103872801; LOC103827954
brp00905	Brassinosteroid biosynthesis	5	0.011484	2.40364	LOC103828198; LOC103842602; LOC103850594; LOC103870101; LOC103829630
T4_S2 Vs T4_S1
id	term	ListHits	pval	Enrichment_score	Gene
brp00460	Cyanoamino acid metabolism	17	2.15e-06	3.33195	LOC103858933; LOC103853781; LOC103840193; LOC103848211; LOC103828204; NIT-T1; NIT-T4; LOC103859306; LOC103864958; LOC103866139; LOC103866799; LOC103869850; LOC103870188; LOC103848073; LOC103835599; LOC103841864; LOC103841966
brp00940	Phenylpropanoid biosynthesis	33	6.99e-06	2.17243	LOC103869607; LOC103852874; LOC103848211; LOC103828204; LOC103842763; LOC103850580; LOC103851641; LOC103852437; LOC103853214; LOC103856729; LOC103249155; LOC103859306; LOC103861933; LOC103862471; LOC103863954; LOC103864346; LOC103864958; LOC103865666; LOC103865667; LOC103866139; LOC103866799; LOC103869197; LOC103870188; LOC103873087; LOC103873829; LOC103829577; LOC103835599; LOC103837014; LOC1038…
brp00910	Nitrogen metabolism	13	5.3e-05	3.11418	LOC103858933; LOC103833494; LOC103839002; NIT-T1; LOC103849205; LOC103870985; LOC103871558; LOC103873434; LOC103848073; LOC103844354; LOC103836132; LOC103841201; LOC103846320
brp00906	Carotenoid biosynthesis	10	5.71e-05	3.66973	LOC103863442; LOC103853629; LOC103856237; LOC103856778; LOC103859576; LOC103849374; LOC103871215; LOC103839129; LOC103845139; LOC103846262
brp00073	Cutin, suberine and wax biosynthesis	11	0.000136	3.16209	LOC103844166; LOC103851611; LOC103857486; LOC103865264; LOC103865622; LOC103866938; LOC103867540; LOC103873656; LOC103873767; LOC103830877; LOC103836926
brp04075	Plant hormone signal transduction	48	0.000167	1.65578	LOC103854644; LOC103841511; LOC103843292; LOC103844852; LOC103860183; LOC103833878; LOC103849715; LOC103850347; LOC103851777; LOC103851955; LOC103852676; LOC103848567; LOC103857039; LOC103858039; LOC103858828; LOC103860643; LOC103862322; LOC103864444; LOC103865754; LOC103865880; LOC103866295; LOC103866551; LOC103867300; LOC103870220; LOC103871448; LOC103871817; LOC103871836; LOC103873174; LOC1038…
brp04712	Circadian rhythm - plant	11	0.000301	2.91885	LOC117131903; LOC103855006; LOC103855775; LOC103860589; LOC103866432; LOC103874677; LOC103874198; LOC103865427; LOC103837378; LOC103846381; LOC103847150
brp00380	Tryptophan metabolism	15	0.001006	2.23031	LOC103853878; LOC103869258; NIT-T1; LOC103854526; LOC103860090; LOC103862462; LOC103862605; LOC103864341; LOC103873180; LOC103848073; LOC103831884; LOC103833480; LOC103835554; LOC103835481; LOC103842998
brp00330	Arginine and proline metabolism	12	0.001123	2.43498	LOC103869258; LOC103853354; LOC103851201; LOC103861899; LOC103862462; LOC103865090; LOC103865746; LOC103867010; LOC103873180; LOC103834394; LOC103834925; LOC103837228
brp00905	Brassinosteroid biosynthesis	4	0.001184	4.5994	LOC103868633; LOC103842602; LOC103862467; LOC103829630
brp00966	Glucosinolate biosynthesis	7	0.001254	3.17722	LOC103853878; LOC103862605; LOC103864341; BCAT4-2; LOC103831884; LOC103835554; LOC103868123
brp00250	Alanine, aspartate and glutamate metabolism	12	0.001255	2.40666	LOC103834779; LOC103839002; LOC103840193; LOC103857781; LOC103849205; LOC103865090; LOC103869111; LOC103869850; LOC103873925; LOC103837641; LOC103846320; LOC103846459
brp00903	Limonene and pinene degradation	3	0.002653	4.70393	LOC103869258; LOC103862462; LOC103873180
brp00561	Glycerolipid metabolism	14	0.002743	2.08162	LOC103869258; LOC103852752; LOC103850695; LOC103853254; LOC103855549; LOC103862462; LOC103863035; LOC103867137; LOC103870350; LOC103873180; LOC103827601; LOC103830434; LOC103840179; LOC103844589
brp00500	Starch and sucrose metabolism	23	0.003024	1.74757	LOC103861669; LOC103848211; LOC103828204; LOC103851339; LOC103852319; LOC103853109; LOC103868221; LOC103857369; LOC103858588; LOC103859306; LOC103860895; LOC103864958; LOC103866139; LOC103866799; LOC103868568; LOC103870118; LOC103870188; LOC103873279; LOC103833505; LOC103835599; LOC103836761; LOC103841864; LOC103845691
brp00130	Ubiquinone and other terpenoid-quinone biosynthesis	9	0.003101	2.46396	LOC103866981; LOC103851620; LOC103852000; LOC103861830; LOC103868682; LOC103869197; LOC103835877; LOC103843547; LOC103844028
brp00030	Pentose phosphate pathway	11	0.003109	2.25863	LOC103875228; LOC103863263; LOC103864104; LOC103864532; LOC103829082; LOC103833143; LOC103835152; LOC103836338; LOC103838225; LOC103841316; LOC103843039
brp00310	Lysine degradation	7	0.00335	2.74396	LOC103869258; LOC103849713; LOC103854526; LOC103862462; LOC103867384; LOC103873180; LOC103874302
brp00340	Histidine metabolism	5	0.007827	2.7819	LOC103869258; LOC103828719; LOC103862462; LOC103873180; LOC103838694
brp00480	Glutathione metabolism	16	0.009264	1.75773	LOC103871729; LOC103853781; LOC103868203; LOC103858256; LOC103860476; LOC103862090; LOC103862778; LOC103864104; LOC103864966; LOC103872505; LOC103829082; LOC103830525; LOC103830526; LOC103836338; LOC103837644; LOC103838225
T4_S3 Vs T4_S1
id	term	ListHits	pval	Enrichment_score	Gene
brp00270	Cysteine and methionine metabolism	55	1.14e-06	1.8251	LOC103840754; LOC103851376; LOC103857074; LOC103860794; LOC103875438; LOC103832114; LOC103828203; LOC103851137; LOC103851201; LOC103851283; LOC103851914; LOC103856056; LOC103856274; LOC103856350; LOC103857642; LOC103857781; LOC103859011; LOC103859070; LOC103859706; LOC103860008; LOC103862328; LOC103848186; LOC103862931; LOC103863580; LOC103865090; LOC103866104; LOC103867247; LOC103868301; LOC1038…
brp00780	Biotin metabolism	15	1.21e-06	3.23541	LOC103853696; LOC103855855; LOC103856746; LOC103858066; LOC103860354; LOC103860355; LOC103864335; LOC103866710; LOC103827740; LOC103829087; LOC103830674; LOC103839618; LOC103837905; LOC103845194; LOC103847272
brp00400	Phenylalanine, tyrosine and tryptophan biosynthesis	28	2.52e-06	2.28519	LOC103850170; LOC103854257; LOC103851376; LOC103849983; LOC103850294; LOC103851283; LOC103852737; LOC103859154; LOC103859235; LOC103860298; LOC103861672; LOC103864337; LOC103864806; LOC103865090; LOC103868301; LOC103830932; LOC103835440; LOC103835703; LOC103836212; LOC103836728; LOC103837846; LOC103839088; LOC103869052; LOC103841367; LOC103842224; LOC103842591; LOC103843407; LOC103845742
brp00051	Fructose and mannose metabolism	34	3.97e-06	2.07415	LOC103850396; LOC103868032; LOC103843385; LOC103852926; LOC103855348; LOC103857369; VTC1; LOC103861979; LOC103861976; LOC103863263; LOC103872153; LOC103864220; LOC103864267; LOC103865745; LOC103866239; PMM; LOC103868622; LOC103870907; LOC103872038; LOC103872883; LOC103829612; LOC103831107; LOC103831949; LOC103833143; LOC103835152; LOC103837987; LOC103841316; LOC103842552; LOC103842585; LOC1038434…
brp00520	Amino sugar and nucleotide sugar metabolism	59	4.22e-06	1.72138	LOC103857749; LOC103861558; LOC103847339; LOC103843385; LOC103842932; LOC103850998; LOC103851587; LOC103852926; LOC103853482; LOC103854620; LOC103855248; LOC103855348; LOC103856261; LOC103857369; LOC103857802; VTC1; LOC103858080; LOC103858083; LOC103861499; LOC103861979; LOC103861976; LOC103862773; LOC103863181; LOC103864220; LOC103865678; LOC103865745; LOC103866239; PMM; LOC103867413; LOC1038684…
brp04712	Circadian rhythm - plant	25	5.31e-06	2.32286	LOC117131903; LOC103850763; LOC103850907; LOC103854859; LOC103855006; LOC103855775; LOC103860589; LOC103864705; LOC103866432; LOC103871728; LOC103874677; LOC103874198; LOC103874318; LOC103836661; LOC103836793; LOC103837062; LOC103865427; LOC103837378; CRY1; LOC103249168; LOC103844616; LOC103844260; LOC103846381; HY5; LOC103847150
brp00260	Glycine, serine and threonine metabolism	38	5.91e-06	1.96152	LOC103856643; LOC103840754; LOC103870046; LOC103851914; LOC103853105; LOC103868133; LOC103856056; LOC103857558; LOC103857781; LOC103859270; LOC103859689; LOC103860370; LOC103861672; LOC103861915; LOC103862328; LOC103863581; LOC103867390; LOC103874749; LOC103871606; LOC103830434; LOC103830855; LOC103833148; LOC103833801; LOC103834426; LOC103834704; LOC103834946; LOC103835108; LOC103835892; LOC1038…
brp03030	DNA replication	25	7.4e-06	2.28766	LOC103858140; LOC103852392; LOC103852416; LOC103855752; LOC103858328; LOC103858780; LOC103860343; LOC103860462; LOC103860562; LOC103861193; LOC103864126; LOC103864559; LOC103865926; LOC103867044; LOC103871561; LOC103827741; LOC103827885; LOC103850238; LOC103832343; LOC103833124; LOC103835735; LOC103836781; LOC103837365; LOC103843463; LOC103849416
brp00906	Carotenoid biosynthesis	19	2.2e-05	2.44147	LOC103863442; LOC103842019; LOC103851090; LOC103853629; LOC103856237; LOC103859576; LOC103859803; LOC103860984; PDS; LOC103849374; LOC103868505; LOC103869474; LOC103870025; LOC103871211; LOC103871215; LOC103871599; LOC103837729; LOC103845139; LOC103846262
brp00460	Cyanoamino acid metabolism	28	0.000114	1.92164	LOC103856643; LOC103858933; LOC103853781; LOC103838824; LOC103838831; LOC103828204; NIT-T1; LOC103851390; NIT-T4; LOC103855592; LOC103859306; LOC103861250; LOC103861251; LOC103861882; LOC103863581; LOC103864958; LOC103866139; LOC103866799; LOC103870188; LOC103848073; LOC103830855; LOC103833148; LOC103835599; LOC103841864; LOC103841966; LOC103842079; LOC103846819; LOC103847250
brp00061	Fatty acid biosynthesis	23	0.000282	1.95644	LOC103840132; LOC103853696; LOC103855855; LOC103856142; LOC103856193; LOC103857757; LOC103858091; LOC103860354; LOC103860355; LOC103863650; LOC103864335; LOC103867972; LOC103827740; LOC103828582; LOC103829087; LOC103830674; LOC103831049; LOC103836386; LOC103838380; LOC103839618; LOC103837905; LOC103846343; LOC103846406
brp00330	Arginine and proline metabolism	26	0.000382	1.84736	LOC103851376; LOC103853354; LOC103851201; LOC103851283; LOC103856027; LOC103856099; LOC103856350; LOC103858041; LOC103858497; LOC103861577; LOC103862369; LOC103865090; LOC103865746; LOC103867010; LOC103872941; LOC103873180; LOC103874691; LOC103874104; LOC103875050; LOC103845927; LOC103833133; LOC103834394; LOC103834925; LOC103837228; LOC103841472; LOC103845742
brp00250	Alanine, aspartate and glutamate metabolism	26	0.00047	1.82587	LOC103859513; LOC103851376; LOC103856372; LOC103834779; LOC103839002; LOC103839037; LOC103851283; LOC103855856; LOC103857781; LOC103860370; LOC103861509; LOC103849205; LOC103865090; LOC103869111; LOC103869333; LOC103873584; LOC103874691; LOC103873925; LOC103846036; LOC103830112; LOC103833698; LOC103835108; LOC103837641; LOC103841669; LOC103845742; LOC103846459
brp00500	Starch and sucrose metabolism	56	0.000552	1.4899	LOC103868753; LOC103852049; LOC103853404; LOC103861669; LOC103868361; LOC103838824; LOC103838831; LOC103842569; LOC103828204; LOC103851339; LOC103851390; LOC103852319; LOC103853109; LOC103868221; LOC103855592; LOC103855850; LOC103855902; LOC103857369; LOC103858134; LOC103858588; LOC103859306; LOC103860895; LOC103861250; LOC103861251; LOC103861499; LOC103864958; LOC103866139; LOC103866799; LOC1038…
brp00966	Glucosinolate biosynthesis	14	0.000619	2.22505	LOC103853878; LOC103875438; LOC103850918; LOC103854915; MAM3-1; LOC103862605; LOC103863599; LOC103865912; LOC103871365; LOC103872429; LOC103872656; LOC103831884; LOC103835554; LOC103840711
brp00350	Tyrosine metabolism	19	0.000665	1.97843	LOC103851376; LOC103851283; LOC103851993; LOC103852737; LOC103868133; LOC103864337; LOC103865090; LOC103868301; LOC103827521; LOC103827942; LOC103828183; LOC103833801; LOC103833534; LOC103839444; LOC103842224; LOC103842591; LOC103843547; LOC103844028; LOC103845742
brp00010	Glycolysis / Gluconeogenesis	47	0.000777	1.52609	LOC103850396; LOC103870046; LOC103870831; LOC103875118; LOC103838909; LOC103853105; LOC103853196; LOC103855005; LOC103856758; LOC103857629; LOC103859689; LOC103860785; LOC103861434; LOC103861499; LOC103862585; LOC103863263; LOC103872153; LOC103864267; LOC103864532; LOC103868622; LOC103869626; LOC103848938; LOC103872038; LOC103872883; LOC103873180; LOC103875341; LOC103827942; LOC103829597; LOC1038…
brp00360	Phenylalanine metabolism	16	0.001177	2.01314	LOC103851376; LOC103851283; LOC103852737; LOC103868133; LOC103864245; LOC103864337; LOC103865090; LOC103868301; LOC103828183; LOC103833801; LOC103841251; LOC103842224; LOC103842591; LOC103843547; LOC103844028; LOC103845742
brp00920	Sulfur metabolism	20	0.001293	1.85829	LOC103871853; LOC103847432; LOC103855221; LOC103859070; LOC103860404; LOC103862931; LOC103866104; LOC103849160; LOC103870949; LOC103855196; LOC103872801; LOC103873815; LOC103874110; LOC103832400; LOC103832545; LOC103833778; OASA4; LOC103847966; LOC103841966; LOC103844892
brp00100	Steroid biosynthesis	18	0.00143	1.90719	LOC103836007; LOC103836099; LOC103850891; LOC103855549; LOC103856028; LOC103862364; LOC103862654; LOC103872154; LOC103869418; LOC103870908; LOC103874805; LOC103850274; LOC103830087; LOC103832876; LOC103836218; LOC103836444; LOC103842157; LOC103847336
T4_S4 Vs T4_S1
id	term	ListHits	pval	Enrichment_score	Gene
brp00061	Fatty acid biosynthesis	44	1.05e-08	2.02639	LOC103861474; LOC103840132; LOC103828233; LOC103852226; LOC103853696; LOC103853828; LOC103855855; LOC103856142; LOC103856193; LOC103857757; LOC103858091; LOC103858136; LOC103860006; LOC103860266; LOC103860297; LOC103860306; LOC103860354; LOC103860355; LOC103863566; LOC103863644; LOC103863650; LOC103864335; LOC103865021; LOC103866817; LOC103867972; LOC103868651; LOC103854439; LOC103870910; LOC1038…
brp03010	Ribosome	231	4.45e-06	1.26522	LOC103834204; LOC103843792; LOC103856798; LOC103861282; LOC103863473; LOC103869254; LOC103871452; LOC103827745; LOC103874976; LOC103832098; LOC103833685; LOC103849785; LOC103845892; LOC103845969; LOC103848258; LOC103849728; LOC103849917; LOC103849912; LOC103850022; LOC103249169; LOC103850047; LOC103850054; LOC103850454; LOC103850467; LOC103850516; LOC103850644; LOC103850975; LOC103851029; LOC1038…
brp00780	Biotin metabolism	19	9.86e-06	2.21883	LOC103828233; LOC103853696; LOC103855855; LOC103856746; LOC103860306; LOC103860354; LOC103860355; LOC103863644; LOC103864335; LOC103866710; LOC103827740; LOC103829087; LOC103830674; LOC103835584; LOC103839618; LOC103839059; LOC103837905; LOC103845194; LOC103847272
brp00100	Steroid biosynthesis	32	1.65e-05	1.83571	LOC103836007; LOC103836099; LOC103836950; LOC103843392; LOC103850891; LOC103853483; LOC103855549; LOC103856028; LOC103858451; LOC103858971; LOC103860345; LOC103862364; LOC103862654; LOC103872154; LOC103864397; LOC103869418; LOC103870908; LOC103871918; LOC103874805; LOC103828480; LOC103828738; LOC103829457; LOC103850274; LOC103830087; LOC103832876; LOC103834400; LOC103836218; LOC103836444; LOC1038…
brp00071	Fatty acid degradation	37	6.68e-05	1.68034	LOC103853925; LOC103861474; LOC103869185; LOC103849627; LOC103854526; LOC103854565; LOC103857580; LOC103860006; LOC103860297; LOC103861864; LOC103863566; LOC103865244; LOC103867566; LOC103868651; LOC103870717; LOC103870719; LOC103854439; LOC103873180; LOC103873557; LOC103873937; LOC103874524; LOC103827942; LOC103829330; LOC103830574; LOC103832166; LOC103832634; LOC103833133; LOC103833439; LOC1038…
brp00340	Histidine metabolism	19	9.74e-05	2.00411	LOC103866702; LOC103828719; LOC103834546; LOC103852737; LOC103868741; LOC103869038; LOC103873180; LOC103873557; LOC103873805; LOC103832256; LOC103832634; LOC103833133; LOC103833314; LOC103835143; LOC103835648; LOC103837505; LOC103838694; LOC103840211; LOC103840735
brp00592	alpha-Linolenic acid metabolism	36	0.000247	1.61253	LOC103853925; LOC103857769; LOC103869185; LOC103849627; LOC103853040; LOC103854565; LOC103855549; LOC103857580; LOC103860780; LOC103861062; LOC103861864; LOC103865244; LOC103867566; LOC103868431; LOC103870717; LOC103870978; LOC103872765; LOC103873937; LOC103829425; LOC103829426; LOC103830087; LOC103830390; LOC103830574; LOC103830997; LOC103830995; LOC103830994; LOC103830993; LOC103831021; LOC1038…
brp00280	Valine, leucine and isoleucine degradation	37	0.000292	1.5919	LOC103851253; LOC103870046; LOC103875438; LOC103840132; LOC103852707; LOC103853500; LOC103853988; LOC103854526; LOC103854565; LOC103855358; LOC103855815; LOC103857781; LOC103858342; LOC103859327; LOC103859689; LOC103865244; LOC103867566; LOC103870719; LOC103871365; LOC103871787; LOC103873180; LOC103873424; LOC103873557; LOC103832583; LOC103832634; LOC103833133; LOC103834444; LOC103834589; LOC1038…
brp00620	Pyruvate metabolism	55	0.000652	1.42732	LOC103870046; LOC103870831; LOC103875118; LOC103852067; LOC103852176; LOC103854526; LOC103855478; LOC103856142; LOC103856193; LOC103856701; LOC103857757; LOC103858069; LOC103858863; LOC103859599; LOC103859689; LOC103860785; LOC103862585; LOC103864103; LOC103865958; LOC103866650; LOC103867884; LOC103868444; LOC103869727; LOC103871796; LOC103871929; LOC103873180; LOC103873232; LOC103873557; LOC1038…
brp00010	Glycolysis / Gluconeogenesis	76	0.001007	1.33607	LOC103864004; LOC103861392; LOC103862344; LOC103863671; LOC103870046; LOC103870831; LOC103875118; LOC103838909; LOC103852067; LOC103852176; LOC103853105; LOC103853196; LOC103832773; LOC103855005; LOC103856758; LOC103856808; LOC103857629; LOC103857735; LOC103858904; LOC103859689; LOC103860785; LOC103861434; LOC103861499; LOC103862585; LOC103863263; LOC103872153; LOC103864532; LOC103865548; LOC1038…
brp00270	Cysteine and methionine metabolism	74	0.001354	1.3295	LOC103851253; LOC103840754; LOC103851376; LOC103857074; LOC103871539; LOC103875438; LOC103832114; LOC103851201; LOC103851914; LOC103855915; LOC103856056; LOC103856274; LOC103856350; LOC103857642; LOC103857781; LOC103858959; LOC103859070; LOC103859327; LOC103859706; LOC103859810; LOC103860008; LOC103861360; LOC103861830; LOC103848200; LOC103848186; LOC103862824; LOC103862931; LOC103863064; LOC1038…
brp00072	Synthesis and degradation of ketone bodies	6	0.001458	2.45239	LOC103853500; LOC103854526; LOC103858342; LOC103837242; LOC103839509; LOC103828819
brp03030	DNA replication	31	0.00166	1.53584	LOC103852392; LOC103852416; LOC103853694; LOC103855752; LOC103858328; LOC103858780; LOC103860343; LOC103860462; LOC103860562; LOC103861193; LOC103861831; LOC103864126; LOC103864559; LOC103865926; LOC103867044; LOC103869549; LOC103871543; LOC103871561; LOC103871760; LOC103874470; LOC103827741; LOC103827885; LOC103829668; LOC103832343; LOC103833124; LOC103835735; LOC103836781; LOC103837365; LOC1038…
brp00520	Amino sugar and nucleotide sugar metabolism	82	0.002012	1.2953	LOC103850131; LOC103861558; LOC103862344; LOC103872569; LOC103832079; LOC103841815; LOC103847339; LOC103843385; LOC103842932; LOC103850998; LOC103851587; LOC103852926; LOC103853482; LOC103854620; LOC103856139; LOC103856155; LOC103856261; LOC103856419; LOC103856639; LOC103857369; LOC103857802; VTC1; LOC103858172; LOC103858193; LOC103858555; LOC103860013; LOC103860270; LOC103861499; LOC103861964; L…
brp00920	Sulfur metabolism	30	0.002705	1.50916	LOC103871539; LOC103871853; LOC103847432; LOC103851965; LOC103859070; LOC103859351; LOC103859979; LOC103860404; LOC103862607; LOC103862824; LOC103862931; LOC103866104; LOC103870196; LOC103849160; LOC103870949; LOC103855196; LOC103871006; LOC103872432; LOC103872801; LOC103873815; LOC103874110; LOC103832400; LOC103832545; LOC103832661; LOC103833776; LOC103833778; OASA4; LOC103847966; LOC103841966; …
brp00500	Starch and sucrose metabolism	88	0.003081	1.26761	LOC103868753; LOC103852049; LOC103861669; LOC103862344; LOC103871863; LOC103829706; LOC103838831; LOC103842569; LOC103828204; LOC103851339; LOC103851390; LOC103852148; LOC103852319; LOC103852641; LOC103853109; LOC103868221; LOC103854051; LOC103854138; LOC103855280; LOC103855592; LOC103855902; LOC103857369; LOC103858134; LOC103858555; LOC103858588; LOC103859306; LOC103860025; LOC103860895; LOC1038…
brp00591	Linoleic acid metabolism	11	0.003341	1.89307	LOC103844546; LOC103855549; LOC103868431; LOC103830087; LOC103830390; LOC103830997; LOC103830995; LOC103830994; LOC103830993; LOC103831021; LOC103847336
brp00250	Alanine, aspartate and glutamate metabolism	36	0.009518	1.36878	LOC103859513; LOC103851253; LOC103851376; LOC103856372; LOC103839002; LOC103851053; LOC103852593; LOC103855726; LOC103855856; LOC103855915; LOC103856243; LOC103857781; LOC103859327; LOC103860013; LOC103860993; LOC103861509; LOC103848200; LOC103849205; LOC103863734; LOC103865090; LOC103869333; LOC103873256; LOC103873584; LOC103873925; LOC103846036; LOC103831592; LOC103832828; LOC103833698; LOC1038…
brp00561	Glycerolipid metabolism	46	0.014024	1.29667	LOC103850131; LOC103852752; LOC103872340; LOC103837663; LOC103848085; LOC103850695; LOC103850885; LOC103852928; LOC103855005; LOC103855549; LOC103855780; LOC103857735; LOC103860711; LOC103862083; LOC103863035; LOC103867160; LOC103867161; LOC103869518; LOC103870321; LOC103870350; LOC103870909; LOC103855165; LOC103873180; LOC103873557; LOC103873784; LOC103828372; LOC103830087; LOC103830434; LOC1038…
brp00350	Tyrosine metabolism	25	0.015152	1.40942	LOC103851376; LOC103839873; LOC103851993; LOC103852737; LOC103868133; LOC103855915; LOC103861830; LOC103848200; LOC103864337; LOC103865090; LOC103868301; LOC103827521; LOC103827942; LOC103828183; LOC103829330; LOC103830574; LOC103832256; LOC103832166; LOC103835700; LOC103838043; LOC103839444; LOC103841091; LOC103842591; LOC103843547; LOC103844028
T4_S5 Vs T4_S1
id	term	ListHits	pval	Enrichment_score	Gene
brp03010	Ribosome	249	2.28e-07	1.28948	LOC103834204; LOC103843792; LOC103856798; LOC103861282; LOC103863473; LOC103866830; LOC103869655; LOC103827745; LOC103874976; LOC103833685; LOC103849785; LOC103845892; LOC103845969; LOC103848258; LOC103849728; LOC103849917; LOC103849912; LOC103850022; LOC103249169; LOC103850047; LOC103850054; LOC103850454; LOC103850516; LOC103850644; LOC103850975; LOC103851029; LOC103851443; LOC103851540; LOC1038…
brp00780	Biotin metabolism	20	4.4e-06	2.20832	LOC103828233; LOC103853696; LOC103855855; LOC103856746; LOC103858066; LOC103860306; LOC103860354; LOC103860355; LOC103863644; LOC103864335; LOC103866710; LOC103827740; LOC103829087; LOC103830674; LOC103831955; LOC103835584; LOC103839618; LOC103839059; LOC103837905; LOC103845194
brp00061	Fatty acid biosynthesis	39	2.43e-05	1.69823	LOC103861474; LOC103840132; LOC103828233; LOC103851039; LOC103853696; LOC103855855; LOC103856142; LOC103856193; LOC103857757; LOC103858136; LOC103858976; LOC103860006; LOC103860266; LOC103860306; LOC103860354; LOC103860355; LOC103863644; LOC103863650; LOC103864335; LOC103866817; LOC103867972; LOC103868651; LOC103854439; LOC103874524; LOC103827740; LOC103828582; LOC103829087; LOC103830564; LOC1038…
brp00520	Amino sugar and nucleotide sugar metabolism	91	0.000151	1.35913	LOC103857749; LOC103858314; LOC103861558; LOC103862344; LOC103870085; LOC103872569; LOC103832079; LOC103841815; LOC103847339; LOC103843385; LOC103843002; LOC103842932; LOC103850998; LOC103852926; LOC103853482; LOC103854620; LOC103855248; LOC103856139; LOC103856261; LOC103856419; LOC103856639; LOC103857802; VTC1; LOC103858172; LOC103858576; LOC103860010; LOC103860013; LOC103860270; LOC103861499; L…
brp03030	DNA replication	34	0.000384	1.59266	LOC103843883; LOC103852392; LOC103852416; LOC103855752; LOC103858328; LOC103858780; LOC103860343; LOC103860462; LOC103860562; LOC103861193; LOC103864126; LOC103864559; LOC103865926; LOC103867044; LOC103871543; LOC103871561; LOC103871760; LOC103874470; LOC103827741; LOC103827885; LOC103829668; LOC103850238; LOC103831035; LOC103831125; LOC103832343; LOC103833124; LOC103834761; LOC103835735; LOC1038…
brp00670	One carbon pool by folate	18	0.000849	1.79515	LOC103856643; LOC103836808; LOC103868219; LOC103863581; LOC103866772; LOC103867396; LOC103868620; LOC103871345; LOC103830238; LOC103830855; LOC103831657; LOC103833148; LOC103833575; LOC103836204; LOC103869084; LOC103841853; LOC103843220; LOC103846608
brp00340	Histidine metabolism	18	0.000849	1.79515	LOC103866702; LOC103828719; LOC103834546; LOC103852737; LOC103863841; LOC103868741; LOC103869038; LOC103873180; LOC103873557; LOC103873805; LOC103832256; LOC103832634; LOC103833314; LOC103835143; LOC103837505; LOC103838694; LOC103840211; LOC103840735
brp00531	Glycosaminoglycan degradation	8	0.001064	2.24847	LOC103850890; LOC103854670; LOC103863181; LOC103872148; LOC103874914; LOC103830770; LOC103833744; LOC103847113
brp00071	Fatty acid degradation	35	0.001336	1.50288	LOC103853925; LOC103861474; LOC103869185; LOC103849627; LOC103854526; LOC103854565; LOC103854788; LOC103860006; LOC103861864; LOC103865244; LOC103867566; LOC103868651; LOC103870717; LOC103870719; LOC103854439; LOC103873180; LOC103873557; LOC103873937; LOC103874524; LOC103827804; LOC103827942; LOC103829330; LOC103830564; LOC103830574; LOC103832166; LOC103832634; LOC103833439; LOC103835700; LOC1038…
brp00592	alpha-Linolenic acid metabolism	35	0.001827	1.48229	LOC103853925; LOC103857769; LOC103869185; LOC103849627; LOC103854565; LOC103855549; LOC103860780; LOC103861062; LOC103861864; LOC103865244; LOC103867566; LOC103868431; LOC103870717; LOC103870978; LOC103872839; LOC103873937; LOC103875352; LOC103829425; LOC103829426; LOC103830390; LOC103830574; LOC103830737; LOC103830997; LOC103830995; LOC103830993; LOC103831021; LOC103832166; LOC103859168; LOC1038…
brp00500	Starch and sucrose metabolism	93	0.002235	1.26662	LOC103868753; LOC103852049; LOC103861669; LOC103862344; LOC103868361; LOC103871863; LOC103831159; LOC103838831; LOC103842569; LOC103848211; LOC103828204; LOC103851339; LOC103851390; LOC103852148; LOC103852319; LOC103852641; LOC103853109; LOC103868221; LOC103854138; LOC103855280; LOC103855592; LOC103855902; LOC103855926; LOC103858134; LOC103858588; LOC103859306; LOC103860025; LOC103860895; LOC1038…
brp00620	Pyruvate metabolism	55	0.002791	1.34953	LOC103870046; LOC103870831; LOC103875118; LOC103850366; LOC103851039; LOC103851645; LOC103852067; LOC103852176; LOC103854526; LOC103855478; LOC103856142; LOC103856193; LOC103856701; LOC103857757; LOC103858069; LOC103858863; LOC103859599; LOC103859689; LOC103859986; LOC103860785; LOC103862585; LOC103864103; LOC103865958; LOC103866071; LOC103866650; LOC103868444; LOC103870900; LOC103871139; LOC1038…
brp03410	Base excision repair	25	0.003021	1.54582	LOC103874059; LOC103853256; LOC103860053; LOC103858328; LOC103860732; LOC103849063; LOC103865926; LOC103869541; LOC103870233; LOC103870283; LOC103871543; LOC103871561; LOC103871760; LOC103872750; LOC103874470; LOC103829668; LOC103830461; LOC103831125; LOC103831969; LOC103832343; LOC103832451; LOC103868089; LOC103843415; LOC103843463; LOC103845539
brp00051	Fructose and mannose metabolism	44	0.004163	1.37406	LOC103866271; LOC103866006; LOC103868032; LOC103872569; LOC103843385; LOC103852926; LOC103832773; LOC103856808; VTC1; LOC103858576; LOC103861979; LOC103861976; LOC103863263; LOC103864220; LOC103864267; LOC103865548; LOC103865745; LOC103866239; PMM; LOC103868622; LOC103870907; LOC103872038; LOC103872883; LOC103873862; LOC103827616; LOC103829612; LOC103830217; LOC103831107; LOC103831949; LOC1038328…
brp00100	Steroid biosynthesis	27	0.006049	1.46446	LOC103836007; LOC103836099; LOC103860313; LOC103836950; LOC103843392; LOC103850891; LOC103853483; LOC103855549; LOC103856028; LOC103858451; LOC103858971; LOC103860345; LOC103862654; LOC103869418; LOC103871918; LOC103874805; LOC103828738; LOC103829457; LOC103850274; LOC103832876; LOC103834400; LOC103836218; LOC103836444; LOC103842157; LOC103842220; LOC103843947; LOC103847336
brp00920	Sulfur metabolism	30	0.006902	1.42691	LOC103859677; LOC103869390; LOC103871539; LOC103871853; LOC103847432; LOC103851965; LOC103854642; LOC103859070; LOC103860404; LOC103861274; LOC103862824; LOC103862931; LOC103866104; LOC103868958; LOC103849160; LOC103870949; LOC103855196; LOC103871006; LOC103872432; LOC103872801; LOC103873815; LOC103874044; LOC103832400; LOC103832661; LOC103833776; LOC103833778; OASA4; LOC103837510; LOC103839826; …
brp00350	Tyrosine metabolism	27	0.008146	1.43921	LOC103854232; LOC103871484; LOC103839873; LOC103851993; LOC103852000; LOC103852737; LOC103868133; LOC103854788; LOC103855915; LOC103861830; LOC103864337; LOC103868301; LOC103827521; LOC103827804; LOC103827942; LOC103828183; LOC103829330; LOC103830574; LOC103832256; LOC103832166; LOC103835700; LOC103838043; LOC103839444; LOC103837904; LOC103842591; LOC103843547; LOC103844028
brp00010	Glycolysis / Gluconeogenesis	75	0.008262	1.24663	LOC103866271; LOC103861392; LOC103862344; LOC103863671; LOC103866006; LOC103870046; LOC103870831; LOC103875118; LOC103838909; LOC103849710; LOC103850055; LOC103852067; LOC103852176; LOC103853105; LOC103853196; LOC103832773; LOC103854788; LOC103855005; LOC103856758; LOC103856808; LOC103857629; LOC103857735; LOC103858904; LOC103859466; LOC103859689; LOC103859986; LOC103860785; LOC103861434; LOC1038…
brp00941	Flavonoid biosynthesis	22	0.009461	1.47861	LOC103860424; LOC103865968; LOC103870149; LOC103850907; LOC103855056; LOC103856727; LOC103856729; LOC103857322; LOC103861341; LOC103865042; LOC103865043; LOC103865848; LOC103867954; LOC103873769; LOC103830010; LOC103833446; LOC103834443; LOC103835436; LOC103836793; LOC103839279; LOC103841041; LOC103847118
brp00400	Phenylalanine, tyrosine and tryptophan biosynthesis	33	0.009726	1.37871	LOC103850170; LOC103846297; LOC103849983; LOC103850294; LOC103852000; LOC103852737; LOC103855915; LOC103858170; LOC103859154; LOC103859235; LOC103860298; LOC103861830; LOC103864337; LOC103864806; LOC103866199; LOC103867748; LOC103868301; LOC103870648; LOC103871931; LOC103832256; LOC103835440; LOC103835703; LOC103836212; LOC103836728; LOC103837846; LOC103838043; LOC103839088; LOC103869052; LOC1038…
T4_S6 Vs T4_S1
id	term	ListHits	pval	Enrichment_score	Gene
brp00710	Carbon fixation in photosynthetic organisms	41	1.25e-06	2.00515	LOC103866289; LOC103870831; LOC103850055; LOC103851283; LOC103852702; LOC103853196; LOC103853201; LOC103832793; LOC103855920; LOC103858863; LOC103859466; LOC103859599; LOC103860785; LOC103863263; LOC103872153; LOC103863779; LOC103866871; LOC103867569; LOC103868914; LOC103869972; LOC103870225; LOC103848938; LOC103871139; LOC103871970; LOC103873232; LOC103830478; LOC103831592; LOC103832426; LOC1038…
brp03030	DNA replication	26	5.15e-06	2.27339	LOC103858140; LOC103852392; LOC103852416; LOC103853956; LOC103855752; LOC103858328; LOC103858780; LOC103860343; LOC103860462; LOC103860562; LOC103861193; LOC103864126; LOC103864559; LOC103869549; LOC103871561; LOC103871570; LOC103873814; LOC103827741; LOC103827885; LOC103833124; LOC103835735; LOC103836781; LOC103837365; LOC103838295; LOC103843463; LOC103849416
brp00130	Ubiquinone and other terpenoid-quinone biosynthesis	25	6.33e-06	2.29004	LOC103866981; LOC103829906; LOC103851620; LOC103851957; LOC103855040; LOC103857041; LOC103857322; LOC103857323; LOC103859897; LOC103861830; LOC103865042; LOC103865043; LOC103867954; LOC103868556; LOC103868682; LOC103869196; LOC103871476; LOC103828352; LOC103830388; LOC103830688; LOC103833017; LOC103835877; LOC103839764; LOC103844028; LOC103844906
brp00500	Starch and sucrose metabolism	64	1.27e-05	1.62704	LOC103868753; LOC103852049; LOC103853404; LOC103838831; LOC103828204; AGPL; LOC103851339; LOC103851390; LOC103852319; LOC103852641; LOC103853109; LOC103868221; LOC103854138; LOC103855592; LOC103855902; LOC103856465; LOC103857369; LOC103858505; LOC103859306; LOC103860895; LOC103861250; LOC103861251; LOC103861317; LOC103861499; LOC103862944; LOC103864283; LOC103864328; LOC103864958; LOC103865540; L…
brp00100	Steroid biosynthesis	22	3.32e-05	2.22737	LOC103836950; LOC103850528; LOC103854873; LOC103854874; LOC103854876; LOC103855549; LOC103856028; LOC103862654; LOC103864397; LOC103864965; LOC103867449; LOC103869418; LOC103870908; LOC103874805; LOC103874288; LOC103828480; LOC103850274; LOC103836218; LOC103865842; LOC103842157; LOC103843947; LOC103847336
brp00941	Flavonoid biosynthesis	18	0.00011	2.25818	LOC103860424; LOC103850907; LOC103852437; LOC103857322; LOC103857323; LOC103862317; LOC103865042; LOC103865043; LOC103867954; LOC103873769; LOC103828167; LOC103833446; LOC103834443; LOC103836793; LOC103839279; LOC103841041; LOC103847118; LOC103847177
brp00520	Amino sugar and nucleotide sugar metabolism	56	0.00014	1.56121	LOC103852660; LOC103861558; LOC103872569; LOC103841815; LOC103847339; LOC103843385; LOC103842932; LOC103850998; AGPL; LOC103851587; LOC103853482; LOC103854620; LOC103855248; LOC103856155; LOC103857369; LOC103858948; LOC103860010; LOC103861499; LOC103861979; LOC103861976; LOC103862944; LOC103864283; LOC103864808; LOC103864918; LOC103866727; PMM; LOC103867366; LOC103867413; LOC103868430; LOC1038686…
brp04075	Plant hormone signal transduction	116	0.00021	1.33885	LOC103854644; LOC103865897; LOC103870600; LOC103834703; LOC103834796; LOC103844852; LOC103853851; LOC103860183; LOC103863846; LOC103863907; LOC103866974; LOC103867695; LOC103827855; LOC103833878; LOC103835126; LOC103835754; LOC103839967; LOC103849715; LOC103850347; LOC103851955; LOC103852023; LOC103848567; LOC103855287; LOC103855311; LOC103857039; LOC103857100; LOC103857480; LOC103857927; LOC1038…
brp00945	Stilbenoid, diarylheptanoid and gingerol biosynthesis	10	0.000716	2.50909	LOC103852437; LOC103857322; LOC103857323; LOC103862317; LOC103865042; LOC103865043; LOC103867954; LOC103828167; LOC103833446; LOC103834443
brp00940	Phenylpropanoid biosynthesis	64	0.001163	1.40969	LOC103859221; LOC103869607; LOC103840386; LOC103875079; LOC103835007; LOC103838831; LOC103828204; LOC103850580; LOC103851390; LOC103851641; LOC103851985; LOC103852437; LOC103855040; LOC103855228; LOC103855592; LOC103857055; LOC103857322; LOC103857323; LOC103249155; LOC103857780; LOC103859306; LOC103859897; LOC103861250; LOC103861251; LOC103861933; LOC103862236; LOC103862317; LOC103862471; LOC1038…
brp00250	Alanine, aspartate and glutamate metabolism	25	0.002194	1.67759	LOC103851253; LOC103834893; LOC103851376; LOC103856372; LOC103834779; LOC103839037; LOC103840193; LOC103851283; LOC103854027; LOC103857781; LOC103849205; LOC103863734; LOC103873584; LOC103874691; LOC103873925; LOC103831592; LOC103833698; LOC103835108; LOC103835961; LOC103837641; LOC103839459; LOC103845860; LOC103846320; LOC103846459; LOC103847058
brp00740	Riboflavin metabolism	9	0.003038	2.25818	LOC103853404; LOC103839022; LOC103854031; LOC103858114; LOC103827543; LOC103827544; LOC103836056; LOC103837523; LOC103833856
brp00240	Pyrimidine metabolism	25	0.003706	1.62104	LOC103853404; LOC103853542; LOC103854270; LOC103857804; LOC103859240; LOC103862355; LOC103863231; LOC103864037; LOC103869649; LOC103870632; LOC103873747; LOC103827773; LOC103828293; LOC103828798; LOC103829174; LOC103829953; LOC103829976; LOC103835128; LOC103835475; LOC103837465; LOC103837528; LOC103833912; LOC103841311; LOC103841868; LOC103846659
brp00071	Fatty acid degradation	21	0.004026	1.68318	LOC103852243; LOC103854526; LOC103854565; LOC103854788; LOC103860006; LOC103868651; LOC103870717; LOC103873180; LOC103827942; LOC103829330; LOC103830564; LOC103833439; LOC103835700; LOC103837234; LOC103837242; LOC103839509; LOC103833911; LOC103840735; LOC103841125; LOC103844049; LOC103843798
brp00630	Glyoxylate and dicarboxylate metabolism	33	0.004795	1.49953	LOC103858933; LOC103842047; LOC103850951; LOC103854526; LOC103859575; LOC103860985; LOC103849205; LOC103863734; LOC103863779; LOC103865433; LOC103866666; LOC103867390; LOC103874749; LOC103871139; LOC103873232; LOC103828609; LOC103829420; LOC103830182; LOC103830434; LOC103830855; LOC103831592; LOC103832683; LOC103833698; LOC103835788; LOC103836575; LOC103837242; LOC103837641; LOC103839246; LOC1038…
brp00780	Biotin metabolism	10	0.004908	2.06104	LOC103828233; LOC103853696; LOC103855855; LOC103860354; LOC103863644; LOC103827740; LOC103831955; LOC103839618; LOC103845194; LOC103847272
brp00072	Synthesis and degradation of ketone bodies	4	0.005468	2.88546	LOC103854526; LOC103837242; LOC103839509; LOC103828819
brp00010	Glycolysis / Gluconeogenesis	45	0.006126	1.39619	LOC103861392; LOC103866289; LOC103870831; LOC103838909; LOC103850055; LOC103853196; LOC103853201; LOC103854788; LOC103856808; LOC103857629; LOC103857735; LOC103859466; LOC103860785; LOC103861434; LOC103861499; LOC103863263; LOC103872153; LOC103867274; LOC103867569; LOC103868622; LOC103869626; LOC103870225; LOC103848938; LOC103871767; LOC103873180; LOC103875341; LOC103827942; LOC103829330; LOC1038…
brp00460	Cyanoamino acid metabolism	24	0.006496	1.57388	LOC103858933; LOC103853781; LOC103838831; LOC103840193; LOC103828204; LOC103851390; NIT-T4; LOC103855592; LOC103859306; LOC103861250; LOC103861251; LOC103861882; LOC103864958; LOC103866139; LOC103866799; LOC103866804; LOC103870188; LOC103848073; LOC103830855; LOC103835599; LOC103841864; LOC103844910; LOC103846819; LOC103847250
brp00350	Tyrosine metabolism	17	0.007408	1.69147	LOC103851376; LOC103871484; LOC103851283; LOC103851993; LOC103852737; LOC103868133; LOC103854788; LOC103861830; LOC103827521; LOC103827942; LOC103828183; LOC103829330; LOC103833534; LOC103833536; LOC103835700; LOC103839444; LOC103844028
Lenox_S2 Vs Lenox_S1
id	term	ListHits	pval	Enrichment_score	Gene
brp04712	Circadian rhythm - plant	13	5.32e-06	3.79109	LOC117131903; LOC103854859; LOC103854905; LOC103855006; LOC103855775; LOC103860589; LOC103866432; LOC103874677; LOC103874198; LOC103874318; LOC103837378; CRY1; LOC103847150
brp04075	Plant hormone signal transduction	49	6.73e-06	1.85763	LOC103854644; LOC103865897; LOC103834703; LOC103841511; LOC103844852; LOC103839967; LOC103840684; LOC103849715; LOC103851777; LOC103851955; LOC103855853; LOC103857039; LOC103858403; LOC103858828; LOC103859627; LOC103859673; LOC103859896; LOC103860400; LOC103860643; LOC103862867; LOC103865653; LOC103865754; LOC103866295; LOC103866475; LOC103869828; LOC103870352; LOC103871448; LOC103872443; TGA2; L…
brp00360	Phenylalanine metabolism	9	0.00016	3.55415	LOC103863433; LOC103864245; LOC103865090; LOC103867229; LOC103868301; LOC103833801; LOC103838363; LOC103843547; LOC103844028
brp04626	Plant-pathogen interaction	33	0.000195	1.85068	LOC103862975; LOC103840151; LOC103844852; LOC103863856; LOC103870004; LOC103829776; LOC103850550; LOC103853528; LOC103848834; LOC103854166; LOC103856810; LOC103856942; LOC103857206; LOC103859896; LOC103860400; LOC103860837; LOC103861633; LOC103865027; LOC103873524; WRKY25; LOC103872587; LOC103875366; LOC103827898; LOC103828670; LOC103829620; LOC103831103; LOC103832125; LOC103832126; LOC103835916;…
brp00564	Glycerophospholipid metabolism	19	0.000344	2.20953	LOC103852752; LOC103837663; LOC103840583; LOC103855549; LOC103858788; LOC103859634; LOC103864845; LOC103866569; LOC103868487; LOC103869891; LOC103871458; LOC103872302; LOC103827601; LOC103838018; LOC103838345; LOC103839503; LOC103840026; LOC103842921; LOC103847122
brp00561	Glycerolipid metabolism	15	0.000359	2.45113	LOC103852752; LOC103837663; LOC103850695; LOC103855005; LOC103855549; LOC103858788; LOC103873180; LOC103827601; LOC103830750; LOC103831828; LOC103832634; LOC103838018; LOC103838345; LOC103839503; LOC103842921
brp00500	Starch and sucrose metabolism	24	0.000359	2.0041	LOC103868753; LOC103861669; LOC103868361; LOC103838824; LOC103828204; LOC103851339; LOC103852319; LOC103853109; LOC103868221; LOC103855850; LOC103855902; LOC103857369; LOC103864958; LOC103865486; LOC103866799; LOC103870093; LOC103870118; LOC103873279; LOC103832061; LOC103835645; LOC103836761; LOC103836763; LOC103841864; LOC103845691
brp00350	Tyrosine metabolism	9	0.000798	2.94136	LOC103851993; LOC103865090; LOC103868301; LOC103833801; LOC103833536; LOC103838363; LOC103839444; LOC103843547; LOC103844028
brp00053	Ascorbate and aldarate metabolism	12	0.001228	2.41984	LOC103852660; LOC103849284; LOC103855005; LOC103858501; LOC103861964; LOC103866437; LOC103872250; LOC103873180; LOC103832634; LOC103840623; LOC103845611; LOC103846408
brp04016	MAPK signaling pathway - plant	22	0.001802	1.84522	LOC103854644; LOC103844852; LOC103861529; LOC103829020; LOC103853528; LOC103854166; LOC103855853; LOC103857206; LOC103858828; LOC103859896; LOC103860400; LOC103865027; LOC103865203; WRKY25; LOC103870249; LOC103870352; LOC103834849; LOC103837087; LOC103837844; LOC103833884; LOC103842153; LOC103844644
brp00920	Sulfur metabolism	9	0.001971	2.6246	LOC103854642; LOC103860404; LOC103862607; LOC103848153; LOC103871006; LOC103874110; LOC103832545; LOC103847966; LOC103839826
brp00730	Thiamine metabolism	5	0.002385	3.51027	LOC103857026; LOC103858887; LOC103859911; LOC103874011; LOC103844930
brp00966	Glucosinolate biosynthesis	6	0.003286	2.99296	LOC103853878; LOC103852881; BCAT4-1; MAM3-1; LOC103862605; LOC103872656
brp00270	Cysteine and methionine metabolism	17	0.007349	1.77056	LOC103861272; LOC103854642; LOC103857781; LOC103859706; LOC103865090; LOC103865564; LOC103868301; LOC103871006; LOC103873920; LOC103874110; LOC103828704; LOC103832184; LOC103832545; LOC103835108; LOC103838363; LOC103833884; LOC103844184
brp00520	Amino sugar and nucleotide sugar metabolism	18	0.012868	1.6483	LOC103852660; LOC103861558; LOC103855348; LOC103856261; LOC103857369; LOC103861964; LOC103861979; LOC103866727; LOC103866726; LOC103866725; LOC103867366; LOC103870249; LOC103829612; LOC103836145; LOC103839173; LOC103840623; LOC103844566; LOC103846408
brp00960	Tropane, piperidine and pyridine alkaloid biosynthesis	6	0.016769	2.23005	LOC103864962; LOC103865090; LOC103868044; LOC103868301; LOC103833801; LOC103838363
brp00460	Cyanoamino acid metabolism	9	0.017003	1.93863	LOC103856643; LOC103858933; LOC103838824; LOC103828204; NIT-T1; LOC103861882; LOC103864958; LOC103866799; LOC103841864
brp00380	Tryptophan metabolism	11	0.018915	1.7975	LOC103853878; NIT-T1; LOC103852881; LOC103854698; LOC103860090; LOC103862605; LOC103873180; LOC103873635; LOC103832634; LOC103835481; LOC103840452
brp00590	Arachidonic acid metabolism	4	0.021779	2.44586	LOC103855549; LOC103861882; LOC103862090; LOC103841820
brp00196	Photosynthesis - antenna proteins	4	0.021779	2.44586	LOC103857533; LOC103872378; LOC103873241; LOC103844887
Lenox_S3 Vs Lenox_S1
id	term	ListHits	pval	Enrichment_score	Gene
brp00061	Fatty acid biosynthesis	32	1.12e-06	2.15853	LOC103840132; LOC103852226; LOC103853696; LOC103855855; LOC103856193; LOC103857757; LOC103858091; LOC103860266; LOC103860354; LOC103860355; LOC103863644; LOC103863650; LOC103864335; LOC103866392; LOC103867972; LOC103854439; LOC103871796; LOC103827740; LOC103828582; LOC103829087; LOC103830674; LOC103831049; LOC103836386; LOC103838061; LOC103838201; LOC103838380; LOC103839618; LOC103839059; LOC1038…
brp00400	Phenylalanine, tyrosine and tryptophan biosynthesis	32	3.52e-06	2.07102	LOC103851376; LOC103849983; LOC103850294; LOC103851145; LOC103852737; LOC103855638; LOC103855915; LOC103859235; LOC103860298; LOC103861672; LOC103861830; LOC103863791; LOC103864163; LOC103864337; LOC103864806; LOC103865090; LOC103866199; LOC103868301; LOC103854474; LOC103871931; LOC103873609; LOC103875095; LOC103832256; LOC103835440; LOC103836212; LOC103836728; LOC103837846; LOC103839088; LOC1038…
brp00780	Biotin metabolism	16	5.04e-06	2.73671	LOC103853696; LOC103855855; LOC103856746; LOC103860354; LOC103860355; LOC103863644; LOC103864335; LOC103866710; LOC103827740; LOC103829087; LOC103830674; LOC103839618; LOC103839059; LOC103837905; LOC103845194; LOC103847272
brp00520	Amino sugar and nucleotide sugar metabolism	69	8.03e-06	1.59641	LOC103852660; LOC103861558; LOC103862344; LOC103832079; LOC103841815; LOC103847339; LOC103843385; LOC103842932; LOC103850986; LOC103850998; LOC103851127; LOC103851587; LOC103852926; LOC103853482; LOC103854620; LOC103855248; LOC103855348; LOC103856261; LOC103856419; LOC103856639; LOC103857315; LOC103857369; LOC103857802; LOC103858172; LOC103858576; LOC103860270; LOC103861448; LOC103861499; LOC1038…
brp04712	Circadian rhythm - plant	28	1.35e-05	2.06306	LOC117131903; LOC103850763; LOC103854859; LOC103855006; LOC103855775; LOC103860589; LOC103864705; LOC103866306; LOC103866432; LOC103866477; LOC103871728; LOC103874677; LOC103874198; LOC103874318; LOC103828356; LOC103836576; LOC103836661; LOC103836793; LOC103837062; LOC103837378; LOC103833904; CRY1; LOC103249166; LOC103249168; LOC103844260; LOC103846381; HY5; LOC103847150
brp00270	Cysteine and methionine metabolism	60	4.11e-05	1.57887	LOC103840754; LOC103851376; LOC103857074; LOC103860794; LOC103861272; LOC103832114; LOC103839308; LOC103851137; LOC103851201; LOC103855915; LOC103856056; LOC103856274; LOC103856350; LOC103857642; LOC103857781; LOC103858959; LOC103859070; LOC103859706; LOC103861830; LOC103862328; LOC103848186; LOC103862931; LOC103863580; LOC103864404; LOC103865090; LOC103865564; LOC103866104; LOC103867247; LOC1038…
brp03030	DNA replication	27	5.81e-05	1.95924	LOC103858140; LOC103852392; LOC103852416; LOC103855752; LOC103858328; LOC103858780; LOC103860343; LOC103860462; LOC103860562; LOC103861193; LOC103864126; LOC103864559; LOC103867044; LOC103868024; LOC103869311; LOC103871561; LOC103874470; LOC103827741; LOC103827885; LOC103829539; LOC103832343; LOC103833124; LOC103835735; LOC103836781; LOC103837365; LOC103843463; LOC103849416
brp00260	Glycine, serine and threonine metabolism	41	0.000115	1.67828	LOC103856643; LOC103840754; LOC103870046; LOC103856056; LOC103857781; LOC103859270; LOC103859689; LOC103861672; LOC103861915; LOC103862328; LOC103863581; LOC103863791; LOC103864163; LOC103867390; LOC103848910; LOC103871606; LOC103872665; LOC103845967; LOC103830434; LOC103830855; LOC103832634; LOC103833148; LOC103833801; LOC103834426; LOC103834704; LOC103834946; LOC103835892; LOC103835943; LOC1038…
brp00670	One carbon pool by folate	15	0.000146	2.31738	LOC103856643; LOC103836808; LOC103868219; LOC103858399; LOC103862355; LOC103863581; LOC103867396; LOC103868620; LOC103871345; LOC103830238; LOC103830855; LOC103833148; LOC103836204; LOC103841853; LOC103843220
brp00561	Glycerolipid metabolism	40	0.000204	1.65146	LOC103869258; LOC103852752; LOC103837663; LOC103849855; LOC103850695; LOC103852928; LOC103855005; LOC103855549; LOC103855779; LOC103855780; LOC103858788; LOC103860711; LOC103861980; LOC103862083; LOC103865652; LOC103865716; LOC103869518; LOC103870321; LOC103873180; LOC103873784; LOC103830434; LOC103830750; LOC103831828; LOC103832634; LOC103833019; LOC103833133; LOC103835908; LOC103836912; LOC1038…
brp00300	Lysine biosynthesis	11	0.000292	2.50865	LOC103854764; LOC103855942; LOC103856056; LOC103858112; LOC103866894; LOC103867199; LOC103829942; LOC103836051; LOC103841284; LOC103846584; LOC103846688
brp00280	Valine, leucine and isoleucine degradation	28	0.000398	1.76446	LOC103869258; LOC103870046; LOC103840132; LOC103852707; LOC103853500; LOC103854565; LOC103855358; LOC103857781; LOC103858342; LOC103859689; LOC103860033; LOC103871365; LOC103872977; LOC103873035; LOC103873180; LOC103873424; LOC103832583; LOC103832634; LOC103833133; LOC103834444; LOC103834589; LOC103868123; LOC103836475; LOC103837242; LOC103839509; LOC103828819; LOC103840735; LOC103843706
brp00240	Pyrimidine metabolism	31	0.000699	1.66816	LOC103836808; LOC103853404; LOC103860587; LOC103861529; LOC103839011; LOC103854270; LOC103857804; LOC103858399; LOC103859240; LOC103861347; LOC103861896; LOC103862355; LOC103863231; LOC103864037; LOC103869333; LOC103869649; LOC103870632; LOC103873282; LOC103873747; LOC103874463; LOC103875249; LOC103875454; LOC103827773; LOC103828798; LOC103831356; LOC103833477; LOC103837127; LOC103837465; LOC1038…
brp00072	Synthesis and degradation of ketone bodies	5	0.001556	2.99328	LOC103853500; LOC103858342; LOC103837242; LOC103839509; LOC103828819
brp00100	Steroid biosynthesis	21	0.001627	1.76446	LOC103857940; LOC103836007; LOC103836950; LOC103843392; LOC103855549; LOC103856028; LOC103860345; LOC103862654; LOC103864397; LOC103869418; LOC103871918; LOC103828480; LOC103828738; LOC103829457; LOC103850274; LOC103832876; LOC103834400; LOC103836218; LOC103836444; LOC103843947; LOC103847336
brp00500	Starch and sucrose metabolism	65	0.00187	1.37137	LOC103868753; LOC103852049; LOC103852070; LOC103853404; LOC103861669; LOC103862344; LOC103868361; LOC103871863; LOC103838824; LOC103838831; LOC103842569; LOC103828204; LOC103851339; LOC103851660; LOC103852319; LOC103852641; LOC103868221; LOC103855592; LOC103855850; LOC103855902; LOC103857369; LOC103857608; LOC103858134; LOC103858588; LOC103860895; LOC103860941; LOC103861250; LOC103861499; LOC1038…
brp00010	Glycolysis / Gluconeogenesis	54	0.00289	1.39043	LOC103869258; LOC103861392; LOC103862344; LOC103870046; LOC103870831; LOC103875118; LOC103838909; LOC103849710; LOC103851719; LOC103853196; LOC103855005; LOC103856808; LOC103857629; LOC103858904; LOC103859466; LOC103859689; LOC103860785; LOC103861434; LOC103861499; LOC103872153; LOC103864532; LOC103874746; LOC103869626; LOC103872038; LOC103872883; LOC103873180; LOC103875341; LOC103827942; LOC1038…
brp00620	Pyruvate metabolism	38	0.004807	1.44437	LOC103869258; LOC103870046; LOC103870831; LOC103875118; LOC103856193; LOC103856701; LOC103857757; LOC103858069; LOC103859599; LOC103859689; LOC103860785; LOC103866071; LOC103866650; LOC103867884; LOC103868444; LOC103874746; LOC103871796; LOC103871929; LOC103873180; LOC103873232; LOC103875341; LOC103829987; LOC103831554; LOC103832634; LOC103832683; LOC103833133; LOC103835237; LOC103836206; LOC1038…
brp04075	Plant hormone signal transduction	127	0.004969	1.21647	LOC103854644; LOC103865897; LOC103830257; LOC103834703; LOC103841511; LOC103842661; LOC103863846; LOC103863907; LOC103829217; LOC103830167; LOC103833878; LOC103835126; LOC103835754; LOC103837451; LOC103839967; LOC103840684; LOC103849715; LOC103850030; LOC103850854; LOC103851955; LOC103852051; LOC103852925; LOC103855287; LOC103855311; LOC103857039; LOC103857759; LOC103857897; LOC103857927; LOC1038…
brp00340	Histidine metabolism	12	0.00634	1.8539	LOC103869258; LOC103828719; LOC103852737; LOC103869038; LOC103873180; LOC103873805; LOC103832256; LOC103832634; LOC103833133; LOC103837505; LOC103838694; LOC103840735
Lenox_S4 Vs Lenox_S1
id	term	ListHits	pval	Enrichment_score	Gene
brp03030	DNA replication	35	7.1e-06	1.86373	LOC103854427; LOC103856623; LOC103858140; LOC103852392; LOC103852416; LOC103855752; LOC103858328; LOC103858780; LOC103860343; LOC103860462; LOC103860562; LOC103861193; LOC103864126; LOC103864559; LOC103865926; LOC103867044; LOC103868024; LOC103869311; LOC103869549; LOC103871543; LOC103871561; LOC103871760; LOC103874470; LOC103827741; LOC103827885; LOC103829539; LOC103829668; LOC103832343; LOC1038…
brp00061	Fatty acid biosynthesis	36	2.12e-05	1.78198	LOC103861474; LOC103840132; LOC103828233; LOC103852226; LOC103853828; LOC103855855; LOC103856193; LOC103857757; LOC103858091; LOC103860006; LOC103860266; LOC103860306; LOC103860354; LOC103860355; LOC103863644; LOC103863650; LOC103866392; LOC103867972; LOC103854439; LOC103871796; LOC103827740; LOC103828582; LOC103829087; LOC103830674; LOC103831049; LOC103836386; LOC103838061; LOC103838201; LOC1038…
brp00561	Glycerolipid metabolism	52	5.19e-05	1.57545	LOC103850131; LOC103852752; LOC103872340; LOC103837663; LOC103849855; LOC103850695; LOC103850885; LOC103852928; LOC103855005; LOC103855549; LOC103857735; LOC103858788; LOC103858975; LOC103860711; LOC103861980; LOC103862083; LOC103862462; LOC103863035; LOC103865716; LOC103867160; LOC103867161; LOC103869518; LOC103870321; LOC103855165; LOC103873180; LOC103873784; LOC103828372; LOC103830434; LOC1038…
brp00520	Amino sugar and nucleotide sugar metabolism	83	9.72e-05	1.40918	LOC103850131; LOC103852660; LOC103861558; LOC103862344; LOC103841815; LOC103847339; LOC103843385; LOC103842932; LOC103850986; LOC103850998; LOC103851127; LOC103851587; LOC103852926; LOC103853482; LOC103854620; LOC103855348; LOC103856139; LOC103856261; LOC103856419; LOC103856639; LOC103857315; LOC103857802; VTC1; LOC103858172; LOC103858252; LOC103858576; LOC103860270; LOC103861499; LOC103861979; L…
brp00100	Steroid biosynthesis	29	9.92e-05	1.78806	LOC103857940; LOC103836007; LOC103836099; LOC103860261; LOC103836950; LOC103843392; LOC103850891; LOC103855549; LOC103856028; LOC103858451; LOC103858971; LOC103860345; LOC103862364; LOC103862654; LOC103872154; LOC103869418; LOC103870908; LOC103871918; LOC103874288; LOC103828738; LOC103829457; LOC103850274; LOC103832876; LOC103834400; LOC103836218; LOC103836444; LOC103842157; LOC103843947; LOC1038…
brp00620	Pyruvate metabolism	54	0.000172	1.5062	LOC103870046; LOC103870831; LOC103875118; LOC103852067; LOC103854526; LOC103856193; LOC103856701; LOC103856933; LOC103857757; LOC103858069; LOC103858863; LOC103859599; LOC103859689; LOC103860785; LOC103862462; LOC103865958; LOC103866071; LOC103866716; LOC103867884; LOC103868444; LOC103874746; LOC103869727; LOC103870081; LOC103871139; LOC103871796; LOC103871929; LOC103873180; LOC103873232; LOC1038…
brp00071	Fatty acid degradation	34	0.000218	1.6596	LOC103853925; LOC103861474; LOC103849627; LOC103854526; LOC103854565; LOC103857580; LOC103860006; LOC103861864; LOC103862462; LOC103866392; LOC103867566; LOC103870717; LOC103870719; LOC103854439; LOC103873180; LOC103873937; LOC103827942; LOC103829330; LOC103832166; LOC103832634; LOC103833133; LOC103833439; LOC103835700; LOC103836556; LOC103837234; LOC103837242; LOC103837563; LOC103838201; LOC1038…
brp00280	Valine, leucine and isoleucine degradation	35	0.000339	1.6185	LOC103870046; LOC103840132; LOC103852707; LOC103853500; LOC103854526; LOC103854565; LOC103855358; LOC103857781; LOC103858342; LOC103859327; LOC103859689; LOC103860033; LOC103862462; LOC103867109; LOC103867566; LOC103870719; LOC103871365; LOC103872977; LOC103873035; LOC103873180; LOC103873424; LOC103832583; LOC103832634; LOC103833133; LOC103834444; LOC103834589; LOC103835108; LOC103868121; LOC1038…
brp00780	Biotin metabolism	16	0.000361	2.00826	LOC103828233; LOC103855855; LOC103856746; LOC103858066; LOC103860306; LOC103860354; LOC103860355; LOC103863644; LOC103866710; LOC103827740; LOC103829087; LOC103830674; LOC103839618; LOC103839059; LOC103845194; LOC103847272
brp00072	Synthesis and degradation of ketone bodies	6	0.000902	2.63584	LOC103853500; LOC103854526; LOC103858342; LOC103837242; LOC103839509; LOC103828819
brp00340	Histidine metabolism	16	0.001783	1.81391	LOC103828719; LOC103834546; LOC103852737; LOC103862462; LOC103869038; LOC103871753; LOC103873180; LOC103873805; LOC103832256; LOC103832634; LOC103833133; LOC103833314; LOC103835143; LOC103837505; LOC103838694; LOC103840735
brp00604	Glycosphingolipid biosynthesis - ganglio series	4	0.001859	2.81156	LOC103863181; LOC103872148; LOC103830770; LOC103831061
brp00010	Glycolysis / Gluconeogenesis	70	0.002378	1.32265	LOC103864004; LOC103862344; LOC103866289; LOC103870046; LOC103870831; LOC103875118; LOC103838909; LOC103850055; LOC103850424; LOC103852067; LOC103853196; LOC103855005; LOC103856758; LOC103856933; LOC103857629; LOC103857735; LOC103858904; LOC103859466; LOC103859689; LOC103860785; LOC103861434; LOC103861499; LOC103862462; LOC103865548; LOC103867160; LOC103867161; LOC103874746; LOC103869626; LOC1038…
brp04075	Plant hormone signal transduction	169	0.002954	1.18789	LOC103854644; LOC103865897; LOC103830257; LOC103834703; LOC103841511; LOC103842661; LOC103844852; LOC103853851; LOC103864102; LOC103863846; LOC103863886; LOC103866974; LOC103829217; LOC103830167; LOC103833785; LOC103833878; LOC103834036; LOC103835754; LOC103837451; LOC103839967; LOC103840684; LOC103850854; LOC103851955; LOC103852051; LOC103852925; LOC103855287; LOC103855853; LOC103856282; LOC1038…
brp00053	Ascorbate and aldarate metabolism	38	0.004344	1.42074	LOC103871729; LOC103852660; VTC2; LOC103850986; LOC103851061; LOC103849284; LOC103853482; LOC103854620; LOC103855005; LOC103856139; LOC103857735; LOC103858172; LOC103858501; LOC103861660; LOC103862385; LOC103862462; LOC103867160; LOC103867161; LOC103872250; LOC103873180; LOC103828278; LOC103850139; LOC103832195; LOC103832634; LOC103833133; LOC103834830; LOC103835143; LOC103835841; LOC103838242; L…
brp00270	Cysteine and methionine metabolism	67	0.005276	1.29378	LOC103840754; LOC103857074; LOC103860794; LOC103861272; LOC103871539; LOC103839308; LOC103828203; LOC103851137; LOC103851201; LOC103851914; LOC103853264; LOC103855915; LOC103856056; LOC103856274; LOC103856350; LOC103857642; LOC103857781; LOC103858959; LOC103859011; LOC103859327; LOC103859706; LOC103862102; LOC103848186; LOC103862931; LOC103863580; LOC103864404; LOC103865090; LOC103866104; LOC1038…
brp03410	Base excision repair	22	0.00606	1.54636	LOC103853256; LOC103868216; LOC103860053; LOC103858328; LOC103860732; LOC103849063; LOC103865926; LOC103867889; LOC103868024; LOC103869311; LOC103869541; LOC103871543; LOC103871561; LOC103871760; LOC103872750; LOC103874470; LOC103829668; LOC103830461; LOC103831969; LOC103832343; LOC103832451; LOC103843463
brp01040	Biosynthesis of unsaturated fatty acids	16	0.006309	1.65386	LOC103851552; LOC103853313; LOC103854565; LOC103855870; LOC103857580; LOC103858091; LOC103867566; LOC103873937; LOC103836556; LOC103837563; LOC103841125; LOC103841442; LOC103844049; LOC103844046; LOC103846343; LOC103846344
brp00500	Starch and sucrose metabolism	81	0.006595	1.25406	LOC103868753; LOC103852049; LOC103853404; LOC103862344; LOC103868361; LOC103871863; LOC103829706; LOC103838824; LOC103838831; LOC103828204; LOC103851339; LOC103852148; LOC103852319; LOC103852641; LOC103868221; LOC103854138; LOC103855280; LOC103855592; LOC103855850; LOC103855902; LOC103857608; LOC103858134; LOC103858588; LOC103860895; LOC103860941; LOC103861250; LOC103861499; LOC103861701; LOC1038…
brp03010	Ribosome	195	0.008293	1.14794	LOC103834204; LOC103856798; LOC103863473; LOC103869655; LOC103874976; LOC103833685; LOC103849785; LOC103848258; LOC103849728; LOC103849917; LOC103849912; LOC103850022; LOC103249169; LOC103850054; LOC103849859; LOC103850454; LOC103850644; LOC103850976; LOC103851540; LOC103851639; LOC103851723; LOC103852669; LOC103852778; LOC103853303; LOC103853664; LOC103854511; LOC103854641; LOC103854669; LOC1038…
Lenox_S5 Vs Lenox_S1
id	term	ListHits	pval	Enrichment_score	Gene
brp00232	Caffeine metabolism	3	0	3.12189	LOC103833679; LOC103828734; LOC103836769
brp03010	Ribosome	263	5.65e-11	1.37531	LOC103834204; LOC103870340; LOC103836333; LOC103843792; LOC103856798; LOC103861282; LOC103862742; LOC103863473; LOC103871452; LOC103874976; LOC103833685; LOC103849785; LOC103845892; LOC103845969; LOC103848258; LOC103849728; LOC103849917; LOC103849912; LOC103850022; LOC103249169; LOC103850047; LOC103850054; LOC103843377; LOC103842855; LOC103849859; LOC103850454; LOC103850467; LOC103850644; LOC1038…
brp00061	Fatty acid biosynthesis	43	1.85e-07	1.89072	LOC103861474; LOC103840132; LOC103828233; LOC103851039; LOC103852226; LOC103852924; LOC103853696; LOC103855855; LOC103856193; LOC103857757; LOC103858136; LOC103860006; LOC103860266; LOC103860306; LOC103860354; LOC103860355; LOC103863566; LOC103863644; LOC103863650; LOC103865021; LOC103866392; LOC103867972; LOC103868651; LOC103854439; LOC103871500; LOC103871796; LOC103872929; LOC103874524; LOC1038…
brp00780	Biotin metabolism	18	0.000105	2.00693	LOC103828233; LOC103852924; LOC103853696; LOC103855855; LOC103856746; LOC103860306; LOC103860354; LOC103860355; LOC103863644; LOC103866710; LOC103872929; LOC103827740; LOC103829087; LOC103830674; LOC103839618; LOC103839059; LOC103837905; LOC103845194
brp00100	Steroid biosynthesis	31	0.000139	1.69787	LOC103857940; LOC103836007; LOC103836099; LOC103860261; LOC103860313; LOC103836950; LOC103843392; LOC103855549; LOC103856028; LOC103858451; LOC103858971; LOC103860345; LOC103862364; LOC103862654; LOC103872154; LOC103864397; LOC103865343; LOC103869418; LOC103871918; LOC103874288; LOC103828738; LOC103829457; LOC103850274; LOC103832876; LOC103834400; LOC103836218; LOC103836444; LOC103842157; LOC1038…
brp03030	DNA replication	34	0.000312	1.60825	LOC103854427; LOC103843883; LOC103852392; LOC103852416; LOC103855752; LOC103858328; LOC103858780; LOC103860343; LOC103860462; LOC103860562; LOC103861193; LOC103864126; LOC103864559; LOC103865926; LOC103869311; LOC103869549; LOC103871543; LOC103871561; LOC103871570; LOC103871760; LOC103874470; LOC103827741; LOC103827885; LOC103829539; LOC103829668; LOC103832343; LOC103833124; LOC103834761; LOC1038…
brp00520	Amino sugar and nucleotide sugar metabolism	88	0.000516	1.32718	LOC103850131; LOC103861558; LOC103862344; LOC103872569; LOC103832079; LOC103841815; LOC103843385; LOC103842932; LOC103850998; LOC103851127; AGPL; LOC103852926; LOC103853482; LOC103854620; LOC103856261; LOC103856419; LOC103856639; LOC103857802; VTC1; LOC103858172; LOC103858576; LOC103858900; LOC103860013; LOC103860270; LOC103861499; LOC103861979; LOC103861976; LOC103862773; LOC103862842; LOC103863…
brp00340	Histidine metabolism	18	0.000741	1.81271	LOC103828719; LOC103834546; LOC103852737; LOC103863841; LOC103868926; LOC103869038; LOC103873180; LOC103873805; LOC103832256; LOC103832634; LOC103833133; LOC103833314; LOC103835143; LOC103837505; LOC103838635; LOC103838694; LOC103840211; LOC103840735
brp00531	Glycosaminoglycan degradation	8	0.000983	2.27047	LOC103850890; LOC103854670; LOC103863181; LOC103872148; LOC103874914; LOC103830770; LOC103831061; LOC103833744
brp00620	Pyruvate metabolism	55	0.002189	1.36273	LOC103870046; LOC103870831; LOC103875118; LOC103834139; LOC103851039; LOC103852067; LOC103855920; LOC103856193; LOC103856701; LOC103856933; LOC103857367; LOC103857757; LOC103858069; LOC103858863; LOC103859599; LOC103859689; LOC103860785; LOC103864390; LOC103865958; LOC103866071; LOC103866716; LOC103867884; LOC103868444; LOC103870900; LOC103871139; LOC103871500; LOC103871796; LOC103871929; LOC1038…
brp00670	One carbon pool by folate	17	0.00243	1.712	LOC103856643; LOC103836808; LOC103858399; LOC103862355; LOC103863581; LOC103867396; LOC103868620; LOC103871345; LOC103830238; LOC103830855; LOC103831657; LOC103833575; LOC103836204; LOC103869084; LOC103841853; LOC103843220; LOC103846608
brp03410	Base excision repair	25	0.002594	1.56095	LOC103853256; LOC103868216; LOC103860053; LOC103858328; LOC103860732; LOC103849063; LOC103866025; LOC103865926; LOC103867889; LOC103869311; LOC103869541; LOC103870233; LOC103870283; LOC103871543; LOC103871561; LOC103871570; LOC103871760; LOC103872750; LOC103874470; LOC103829668; LOC103830461; LOC103831969; LOC103832343; LOC103832451; LOC103843463
brp00604	Glycosphingolipid biosynthesis - ganglio series	4	0.003363	2.49751	LOC103863181; LOC103872148; LOC103830770; LOC103831061
brp00230	Purine metabolism	59	0.00431	1.31565	LOC103859513; LOC103833679; LOC103853404; LOC103856372; LOC103868931; LOC103875118; LOC103834139; LOC103847901; LOC103852067; LOC103852409; LOC103855481; LOC103856882; LOC103856933; LOC103857804; LOC103858450; LOC103858887; LOC103859710; LOC103859886; LOC103860404; LOC103860892; LOC103860993; LOC103861077; LOC103863037; LOC103865624; LOC103866609; LOC103867363; LOC103867396; LOC103868958; LOC1038…
brp00071	Fatty acid degradation	33	0.004908	1.43087	LOC103853925; LOC103861474; LOC103869185; LOC103849627; LOC103854565; LOC103857580; LOC103860006; LOC103861864; LOC103863566; LOC103866392; LOC103867566; LOC103868651; LOC103870717; LOC103854439; LOC103873180; LOC103873937; LOC103874524; LOC103827804; LOC103827942; LOC103829330; LOC103830564; LOC103832166; LOC103832634; LOC103833133; LOC103833439; LOC103835700; LOC103837242; LOC103839509; LOC1038…
brp00240	Pyrimidine metabolism	39	0.007008	1.36802	LOC103836808; LOC103853404; LOC103860587; LOC103874707; LOC103839011; LOC103856882; LOC103857804; LOC103858399; LOC103859240; LOC103861195; LOC103861347; LOC103861896; LOC103862355; LOC103863231; LOC103864037; LOC103869536; LOC103869649; LOC103870632; LOC103855214; LOC103873282; LOC103873747; LOC103874463; LOC103875242; LOC103875249; LOC103875454; LOC103827773; LOC103828559; LOC103828798; LOC1038…
brp00500	Starch and sucrose metabolism	89	0.008418	1.224	LOC103868753; LOC103852049; LOC103853404; LOC103862344; LOC103871863; LOC103829706; LOC103838824; LOC103838831; LOC103828204; AGPL; LOC103851390; LOC103851660; LOC103852319; LOC103852641; LOC103868221; LOC103854138; LOC103855280; LOC103855592; LOC103855850; LOC103855902; LOC103857608; LOC103858505; LOC103858588; LOC103860895; LOC103860941; LOC103861250; LOC103861458; LOC103861499; LOC103861701; L…
brp00511	Other glycan degradation	11	0.009113	1.71704	LOC103832395; LOC103856046; LOC103863181; LOC103863233; LOC103872148; LOC103864822; LOC103875277; LOC103830770; LOC103831061; LOC103837673; LOC103840054
brp04146	Peroxisome	56	0.009208	1.28548	LOC103831878; LOC103833679; LOC103861474; FSD1; LOC103869185; LOC103838793; LOC103851446; LOC103852304; LOC103854067; LOC103854565; LOC103856088; LOC103856418; LOC103856941; LOC103857203; LOC103857580; LOC103858342; LOC103858698; LOC103859229; LOC103859468; LOC103859555; LOC103859742; LOC103860006; LOC103860985; LOC103862272; LOC103862389; LOC103863566; LOC103866392; LOC103867566; LOC103868651; L…
brp00790	Folate biosynthesis	18	0.015807	1.47879	LOC103836808; LOC103853027; LOC103846016; LOC103847770; LOC103856728; LOC103857407; LOC103858399; LOC103862355; LOC103866106; LOC103870313; LOC103870684; LOC103872446; LOC103873463; LOC103827738; LOC103837523; LOC103840458; LOC103841474; LOC103837892
L7_S1 Vs Lenox_S1
id	term	ListHits	pval	Enrichment_score	Gene
brp00196	Photosynthesis - antenna proteins	21	5.14e-17	7.61773	LOC103830657; LOC103850412; LOC103857533; LOC103860327; LOC103862822; LOC103865334; LOC103867454; LOC103867457; LOC103872378; LOC103873241; LOC103875194; LOC103828916; LOC103828920; LOC103829997; LOC103830300; LOC103835251; LOC103836017; LOC103837002; LOC103838910; LOC103841392; LOC103844887
brp00195	Photosynthesis	36	1.7e-15	4.21696	LOC103854145; LOC103830206; LOC103852422; LOC103853163; LOC103855346; LOC103858315; LOC103858669; LOC103858708; LOC103863666; LOC103865053; LOC103867946; LOC103868386; LOC103871027; LOC103871224; LOC103871585; LOC103873821; LOC103828782; LOC103830498; LOC103831199; LOC117127362; LOC103833816; LOC103834743; LOC103835217; LOC103835801; LOC103835814; LOC103836470; LOC103836715; LOC103837695; LOC1038…
brp00500	Starch and sucrose metabolism	36	0.000196	1.78338	LOC103861669; LOC103861904; LOC103871863; LOC103838824; LOC103842569; LOC103851339; LOC103851660; LOC103852319; LOC103868221; LOC103854138; LOC103855850; LOC103855902; LOC103858134; LOC103860895; LOC103862779; LOC103864283; LOC103865486; LOC103865540; LOC103866798; LOC103867285; LOC103874772; LOC103870118; LOC103872021; LOC103873279; LOC103828058; LOC103830245; LOC103832235; LOC103832336; LOC1038…
brp00531	Glycosaminoglycan degradation	4	0.001607	4.08917	LOC103860580; LOC103872148; LOC103831061; LOC103833744
brp00860	Porphyrin and chlorophyll metabolism	14	0.001619	2.15662	LOC103862873; LOC103867162; LOC103869295; LOC103848641; LOC103856025; LOC103861694; LOC103872768; LOC103830076; LOC103831923; LOC103847701; LOC103841596; LOC103843327; LOC103844489; LOC103844235
brp00592	alpha-Linolenic acid metabolism	14	0.001619	2.15662	LOC103853040; LOC103860780; LOC103861864; LOC103829425; LOC103830087; LOC103830390; LOC103830737; LOC103830997; LOC103830994; LOC103832166; LOC103835792; LOC103835835; LOC103836339; LOC103844046
brp00740	Riboflavin metabolism	6	0.002943	2.93354	LOC103854031; PAP17-1; LOC103827543; LOC103836056; LOC103833856; LOC103837892
brp00591	Linoleic acid metabolism	5	0.004783	2.95927	LOC103869043; LOC103830087; LOC103830390; LOC103830997; LOC103830994
brp00410	beta-Alanine metabolism	12	0.006192	1.98445	LOC103840237; LOC103861899; LOC103864963; LOC103865952; LOC103873180; LOC103873557; LOC103831077; LOC103832634; LOC103833801; LOC103836474; LOC103837528; LOC103844046
brp00561	Glycerolipid metabolism	18	0.00641	1.74495	LOC103840237; LOC103872340; LOC103845974; LOC103850885; LOC103855005; LOC103858788; LOC103865716; LOC103867137; LOC103873180; LOC103873557; LOC103830087; LOC103832634; LOC103837919; LOC103839503; LOC103840179; LOC103843800; LOC103844663; LOC103847496
brp00071	Fatty acid degradation	12	0.010079	1.8742	LOC103840237; LOC103854788; LOC103861864; LOC103866392; LOC103868651; LOC103873180; LOC103873557; LOC103832166; LOC103832634; LOC103833911; LOC103844046; LOC103843798
brp00903	Limonene and pinene degradation	3	0.012309	3.06688	LOC103840237; LOC103873180; LOC103873557
brp00280	Valine, leucine and isoleucine degradation	12	0.015649	1.77556	LOC103840237; LOC103840132; LOC103853988; LOC103855815; LOC103857781; LOC103864963; LOC103873180; LOC103873557; LOC103832634; LOC103835108; LOC103868123; LOC103836474
brp00330	Arginine and proline metabolism	13	0.017022	1.71986	LOC103840237; LOC103857883; LOC103858497; LOC103861899; LOC103862369; LOC103866039; LOC103872941; LOC103873180; LOC103873557; LOC103832634; LOC103834925; LOC103841472; LOC103847135
brp00261	Monobactam biosynthesis	4	0.022244	2.36742	LOC103851914; LOC103866117; LOC103866894; LOC103836051
brp00908	Zeatin biosynthesis	8	0.023705	1.8742	LOC103837506; LOC103852374; LOC103865557; LOC103849258; LOC103829335; LOC103869056; LOC103842132; LOC103846928
brp00920	Sulfur metabolism	10	0.026943	1.73003	LOC103853800; LOC103851965; LOC103862607; LOC103848153; LOC103871006; LOC103874044; LOC103874110; LOC103832545; LOC103847966; LOC103844892
brp02010	ABC transporters	6	0.027466	1.98445	LOC103875124; LOC103875160; LOC103830345; LOC103837017; LOC103839196; LOC103839000
brp00350	Tyrosine metabolism	9	0.030295	1.74495	LOC103851993; LOC103854788; LOC103865952; LOC103832166; LOC103833801; LOC103833536; LOC103838003; LOC103839444; LOC103842591
brp00564	Glycerophospholipid metabolism	21	0.03099	1.44877	LOC103840583; LOC103845974; LOC103851324; LOC103858180; LOC103858788; LOC103866019; LOC103866569; LOC103867137; LOC103871458; LOC103874581; LOC103850206; LOC103830087; LOC103830713; LOC103831678; LOC103832709; LOC103835178; LOC103837919; LOC103839503; LOC103840179; LOC103843800; LOC103844663
T4_S1 Vs Lenox_S1
id	term	ListHits	pval	Enrichment_score	Gene
brp00196	Photosynthesis - antenna proteins	14	9.05e-12	8.43525	LOC103830657; LOC103850412; LOC103857533; LOC103858561; LOC103862822; LOC103865334; LOC103867454; LOC103870577; LOC103872378; LOC103873241; LOC103875194; LOC103838910; LOC103841392; LOC103844887
brp00195	Photosynthesis	22	7.15e-10	4.28039	LOC103854145; LOC103830206; LOC103853163; LOC103848470; LOC103858708; LOC103867933; LOC103867946; LOC103868386; LOC103871224; LOC103831013; LOC103832382; LOC117127362; LOC103834743; LOC103835217; LOC103835801; LOC103836470; LOC103836715; LOC103837509; LOC103837674; LOC103840252; LOC103843400; LOC103843499
brp00941	Flavonoid biosynthesis	9	0.000124	3.6544	LOC103860424; LOC103850907; LOC103855056; LOC103857322; LOC103861341; LOC103873770; LOC103839279; LOC103841041; LOC103847118
brp00130	Ubiquinone and other terpenoid-quinone biosynthesis	10	0.000447	2.96477	LOC103851620; LOC103856761; LOC103857322; LOC103859898; LOC103862197; LOC103868682; LOC103831048; LOC103835877; LOC103838505; LOC103842591
brp00860	Porphyrin and chlorophyll metabolism	10	0.001597	2.55864	LOC103867162; LOC103852907; LOC103856025; LOC103861527; LOC103871977; LOC103872768; LOC103831923; LOC103847701; LOC103841596; LOC103844489
brp00966	Glucosinolate biosynthesis	6	0.003567	2.94917	LOC103850918; LOC103854915; BCAT4-1; BCAT4-2; LOC103872429; LOC103868123
brp00710	Carbon fixation in photosynthetic organisms	13	0.004048	2.05775	LOC103851645; LOC103862585; LOC117133689; LOC103864267; LOC103865958; LOC103866650; LOC103871970; LOC103875281; LOC103831592; LOC103833307; LOC103833678; LOC103841316; LOC103845258
brp00073	Cutin, suberine and wax biosynthesis	8	0.004299	2.49041	LOC103851446; LOC103852814; LOC103864048; LOC103867540; LOC103830771; LOC103838655; LOC103843234; LOC103844969
brp00400	Phenylalanine, tyrosine and tryptophan biosynthesis	9	0.005751	2.27165	LOC103851454; LOC103854474; LOC103871931; LOC103873609; LOC103836212; LOC103837205; LOC103837846; LOC103842591; LOC103843407
brp00740	Riboflavin metabolism	4	0.00648	3.24836	LOC103839022; LOC103851554; PAP17-1; LOC103836056
brp02010	ABC transporters	5	0.008509	2.74677	LOC103866412; LOC103875124; LOC103875160; LOC103839196; LOC103839000
brp00906	Carotenoid biosynthesis	6	0.011765	2.38443	LOC103842019; LOC103856778; PDS; LOC103868505; LOC103869474; LOC103845139
brp00908	Zeatin biosynthesis	6	0.013159	2.33476	LOC103865557; LOC103849258; LOC103829334; LOC103829335; LOC103869056; LOC103842132
brp00261	Monobactam biosynthesis	3	0.016528	2.94917	LOC103851914; LOC103866894; LOC103836051
brp00062	Fatty acid elongation	6	0.018049	2.19742	LOC103850550; LOC103848834; LOC103864722; LOC103828479; LOC103829755; LOC103842159
brp00500	Starch and sucrose metabolism	19	0.019043	1.56336	LOC103861669; LOC103861904; LOC103871863; LOC103842569; AGPL; LOC103853109; LOC103854138; LOC103855902; LOC103860895; LOC103861251; LOC103865486; LOC103867285; LOC103868313; LOC103830245; LOC103832235; LOC103836763; LOC103843145; LOC103844042; LOC103845771
brp00300	Lysine biosynthesis	3	0.023461	2.66829	LOC103851914; LOC103866894; LOC103836051
brp00052	Galactose metabolism	8	0.024607	1.89145	LOC103842569; LOC103861448; LOC103872148; LOC103836787; LOC103838508; LOC103841656; LOC103843145; LOC103843355
brp00592	alpha-Linolenic acid metabolism	7	0.040418	1.79105	LOC103860780; LOC103861864; LOC103870978; LOC103830997; LOC103835792; LOC103835835; LOC103844046
brp04626	Plant-pathogen interaction	24	0.061662	1.32625	LOC103874154; LOC103874137; LOC103850550; LOC103848834; LOC103856942; LOC103860400; LOC103862259; LOC103864722; LOC103865911; LOC103866264; LOC103872389; LOC103872587; LOC103873625; LOC103874185; LOC103875261; LOC103828479; LOC103829755; LOC103831838; LOC103832125; LOC103835916; LOC103838742; LOC103839132; LOC103842159; LOC103844791
L7_S2 Vs Lenox_S2
id	term	ListHits	pval	Enrichment_score	Gene
brp00196	Photosynthesis - antenna proteins	10	7.91e-07	5.45325	LOC103860327; LOC103862822; LOC103865334; LOC103870577; LOC103872378; LOC103829997; LOC103835251; LOC103837002; LOC103840451; LOC103844887
brp00940	Phenylpropanoid biosynthesis	32	2.72e-05	2.06474	LOC103869607; LOC103847421; LOC103865968; LOC103870149; LOC103835007; LOC103838824; LOC103851131; LOC103851641; LOC103852437; LOC103854203; LOC103856695; LOC103857323; LOC103857778; LOC103860041; LOC103864245; LOC103865354; LOC103865667; LOC103865888; LOC103869196; LOC103870475; LOC103871191; LOC103873087; LOC103830245; LOC103834443; LOC103837014; LOC103847964; LOC103838802; LOC103840622; LOC1038…
brp00591	Linoleic acid metabolism	6	6.54e-05	5.33845	LOC103834572; LOC103852169; LOC103830087; LOC103830390; LOC103830997; LOC103830995
brp00561	Glycerolipid metabolism	17	0.000142	2.47747	LOC103869258; LOC103852752; LOC103850885; LOC103855005; LOC103867137; LOC103855165; LOC103873180; LOC103830087; LOC103830434; LOC103832485; LOC103836912; LOC103836923; LOC103837651; LOC103837919; LOC103838018; LOC103840179; LOC103846700
brp00500	Starch and sucrose metabolism	27	0.000159	2.01074	LOC103868753; LOC103860163; LOC103838824; LOC103842569; LOC103851339; LOC103852319; LOC103852641; LOC103868221; LOC103855902; LOC103856465; LOC103858588; LOC103860895; LOC103865540; LOC103867285; LOC103870093; LOC103870118; LOC103828058; LOC103830245; LOC103832235; LOC103836761; LOC103836763; LOC103838202; LOC103840622; LOC103840787; LOC103841864; LOC103842079; LOC103843145
brp00592	alpha-Linolenic acid metabolism	12	0.000301	2.77892	LOC103852169; LOC103853040; LOC103861062; LOC103861864; LOC103870717; LOC103829425; LOC103830087; LOC103830390; LOC103830997; LOC103830995; LOC103835792; LOC103835835
brp00040	Pentose and glucuronate interconversions	22	0.000983	1.927	LOC103848597; LOC103862557; LOC103842123; LOC103842134; LOC103854237; LOC103854567; LOC103855005; LOC103855563; LOC103861505; LOC103863605; LOC103866111; LOC103866866; LOC103873738; LOC103875221; LOC103850282; LOC103830423; LOC103831011; LOC103834896; LOC103836991; LOC103841243; LOC103843635; LOC103847312
brp00195	Photosynthesis	13	0.001435	2.28923	LOC103854145; LOC103830206; LOC103852422; LOC103869852; LOC103871224; LOC103829589; LOC103833816; LOC103835801; LOC103836470; LOC103836715; LOC103837509; LOC103839762; LOC103840252
brp00945	Stilbenoid, diarylheptanoid and gingerol biosynthesis	5	0.001764	3.67502	LOC103865968; LOC103870149; LOC103852437; LOC103857323; LOC103834443
brp00531	Glycosaminoglycan degradation	3	0.002856	4.61048	LOC103872148; LOC103831061; LOC103833744
brp00261	Monobactam biosynthesis	4	0.004122	3.55896	LOC103871853; LOC103851914; LOC103866117; LOC103866894
brp00941	Flavonoid biosynthesis	6	0.017432	2.20501	LOC103865968; LOC103870149; LOC103852437; LOC103857323; LOC103834443; LOC103836793
brp00053	Ascorbate and aldarate metabolism	10	0.022352	1.79841	LOC103869258; LOC103849284; LOC103855005; LOC103862385; LOC103866437; LOC103872250; LOC103873180; LOC103828701; LOC103832195; LOC103845611
brp00860	Porphyrin and chlorophyll metabolism	8	0.027399	1.85261	NYE1; LOC103866471; LOC103856025; LOC103861694; LOC103872768; LOC103847701; LOC103841596; LOC103844489
brp00511	Other glycan degradation	3	0.027483	2.53576	LOC103872148; LOC103831061; LOC103840054
brp00300	Lysine biosynthesis	3	0.03241	2.41501	LOC103851914; LOC103866117; LOC103866894
brp04120	Ubiquitin mediated proteolysis	18	0.037013	1.47001	LOC103848411; LOC103851625; LOC103855501; LOC103856035; LOC103857138; LOC103863023; LOC103864155; LOC103849943; LOC103868621; LOC103869834; LOC103872814; LOC103830576; LOC103831113; LOC103832158; LOC103832701; LOC103833218; LOC103841687; LOC103845501
brp00600	Sphingolipid metabolism	4	0.05312	1.93201	LOC103857191; LOC103872148; LOC103865645; LOC103840054
brp00906	Carotenoid biosynthesis	5	0.057019	1.79841	LOC103857159; LOC103853629; LOC103868505; LOC103871599; LOC103839129
brp00564	Glycerophospholipid metabolism	14	0.05824	1.45197	LOC103852752; LOC103840583; LOC103861062; LOC103866019; LOC103867137; LOC103871458; LOC103874581; LOC103850206; LOC103830087; LOC103830713; LOC103836923; LOC103837919; LOC103838018; LOC103840179
T4_S2 Vs Lenox_S2
id	term	ListHits	pval	Enrichment_score	Gene
brp00966	Glucosinolate biosynthesis	8	1.66e-05	5.13443	LOC103850918; LOC103854915; BCAT4-1; MAM3-1; LOC103863599; LOC103872429; LOC103872656; LOC103831884
brp00941	Flavonoid biosynthesis	7	0.000488	3.7113	LOC103860424; LOC103855056; LOC103861341; LOC103830010; LOC103839279; LOC103841041; LOC103847118
brp00073	Cutin, suberine and wax biosynthesis	8	0.000682	3.25181	LOC103851611; LOC103855577; LOC103857486; LOC103860518; LOC103864048; LOC103867540; LOC103873656; LOC103873767
brp00970	Aminoacyl-tRNA biosynthesis	10	0.000798	2.80328	LOC103866471; LOC103850024; LOC103843468; LOC103856987; LOC103861295; LOC103862036; LOC103849540; LOC103871736; LOC103836066; LOC103837192
brp00500	Starch and sucrose metabolism	17	0.005473	1.82645	LOC103859429; LOC103861669; LOC103851339; LOC103852641; LOC103855280; LOC103855850; LOC103855902; LOC103858588; LOC103860895; LOC103861251; LOC103866797; LOC103873941; LOC103828058; LOC103832061; LOC103832235; LOC103836763; LOC103843145
brp00130	Ubiquinone and other terpenoid-quinone biosynthesis	6	0.014076	2.32272	LOC103851620; LOC103856761; LOC103859897; LOC103869197; LOC103830688; LOC103842591
brp04070	Phosphatidylinositol signaling system	9	0.017264	1.94245	LOC103851631; LOC103858920; LOC103860402; LOC103863085; LOC103873625; LOC103873817; LOC103837919; LOC103838018; LOC103845299
brp00940	Phenylpropanoid biosynthesis	17	0.021827	1.58246	LOC103868215; LOC103841605; LOC103859429; LOC103835007; LOC103850917; LOC103851131; LOC103859897; LOC103861251; LOC103862471; LOC103865666; LOC103865888; LOC103866797; LOC103869197; LOC103873087; LOC103873829; LOC103829577; LOC103835065
brp04075	Plant hormone signal transduction	29	0.022111	1.41454	LOC103858566; LOC103854644; LOC103865897; LOC103843292; LOC103849715; LOC103850854; LOC103851955; LOC103853794; LOC103855311; LOC103855853; LOC103857100; LOC103858039; LOC103862259; LOC103862456; LOC103866275; LOC103868242; LOC103871448; LOC103871579; LOC103871817; LOC103872443; LOC103872642; LOC103873775; LOC103830419; LOC103833452; LOC103835861; LOC103868095; LOC103841622; LOC103842752; LOC1038…
brp00860	Porphyrin and chlorophyll metabolism	6	0.029378	2.00454	LOC103866471; LOC103855594; LOC103870559; LOC103871977; LOC103831923; LOC103847701
brp00196	Photosynthesis - antenna proteins	3	0.036467	2.36018	LOC103857533; LOC103860327; LOC103829997
brp00561	Glycerolipid metabolism	8	0.048238	1.68197	LOC103863035; LOC103865652; LOC103873180; LOC103830434; LOC103830750; LOC103837651; LOC103837919; LOC103838018
brp00260	Glycine, serine and threonine metabolism	8	0.050465	1.66759	LOC103828089; LOC103851914; LOC103864562; LOC103871606; LOC103830434; LOC103831592; LOC103841513; LOC103843388
brp04626	Plant-pathogen interaction	19	0.062365	1.37095	LOC103859640; LOC103829776; LOC103831952; LOC103854894; LOC103856942; LOC103862259; LOC103863085; LOC103865911; LOC103866264; LOC103873625; LOC103874975; LOC103831838; LOC103832125; LOC103835916; LOC103836419; LOC103839132; LOC103841406; LOC103844018; LOC103844791
brp00564	Glycerophospholipid metabolism	10	0.071176	1.49623	LOC103840583; LOC103849862; LOC103863035; LOC103865652; LOC103866019; LOC103869891; LOC103874581; LOC103831678; LOC103837919; LOC103838018
brp00592	alpha-Linolenic acid metabolism	5	0.078038	1.67045	LOC103860780; LOC103861864; LOC103870978; LOC103835792; LOC103835835
brp00310	Lysine degradation	3	0.104713	1.66285	LOC103849713; LOC103864562; LOC103873180
brp00710	Carbon fixation in photosynthetic organisms	7	0.110944	1.44678	LOC103870831; LOC103860785; LOC103862585; LOC117133689; LOC103865958; LOC103831592; LOC103835152
brp00920	Sulfur metabolism	4	0.126958	1.50083	LOC103860404; LOC103871006; LOC103873817; LOC103833778
brp00908	Zeatin biosynthesis	3	0.132675	1.52428	LOC103849258; LOC103869056; LOC103846929
L7_S3 Vs Lenox_S3
id	term	ListHits	pval	Enrichment_score	Gene
brp00195	Photosynthesis	16	6.14e-07	3.84438	LOC103854145; LOC103830206; LOC103858708; LOC103865053; LOC103867946; LOC103868386; LOC103869852; LOC103872830; LOC103828782; LOC103831013; LOC103832382; LOC103833653; LOC103834743; LOC103836470; LOC103837509; LOC103840252
brp00196	Photosynthesis - antenna proteins	7	3.77e-05	5.20851	LOC103862822; LOC103872378; LOC103873241; LOC103875194; LOC103829997; LOC103830300; LOC103844887
brp04712	Circadian rhythm - plant	8	0.001815	2.83893	LOC117131903; LOC103850763; LOC103850907; LOC103855775; LOC103869673; LOC103874677; LOC103846527; HY5
brp00500	Starch and sucrose metabolism	18	0.004437	1.82904	LOC103861669; LOC103838831; LOC103851339; LOC103851660; LOC103867285; LOC103868313; LOC103868568; LOC103855145; LOC103873279; LOC103828058; LOC103830245; LOC103831821; LOC103835645; LOC103836763; LOC103840622; LOC103840787; LOC103844518; LOC103844042
brp00260	Glycine, serine and threonine metabolism	10	0.012347	1.97148	LOC103840754; LOC103870046; LOC103828089; LOC103859270; LOC103862328; LOC103864163; LOC103872275; LOC103830991; LOC103831222; LOC103833148
brp02010	ABC transporters	4	0.014689	2.71368	LOC103871477; LOC103875160; LOC103836650; LOC103839196
brp04070	Phosphatidylinositol signaling system	9	0.024393	1.83714	LOC103855751; LOC103863617; LOC103871306; LOC103871866; LOC103873625; LOC103873815; LOC103873819; LOC103828094; LOC103845299
brp00460	Cyanoamino acid metabolism	7	0.036389	1.83482	LOC103838831; LOC103840193; LOC103861882; LOC103868313; LOC103830245; LOC103833148; LOC103840622
brp00400	Phenylalanine, tyrosine and tryptophan biosynthesis	6	0.040563	1.87024	LOC103851145; LOC103864163; LOC103864337; LOC103873609; LOC103837205; LOC103843406
brp00590	Arachidonic acid metabolism	3	0.043381	2.23222	LOC103861882; LOC103862090; LOC103847336
brp00906	Carotenoid biosynthesis	4	0.051483	1.96309	LOC103857159; LOC103863442; LOC103856778; LOC103839129
brp03430	Mismatch repair	4	0.05552	1.92219	LOC103843883; LOC103852214; LOC103868208; LOC103859754
brp00562	Inositol phosphate metabolism	8	0.058726	1.61868	LOC103842218; LOC103863617; LOC103871306; LOC103871866; LOC103873815; LOC103873819; LOC103828094; LOC103845299
brp00600	Sphingolipid metabolism	3	0.06318	1.97711	LOC103857191; LOC103867146; LOC103840054
brp00561	Glycerolipid metabolism	8	0.064163	1.59078	LOC103855751; LOC103873180; LOC103830750; LOC103831828; LOC103844589; LOC103844032; LOC103847336; LOC103855432
brp00904	Diterpenoid biosynthesis	3	0.068759	1.92219	LOC103868699; LOC103840439; LOC103844165
brp00250	Alanine, aspartate and glutamate metabolism	6	0.078661	1.60927	LOC103856372; LOC103839002; LOC103840193; LOC103855856; LOC103863734; LOC103831077
brp00970	Aminoacyl-tRNA biosynthesis	6	0.082541	1.59078	LOC103850024; LOC103861295; LOC103864291; LOC103871736; LOC103836202; LOC103837192
brp00240	Pyrimidine metabolism	6	0.090626	1.55503	LOC103861195; LOC103875242; LOC103828798; LOC103865432; LOC103837528; LOC103840297
brp00630	Glyoxylate and dicarboxylate metabolism	8	0.099637	1.45299	LOC103870046; LOC103839002; LOC103863734; LOC103830991; LOC103831222; LOC103833148; LOC103834825; LOC103841749
T4_S3 Vs Lenox_S3
id	term	ListHits	pval	Enrichment_score	Gene
brp00500	Starch and sucrose metabolism	22	2.04e-05	2.50738	LOC103861669; LOC103838831; LOC103851339; LOC103851660; LOC103852319; LOC103852641; LOC103855902; LOC103865540; LOC103867285; LOC103867879; LOC103868568; LOC103871058; LOC103873279; LOC103828058; LOC103828653; LOC103830245; LOC103835645; LOC103840622; LOC103842078; LOC103843145; LOC103844518; LOC103844042
brp00941	Flavonoid biosynthesis	6	0.001757	3.37456	LOC103850907; LOC103855056; LOC103856040; LOC103857322; LOC103839279; LOC103841041
brp00564	Glycerophospholipid metabolism	13	0.004141	2.06338	LOC103847616; LOC103855751; LOC103857987; LOC103868431; LOC103869623; LOC103871458; LOC103874399; LOC103874581; LOC103830087; LOC103831678; LOC103835178; LOC103838018; LOC103847336
brp04070	Phosphatidylinositol signaling system	10	0.004159	2.28952	LOC103851631; LOC103855751; LOC103856668; LOC103858920; LOC103863617; LOC103871866; LOC103873625; LOC103835178; LOC103838018; LOC103845299
brp00591	Linoleic acid metabolism	3	0.005351	4.08499	LOC103868431; LOC103830087; LOC103847336
brp00100	Steroid biosynthesis	6	0.006049	2.72333	LOC103836007; LOC103862654; LOC103865343; LOC103830087; LOC103836218; LOC103847336
brp00196	Photosynthesis - antenna proteins	4	0.0062	3.33827	LOC103850412; LOC103867454; LOC103867457; LOC103875194
brp04075	Plant hormone signal transduction	29	0.010357	1.50055	LOC103835126; LOC103852051; LOC103852676; LOC103853090; LOC103855311; LOC103858167; LOC103858403; LOC103867300; LOC103868941; LOC103871448; LOC103872642; LOC103872713; TGA2; LOC103828413; LOC103830419; LOC103830681; LOC103831782; LOC103831948; LOC103831954; LOC103835869; LOC103836586; LOC103837105; LOC103841622; LOC103841766; LOC103844245; LOC103848367; LOC103845142; LOC103845336; LOC103847503
brp00130	Ubiquinone and other terpenoid-quinone biosynthesis	6	0.010405	2.46396	LOC103861340; LOC103854251; LOC103857322; LOC103861830; LOC103835666; LOC103838505
brp00260	Glycine, serine and threonine metabolism	9	0.014841	1.99012	LOC103840754; LOC103870046; LOC103828089; LOC103859270; LOC103860370; LOC103864163; LOC103874749; LOC103835108; LOC103835943
brp00565	Ether lipid metabolism	4	0.018117	2.58716	LOC103868431; LOC103874399; LOC103830087; LOC103847336
brp00400	Phenylalanine, tyrosine and tryptophan biosynthesis	6	0.023678	2.0977	LOC103851145; LOC103861830; LOC103864163; LOC103873609; LOC103837205; LOC103846914
brp00670	One carbon pool by folate	3	0.030251	2.50371	LOC103850842; LOC103862355; LOC103868620
brp00590	Arachidonic acid metabolism	3	0.030251	2.50371	LOC103868431; LOC103830087; LOC103847336
brp00410	beta-Alanine metabolism	5	0.046858	1.90233	LOC103839037; LOC103861899; LOC103864956; LOC103831077; LOC103837528
brp00250	Alanine, aspartate and glutamate metabolism	6	0.048044	1.805	LOC103839002; LOC103839037; LOC103860370; LOC103831077; LOC103833698; LOC103835108
brp00970	Aminoacyl-tRNA biosynthesis	6	0.050601	1.78425	LOC103861295; LOC103862204; LOC103864291; LOC103836066; LOC103836202; LOC103837192
brp00630	Glyoxylate and dicarboxylate metabolism	8	0.057002	1.62971	LOC103831878; LOC103870046; LOC103839002; LOC103860370; LOC117133689; LOC103874749; LOC103870027; LOC103833698
brp00592	alpha-Linolenic acid metabolism	5	0.062288	1.77203	LOC103868431; LOC103830087; LOC103835792; LOC103835835; LOC103847336
brp00280	Valine, leucine and isoleucine degradation	5	0.072829	1.70208	LOC103870046; LOC103862316; LOC103864956; LOC103834444; LOC103835108
L7_S4 Vs Lenox_S4
id	term	ListHits	pval	Enrichment_score	Gene
brp00195	Photosynthesis	21	2.59e-08	3.69799	LOC103871530; LOC103830206; LOC103853163; LOC103858708; LOC103868386; LOC103871224; LOC103872830; LOC103828782; LOC103831013; LOC103832382; LOC103834743; LOC103835217; LOC103835801; LOC103836020; LOC103846718; LOC103836715; LOC103837509; LOC103837674; LOC103843400; LOC103843499; LOC103844017
brp00196	Photosynthesis - antenna proteins	9	6.83e-06	4.90793	LOC103830657; LOC103857533; LOC103862822; LOC103865334; LOC103867454; LOC103872378; LOC103873241; LOC103829997; LOC103841392
brp00130	Ubiquinone and other terpenoid-quinone biosynthesis	11	0.000267	2.95168	LOC103851957; LOC103859897; LOC103865042; LOC103865043; LOC103867954; LOC103869196; LOC103869197; LOC103828352; LOC103835877; LOC103838505; LOC103844906
brp00940	Phenylpropanoid biosynthesis	29	0.000352	1.87117	LOC103840386; LOC103841605; LOC103859651; LOC103863748; LOC103835007; LOC103851131; LOC103851390; LOC103856727; LOC103249155; LOC103859897; LOC103862908; LOC103865042; LOC103865043; LOC103866799; LOC103867954; LOC103869196; LOC103869197; LOC103870475; LOC103871191; LOC103872253; LOC103873087; LOC103873269; LOC103873831; LOC103828048; LOC103830245; LOC103847964; LOC103841251; LOC103837896; LOC1038…
brp00603	Glycosphingolipid biosynthesis - globo and isoglobo series	4	0.000908	4.83002	LOC103850693; LOC103850695; LOC103831061; LOC103847504
brp00903	Limonene and pinene degradation	3	0.002856	4.61048	LOC103869258; LOC103873180; LOC103833133
brp00531	Glycosaminoglycan degradation	3	0.002856	4.61048	LOC103872148; LOC103831061; LOC103833744
brp04016	MAPK signaling pathway - plant	23	0.003693	1.72043	LOC103831878; LOC103844852; LOC103864102; LOC103863846; LOC103855853; LOC103857927; LOC103858337; LOC103865203; LOC103867653; LOC103870249; LOC103871793; LOC103874661; LOC103874915; LOC103827706; LOC103831782; LOC103834849; LOC103835788; LOC103833884; LOC103842153; LOC103844651; LOC103844176; LOC103844067; LOC103845336
brp00380	Tryptophan metabolism	13	0.008264	1.89454	LOC103869258; LOC103831878; LOC103862382; LOC103873180; LOC103827945; SUR1; LOC103828183; LOC103831884; LOC103833133; LOC103833480; LOC103835788; LOC103836047; LOC103840452
brp00340	Histidine metabolism	5	0.00861	2.72662	LOC103869258; LOC103866702; LOC103869038; LOC103873180; LOC103833133
brp00945	Stilbenoid, diarylheptanoid and gingerol biosynthesis	4	0.009812	2.94001	LOC103856727; LOC103865042; LOC103865043; LOC103867954
brp00520	Amino sugar and nucleotide sugar metabolism	20	0.01061	1.63334	LOC103857749; LOC103870085; LOC103855348; LOC103858083; LOC103858172; LOC103859361; LOC103862842; LOC103866727; LOC103867366; LOC103869436; LOC103870249; LOC103828058; LOC103828701; LOC103830217; LOC103830371; LOC103831061; LOC103833836; LOC103834131; LOC103841275; LOC117125733
brp00600	Sphingolipid metabolism	5	0.015555	2.41501	LOC103850693; LOC103850695; LOC103857191; LOC103872148; LOC103867146
brp00906	Carotenoid biosynthesis	6	0.019476	2.15809	LOC103850421; LOC103857276; LOC103863442; LOC103856778; LOC103832798; LOC103845139
brp00780	Biotin metabolism	4	0.022492	2.41501	LOC103828233; LOC103858066; LOC103863644; LOC103866710
brp03440	Homologous recombination	8	0.023299	1.9048	LOC103856623; LOC103843883; LOC103860031; LOC103864299; LOC103870901; LOC103837530; LOC103843288; LOC103844121
brp00280	Valine, leucine and isoleucine degradation	8	0.034462	1.77948	LOC103869258; LOC103857781; LOC103859327; LOC103865244; LOC103873180; LOC103833133; LOC103836474; LOC103828819
brp03030	DNA replication	7	0.039781	1.79296	LOC103856623; LOC103843883; LOC103868024; LOC103827885; LOC103831035; LOC103843288; LOC103849416
brp00052	Galactose metabolism	8	0.042689	1.71191	LOC103850693; LOC103850695; LOC103851337; LOC103872148; LOC103869626; LOC103871058; LOC103872021; LOC103841656
brp00410	beta-Alanine metabolism	7	0.046271	1.74023	LOC103869258; LOC103854027; LOC103861899; LOC103873180; LOC103833133; LOC103836474; LOC103837528
T4_S4 Vs Lenox_S4
id	term	ListHits	pval	Enrichment_score	Gene
brp00920	Sulfur metabolism	10	0.00068	2.82531	LOC103859677; LOC103856800; LOC103861274; LOC103848153; LOC103871006; LOC103832545; LOC103833777; LOC103839826; LOC103841966; LOC103844892
brp00561	Glycerolipid metabolism	14	0.001486	2.21641	LOC103869258; LOC103850693; LOC103850695; LOC103855779; LOC103858788; LOC103858975; LOC103862462; LOC103863035; LOC103827601; LOC103830087; LOC103837919; LOC103838018; LOC103843800; LOC103844663
brp04075	Plant hormone signal transduction	41	0.002978	1.50589	LOC103865897; LOC103863846; LOC103867695; LOC103833785; LOC103835126; LOC103835320; LOC103851955; LOC103855311; LOC103855853; LOC103857039; LOC103857480; LOC103857772; LOC103857977; LOC103858167; LOC103858715; LOC103859470; LOC103860400; LOC103862757; LOC103867547; LOC103870220; LOC103871448; LOC103871725; LOC103871836; LOC103871837; LOC103872443; LOC103872642; LOC103827726; LOC117126689; LOC1038…
brp00770	Pantothenate and CoA biosynthesis	8	0.004284	2.4901	LOC103869258; LOC103862462; LOC103867697; LOC103871785; LOC103829675; LOC103830302; LOC103837528; LOC103843316
brp00603	Glycosphingolipid biosynthesis - globo and isoglobo series	3	0.005605	3.93525	LOC103850693; LOC103850695; LOC103855779
brp04016	MAPK signaling pathway - plant	20	0.011296	1.62518	LOC103863846; LOC103867695; LOC103833785; LOC103835320; LOC103853528; LOC103855853; LOC103857772; LOC103860400; WRKY; LOC103872721; LOC103834369; LOC103834849; LOC103836581; LOC103837288; LOC103839575; LOC103842153; LOC103842656; LOC103844067; LOC103845142; LOC103847083
brp00906	Carotenoid biosynthesis	6	0.012834	2.34441	LOC103850421; LOC103857276; LOC103856778; PDS; LOC103864755; LOC103832798
brp00564	Glycerophospholipid metabolism	15	0.015741	1.68999	LOC108868780; LOC103847616; LOC103840583; LOC103858788; LOC103858975; LOC103861062; LOC103863035; LOC103871055; LOC103874376; LOC103827601; LOC103830087; LOC103837919; LOC103838018; LOC103843800; LOC103844663
brp00970	Aminoacyl-tRNA biosynthesis	9	0.019286	1.89978	LOC103853873; LOC103866471; LOC103850024; LOC103861295; LOC103862204; LOC103864291; LOC103871736; LOC103836066; LOC103837192
brp00280	Valine, leucine and isoleucine degradation	8	0.021607	1.93311	LOC103869258; LOC103857781; LOC103859327; LOC103862462; LOC103865244; LOC103871785; LOC103828819; LOC103843316
brp00380	Tryptophan metabolism	11	0.023586	1.74146	LOC103869258; LOC103862382; LOC103862462; LOC103873635; LOC103828183; LOC103832493; LOC103833480; LOC103834369; LOC103836047; LOC103840452; LOC103842998
brp00520	Amino sugar and nucleotide sugar metabolism	17	0.032843	1.5082	LOC103858172; LOC103858576; LOC103861964; LOC103866726; LOC103867366; LOC103867879; LOC103871568; LOC103828058; LOC103828701; LOC103830371; LOC103833836; LOC103834131; LOC103841275; LOC103841355; LOC103845771; LOC103846389; LOC117125733
brp00650	Butanoate metabolism	4	0.035302	2.16053	LOC103867697; LOC103869654; LOC103831077; LOC103828819
brp00941	Flavonoid biosynthesis	5	0.037223	1.99614	LOC103860424; LOC103857322; LOC103865042; LOC103830010; LOC103841431
brp00061	Fatty acid biosynthesis	7	0.038177	1.81059	LOC103828233; LOC103863566; LOC103863644; LOC103849176; LOC103866392; LOC103868651; LOC103833911
brp03440	Homologous recombination	7	0.038177	1.81059	LOC103843883; LOC103860031; LOC103864299; LOC103864559; LOC103837530; LOC103844121; LOC103845677
brp00270	Cysteine and methionine metabolism	15	0.039148	1.51356	LOC103856800; LOC103857781; LOC103859327; LOC103848200; LOC103849483; LOC103868301; LOC103871006; LOC103871785; LOC103872275; LOC103832493; LOC103832545; LOC103834385; LOC103841966; LOC103842633; LOC103843316
brp00600	Sphingolipid metabolism	4	0.039414	2.0988	LOC103850693; LOC103850695; LOC103855779; LOC103857191
brp00071	Fatty acid degradation	7	0.040999	1.78544	LOC103869258; LOC103862462; LOC103863566; LOC103865244; LOC103866392; LOC103868651; LOC103833911
brp00250	Alanine, aspartate and glutamate metabolism	8	0.043527	1.70833	LOC103857781; LOC103859327; LOC103848200; LOC103869333; LOC103869654; LOC103873925; LOC103831077; LOC103831592
L7_S5 Vs Lenox_S5
id	term	ListHits	pval	Enrichment_score	Gene
brp04016	MAPK signaling pathway - plant	14	0.006276	1.9206	LOC103864102; LOC103861203; LOC103863846; LOC103867695; LOC103853528; LOC103855853; LOC103857100; LOC103858337; LOC103870249; LOC103873625; LOC103830749; LOC103834849; LOC103868068; LOC103844067
brp00730	Thiamine metabolism	3	0.010335	3.44489	LOC103851941; LOC103868019; LOC103844930
brp00195	Photosynthesis	7	0.012047	2.26071	LOC103855224; LOC103868386; LOC103828782; LOC103829589; LOC103829671; LOC103836470; LOC103844017
brp00500	Starch and sucrose metabolism	13	0.014924	1.77556	LOC103851339; LOC103854138; LOC103855902; LOC103865540; LOC103867285; LOC103867879; LOC103868568; LOC103855145; LOC103828058; LOC103830245; LOC103831821; LOC103833505; LOC103847250
brp00450	Selenocompound metabolism	3	0.014969	3.1004	LOC103852205; LOC103859979; LOC103845623
brp00030	Pentose phosphate pathway	6	0.018351	2.21457	LOC103866006; LOC103874311; LOC103850195; LOC103835152; LOC103835415; LOC103837784
brp04075	Plant hormone signal transduction	24	0.018585	1.48819	LOC103834796; LOC103864102; LOC103863846; LOC103867695; LOC103852961; LOC103854042; LOC103855853; LOC103856282; LOC103857039; LOC103857100; LOC103857977; LOC103858337; LOC103866275; AUX1; LOC103872642; LOC103829030; LOC117126689; LOC103830419; LOC103834849; LOC103868068; LOC103837589; LOC103841914; LOC103844275; LOC103844067
brp00330	Arginine and proline metabolism	6	0.019468	2.18852	LOC103851283; LOC103855763; LOC103873180; LOC103873557; LOC103837019; LOC103847135
brp04141	Protein processing in endoplasmic reticulum	16	0.019472	1.62644	LOC103845440; LOC103851393; LOC103851557; LOC103851851; LOC103249161; LOC103856475; LOC103858554; LOC103860601; LOC103868031; LOC103870549; LOC103872405; LOC103872727; LOC103836006; LOC103837502; LOC103840633; LOC103843398
brp00380	Tryptophan metabolism	7	0.0335	1.87093	LOC103870046; LOC103873180; LOC103873635; LOC103873557; LOC103828183; LOC103840774; LOC103844240
brp00520	Amino sugar and nucleotide sugar metabolism	11	0.035359	1.64756	LOC103870085; LOC103859361; LOC103860010; LOC103867879; LOC103870249; LOC103870907; LOC103855145; LOC103871568; LOC103828058; LOC103828701; LOC103833836
brp00310	Lysine degradation	3	0.052394	2.11391	LOC103870046; LOC103873180; LOC103873557
brp00920	Sulfur metabolism	4	0.057894	1.90794	LOC103859979; LOC103862824; LOC103874110; LOC103847275
brp00906	Carotenoid biosynthesis	3	0.063956	1.97898	LOC103857276; LOC103869474; LOC103828685
brp00460	Cyanoamino acid metabolism	5	0.064206	1.76159	LOC103840193; LOC103861882; LOC103862824; LOC103830245; LOC103847250
brp00410	beta-Alanine metabolism	4	0.06771	1.82377	LOC103873180; LOC103873557; LOC103831077; LOC103837528
brp00562	Inositol phosphate metabolism	6	0.074975	1.63179	LOC103851631; LOC103860402; LOC103863617; LOC103864845; LOC103828278; LOC103843331
brp00010	Glycolysis / Gluconeogenesis	9	0.077966	1.5002	LOC103864004; LOC103866006; LOC103870046; LOC103860785; LOC103873180; LOC103873557; LOC103835152; LOC103843050; LOC103843331
brp00960	Tropane, piperidine and pyridine alkaloid biosynthesis	3	0.081268	1.82377	LOC103851283; LOC103852316; LOC103838721
brp00071	Fatty acid degradation	4	0.082144	1.72245	LOC103852243; LOC103873180; LOC103873557; LOC103833911
T4_S5 Vs Lenox_S5
id	term	ListHits	pval	Enrichment_score	Gene
brp00500	Starch and sucrose metabolism	27	6.07e-06	2.40969	LOC103861669; LOC103868361; LOC103851339; LOC103855902; LOC103860941; LOC103861701; LOC103864328; LOC103865540; LOC103866797; LOC103866801; LOC103866998; LOC103867285; LOC103868315; LOC103855145; LOC103872021; LOC103873279; LOC103875081; LOC103828058; LOC103830217; LOC103830245; LOC103832861; LOC103833505; LOC103837558; LOC103839024; LOC103841863; LOC103843145; LOC103832797
brp00860	Porphyrin and chlorophyll metabolism	10	0.000824	2.77524	NYE1; LOC103867162; LOC103854720; LOC103855770; LOC103858612; LOC103859309; LOC103866807; LOC103833353; LOC103847701; LOC103839225
brp00906	Carotenoid biosynthesis	7	0.001891	3.01734	LOC103857276; LOC103851090; LOC103856778; PDS; LOC103868505; LOC103870025; LOC103832798
brp00670	One carbon pool by folate	5	0.003577	3.26762	LOC103862355; LOC103830600; LOC103833148; LOC103841853; LOC103843220
brp00630	Glyoxylate and dicarboxylate metabolism	13	0.003831	2.07378	LOC103831878; LOC103870046; LOC103842047; LOC103850366; LOC103859555; LOC103849205; LOC103867390; LOC103874749; LOC103870027; LOC103872850; LOC103833148; LOC103841749; LOC103843220
brp03030	DNA replication	8	0.004821	2.45567	LOC103853956; LOC103858328; LOC103860462; LOC103827741; LOC103835735; LOC103836781; LOC103837365; LOC103843463
brp00564	Glycerophospholipid metabolism	15	0.006504	1.86435	LOC108868780; LOC103847616; LOC103861062; LOC103869623; LOC103871055; LOC103871458; LOC103874581; LOC103827601; LOC103850206; LOC103830672; LOC103836791; LOC103837919; LOC103838345; LOC103839503; LOC103845477
brp00908	Zeatin biosynthesis	6	0.008633	2.53241	LOC103853121; LOC103867252; LOC103839663; LOC103869056; LOC103845790; LOC103846928
brp00330	Arginine and proline metabolism	9	0.008735	2.1451	LOC103851199; LOC103855763; LOC103856350; LOC103857883; LOC103862102; LOC103873180; LOC103873557; LOC103838043; LOC103847135
brp00380	Tryptophan metabolism	11	0.0117	1.92114	LOC103831878; LOC103870046; LOC103851392; LOC103872110; LOC103872850; LOC103873180; LOC103848036; LOC103873635; LOC103873557; SUR1; LOC103840774
brp00561	Glycerolipid metabolism	11	0.0117	1.92114	LOC103873180; LOC103873557; LOC103827601; LOC103830672; LOC103836791; LOC103837919; LOC103838345; LOC103839503; LOC103845181; LOC103845477; LOC103847496
brp00511	Other glycan degradation	3	0.015089	3.03889	LOC103832395; LOC103863233; LOC103830770
brp00052	Galactose metabolism	8	0.015316	2.05157	LOC103863233; LOC103863987; LOC103855145; LOC103872021; LOC103830770; LOC103843145; LOC103832797; LOC103845694
brp00196	Photosynthesis - antenna proteins	4	0.01679	2.6141	LOC103860327; LOC103867454; LOC103867457; LOC103833106
brp00941	Flavonoid biosynthesis	5	0.024503	2.20209	LOC103855056; LOC103857322; LOC103873769; LOC103839279; LOC103847118
brp00071	Fatty acid degradation	7	0.024794	1.96965	LOC103854565; LOC103860006; LOC103873180; LOC103873557; LOC103835700; LOC103833911; LOC103842505
brp00600	Sphingolipid metabolism	4	0.027334	2.31534	LOC103832395; LOC103863233; LOC103830770; LOC103834191
brp00260	Glycine, serine and threonine metabolism	10	0.02925	1.73156	LOC103870046; LOC103852803; LOC103861915; LOC103864163; LOC103867390; LOC103874749; LOC103830679; LOC103833148; LOC103837814; LOC103843220
brp00710	Carbon fixation in photosynthetic organisms	10	0.03089	1.71689	LOC103850366; LOC103859466; LOC103865958; LOC103868914; LOC103873862; LOC103832426; LOC103833678; LOC103838043; LOC103840598; LOC103841316
brp03410	Base excision repair	5	0.035306	2.02593	LOC103868216; LOC103858328; LOC103866025; LOC103870283; LOC103843463
