# Supplementary material for: Transcriptomic Insights Into Root Development and Overwintering Transcriptional Memory of Brassica rapa L. Grown in the Field
Source: Front Plant Sci. 2022 Jul 22;13:900708. doi: 10.3389/fpls.2022.900708 (PMC9355659; doi:10.3389/fpls.2022.900708)
Supplement: Supplementary file 9 [file Data_Sheet_1.zip › Table S13.xls]

## Sheet: alternative_splicing type
Supplementary Table S13: Results of alternative_splicing type.
Type Samleps	XSKIP	XMSKIP	XMIR	XIR	XAE	TTS	TSS	SKIP	MSKIP	MIR	IR	AE	total
L7_S1_1	822	79	73	902	1135	28648	29794	982	157	299	4880	3238	71009
L7_S1_2	803	57	76	982	1135	28272	29440	1012	144	307	5037	3387	70652
L7_S1_3	784	94	63	787	1173	28288	29452	938	99	297	4857	3065	69897
L7_S2_1	741	71	90	1193	1317	29380	30676	992	153	424	6676	3824	75537
L7_S2_2	779	104	62	1138	1246	28611	29924	1002	136	296	5635	3575	72508
L7_S2_3	712	85	80	972	1146	28191	29329	954	115	309	5377	3325	70595
L7_S3_1	718	57	112	1414	1317	28516	29984	1058	118	533	7876	4032	75735
L7_S3_2	923	90	85	1839	1602	29498	31413	1354	141	518	8720	4571	80754
L7_S3_3	891	113	67	1545	1495	28992	30697	1212	175	539	8397	4746	78869
L7_S4_2	941	100	71	1476	1499	27837	29341	1454	205	481	7325	4387	75117
L7_S4_3	882	71	93	1702	1702	28901	30423	1441	129	431	8767	4940	79482
L7_S5_1	875	120	92	1581	1474	27842	29174	1530	204	497	7670	4209	75268
L7_S5_2	956	89	101	1665	1494	28268	29662	1437	144	573	8222	4625	77236
L7_S5_3	1069	118	97	1586	1461	28518	29831	1981	246	567	8155	4479	78108
L7_S6_2	847	112	75	1075	1401	29735	31138	1157	166	376	5564	3853	75499
L7_S6_3	928	102	95	1078	1406	29937	31247	1201	204	340	5614	3856	76008
Longyou-7 average	854.438	91.375	83.25	1308.44	1375.19	28714.6	30095.3	1231.56	158.5	424.188	6798.25	4007	75142.1
Lenox_S1_1	739	44	72	741	1090	28141	29237	909	114	265	4487	2923	68762
Lenox_S1_2	760	47	50	795	1077	28047	29317	944	119	195	4262	3010	68623
Lenox_S1_3	798	70	36	672	1054	27422	28738	790	138	220	4201	2709	66848
Lenox_S2_1	718	48	38	910	1088	27683	28962	1042	100	275	5673	3364	69901
Lenox_S2_2	776	78	62	854	1139	27770	29166	1039	117	249	5483	3737	70470
Lenox_S2_3	789	54	42	917	1092	27594	28936	1006	115	228	5158	3554	69485
Lenox_S3_1	912	56	64	1427	1440	28090	29557	1158	150	473	7886	4440	75653
Lenox_S3_2	943	90	42	1087	1314	27026	28467	1300	150	311	6019	4024	70773
Lenox_S3_3	846	68	123	1530	1597	28436	30040	1222	149	503	8219	4704	77437
Lenox_S4_1	852	90	134	1142	1396	27238	28580	1248	145	394	6681	3865	71765
Lenox_S4_2	709	70	42	1313	1351	27227	28629	1307	147	407	6670	4471	72343
Lenox_S4_3	874	84	51	1259	1379	27131	28598	1306	155	326	6768	4456	72387
Lenox_S5_1	795	97	63	1310	1331	26978	28294	1311	118	492	7218	4199	72206
Lenox_S5_2	917	99	79	1434	1416	26632	27842	1427	167	401	6865	4306	71585
Lenox_S5_3	860	109	137	1384	1443	27148	28532	1995	230	461	7744	4409	74452
Lenox average	848.449	73.6	69	1118.33	1280.47	27504.2	28859.7	1200.27	140.933	346.667	6222.27	3878.07	71512.7
T4_S1_1	815	86	58	816	1044	28232	29372	913	133	296	4755	3236	69756
T4_S1_2	744	62	69	909	1140	28296	29584	954	181	307	4932	3109	70287
T4_S1_3	879	98	31	771	1140	27929	29166	875	118	222	4647	3040	68916
T4_S2_1	746	70	86	990	1255	28734	30070	1055	94	319	5842	3535	72796
T4_S2_2	818	59	64	1083	1165	29158	30653	982	118	347	5714	3653	73814
T4_S2_3	820	74	54	1161	1287	29086	30739	1038	112	312	6561	3797	75041
T4_S3_1	925	99	141	1604	1488	28584	30370	1181	185	586	8389	4254	77806
T4_S3_2	859	96	114	1624	1490	28573	30314	1236	144	560	8225	4469	77704
T4_S3_3	887	79	101	1582	1575	29363	31072	1290	150	591	8593	4905	80188
T4_S4_1	926	79	113	1827	1776	27878	29366	1330	189	625	8319	4507	76935
T4_S4_2	905	126	117	1645	1614	27479	29143	1370	193	586	8364	4615	76157
T4_S4_3	869	94	85	1534	1621	27749	29532	1237	185	452	7700	4587	75645
T4_S5_1	911	110	128	1616	1514	27999	29248	1508	193	541	7662	4625	76055
T4_S5_2	866	100	133	1543	1522	27751	29101	1405	126	490	7667	4569	75273
T4_S5_3	866	116	116	1457	1496	27737	29002	1400	166	461	6923	4377	74117
T4_S6_1	769	81	79	912	1049	28405	29683	985	124	247	4634	3334	70302
T4_S6_2	699	77	38	860	1148	28952	30025	965	118	325	4526	3395	71128
T4_S6_3	812	80	66	1072	1236	28793	30005	937	152	291	4753	3495	71692
Tianyou-4 average	843.933	88.1111	88.5	1278.11	1364.44	28372.1	29802.5	1147.83	148.944	419.889	6567	3972.33	74089.6

## Sheet: AS-S1-L7 Uniq
Supplementary Table S13: Alternative_splicing types uniquely expressed in Longyou-7 at S1 stage.
AE:NC_024795.2:10051192:10051284:+:XM_009145913.2
AE:NC_024795.2:101906:102427:-:XM_009142176.3;XM_009142806.3;XM_009143461.3;XM_018654258.2;XM_033291078.1
AE:NC_024795.2:10911442:10911987:-:XM_033272829.1
AE:NC_024795.2:10911442:10911994:-:XM_033272829.1
AE:NC_024795.2:10911442:10912377:-:XM_033272829.1
AE:NC_024795.2:11238307:11238443:-:
AE:NC_024795.2:11238307:11238457:-:
AE:NC_024795.2:11553410:11553834:-:XM_009149017.3;XM_009149025.3
AE:NC_024795.2:11553410:11553844:-:XM_009149017.3;XM_009149025.3
AE:NC_024795.2:11606599:11607490:-:XM_009149081.3;XM_009149089.3;XM_009149098.3;XM_009149105.3;XM_009149114.3;XM_009149121.3;XM_009149433.1;XM_018658550.2;XM_018658559.2
AE:NC_024795.2:11606618:11607490:-:XM_009149081.3;XM_009149089.3;XM_009149098.3;XM_009149105.3;XM_009149114.3;XM_009149121.3;XM_009149433.1;XM_018658550.2;XM_018658559.2
AE:NC_024795.2:11818258:11818452:-:XM_009149320.3;XM_009149336.3;XM_009149342.3;XM_009149351.3;XM_018658601.2;XM_033274975.1;XM_033274978.1;XM_033274979.1;XM_033274984.1;XM_033274986.1;XM_033274991.1
AE:NC_024795.2:11818311:11818452:-:XM_009149320.3;XM_009149336.3;XM_009149342.3;XM_009149351.3;XM_018658601.2;XM_033274975.1;XM_033274978.1;XM_033274979.1;XM_033274984.1;XM_033274986.1;XM_033274991.1
AE:NC_024795.2:12084608:12084937:+:XM_009150055.3;XM_009150064.3
AE:NC_024795.2:12084794:12084937:+:XM_009150055.3;XM_009150064.3
AE:NC_024795.2:1211794:1211836:-:XM_009147893.3
AE:NC_024795.2:1211794:1211868:-:XM_009147893.3
AE:NC_024795.2:12703371:12703666:+:XM_009151073.3;XM_009151078.3;XM_009151081.3;XM_033289230.1
AE:NC_024795.2:12710393:12710535:+:
AE:NC_024795.2:1353243:1353467:+:XM_009151757.3
AE:NC_024795.2:1353243:1353496:+:XM_009151757.3
AE:NC_024795.2:13556614:13556737:-:XM_033281198.1;XM_033281218.1;XM_033281230.1
AE:NC_024795.2:13556614:13557076:-:XM_009153860.3;XM_033280980.1;XM_033281005.1;XM_033281198.1;XM_033281218.1;XM_033281230.1
AE:NC_024795.2:14209811:14210081:+:
AE:NC_024795.2:14209869:14210081:+:
AE:NC_024795.2:15087061:15087381:-:
AE:NC_024795.2:1514772:1516120:-:XM_033277389.1
AE:NC_024795.2:1514874:1516120:-:XM_033277389.1
AE:NC_024795.2:15372340:15372462:+:
AE:NC_024795.2:15372340:15372500:+:
AE:NC_024795.2:15507414:15507526:+:XM_009151626.3
AE:NC_024795.2:15507431:15507526:+:XM_009151626.3
AE:NC_024795.2:15507592:15507792:+:XM_009151626.3
AE:NC_024795.2:15507679:15507792:+:XM_009151626.3
AE:NC_024795.2:15768161:15768847:-:XM_009151431.3;XM_018658776.2
AE:NC_024795.2:15768183:15768847:-:XM_009151431.3;XM_018658776.2
AE:NC_024795.2:1587169:1587214:+:
AE:NC_024795.2:1587169:1587448:+:
AE:NC_024795.2:1587367:1587448:+:
AE:NC_024795.2:16676537:16676669:+:XM_009121220.3
AE:NC_024795.2:16676537:16676694:+:XM_009121220.3
AE:NC_024795.2:16679887:16679948:-:XM_033289434.1
AE:NC_024795.2:16912680:16912707:-:XM_009121111.3
AE:NC_024795.2:16912680:16912744:-:XM_009121111.3
AE:NC_024795.2:17059545:17059604:-:XM_009121085.3
AE:NC_024795.2:17059545:17059619:-:XM_009121085.3
AE:NC_024795.2:17614691:17614816:+:XM_009104500.3;XM_009104502.3
AE:NC_024795.2:17614701:17614816:+:XM_009104500.3;XM_009104502.3
AE:NC_024795.2:17623818:17624064:-:XM_009104515.3;XM_033277441.1;XM_033277448.1
AE:NC_024795.2:17623818:17624208:-:XM_009104515.3;XM_033277441.1;XM_033277448.1
AE:NC_024795.2:17630392:17630572:-:XM_009104515.3;XM_033277441.1;XM_033277448.1
AE:NC_024795.2:17630402:17630572:-:XM_009104515.3;XM_033277441.1;XM_033277448.1
AE:NC_024795.2:17631471:17631737:-:XM_009104515.3;XM_033277441.1;XM_033277448.1
AE:NC_024795.2:17631508:17631737:-:XM_009104515.3;XM_033277441.1;XM_033277448.1
AE:NC_024795.2:18007132:18007313:+:XM_009104965.3
AE:NC_024795.2:18007132:18007325:+:XM_009104965.3
AE:NC_024795.2:18236188:18236394:+:XM_009105359.3;XM_009105367.3
AE:NC_024795.2:18236209:18236394:+:XM_009105359.3;XM_009105367.3
AE:NC_024795.2:18637244:18637340:+:XM_009105690.3;XM_009105698.3;XM_033278208.1;XM_033278211.1;XM_033278213.1;XM_033278215.1;XM_033278221.1
AE:NC_024795.2:18637254:18637340:+:XM_009105690.3;XM_009105698.3;XM_033278208.1;XM_033278211.1;XM_033278213.1;XM_033278215.1;XM_033278221.1
AE:NC_024795.2:18694471:18694797:-:XM_009105770.3;XM_009105777.3
AE:NC_024795.2:18694471:18694812:-:XM_009105770.3;XM_009105777.3
AE:NC_024795.2:18694471:18694815:-:XM_009105770.3;XM_009105777.3
AE:NC_024795.2:18746732:18747302:+:XM_009105871.3;XM_009105879.3;XM_009105886.2;XM_009105895.3;XM_033277757.1
AE:NC_024795.2:18747126:18747302:+:XM_009105871.3;XM_009105879.3;XM_009105886.2;XM_009105895.3;XM_033277757.1
AE:NC_024795.2:18855994:18856084:-:XM_009106005.3;XM_009106014.3
AE:NC_024795.2:18855994:18856095:-:XM_009106005.3;XM_009106014.3
AE:NC_024795.2:18883025:18883040:-:XM_009106035.3
AE:NC_024795.2:18883025:18883106:-:XM_009106035.3
AE:NC_024795.2:18969116:18970279:-:XM_009106152.2;XM_033277484.1
AE:NC_024795.2:18969116:18970290:-:XM_009106152.2;XM_033277484.1
AE:NC_024795.2:1922604:1923705:-:XM_009115805.3;XM_009115887.3;XM_018654427.2;XM_018654428.2;XM_033280758.1
AE:NC_024795.2:1934695:1934791:+:XM_009116214.2;XM_018657894.2
AE:NC_024795.2:1934711:1934791:+:XM_009116214.2;XM_018657894.2
AE:NC_024795.2:19938855:19939134:-:
AE:NC_024795.2:19938869:19939134:-:
AE:NC_024795.2:2009280:2009328:-:XM_009117740.3;XM_009117878.3;XM_033286096.1;XM_033286097.1
AE:NC_024795.2:2009280:2009337:-:XM_009117740.3;XM_009117878.3;XM_033286096.1;XM_033286097.1
AE:NC_024795.2:2009280:2009357:-:XM_009117740.3;XM_009117878.3;XM_033286096.1;XM_033286097.1
AE:NC_024795.2:20312895:20313099:-:
AE:NC_024795.2:20312926:20313099:-:
AE:NC_024795.2:2056657:2056988:+:XM_009119588.3;XM_033286173.1
AE:NC_024795.2:2056660:2056988:+:XM_009119588.3;XM_033286173.1
AE:NC_024795.2:2056873:2056988:+:XM_009119588.3
AE:NC_024795.2:21623527:21623944:+:XM_009110901.3;XM_009110912.3;XM_033286931.1;XM_033286934.1;XM_033286939.1;XM_033286945.1
AE:NC_024795.2:21623537:21623944:+:XM_009110901.3;XM_009110912.3;XM_033286931.1;XM_033286934.1;XM_033286939.1;XM_033286945.1
AE:NC_024795.2:2200059:2200149:+:XM_009123347.3;XM_009123422.3;XM_033292548.1
AE:NC_024795.2:2200069:2200149:+:XM_009123347.3;XM_009123422.3;XM_033292548.1
AE:NC_024795.2:22204159:22204436:+:
AE:NC_024795.2:22204275:22204436:+:
AE:NC_024795.2:22294706:22294989:-:
AE:NC_024795.2:22294706:22295004:-:
AE:NC_024795.2:23005232:23005408:+:XM_033288926.1;XM_033288927.1;XM_033288938.1;XM_033288941.1
AE:NC_024795.2:23443512:23443578:-:
AE:NC_024795.2:23443528:23443578:-:
AE:NC_024795.2:23445800:23445988:-:
AE:NC_024795.2:23447938:23448038:-:
AE:NC_024795.2:23447946:23448038:-:
AE:NC_024795.2:23448597:23448678:-:
AE:NC_024795.2:23448612:23448678:-:
AE:NC_024795.2:23449028:23449145:-:
AE:NC_024795.2:23449028:23449789:-:
AE:NC_024795.2:23729662:23729774:-:XM_009115243.3;XM_009115252.3
AE:NC_024795.2:2439629:2439684:+:XM_009127004.3
AE:NC_024795.2:2439629:2439699:+:XM_009127004.3
AE:NC_024795.2:24665368:24665466:-:XM_009116605.3;XM_018654505.2
AE:NC_024795.2:24665368:24665479:-:XM_009116605.3;XM_018654505.2
AE:NC_024795.2:2581128:2581340:-:XM_009127347.3
AE:NC_024795.2:2581186:2581340:-:XM_009127347.3
AE:NC_024795.2:25981257:25981611:+:XM_009126481.3;XM_009126483.3;XM_009126484.2;XM_033288997.1;XM_033288999.1;XM_033289003.1;XM_033289008.1;XM_033289011.1
AE:NC_024795.2:2600572:2600619:-:XM_009127408.3;XM_009127416.3;XM_009127424.3;XM_033279705.1
AE:NC_024795.2:2600593:2600619:-:XM_009127408.3;XM_009127416.3;XM_009127424.3;XM_033279705.1
AE:NC_024795.2:26077740:26079349:-:XM_009126445.3;XM_009126446.3;XM_033280387.1;XM_033280395.1
AE:NC_024795.2:26077740:26079385:-:XM_009126445.3;XM_009126446.3;XM_033280387.1;XM_033280395.1
AE:NC_024795.2:26080830:26081021:-:XM_009126445.3;XM_009126446.3;XM_033280387.1;XM_033280395.1
AE:NC_024795.2:26080830:26081070:-:XM_009126445.3;XM_009126446.3;XM_033280387.1;XM_033280395.1
AE:NC_024795.2:26092051:26092119:-:XM_009126441.3
AE:NC_024795.2:26092051:26092177:-:XM_009126441.3
AE:NC_024795.2:26092079:26092177:-:XM_009126441.3
AE:NC_024795.2:2649411:2649792:+:
AE:NC_024795.2:27210946:27211113:-:XM_009124731.3;XM_009124737.3;XM_009124743.3
AE:NC_024795.2:27210946:27211262:-:XM_009124731.3;XM_009124737.3;XM_009124743.3
AE:NC_024795.2:27354916:27354998:-:XM_009125051.3;XM_033290692.1
AE:NC_024795.2:27354916:27355018:-:XM_009125051.3;XM_033290692.1
AE:NC_024795.2:27566327:27566976:-:XM_009125592.3
AE:NC_024795.2:27566339:27566976:-:XM_009125592.3
AE:NC_024795.2:27607599:27607698:+:XM_009125664.3;XM_033291822.1;XM_033291827.1
AE:NC_024795.2:27607599:27607719:+:XM_009125664.3;XM_033291822.1;XM_033291827.1
AE:NC_024795.2:27905272:27905449:+:XM_009126306.3;XM_009126312.3
AE:NC_024795.2:27905316:27905449:+:XM_009126306.3;XM_009126312.3
AE:NC_024795.2:28486306:28487220:-:XM_009125823.3;XM_033290876.1
AE:NC_024795.2:28486321:28487220:-:XM_009125823.3;XM_033290876.1
AE:NC_024795.2:28486333:28487220:-:XM_009125823.3;XM_033290876.1
AE:NC_024795.2:28514208:28514252:-:XM_009125814.3;XM_009125815.3;XM_009125816.3;XM_033290870.1
AE:NC_024795.2:28514208:28514258:-:XM_009125814.3;XM_009125815.3;XM_009125816.3;XM_033290870.1
AE:NC_024795.2:28685836:28685935:+:XM_009126753.3
AE:NC_024795.2:28685858:28685935:+:XM_009126753.3
AE:NC_024795.2:29107777:29107875:+:XM_009120660.3
AE:NC_024795.2:29107795:29107875:+:XM_009120660.3
AE:NC_024795.2:29130942:29131024:-:XM_009120049.3
AE:NC_024795.2:29130942:29131052:-:XM_009120049.3
AE:NC_024795.2:29237210:29237618:+:XM_033285274.1;XM_033285299.1;XM_033285482.1
AE:NC_024795.2:29237210:29237831:+:XM_033285274.1;XM_033285299.1;XM_033285482.1
AE:NC_024795.2:29534198:29534511:-:XM_009126772.3;XM_033285056.1
AE:NC_024795.2:29534198:29534533:-:XM_009126772.3;XM_033285056.1
AE:NC_024795.2:3235810:3235849:-:XM_009129096.3
AE:NC_024795.2:3235810:3235859:-:XM_009129096.3
AE:NC_024795.2:3971683:3971873:-:XM_009130539.3;XM_033272461.1
AE:NC_024795.2:3971683:3971924:-:XM_009130539.3;XM_033272461.1
AE:NC_024795.2:4200452:4200727:-:XM_009130831.3
AE:NC_024795.2:4200452:4200811:-:XM_009130831.3
AE:NC_024795.2:4237756:4237832:-:XM_009130934.3;XM_033285490.1;XM_033285493.1;XM_033285498.1
AE:NC_024795.2:4237756:4237855:-:XM_009130934.3;XM_033285490.1;XM_033285493.1;XM_033285498.1
AE:NC_024795.2:4780218:4780475:+:XM_009132887.3;XM_033273519.1;XM_033273611.1
AE:NC_024795.2:4780242:4780475:+:XM_009132887.3;XM_033273519.1;XM_033273611.1
AE:NC_024795.2:4869117:4869181:-:XM_033273611.1
AE:NC_024795.2:4869117:4869248:-:XM_033273611.1
AE:NC_024795.2:5111675:5111770:-:
AE:NC_024795.2:5111720:5111770:-:
AE:NC_024795.2:5196281:5196583:-:XM_033273832.1
AE:NC_024795.2:5196336:5196583:-:XM_033273832.1
AE:NC_024795.2:523055:523266:+:XM_009133904.3;XM_033280992.1
AE:NC_024795.2:523079:523266:+:XM_009133904.3;XM_033280992.1
AE:NC_024795.2:5610963:5611628:+:XM_009134599.3;XM_009134607.3;XM_033273034.1;XM_033273037.1;XM_033273040.1;XM_033273041.1;XM_033273045.1;XM_033273047.1;XM_033273051.1
AE:NC_024795.2:5610978:5611628:+:XM_009134599.3;XM_009134607.3;XM_033273034.1;XM_033273037.1;XM_033273040.1;XM_033273041.1;XM_033273045.1;XM_033273047.1;XM_033273051.1
AE:NC_024795.2:5831393:5831451:-:XM_009135095.3
AE:NC_024795.2:5831393:5831461:-:XM_009135095.3
AE:NC_024795.2:5938005:5938098:+:XM_009135384.3;XM_018654693.2;XM_033273313.1
AE:NC_024795.2:5938018:5938098:+:XM_009135384.3;XM_018654693.2;XM_033273313.1
AE:NC_024795.2:5974035:5974263:+:XM_009135464.3;XM_009135472.3
AE:NC_024795.2:5974072:5974263:+:XM_009135464.3;XM_009135472.3
AE:NC_024795.2:6038512:6039079:-:XM_009135740.2;XM_009135747.2;XM_033274329.1
AE:NC_024795.2:6038512:6039098:-:XM_009135740.2;XM_009135747.2;XM_033274329.1
AE:NC_024795.2:6198441:6198867:-:
AE:NC_024795.2:6198441:6198913:-:
AE:NC_024795.2:6358970:6359200:+:XM_033277312.1
AE:NC_024795.2:6358982:6359200:+:XM_033277312.1
AE:NC_024795.2:6521200:6521259:-:XM_009136952.3
AE:NC_024795.2:6521200:6521281:-:XM_009136952.3
AE:NC_024795.2:6577414:6578420:-:XM_009137173.3;XM_033292247.1
AE:NC_024795.2:6577414:6578482:-:XM_009137173.3;XM_033292247.1
AE:NC_024795.2:6878144:6878271:-:XM_009137721.3;XM_009137726.3;XM_033275089.1;XM_033275095.1;XM_033275097.1
AE:NC_024795.2:6878144:6878311:-:XM_009137721.3;XM_009137726.3;XM_033275089.1;XM_033275095.1;XM_033275097.1
AE:NC_024795.2:7153478:7153697:-:XM_009138280.3;XM_009138289.3;XM_018659883.2;XM_033287640.1
AE:NC_024795.2:7153500:7153697:-:XM_009138280.3;XM_009138289.3;XM_018659883.2;XM_033287640.1
AE:NC_024795.2:7153788:7153832:-:XM_009138280.3;XM_009138289.3;XM_018659883.2;XM_033287640.1
AE:NC_024795.2:7153788:7153890:-:XM_009138280.3;XM_009138289.3;XM_018659883.2;XM_033287640.1
AE:NC_024795.2:7342002:7342239:+:XM_009138583.3
AE:NC_024795.2:7342026:7342127:+:XM_009138583.3
AE:NC_024795.2:8070429:8070779:+:XM_009139813.3;XM_033287701.1
AE:NC_024795.2:8070465:8070779:+:XM_009139813.3;XM_033287701.1
AE:NC_024795.2:8072946:8073005:+:XM_009139813.3;XM_033287701.1
AE:NC_024795.2:8072962:8073005:+:XM_009139813.3;XM_033287701.1
AE:NC_024795.2:8074490:8074634:+:XM_009139813.3;XM_033287701.1
AE:NC_024795.2:8074505:8074634:+:XM_009139813.3;XM_033287701.1
AE:NC_024795.2:8202823:8203174:+:XM_009140107.3;XM_009140112.3;XM_009140128.3;XM_009140139.3;XM_009140142.3;XM_009140156.3;XM_033287661.1;XM_033287682.1;XM_033287687.1;XM_033287691.1
AE:NC_024795.2:8202835:8203174:+:XM_009140107.3;XM_009140112.3;XM_009140128.3;XM_009140139.3;XM_009140142.3;XM_009140156.3;XM_033287661.1;XM_033287682.1;XM_033287687.1;XM_033287691.1
AE:NC_024795.2:8535921:8536096:-:
AE:NC_024795.2:8535921:8536099:-:
AE:NC_024795.2:8535921:8536161:-:
AE:NC_024795.2:8536922:8536991:-:
AE:NC_024795.2:8536922:8537006:-:
AE:NC_024795.2:8627602:8627693:-:XM_009141016.3
AE:NC_024795.2:8627602:8627748:-:XM_009141016.3
AE:NC_024795.2:8631343:8631852:+:XM_009141027.3;XM_009141035.3;XM_033285419.1
AE:NC_024795.2:8631740:8631852:+:XM_009141027.3;XM_009141035.3;XM_033285419.1
AE:NC_024795.2:8671245:8671415:+:XM_009141106.3
AE:NC_024795.2:8671262:8671415:+:XM_009141106.3
AE:NC_024795.2:876115:876164:+:XM_033286617.1
AE:NC_024795.2:876115:876198:+:XM_033286617.1
AE:NC_024795.2:876119:876164:+:XM_033286617.1
AE:NC_024795.2:876119:876198:+:XM_033286617.1
AE:NC_024795.2:9267474:9268515:+:XM_033277394.1
AE:NC_024795.2:9267474:9268530:+:XM_033277394.1
AE:NC_024795.2:9927355:9927476:+:XM_009145692.3;XM_018655379.2;XM_018655380.2
AE:NC_024795.2:9927444:9927476:+:XM_009145692.3;XM_018655379.2;XM_018655380.2
AE:NC_024795.2:9988167:9988241:+:
AE:NC_024795.2:9988167:9988365:+:
AE:NC_024795.2:9988167:9988546:+:
AE:NC_024795.2:9988167:9988611:+:
AE:NC_024795.2:9988452:9988546:+:
AE:NC_024795.2:9988452:9988611:+:
AE:NC_024796.2:10665001:10665167:+:XM_009129436.3;XM_009129437.3;XM_018656758.2
AE:NC_024796.2:10770917:10771020:+:XM_009129458.3;XM_009129514.3;XM_033285028.1
AE:NC_024796.2:10770917:10771047:+:XM_009129458.3;XM_009129514.3;XM_033285028.1
AE:NC_024796.2:10850467:10850852:+:XM_009129475.3;XM_009129514.3;XM_018656976.2;XM_033285023.1;XM_033285024.1;XM_033285025.1
AE:NC_024796.2:10850604:10850852:+:XM_009129475.3;XM_009129514.3;XM_018656976.2;XM_033285023.1;XM_033285024.1;XM_033285025.1
AE:NC_024796.2:10852621:10852752:+:XM_009129475.3;XM_009129514.3;XM_018656976.2;XM_033285023.1;XM_033285024.1;XM_033285025.1
AE:NC_024796.2:10852644:10852752:+:XM_009129475.3;XM_009129514.3;XM_018656976.2;XM_033285023.1;XM_033285024.1;XM_033285025.1
AE:NC_024796.2:11124112:11124222:+:XM_009129514.3
AE:NC_024796.2:11124112:11124701:+:XM_009129514.3
AE:NC_024796.2:11268761:11268841:+:XM_009129528.3;XM_009129529.3;XM_033285586.1;XM_033285587.1
AE:NC_024796.2:11268761:11268889:+:XM_009129528.3;XM_009129529.3;XM_033285586.1;XM_033285587.1
AE:NC_024796.2:11397103:11397434:+:XM_009129555.3
AE:NC_024796.2:11397358:11397434:+:XM_009129555.3
AE:NC_024796.2:12050653:12050790:+:XM_009129645.3
AE:NC_024796.2:12247811:12247959:+:XM_009129681.3;XM_009129682.3;XM_009129683.3;XM_009129684.3;XM_033283336.1
AE:NC_024796.2:12247841:12247959:+:XM_009129681.3;XM_009129682.3;XM_009129683.3;XM_009129684.3;XM_033283336.1
AE:NC_024796.2:12493894:12494037:-:
AE:NC_024796.2:12493894:12494051:-:
AE:NC_024796.2:12599736:12599813:-:XM_033283389.1
AE:NC_024796.2:12599736:12599828:-:XM_033283389.1
AE:NC_024796.2:12715054:12715128:+:XM_009129745.3;XM_018656255.2
AE:NC_024796.2:1292580:1292776:-:XM_009127463.3
AE:NC_024796.2:1292692:1292776:-:XM_009127463.3
AE:NC_024796.2:13501250:13501543:-:XM_009129880.3;XM_033285644.1
AE:NC_024796.2:13501265:13501543:-:XM_009129880.3;XM_033285644.1
AE:NC_024796.2:13694097:13694158:-:XM_009129924.3;XM_033285875.1
AE:NC_024796.2:13694097:13694186:-:XM_009129924.3;XM_033285875.1
AE:NC_024796.2:13934669:13935064:+:XM_033285203.1
AE:NC_024796.2:13934715:13934942:+:XM_033285203.1
AE:NC_024796.2:1405099:1405108:+:
AE:NC_024796.2:1417306:1417731:-:XM_009127508.3
AE:NC_024796.2:1417306:1417761:-:XM_009127508.3
AE:NC_024796.2:14339112:14339201:-:XM_009129988.3;XM_009129989.3
AE:NC_024796.2:14339112:14339246:-:XM_009129988.3;XM_009129989.3
AE:NC_024796.2:1490386:1490555:+:XM_009127110.3;XM_033285065.1
AE:NC_024796.2:15510463:15510532:-:XM_009130163.3;XM_033284783.1
AE:NC_024796.2:15510463:15510571:-:XM_009130163.3;XM_033284783.1
AE:NC_024796.2:15638899:15638988:-:XM_009130192.3;XM_009130193.3;XM_009130194.3
AE:NC_024796.2:15658513:15658660:-:XM_009130196.3;XM_018656220.2;XM_018656221.2
AE:NC_024796.2:15687702:15688191:-:XM_009130203.3
AE:NC_024796.2:15687702:15688210:-:XM_009130203.3
AE:NC_024796.2:15777916:15778437:-:XM_009130219.3;XM_009130220.3
AE:NC_024796.2:15777916:15778449:-:XM_009130219.3;XM_009130220.3
AE:NC_024796.2:15831128:15832049:-:XM_009130229.3;XM_009130230.3;XM_033286032.1
AE:NC_024796.2:15831128:15832608:-:XM_009130229.3;XM_009130230.3;XM_033286032.1
AE:NC_024796.2:1622718:1622818:-:XM_009127077.3;XM_009127078.3
AE:NC_024796.2:1622751:1622818:-:XM_009127077.3;XM_009127078.3
AE:NC_024796.2:16339402:16339720:+:XM_009146332.3;XM_009146333.3;XM_009146335.3
AE:NC_024796.2:16339412:16339720:+:XM_009146332.3;XM_009146333.3;XM_009146335.3
AE:NC_024796.2:16366564:16366703:-:XM_009146331.3
AE:NC_024796.2:16366564:16366727:-:XM_009146331.3
AE:NC_024796.2:16453075:16453398:-:XM_009146313.3;XM_009146314.3
AE:NC_024796.2:16453103:16453398:-:XM_009146313.3;XM_009146314.3
AE:NC_024796.2:16650286:16650346:+:XM_009146285.3;XM_009146286.3;XM_009146287.3;XM_009146288.3;XM_018658729.2;XM_033285605.1;XM_033285606.1;XM_033285607.1;XM_033285608.1
AE:NC_024796.2:16650332:16650346:+:XM_009146285.3;XM_009146286.3;XM_009146287.3;XM_009146288.3;XM_018658729.2;XM_033285605.1;XM_033285606.1;XM_033285607.1;XM_033285608.1
AE:NC_024796.2:17616172:17616196:+:
AE:NC_024796.2:1778198:1780498:-:XM_009127023.3;XM_009127024.3
AE:NC_024796.2:1778298:1780498:-:XM_009127023.3;XM_009127024.3
AE:NC_024796.2:17947224:17947452:+:XM_009130454.3;XM_009130455.3
AE:NC_024796.2:17947224:17947504:+:XM_009130454.3;XM_009130455.3
AE:NC_024796.2:19003552:19003795:-:XM_033285399.1;XM_033285400.1;XM_033285401.1;XM_033285402.1;XM_033285403.1;XM_033285404.1;XM_033285405.1;XM_033285406.1
AE:NC_024796.2:1963454:1963522:-:
AE:NC_024796.2:1963454:1963573:-:
AE:NC_024796.2:1979221:1979390:+:XM_009127574.3
AE:NC_024796.2:2003901:2004152:+:XM_009127580.3
AE:NC_024796.2:2004009:2004152:+:XM_009127580.3
AE:NC_024796.2:20955412:20955575:-:XM_009125654.3;XM_009125655.3;XM_033284700.1;XM_033284701.1
AE:NC_024796.2:20955412:20955665:-:XM_009125654.3;XM_009125655.3;XM_033284700.1;XM_033284701.1
AE:NC_024796.2:21099190:21100443:-:XM_033284707.1;XM_033284708.1;XM_033284709.1;XM_033284710.1;XM_033284711.1;XM_033284712.1;XM_033284713.1;XM_033284714.1;XM_033284715.1
AE:NC_024796.2:21099999:21100443:-:XM_033284707.1;XM_033284708.1;XM_033284709.1;XM_033284710.1;XM_033284711.1;XM_033284712.1;XM_033284713.1;XM_033284714.1;XM_033284715.1
AE:NC_024796.2:22106904:22107098:-:
AE:NC_024796.2:22337785:22337872:+:XM_009130584.3
AE:NC_024796.2:22337801:22337872:+:XM_009130584.3
AE:NC_024796.2:22576777:22576960:-:XM_009130603.3
AE:NC_024796.2:22576777:22576970:-:XM_009130603.3
AE:NC_024796.2:22803598:22803843:-:
AE:NC_024796.2:22803610:22803843:-:
AE:NC_024796.2:22983212:22983253:-:XM_018656531.2;XM_018656532.2;XM_033285525.1
AE:NC_024796.2:22983227:22983253:-:XM_018656531.2;XM_018656532.2;XM_033285525.1
AE:NC_024796.2:23472489:23472572:-:
AE:NC_024796.2:23472489:23472735:-:
AE:NC_024796.2:23472664:23472735:-:
AE:NC_024796.2:23472724:23472735:-:
AE:NC_024796.2:23472724:23472934:-:
AE:NC_024796.2:23472820:23472934:-:
AE:NC_024796.2:23473063:23473155:-:
AE:NC_024796.2:23812967:23813785:+:XM_009108866.3;XM_009108867.3;XM_009108868.3;XM_033283811.1
AE:NC_024796.2:23812979:23813785:+:XM_009108866.3;XM_009108867.3;XM_009108868.3;XM_033283811.1
AE:NC_024796.2:24031971:24032059:+:XM_009130985.3
AE:NC_024796.2:24031996:24032059:+:XM_009130985.3
AE:NC_024796.2:24219831:24219944:-:XM_009130966.3
AE:NC_024796.2:24219831:24219957:-:XM_009130966.3
AE:NC_024796.2:2429776:2429941:+:XM_033283860.1;XM_033283861.1
AE:NC_024796.2:2429790:2429941:+:XM_033283860.1;XM_033283861.1
AE:NC_024796.2:24775330:24775442:+:
AE:NC_024796.2:24775349:24775442:+:
AE:NC_024796.2:24778832:24779008:-:XM_033283997.1
AE:NC_024796.2:24778832:24779172:-:XM_033283997.1
AE:NC_024796.2:24804720:24804795:-:XM_009130882.3;XM_009130883.3;XM_009130884.3;XM_018656368.2;XM_018656369.2;XM_018656370.2;XM_033283976.1;XM_033283977.1;XM_033283978.1;XM_033283979.1;XM_033283980.1
AE:NC_024796.2:24804720:24804807:-:XM_009130882.3;XM_009130883.3;XM_009130884.3;XM_018656368.2;XM_018656369.2;XM_018656370.2;XM_033283976.1;XM_033283977.1;XM_033283978.1;XM_033283979.1;XM_033283980.1
AE:NC_024796.2:24883531:24883610:+:XM_009130865.3
AE:NC_024796.2:24883559:24883610:+:XM_009130865.3
AE:NC_024796.2:25169950:25170010:-:XM_009130828.3;XM_009130829.3;XM_018656644.2;XM_033283946.1
AE:NC_024796.2:25169950:25170048:-:XM_009130828.3;XM_009130829.3;XM_018656644.2;XM_033283946.1
AE:NC_024796.2:25663034:25663118:+:XM_009131323.3;XM_018656564.2
AE:NC_024796.2:25663053:25663118:+:XM_009131323.3;XM_018656564.2
AE:NC_024796.2:2607006:2607146:-:XM_009127733.3
AE:NC_024796.2:2607058:2607146:-:XM_009127733.3
AE:NC_024796.2:26262339:26262413:-:XM_009131195.3
AE:NC_024796.2:26262353:26262413:-:XM_009131195.3
AE:NC_024796.2:26349514:26349803:+:XM_009131178.3;XM_009131179.3
AE:NC_024796.2:26349558:26349803:+:XM_009131178.3;XM_009131179.3
AE:NC_024796.2:26397272:26397438:-:XM_009131171.3;XM_009131172.3;XM_033285921.1;XM_033285922.1
AE:NC_024796.2:26397272:26397467:-:XM_009131171.3;XM_009131172.3;XM_033285921.1;XM_033285922.1
AE:NC_024796.2:26410777:26411050:+:XM_009131167.3;XM_009131168.3;XM_033285926.1
AE:NC_024796.2:26410794:26411050:+:XM_009131167.3;XM_009131168.3;XM_033285926.1
AE:NC_024796.2:27323359:27324010:-:NM_001302001.1
AE:NC_024796.2:27323359:27324216:-:NM_001302001.1
AE:NC_024796.2:27850889:27851026:-:XM_009131526.3
AE:NC_024796.2:27850936:27851026:-:XM_009131526.3
AE:NC_024796.2:27956785:27956885:-:XM_009131545.3
AE:NC_024796.2:27956815:27956885:-:XM_009131545.3
AE:NC_024796.2:27957196:27957291:-:XM_009131545.3
AE:NC_024796.2:27957196:27957322:-:XM_009131545.3
AE:NC_024796.2:27959034:27959102:-:XM_009131545.3
AE:NC_024796.2:27959053:27959102:-:XM_009131545.3
AE:NC_024796.2:28335239:28336013:+:XM_009131618.3;XM_009131619.3;XM_033284490.1
AE:NC_024796.2:28335881:28336013:+:XM_009131618.3;XM_009131619.3;XM_033284490.1
AE:NC_024796.2:28420118:28420524:-:XM_009131644.3
AE:NC_024796.2:28420118:28420539:-:XM_009131644.3
AE:NC_024796.2:28833861:28834142:-:XM_009131705.3;XM_009131706.3;XM_033284566.1;XM_033284567.1;XM_033284568.1
AE:NC_024796.2:28833861:28834470:-:XM_009131705.3;XM_009131706.3;XM_033284566.1;XM_033284567.1;XM_033284568.1
AE:NC_024796.2:28887462:28887506:+:XM_018656170.2;XM_018656172.2;XM_033284593.1;XM_033284595.1;XM_033284596.1;XM_033284597.1
AE:NC_024796.2:28887462:28887584:+:XM_018656170.2;XM_018656172.2;XM_033284593.1;XM_033284595.1;XM_033284596.1;XM_033284597.1
AE:NC_024796.2:29002052:29002187:-:XM_009131739.3;XM_033284489.1
AE:NC_024796.2:29002052:29002198:-:XM_009131739.3;XM_033284489.1
AE:NC_024796.2:29136192:29136335:-:XM_033284605.1
AE:NC_024796.2:29136192:29136676:-:XM_033284603.1;XM_033284604.1;XM_033284605.1
AE:NC_024796.2:29136192:29137513:-:XM_009131759.3;XM_018656870.2;XM_033284603.1;XM_033284604.1;XM_033284605.1
AE:NC_024796.2:2976033:2976102:+:XM_009127827.3
AE:NC_024796.2:2976052:2976102:+:XM_009127827.3
AE:NC_024796.2:29801552:29802124:+:XM_009131910.3
AE:NC_024796.2:29801605:29802124:+:XM_009131910.3
AE:NC_024796.2:29961517:29961670:-:XM_009132056.3
AE:NC_024796.2:29961533:29961670:-:XM_009132056.3
AE:NC_024796.2:30004974:30005198:+:XM_009131938.3
AE:NC_024796.2:30004985:30005198:+:XM_009131938.3
AE:NC_024796.2:30005452:30005781:+:XM_009131938.3
AE:NC_024796.2:30005465:30005781:+:XM_009131938.3
AE:NC_024796.2:30124095:30124192:+:
AE:NC_024796.2:30124109:30124192:+:
AE:NC_024796.2:3014044:3014237:-:XM_009127848.2
AE:NC_024796.2:3014044:3014280:-:XM_009127848.2
AE:NC_024796.2:30363951:30364135:+:XM_009131992.2;XM_033285766.1
AE:NC_024796.2:30363972:30364135:+:XM_009131992.2;XM_033285766.1
AE:NC_024796.2:30411811:30411980:-:XM_018656766.2;XM_033285760.1;XM_033285761.1;XM_033285762.1;XM_033285763.1
AE:NC_024796.2:30411811:30411996:-:XM_018656766.2;XM_033285760.1;XM_033285761.1;XM_033285762.1;XM_033285763.1
AE:NC_024796.2:30474955:30475068:-:
AE:NC_024796.2:30474955:30475183:-:
AE:NC_024796.2:30619151:30619220:-:XM_009132188.3;XM_009132189.3
AE:NC_024796.2:30619151:30619237:-:XM_009132188.3;XM_009132189.3
AE:NC_024796.2:30645626:30645678:-:XM_009132193.3
AE:NC_024796.2:30645626:30645730:-:XM_009132193.3
AE:NC_024796.2:3127415:3127540:+:XM_018656518.2;XM_033285988.1;XM_033285989.1
AE:NC_024796.2:3127439:3127540:+:XM_018656518.2;XM_033285988.1;XM_033285989.1
AE:NC_024796.2:31389611:31389842:-:XM_009132317.3;XM_009132318.3;XM_033285514.1;XM_033285515.1;XM_033285516.1;XM_033285517.1
AE:NC_024796.2:31433081:31433461:+:XM_009132332.3;XM_009132333.3;XM_033285508.1;XM_033285509.1
AE:NC_024796.2:31433309:31433461:+:XM_009132332.3;XM_009132333.3;XM_033285508.1;XM_033285509.1
AE:NC_024796.2:31435239:31435398:+:XM_009132332.3;XM_009132333.3;XM_033285508.1;XM_033285509.1
AE:NC_024796.2:31435272:31435398:+:XM_009132332.3;XM_009132333.3;XM_033285508.1;XM_033285509.1
AE:NC_024796.2:31439186:31439304:-:XM_009132334.3;XM_009132335.3;XM_009132337.3;XM_009132338.3;XM_009132339.3;XM_009132340.3
AE:NC_024796.2:31439195:31439326:-:XM_009132334.3;XM_009132335.3;XM_009132337.3;XM_009132338.3;XM_009132339.3;XM_009132340.3
AE:NC_024796.2:3259956:3260486:-:XM_009127923.3
AE:NC_024796.2:3259956:3260507:-:XM_009127923.3
AE:NC_024796.2:3308537:3308865:-:XM_009127934.3;XM_033285838.1
AE:NC_024796.2:3386271:3386389:-:XM_009127953.3
AE:NC_024796.2:3386275:3386389:-:XM_009127953.3
AE:NC_024796.2:3386288:3386389:-:XM_009127953.3
AE:NC_024796.2:3696327:3696502:-:XM_009128041.3
AE:NC_024796.2:3696483:3696502:-:XM_009128041.3
AE:NC_024796.2:4622089:4622321:-:XM_009128289.3
AE:NC_024796.2:4622089:4622608:-:XM_009128289.3
AE:NC_024796.2:5048768:5048928:-:XM_009128357.3;XM_009128358.3;XM_009128359.3;XM_033285686.1
AE:NC_024796.2:5157736:5157913:+:XM_033284302.1
AE:NC_024796.2:5157747:5157913:+:XM_033284302.1
AE:NC_024796.2:5193990:5194892:-:XM_009128403.3;XM_009128404.3;XM_009128405.3
AE:NC_024796.2:5193990:5194992:-:XM_009128403.3;XM_009128404.3;XM_009128405.3
AE:NC_024796.2:5193990:5195017:-:XM_009128403.3;XM_009128404.3;XM_009128405.3
AE:NC_024796.2:5193990:5195081:-:XM_009128403.3;XM_009128404.3;XM_009128405.3
AE:NC_024796.2:5194965:5195081:-:XM_009128403.3;XM_009128404.3;XM_009128405.3
AE:NC_024796.2:5507671:5507714:+:XM_009128474.3
AE:NC_024796.2:6477067:6477804:+:XM_009128693.3;XM_018656252.2;XM_033283931.1
AE:NC_024796.2:6477067:6477938:+:XM_009128693.3;XM_018656252.2;XM_033283931.1
AE:NC_024796.2:7285583:7285813:-:XM_009128871.1
AE:NC_024796.2:7285598:7285813:-:XM_009128871.1
AE:NC_024796.2:7366778:7366915:+:XM_009128884.3;XM_009128885.3
AE:NC_024796.2:7366778:7366926:+:XM_009128884.3;XM_009128885.3
AE:NC_024796.2:7626597:7626779:+:XM_033284103.1;XM_033284104.1
AE:NC_024796.2:7626607:7626779:+:XM_033284103.1;XM_033284104.1
AE:NC_024796.2:8687093:8687260:+:XM_009129115.3;XM_009129117.3;XM_009129119.3
AE:NC_024796.2:8687466:8687669:+:XM_009129115.3;XM_009129117.3;XM_009129119.3
AE:NC_024796.2:8687498:8687669:+:XM_009129115.3;XM_009129117.3;XM_009129119.3
AE:NC_024796.2:8688130:8688245:+:XM_009129115.3;XM_009129117.3;XM_009129119.3
AE:NC_024796.2:8688637:8688708:+:XM_009129115.3;XM_009129117.3;XM_009129119.3
AE:NC_024796.2:8757621:8757735:-:XM_009129132.3
AE:NC_024796.2:8757636:8757735:-:XM_009129132.3
AE:NC_024796.2:9053092:9053133:-:XM_009129214.3;XM_009129215.3;XM_009129216.3;XM_009129217.3;XM_018656154.2
AE:NC_024797.2:10573262:10573496:-:XM_009135256.3
AE:NC_024797.2:10573262:10573527:-:XM_009135256.3
AE:NC_024797.2:10899964:10900105:-:XM_009135330.3
AE:NC_024797.2:10899964:10900116:-:XM_009135330.3
AE:NC_024797.2:10973307:10974272:+:XM_033286948.1
AE:NC_024797.2:10973345:10974272:+:XM_033286948.1
AE:NC_024797.2:11120426:11120553:-:XM_009135401.3
AE:NC_024797.2:11120426:11120575:-:XM_009135401.3
AE:NC_024797.2:11170191:11170233:-:XM_009135414.3;XM_018657160.2
AE:NC_024797.2:11170191:11170282:-:XM_009135414.3;XM_018657160.2
AE:NC_024797.2:11354085:11354379:-:XM_018657145.2;XM_018657146.2
AE:NC_024797.2:11354198:11354379:-:XM_018657145.2;XM_018657146.2
AE:NC_024797.2:11377015:11378106:-:XM_009135477.3
AE:NC_024797.2:11377015:11378259:-:XM_009135477.3
AE:NC_024797.2:11833146:11833233:+:XM_009135509.3
AE:NC_024797.2:11833146:11833257:+:XM_009135509.3
AE:NC_024797.2:11877061:11877101:-:XM_009135524.3;XM_009135525.3;XM_009135526.3
AE:NC_024797.2:11877061:11877120:-:XM_009135524.3;XM_009135525.3;XM_009135526.3
AE:NC_024797.2:123270:123341:-:XM_018657603.2
AE:NC_024797.2:123270:123357:-:XM_018657603.2
AE:NC_024797.2:12454049:12456151:+:XM_033286462.1;XM_033286463.1
AE:NC_024797.2:12454735:12456151:+:XM_033286462.1;XM_033286463.1
AE:NC_024797.2:12492793:12493269:+:XM_009135677.3;XM_009135678.3;XM_009135679.3
AE:NC_024797.2:12957168:12957438:+:XM_009135801.3;XM_009135802.3;XM_018657023.2;XM_033286277.1;XM_033286278.1
AE:NC_024797.2:12957171:12957438:+:XM_009135801.3;XM_009135802.3;XM_018657023.2;XM_033286277.1;XM_033286278.1
AE:NC_024797.2:12957177:12957438:+:XM_009135801.3;XM_009135802.3;XM_018657023.2;XM_033286277.1;XM_033286278.1
AE:NC_024797.2:12957337:12957438:+:XM_009135801.3;XM_009135802.3;XM_018657023.2;XM_033286277.1;XM_033286278.1
AE:NC_024797.2:132024:132211:+:XM_033288955.1;XM_033288956.1;XM_033288957.1;XM_033288958.1;XM_033288959.1;XM_033288960.1;XM_033288961.1
AE:NC_024797.2:13380637:13380779:-:XM_009135915.3;XM_009135916.3
AE:NC_024797.2:13380637:13380795:-:XM_009135915.3;XM_009135916.3
AE:NC_024797.2:13592449:13592514:-:XM_033286128.1
AE:NC_024797.2:13592460:13592514:-:XM_033286128.1
AE:NC_024797.2:13702258:13702444:+:XM_009135989.3
AE:NC_024797.2:13936153:13936161:+:
AE:NC_024797.2:14201841:14201914:-:
AE:NC_024797.2:14201841:14201942:-:
AE:NC_024797.2:15137955:15140526:-:XM_009136303.3;XM_009136304.3
AE:NC_024797.2:15137955:15140549:-:XM_009136303.3;XM_009136304.3
AE:NC_024797.2:15368352:15368507:+:XM_009136381.3;XM_009136382.3
AE:NC_024797.2:15384642:15385291:-:XM_009136389.2;XM_009136390.2;XM_009136391.2
AE:NC_024797.2:15483048:15483107:+:XM_009136429.3;XM_009136430.3
AE:NC_024797.2:15483606:15483742:+:XM_009136429.3;XM_009136430.3
AE:NC_024797.2:15483647:15483742:+:XM_009136429.3;XM_009136430.3
AE:NC_024797.2:15516402:15516796:-:XM_009136454.3
AE:NC_024797.2:15516402:15517090:-:XM_009136454.3
AE:NC_024797.2:15516963:15517090:-:XM_009136454.3
AE:NC_024797.2:15522883:15523083:-:XM_009136450.3;XM_009136451.3;XM_009136452.3
AE:NC_024797.2:1564318:1564460:+:XM_033286643.1;XM_033286644.1;XM_033286645.1;XM_033286646.1
AE:NC_024797.2:1564318:1564500:+:XM_033286643.1;XM_033286644.1;XM_033286645.1;XM_033286646.1
AE:NC_024797.2:15791468:15791606:+:XM_009136530.3
AE:NC_024797.2:15791500:15791606:+:XM_009136530.3
AE:NC_024797.2:15973136:15974657:+:XM_009136590.3;XM_033288178.1
AE:NC_024797.2:15973261:15974657:+:XM_009136590.3;XM_033288178.1
AE:NC_024797.2:16002226:16002325:-:XM_009136600.3;XM_018657581.2;XM_033288164.1
AE:NC_024797.2:16002226:16002352:-:XM_009136600.3;XM_018657581.2;XM_033288164.1
AE:NC_024797.2:16006874:16007018:-:XM_009136600.3;XM_018657581.2;XM_033288164.1
AE:NC_024797.2:16858054:16858187:-:XM_009136828.3
AE:NC_024797.2:16858054:16858204:-:XM_009136828.3
AE:NC_024797.2:16896411:16896594:+:XM_009136839.3
AE:NC_024797.2:16896448:16896594:+:XM_009136839.3
AE:NC_024797.2:16905845:16906054:+:XM_009136840.3;XM_009136841.3
AE:NC_024797.2:16905930:16906054:+:XM_009136840.3;XM_009136841.3
AE:NC_024797.2:17127861:17127909:+:
AE:NC_024797.2:17127861:17127978:+:
AE:NC_024797.2:17450624:17450768:-:
AE:NC_024797.2:17450689:17450768:-:
AE:NC_024797.2:18128266:18128424:+:XM_009137152.3;XM_033286874.1
AE:NC_024797.2:18128286:18128424:+:XM_009137152.3;XM_033286874.1
AE:NC_024797.2:18307756:18307860:+:XM_018657032.2;XM_033287862.1;XM_033287863.1;XM_033287864.1
AE:NC_024797.2:18307756:18308148:+:XM_018657032.2;XM_033287862.1;XM_033287863.1;XM_033287864.1
AE:NC_024797.2:18582745:18583196:+:
AE:NC_024797.2:18582756:18583196:+:
AE:NC_024797.2:18812441:18812513:+:XM_033288533.1
AE:NC_024797.2:18812441:18812542:+:XM_033288533.1
AE:NC_024797.2:19237043:19237860:+:XM_009137382.3;XM_009137383.3;XM_009137384.3
AE:NC_024797.2:19237066:19237860:+:XM_009137382.3;XM_009137383.3;XM_009137384.3
AE:NC_024797.2:19605611:19605862:+:XM_009137467.3;XM_009137468.3;XM_009137469.3;XM_009137470.3;XM_033287009.1;XM_033287010.1;XM_033287011.1;XM_033287013.1
AE:NC_024797.2:19605623:19605862:+:XM_009137467.3;XM_009137468.3;XM_009137469.3;XM_009137470.3;XM_033287009.1;XM_033287010.1;XM_033287011.1;XM_033287013.1
AE:NC_024797.2:19605628:19605862:+:XM_009137467.3;XM_009137468.3;XM_009137469.3;XM_009137470.3;XM_033287009.1;XM_033287010.1;XM_033287011.1;XM_033287013.1
AE:NC_024797.2:19622948:19623305:-:XM_009137476.2;XM_033288013.1;XM_033288014.1;XM_033288015.1;XM_033288016.1;XM_033288017.1;XM_033288018.1
AE:NC_024797.2:19622948:19623317:-:XM_009137476.2;XM_033288013.1;XM_033288014.1;XM_033288015.1;XM_033288016.1;XM_033288017.1;XM_033288018.1
AE:NC_024797.2:19625269:19625475:+:XM_009137480.3
AE:NC_024797.2:19625280:19625475:+:XM_009137480.3
AE:NC_024797.2:19743949:19744016:+:XM_033288362.1
AE:NC_024797.2:19743949:19744162:+:XM_033288362.1
AE:NC_024797.2:19794973:19795129:-:XM_009137512.3
AE:NC_024797.2:19794973:19795141:-:XM_009137512.3
AE:NC_024797.2:20118827:20119299:+:XM_009137563.2;XM_009137564.3;XM_033288307.1
AE:NC_024797.2:20118905:20119299:+:XM_009137563.2;XM_009137564.3;XM_033288307.1
AE:NC_024797.2:20646974:20647089:-:XM_009137826.3
AE:NC_024797.2:20646984:20647089:-:XM_009137826.3
AE:NC_024797.2:20945367:20945518:-:XM_009137892.3
AE:NC_024797.2:20945367:20945537:-:XM_009137892.3
AE:NC_024797.2:21005125:21005782:-:XM_009137903.3
AE:NC_024797.2:21090175:21090285:+:XM_009137924.3
AE:NC_024797.2:21090193:21090285:+:XM_009137924.3
AE:NC_024797.2:21090211:21090285:+:XM_009137924.3
AE:NC_024797.2:2114993:2115092:+:XM_009132982.3;XM_009132983.3
AE:NC_024797.2:2115004:2115092:+:XM_009132982.3;XM_009132983.3
AE:NC_024797.2:2124382:2124437:-:XM_009132989.2;XM_009132990.2;XM_009132991.2
AE:NC_024797.2:23196724:23197005:-:XM_009138396.3;XM_018658088.2;XM_018658089.2;XM_033288872.1;XM_033288873.1
AE:NC_024797.2:23196724:23197124:-:XM_009138396.3;XM_018658088.2;XM_018658089.2;XM_033288872.1;XM_033288873.1
AE:NC_024797.2:23207819:23207887:-:XM_009138402.3;XM_018657872.2;XM_018657873.2;XM_033288895.1;XM_033288896.1
AE:NC_024797.2:23207819:23207903:-:XM_009138402.3;XM_018657872.2;XM_018657873.2;XM_033288895.1;XM_033288896.1
AE:NC_024797.2:2353395:2353895:-:XM_009133041.3;XM_009133042.3;XM_009133048.2;XM_033286595.1;XM_033286596.1;XM_033286597.1;XM_033286598.1;XM_033286599.1;XM_033286600.1;XM_033286601.1;XM_033286602.1;XM_033286603.1;XM_033286604.1;XM_033286605.1;XM_033286606.1;XM_033286607.1
AE:NC_024797.2:2353973:2354058:-:XM_009133041.3;XM_009133042.3;XM_009133048.2;XM_033286595.1;XM_033286596.1;XM_033286597.1;XM_033286598.1;XM_033286599.1;XM_033286600.1;XM_033286601.1;XM_033286602.1;XM_033286603.1;XM_033286604.1;XM_033286605.1;XM_033286606.1;XM_033286607.1
AE:NC_024797.2:23707620:23707656:-:XM_009138515.3;XM_009138516.3
AE:NC_024797.2:23707637:23707656:-:XM_009138515.3;XM_009138516.3
AE:NC_024797.2:23741077:23741244:-:
AE:NC_024797.2:23967314:23968080:-:XM_018657514.2;XM_033288142.1;XM_033288143.1;XM_033288144.1;XM_033288145.1;XM_033288146.1;XM_033288147.1
AE:NC_024797.2:23988489:23988919:+:XM_033288148.1
AE:NC_024797.2:23988755:23988919:+:XM_033288148.1
AE:NC_024797.2:24017032:24017066:-:XM_009138597.3;XM_009138598.3;XM_018657515.1
AE:NC_024797.2:24017032:24017124:-:XM_009138597.3;XM_009138598.3;XM_018657515.1
AE:NC_024797.2:24333138:24333249:-:XM_009138656.3
AE:NC_024797.2:24333138:24333260:-:XM_009138656.3
AE:NC_024797.2:24395831:24395899:-:XM_009138672.3;XM_033288393.1;XM_033288394.1
AE:NC_024797.2:24395831:24395915:-:XM_009138672.3;XM_033288393.1;XM_033288394.1
AE:NC_024797.2:24500150:24500315:+:XM_009138870.2;XM_033288426.1;XM_033288427.1
AE:NC_024797.2:24500160:24500315:+:XM_009138870.2;XM_033288426.1;XM_033288427.1
AE:NC_024797.2:24525343:24525421:+:XM_009138693.3
AE:NC_024797.2:24525343:24525452:+:XM_009138693.3
AE:NC_024797.2:24856867:24856987:+:XM_033289006.1;XM_033289007.1
AE:NC_024797.2:24856878:24856987:+:XM_033289006.1;XM_033289007.1
AE:NC_024797.2:24927198:24927404:-:XM_009138773.2;XM_009138774.2
AE:NC_024797.2:24927198:24927422:-:XM_009138773.2;XM_009138774.2
AE:NC_024797.2:25242648:25242736:-:XM_009138779.3;XM_009138925.3;XM_009138926.3;XM_009138927.3;XM_009138928.3;XM_033286858.1
AE:NC_024797.2:25242648:25242746:-:XM_009138779.3;XM_009138925.3;XM_009138926.3;XM_009138927.3;XM_009138928.3;XM_033286858.1
AE:NC_024797.2:2531307:2531390:-:XM_009133091.3
AE:NC_024797.2:2531307:2531404:-:XM_009133091.3
AE:NC_024797.2:25612640:25612822:-:XM_033287406.1
AE:NC_024797.2:25612676:25612822:-:XM_033287406.1
AE:NC_024797.2:25614110:25614368:-:XM_033287406.1
AE:NC_024797.2:25614110:25614400:-:XM_033287406.1
AE:NC_024797.2:26009710:26009868:-:XM_033288069.1;XM_033288070.1;XM_033288071.1;XM_033288072.1
AE:NC_024797.2:26009745:26009868:-:XM_033288069.1;XM_033288070.1;XM_033288071.1;XM_033288072.1
AE:NC_024797.2:26126065:26126351:-:XM_009139067.3
AE:NC_024797.2:26126065:26126384:-:XM_009139067.3
AE:NC_024797.2:2621527:2621856:+:XM_009133115.3
AE:NC_024797.2:2621627:2621856:+:XM_009133115.3
AE:NC_024797.2:26439610:26439760:+:XM_009139121.3;XM_009139123.3;XM_009139124.3
AE:NC_024797.2:26514705:26514824:+:XM_009139138.3;XM_033286705.1
AE:NC_024797.2:26514734:26514824:+:XM_009139138.3;XM_033286705.1
AE:NC_024797.2:26517345:26518599:+:XM_009139140.3
AE:NC_024797.2:26517451:26518599:+:XM_009139140.3
AE:NC_024797.2:26694822:26694908:+:
AE:NC_024797.2:26694822:26695154:+:
AE:NC_024797.2:26695596:26695712:+:
AE:NC_024797.2:26695596:26695736:+:
AE:NC_024797.2:26857156:26857250:+:XM_009139212.3
AE:NC_024797.2:26857156:26857326:+:XM_009139212.3
AE:NC_024797.2:26907232:26908633:+:XM_009139225.3;XM_009139226.3;XM_009139227.3;XM_033288839.1
AE:NC_024797.2:27338308:27338689:-:XM_009139313.3
AE:NC_024797.2:27338308:27338750:-:XM_009139313.3
AE:NC_024797.2:275326:275507:+:
AE:NC_024797.2:27578610:27579029:-:XM_009139358.3
AE:NC_024797.2:27578610:27579039:-:XM_009139358.3
AE:NC_024797.2:27660173:27660280:-:
AE:NC_024797.2:27660173:27660293:-:
AE:NC_024797.2:27707768:27708182:+:XM_009139393.3;XM_009139394.3;XM_033288161.1
AE:NC_024797.2:27707780:27708182:+:XM_009139393.3;XM_009139394.3;XM_033288161.1
AE:NC_024797.2:27874407:27874482:-:XM_009139436.2
AE:NC_024797.2:27874407:27874493:-:XM_009139436.2
AE:NC_024797.2:28794588:28795078:+:XM_009139618.3
AE:NC_024797.2:28794598:28795078:+:XM_009139618.3
AE:NC_024797.2:28910005:28910542:+:XM_009139633.3;XM_009139634.2;XM_033286367.1;XM_033286368.1
AE:NC_024797.2:28953897:28954248:-:XM_033287201.1
AE:NC_024797.2:28953897:28954290:-:XM_033287201.1
AE:NC_024797.2:28955748:28955954:-:XM_033287201.1
AE:NC_024797.2:28955748:28955977:-:XM_033287201.1
AE:NC_024797.2:29457228:29457451:-:XM_009139724.2
AE:NC_024797.2:29457228:29457500:-:XM_009139724.2
AE:NC_024797.2:2956120:2956931:+:XM_009133216.3;XM_009133217.3;XM_033287586.1
AE:NC_024797.2:2956151:2956931:+:XM_009133216.3;XM_009133217.3;XM_033287586.1
AE:NC_024797.2:30344246:30344349:+:XM_009139916.3
AE:NC_024797.2:30344325:30344349:+:XM_009139916.3
AE:NC_024797.2:30385607:30385756:-:
AE:NC_024797.2:30385607:30385770:-:
AE:NC_024797.2:30395180:30395279:-:XM_009139921.3;XM_009139922.3;XM_033287700.1
AE:NC_024797.2:30395180:30395292:-:XM_009139921.3;XM_009139922.3;XM_033287700.1
AE:NC_024797.2:30725437:30725477:+:
AE:NC_024797.2:30725437:30725753:+:
AE:NC_024797.2:30725578:30725753:+:
AE:NC_024797.2:30725647:30725753:+:
AE:NC_024797.2:30725668:30725753:+:
AE:NC_024797.2:30730868:30731104:-:XM_009139969.3
AE:NC_024797.2:30730868:30731265:-:XM_009139969.3
AE:NC_024797.2:31175481:31175557:-:XM_009140048.3
AE:NC_024797.2:31175481:31175560:-:XM_009140048.3
AE:NC_024797.2:31175481:31175575:-:XM_009140048.3
AE:NC_024797.2:31241865:31242624:-:XM_009140059.3;XM_009140060.3;XM_009140061.3
AE:NC_024797.2:31245928:31246183:+:XM_009140064.3;XM_009140065.3;XM_009140066.3
AE:NC_024797.2:3175702:3175985:+:
AE:NC_024797.2:3175737:3175985:+:
AE:NC_024797.2:31758137:31758228:-:XM_009140146.3
AE:NC_024797.2:31758174:31758228:-:XM_009140146.3
AE:NC_024797.2:31921746:31921843:-:XM_009140171.3
AE:NC_024797.2:31921746:31921895:-:XM_009140171.3
AE:NC_024797.2:31972967:31973074:-:XM_009140186.3
AE:NC_024797.2:31972967:31973110:-:XM_009140186.3
AE:NC_024797.2:32027995:32028077:+:XM_033288595.1;XM_033288596.1;XM_033288597.1;XM_033288598.1
AE:NC_024797.2:32027995:32028092:+:XM_033288595.1;XM_033288596.1;XM_033288597.1;XM_033288598.1
AE:NC_024797.2:32391414:32391762:-:
AE:NC_024797.2:32391414:32391781:-:
AE:NC_024797.2:32731151:32731359:+:
AE:NC_024797.2:32731151:32731944:+:
AE:NC_024797.2:33012419:33012485:-:XM_009140316.3;XM_033287732.1
AE:NC_024797.2:33012419:33012584:-:XM_009140316.3;XM_033287732.1
AE:NC_024797.2:33028807:33028943:-:
AE:NC_024797.2:34982498:34982593:+:XM_033288221.1
AE:NC_024797.2:34990354:34990660:+:XM_033288221.1
AE:NC_024797.2:36317235:36317974:-:
AE:NC_024797.2:36323711:36323814:+:XM_009125124.3
AE:NC_024797.2:36323733:36323814:+:XM_009125124.3
AE:NC_024797.2:3637633:3638082:-:XM_033289134.1
AE:NC_024797.2:3637633:3638096:-:XM_033289134.1
AE:NC_024797.2:3640629:3641417:-:
AE:NC_024797.2:3640685:3641417:-:
AE:NC_024797.2:3649275:3649407:+:XM_009133406.3
AE:NC_024797.2:3649308:3649407:+:XM_009133406.3
AE:NC_024797.2:36500396:36500890:+:XM_033287679.1;XM_033287680.1
AE:NC_024797.2:36500396:36501005:+:XM_033287679.1;XM_033287680.1
AE:NC_024797.2:36500809:36501005:+:XM_033287679.1;XM_033287680.1
AE:NC_024797.2:37617:37926:+:XM_009132400.3;XM_018657693.2;XM_018657694.2;XM_018657696.2;XM_018657697.2;XM_018657698.2;XM_018657699.2
AE:NC_024797.2:37644:37926:+:XM_009132400.3;XM_018657693.2;XM_018657694.2;XM_018657696.2;XM_018657697.2;XM_018657698.2;XM_018657699.2
AE:NC_024797.2:37835573:37835648:+:
AE:NC_024797.2:37835604:37835723:+:
AE:NC_024797.2:3789774:3789917:+:XM_009133445.3;XM_033286776.1;XM_033286777.1;XM_033286778.1
AE:NC_024797.2:3789785:3789917:+:XM_009133445.3;XM_033286776.1;XM_033286777.1;XM_033286778.1
AE:NC_024797.2:3794413:3795337:+:XM_009133452.3;XM_033286776.1
AE:NC_024797.2:3794436:3795337:+:XM_009133452.3;XM_033286776.1
AE:NC_024797.2:3821170:3821426:+:XM_009133459.3;XM_009133460.3;XM_009133461.3;XM_033287153.1;XM_033287154.1
AE:NC_024797.2:3821353:3821426:+:XM_009133459.3;XM_009133460.3;XM_009133461.3;XM_033287153.1;XM_033287154.1
AE:NC_024797.2:3930547:3931086:-:XM_009133496.2
AE:NC_024797.2:3930884:3931086:-:XM_009133496.2
AE:NC_024797.2:4014629:4014841:-:XM_033286091.1
AE:NC_024797.2:4014629:4014925:-:XM_033286091.1
AE:NC_024797.2:442957:443076:-:XM_009132491.3;XM_009132492.3;XM_009132493.3
AE:NC_024797.2:442957:443115:-:XM_009132491.3;XM_009132492.3;XM_009132493.3
AE:NC_024797.2:4535188:4535318:+:XM_009133649.3
AE:NC_024797.2:4535188:4535435:+:XM_009133649.3
AE:NC_024797.2:5023333:5023370:+:
AE:NC_024797.2:5023333:5023390:+:
AE:NC_024797.2:5442291:5442463:-:
AE:NC_024797.2:5442417:5442463:-:
AE:NC_024797.2:5684397:5684618:+:XM_009134072.3;XM_009134073.3
AE:NC_024797.2:5684457:5684618:+:XM_009134072.3;XM_009134073.3
AE:NC_024797.2:5780914:5781167:-:XM_009134109.3;XM_009134110.3;XM_033288653.1;XM_033288654.1;XM_033288655.1
AE:NC_024797.2:5780914:5781431:-:XM_009134109.3;XM_009134110.3;XM_033288653.1;XM_033288654.1;XM_033288655.1
AE:NC_024797.2:6871053:6871295:+:XM_033288856.1;XM_033288857.1;XM_033288858.1;XM_033288859.1
AE:NC_024797.2:6871220:6871295:+:XM_033288856.1;XM_033288857.1;XM_033288858.1;XM_033288859.1
AE:NC_024797.2:6970376:6970673:-:XM_009134371.3
AE:NC_024797.2:6970376:6970723:-:XM_009134371.3
AE:NC_024797.2:7182842:7182913:+:XM_009134430.3;XM_033288803.1;XM_033288804.1;XM_033288805.1;XM_033288806.1;XM_033288807.1;XM_033288808.1;XM_033288809.1;XM_033288810.1;XM_033288811.1
AE:NC_024797.2:7182853:7182913:+:XM_009134430.3;XM_033288803.1;XM_033288804.1;XM_033288805.1;XM_033288806.1;XM_033288807.1;XM_033288808.1;XM_033288809.1;XM_033288810.1;XM_033288811.1
AE:NC_024797.2:739759:739893:-:XM_009132575.3;XM_033289149.1
AE:NC_024797.2:739759:739896:-:XM_009132575.3;XM_033289149.1
AE:NC_024797.2:739759:739937:-:XM_009132575.3;XM_033289149.1
AE:NC_024797.2:7606717:7606958:-:
AE:NC_024797.2:7606717:7607009:-:
AE:NC_024797.2:7727578:7727768:+:XM_009134531.3
AE:NC_024797.2:7727578:7727781:+:XM_009134531.3
AE:NC_024797.2:8044359:8044539:+:XM_009134625.3;XM_009134626.3;XM_009134627.3;XM_009134629.3
AE:NC_024797.2:8044359:8044853:+:XM_009134625.3;XM_009134626.3;XM_009134627.3;XM_009134629.3
AE:NC_024797.2:8126785:8126953:+:XM_009134647.3;XM_009134648.3;XM_033287174.1
AE:NC_024797.2:8126804:8126953:+:XM_009134647.3;XM_009134648.3;XM_033287174.1
AE:NC_024797.2:8165143:8165266:-:XM_009134651.3;XM_033288408.1;XM_033288409.1;XM_033288410.1
AE:NC_024797.2:8165143:8165360:-:XM_009134651.3;XM_033288408.1;XM_033288409.1;XM_033288410.1
AE:NC_024797.2:8267345:8268266:+:XM_009134683.3;XM_009134684.3
AE:NC_024797.2:8267381:8268266:+:XM_009134683.3;XM_009134684.3
AE:NC_024797.2:8380124:8380331:-:XM_009134726.3
AE:NC_024797.2:8380150:8380331:-:XM_009134726.3
AE:NC_024797.2:8471744:8471845:+:XM_009134746.3;XM_018657916.2
AE:NC_024797.2:8471747:8471845:+:XM_009134746.3;XM_018657916.2
AE:NC_024797.2:8471828:8471845:+:XM_009134746.3;XM_018657916.2
AE:NC_024797.2:9277400:9277697:+:XM_009134934.3;XM_009134935.3
AE:NC_024797.2:9277434:9277697:+:XM_009134934.3;XM_009134935.3
AE:NC_024797.2:9474663:9474756:+:XM_009134990.3;XM_009134991.3
AE:NC_024797.2:9474688:9474756:+:XM_009134990.3;XM_009134991.3
AE:NC_024797.2:9475603:9475678:+:XM_009134990.3;XM_009134991.3
AE:NC_024797.2:9475613:9475678:+:XM_009134990.3;XM_009134991.3
AE:NC_024797.2:9633037:9633112:+:XM_009135018.3;XM_018658074.2;XM_033287760.1;XM_033287761.1;XM_033287762.1;XM_033287763.1;XM_033287764.1;XM_033287765.1;XM_033287766.1;XM_033287767.1;XM_033287768.1;XM_033287769.1;XM_033287770.1;XM_033287771.1;XM_033287772.1;XM_033287773.1;XM_033287774.1;XM_033287775.1;XM_033287776.1;XM_033287778.1;XM_033287779.1;XM_033287780.1;XM_033287781.1;XM_033287782.1;XM_033…
AE:NC_024797.2:9633050:9633112:+:XM_009135018.3;XM_018658074.2;XM_033287760.1;XM_033287761.1;XM_033287762.1;XM_033287763.1;XM_033287764.1;XM_033287765.1;XM_033287766.1;XM_033287767.1;XM_033287768.1;XM_033287769.1;XM_033287770.1;XM_033287771.1;XM_033287772.1;XM_033287773.1;XM_033287774.1;XM_033287775.1;XM_033287776.1;XM_033287778.1;XM_033287779.1;XM_033287780.1;XM_033287781.1;XM_033287782.1;XM_033…
AE:NC_024797.2:9648875:9648965:-:XM_009135023.3
AE:NC_024797.2:9648875:9649023:-:XM_009135023.3
AE:NC_024797.2:9688761:9688812:+:XM_009135039.3
AE:NC_024797.2:9688772:9688812:+:XM_009135039.3
AE:NC_024797.2:9689753:9689846:+:XM_009135039.3
AE:NC_024797.2:9689781:9689846:+:XM_009135039.3
AE:NC_024797.2:9736521:9736650:+:XM_009135061.3;XM_033287799.1;XM_033287800.1
AE:NC_024797.2:9736521:9736756:+:XM_009135061.3;XM_033287799.1;XM_033287800.1
AE:NC_024797.2:9736751:9736929:+:XM_009135061.3;XM_033287799.1;XM_033287800.1
AE:NC_024797.2:9736849:9736929:+:XM_009135061.3;XM_033287799.1;XM_033287800.1
AE:NC_024797.2:9737012:9737076:+:XM_009135061.3;XM_033287799.1;XM_033287800.1
AE:NC_024797.2:9737012:9737139:+:XM_009135061.3;XM_033287799.1;XM_033287800.1
AE:NC_024797.2:9929889:9930002:+:XM_009135105.3
AE:NC_024797.2:9929950:9930002:+:XM_009135105.3
AE:NC_024797.2:998811:998855:-:XM_009132651.3
AE:NC_024797.2:998824:998855:-:XM_009132651.3
AE:NC_024798.2:10040383:10041115:-:
AE:NC_024798.2:10041212:10041367:-:
AE:NC_024798.2:10041264:10041317:-:
AE:NC_024798.2:10041560:10041719:-:
AE:NC_024798.2:10041597:10041682:-:
AE:NC_024798.2:10041597:10041719:-:
AE:NC_024798.2:10280302:10280696:-:XM_033289830.1
AE:NC_024798.2:10280302:10281025:-:XM_033289830.1
AE:NC_024798.2:10677982:10679282:+:XM_009141821.3;XM_018658694.2;XM_018658695.2
AE:NC_024798.2:10678137:10679282:+:XM_009141821.3;XM_018658694.2;XM_018658695.2
AE:NC_024798.2:11105092:11105186:-:
AE:NC_024798.2:11105092:11105219:-:
AE:NC_024798.2:11690603:11690813:-:XM_009141984.3
AE:NC_024798.2:11690616:11690813:-:XM_009141984.3
AE:NC_024798.2:11693463:11693625:-:XM_009141985.3;XM_009141986.3
AE:NC_024798.2:11693497:11693625:-:XM_009141985.3;XM_009141986.3
AE:NC_024798.2:11809751:11809837:+:XM_009142008.3;XM_033289904.1
AE:NC_024798.2:11809751:11809882:+:XM_009142008.3;XM_033289904.1
AE:NC_024798.2:12129032:12129212:+:XM_009142059.3;XM_033289474.1
AE:NC_024798.2:12129072:12129212:+:XM_009142059.3;XM_033289474.1
AE:NC_024798.2:12391200:12391341:+:XM_009142098.3
AE:NC_024798.2:12391239:12391341:+:XM_009142098.3
AE:NC_024798.2:12582743:12582814:-:XM_033289496.1;XM_033289497.1;XM_033289498.1;XM_033289499.1;XM_033289500.1
AE:NC_024798.2:12753684:12753950:+:XM_033289515.1;XM_033289516.1;XM_033289517.1;XM_033289518.1;XM_033289519.1;XM_033289520.1;XM_033289521.1;XM_033289522.1
AE:NC_024798.2:12753684:12753967:+:XM_033289515.1;XM_033289516.1;XM_033289517.1;XM_033289518.1;XM_033289519.1;XM_033289520.1;XM_033289521.1;XM_033289522.1
AE:NC_024798.2:12753693:12753950:+:XM_033289515.1;XM_033289516.1;XM_033289517.1;XM_033289518.1;XM_033289519.1;XM_033289520.1;XM_033289521.1;XM_033289522.1
AE:NC_024798.2:12753831:12753950:+:XM_033289515.1;XM_033289516.1;XM_033289517.1;XM_033289518.1;XM_033289519.1;XM_033289520.1;XM_033289521.1;XM_033289522.1
AE:NC_024798.2:12914984:12915055:+:XM_009142192.3;XM_009142194.3
AE:NC_024798.2:12915011:12915055:+:XM_009142192.3;XM_009142194.3
AE:NC_024798.2:12956821:12957070:+:XM_033289532.1
AE:NC_024798.2:12956879:12957070:+:XM_033289532.1
AE:NC_024798.2:1353506:1353602:+:XM_033290300.1
AE:NC_024798.2:1353520:1353602:+:XM_033290300.1
AE:NC_024798.2:14382177:14382293:+:XM_009142457.3;XM_009142459.3;XM_009142461.3
AE:NC_024798.2:14382198:14382293:+:XM_009142457.3;XM_009142459.3;XM_009142461.3
AE:NC_024798.2:14384659:14384799:+:XM_009142457.3;XM_009142459.3;XM_009142461.3
AE:NC_024798.2:14384659:14384832:+:XM_009142457.3;XM_009142459.3;XM_009142461.3
AE:NC_024798.2:1456975:1457175:+:XM_009140665.3;XM_009140667.3;XM_033290138.1;XM_033290139.1;XM_033290140.1;XM_033290141.1;XM_033290142.1
AE:NC_024798.2:1456975:1457294:+:XM_009140665.3;XM_009140667.3;XM_009140670.3;XM_009140671.3;XM_033290137.1;XM_033290138.1;XM_033290139.1;XM_033290140.1;XM_033290141.1;XM_033290142.1
AE:NC_024798.2:1457006:1457175:+:XM_009140665.3;XM_009140667.3;XM_033290138.1;XM_033290139.1;XM_033290140.1;XM_033290141.1;XM_033290142.1
AE:NC_024798.2:1457006:1457294:+:XM_009140665.3;XM_009140667.3;XM_009140670.3;XM_009140671.3;XM_033290137.1;XM_033290138.1;XM_033290139.1;XM_033290140.1;XM_033290141.1;XM_033290142.1
AE:NC_024798.2:1457176:1457294:+:XM_009140665.3;XM_009140667.3;XM_009140670.3;XM_009140671.3;XM_033290137.1;XM_033290138.1;XM_033290139.1;XM_033290140.1;XM_033290141.1;XM_033290142.1
AE:NC_024798.2:15039075:15039186:+:XM_009142584.3;XM_009142585.3
AE:NC_024798.2:15039116:15039186:+:XM_009142584.3;XM_009142585.3
AE:NC_024798.2:15584981:15585059:+:XM_033289265.1
AE:NC_024798.2:15974846:15975016:+:XM_009142783.3
AE:NC_024798.2:15974858:15975016:+:XM_009142783.3
AE:NC_024798.2:16354704:16354891:+:XM_009142847.3;XM_009142848.3;XM_033289726.1;XM_033289727.1
AE:NC_024798.2:16354767:16354891:+:XM_009142847.3;XM_009142848.3;XM_033289726.1;XM_033289727.1
AE:NC_024798.2:1637570:1637783:-:
AE:NC_024798.2:1637570:1638149:-:
AE:NC_024798.2:1637570:1638300:-:
AE:NC_024798.2:16505094:16505291:+:XM_009142874.3;XM_009142875.3;XM_009142876.3
AE:NC_024798.2:16505094:16505304:+:XM_009142874.3;XM_009142875.3;XM_009142876.3
AE:NC_024798.2:16603224:16603338:+:XM_033290575.1
AE:NC_024798.2:16603244:16603338:+:XM_033290575.1
AE:NC_024798.2:17021929:17022012:+:XM_033289463.1
AE:NC_024798.2:17021944:17022012:+:XM_033289463.1
AE:NC_024798.2:17445197:17445274:+:
AE:NC_024798.2:17445197:17445304:+:
AE:NC_024798.2:18060267:18061004:+:
AE:NC_024798.2:18060291:18061004:+:
AE:NC_024798.2:18300620:18300703:-:XM_009143288.3;XM_009143289.3
AE:NC_024798.2:18300620:18300745:-:XM_009143288.3;XM_009143289.3
AE:NC_024798.2:18360945:18361149:+:XM_009143306.3
AE:NC_024798.2:18360957:18361149:+:XM_009143306.3
AE:NC_024798.2:18475178:18476158:-:
AE:NC_024798.2:18475178:18476298:-:
AE:NC_024798.2:18690290:18690465:+:XM_009143371.3
AE:NC_024798.2:18690290:18690549:+:XM_009143371.3
AE:NC_024798.2:18742560:18742915:+:XM_009143379.3;XM_018658225.2
AE:NC_024798.2:18742730:18742915:+:XM_009143379.3;XM_018658225.2
AE:NC_024798.2:18743447:18743927:+:XM_009143379.3;XM_018658225.2
AE:NC_024798.2:18743447:18744043:+:XM_009143379.3;XM_018658225.2
AE:NC_024798.2:18758629:18758977:-:XM_009143387.3;XM_018658676.2;XM_033289983.1
AE:NC_024798.2:18758841:18758977:-:XM_009143387.3;XM_018658676.2;XM_033289983.1
AE:NC_024798.2:18758841:18759271:-:XM_009143387.3;XM_018658676.2;XM_033289983.1
AE:NC_024798.2:18759121:18760673:-:XM_009143387.3;XM_018658676.2;XM_033289983.1
AE:NC_024798.2:18760477:18760673:-:XM_009143387.3;XM_018658676.2;XM_033289983.1
AE:NC_024798.2:18760477:18761382:-:XM_009143387.3;XM_018658676.2;XM_033289983.1
AE:NC_024798.2:18761182:18761378:-:
AE:NC_024798.2:18761182:18761382:-:
AE:NC_024798.2:18761182:18761504:-:
AE:NC_024798.2:18950361:18950420:+:XM_009143437.3;XM_009143438.3;XM_033290110.1
AE:NC_024798.2:18950398:18950420:+:XM_009143437.3;XM_009143438.3;XM_033290110.1
AE:NC_024798.2:19317411:19317479:-:XM_009143874.3
AE:NC_024798.2:19317411:19317521:-:XM_009143874.3
AE:NC_024798.2:19401981:19402274:+:
AE:NC_024798.2:19401981:19402324:+:
AE:NC_024798.2:1960281:1960438:+:
AE:NC_024798.2:19644857:19644888:-:XM_009143589.3;XM_033290042.1
AE:NC_024798.2:19644857:19645007:-:XM_009143589.3;XM_033290042.1
AE:NC_024798.2:19653606:19653771:-:XM_009143590.3
AE:NC_024798.2:19653606:19653794:-:XM_009143590.3
AE:NC_024798.2:1992487:1992588:-:XM_033290582.1;XM_033290583.1
AE:NC_024798.2:1992487:1992699:-:XM_033290582.1;XM_033290583.1
AE:NC_024798.2:2014363:2014458:+:XM_009140784.3
AE:NC_024798.2:2014430:2014458:+:XM_009140784.3
AE:NC_024798.2:20188404:20191287:+:XM_009143718.3;XM_009143719.3;XM_009143720.3;XM_009143721.3;XM_009143722.3;XM_033289957.1;XM_033289961.1
AE:NC_024798.2:20188408:20188941:+:XM_009143720.3;XM_009143721.3;XM_009143722.3;XM_033289957.1
AE:NC_024798.2:20188883:20191287:+:XM_009143718.3;XM_009143719.3;XM_009143720.3;XM_009143721.3;XM_033289961.1
AE:NC_024798.2:20189585:20191287:+:XM_009143718.3;XM_009143719.3;XM_009143720.3;XM_033289961.1
AE:NC_024798.2:20199669:20199710:+:XM_033289952.1;XM_033289953.1;XM_033289954.1;XM_033289955.1
AE:NC_024798.2:20355270:20355601:-:XM_009143752.3
AE:NC_024798.2:20355422:20355601:-:XM_009143752.3
AE:NC_024798.2:20372460:20372595:+:XM_033290253.1;XM_033290254.1;XM_033290255.1;XM_033290256.1;XM_033290257.1;XM_033290258.1;XM_033290259.1;XM_033290260.1;XM_033290261.1;XM_033290262.1;XM_033290263.1;XM_033290264.1;XM_033290265.1;XM_033290266.1;XM_033290267.1;XM_033290268.1;XM_033290269.1;XM_033290270.1;XM_033290271.1;XM_033290272.1;XM_033290273.1;XM_033290274.1;XM_033290275.1;XM_033290276.1;XM_0…
AE:NC_024798.2:20372471:20372595:+:XM_033290253.1;XM_033290254.1;XM_033290255.1;XM_033290256.1;XM_033290257.1;XM_033290258.1;XM_033290259.1;XM_033290260.1;XM_033290261.1;XM_033290262.1;XM_033290263.1;XM_033290264.1;XM_033290265.1;XM_033290266.1;XM_033290267.1;XM_033290268.1;XM_033290269.1;XM_033290270.1;XM_033290271.1;XM_033290272.1;XM_033290273.1;XM_033290274.1;XM_033290275.1;XM_033290276.1;XM_0…
AE:NC_024798.2:20707474:20707572:+:XM_009143966.3;XM_033290588.1
AE:NC_024798.2:20707493:20707572:+:XM_009143966.3;XM_033290588.1
AE:NC_024798.2:20707496:20707572:+:XM_009143966.3;XM_033290588.1
AE:NC_024798.2:20900753:20900842:-:XM_009143912.3
AE:NC_024798.2:20900773:20900842:-:XM_009143912.3
AE:NC_024798.2:20962451:20962802:-:XM_033290147.1;XM_033290148.1;XM_033290149.1;XM_033290151.1;XM_033290152.1;XM_033290153.1;XM_033290154.1;XM_033290155.1;XM_033290156.1
AE:NC_024798.2:20962451:20962826:-:XM_033290147.1;XM_033290148.1;XM_033290149.1;XM_033290151.1;XM_033290152.1;XM_033290153.1;XM_033290154.1;XM_033290155.1;XM_033290156.1
AE:NC_024798.2:21577509:21577575:-:XM_009144159.3;XM_033290458.1
AE:NC_024798.2:21577509:21577590:-:XM_009144159.3;XM_033290458.1
AE:NC_024798.2:21578657:21578744:+:XM_009144160.3;XM_033290457.1
AE:NC_024798.2:21578668:21578744:+:XM_009144160.3;XM_033290457.1
AE:NC_024798.2:21770211:21770372:+:XM_009144200.3;XM_009144201.3;XM_018658555.2
AE:NC_024798.2:21770211:21770383:+:XM_009144200.3;XM_009144201.3;XM_018658555.2
AE:NC_024798.2:2189813:2190065:+:XM_009140799.3;XM_033290613.1;XM_033290614.1
AE:NC_024798.2:2189813:2190135:+:XM_009140799.3;XM_033290613.1;XM_033290614.1
AE:NC_024798.2:2684206:2684307:+:XM_009140884.2;XM_033290617.1
AE:NC_024798.2:2684216:2684307:+:XM_009140884.2;XM_033290617.1
AE:NC_024798.2:3045307:3045396:-:XM_009140936.3;XM_033290617.1;XM_033290676.1
AE:NC_024798.2:3329604:3329674:-:XM_009140959.3;XM_033290617.1
AE:NC_024798.2:3329604:3329687:-:XM_009140959.3;XM_033290617.1
AE:NC_024798.2:3441450:3441549:+:XM_009140977.3
AE:NC_024798.2:3441461:3441549:+:XM_009140977.3
AE:NC_024798.2:3550006:3550191:+:XM_009140988.3;XM_018658542.2;XM_033289538.1
AE:NC_024798.2:3885215:3885246:-:XM_009141038.3;XM_009141040.3
AE:NC_024798.2:3885215:3885288:-:XM_009141038.3;XM_009141040.3
AE:NC_024798.2:4529871:4529904:-:XM_009150495.3
AE:NC_024798.2:4531192:4531288:-:XM_009150495.3
AE:NC_024798.2:466887:466956:+:
AE:NC_024798.2:467297:467349:+:
AE:NC_024798.2:467324:467349:+:
AE:NC_024798.2:4891680:4891837:+:XM_009141228.3;XM_033289645.1
AE:NC_024798.2:4891726:4891837:+:XM_009141228.3;XM_033289645.1
AE:NC_024798.2:4892982:4893108:+:XM_009141228.3;XM_033289645.1
AE:NC_024798.2:4893049:4893108:+:XM_009141228.3;XM_033289645.1
AE:NC_024798.2:4931569:4931662:+:
AE:NC_024798.2:4931579:4931662:+:
AE:NC_024798.2:5205872:5206049:-:
AE:NC_024798.2:5205872:5206563:-:
AE:NC_024798.2:5205896:5206049:-:
AE:NC_024798.2:5205947:5206049:-:
AE:NC_024798.2:5206438:5206563:-:
AE:NC_024798.2:5736620:5736790:+:XM_009141329.3
AE:NC_024798.2:5736635:5736790:+:XM_009141329.3
AE:NC_024798.2:6046567:6046603:+:XM_009141370.3;XM_018658603.2;XM_033290711.1;XM_033290713.1
AE:NC_024798.2:6046567:6046625:+:XM_009141370.3;XM_018658603.2;XM_033290711.1;XM_033290713.1
AE:NC_024798.2:6159203:6159400:+:XM_009141385.3;XM_009141386.3;XM_033290715.1
AE:NC_024798.2:6159226:6159400:+:XM_009141385.3;XM_009141386.3;XM_033290715.1
AE:NC_024798.2:6303480:6304938:+:XM_018658574.2;XM_033289919.1;XM_033289920.1
AE:NC_024798.2:6303480:6304963:+:XM_018658574.2;XM_033289919.1;XM_033289920.1
AE:NC_024798.2:6532638:6532739:+:XM_009141411.3;XM_009141412.3;XM_009141413.3;XM_009141415.3
AE:NC_024798.2:6532651:6532739:+:XM_009141411.3;XM_009141412.3;XM_009141413.3;XM_009141415.3
AE:NC_024798.2:8575585:8575898:+:XM_009141516.3;XM_009141517.3;XM_009141518.3;XM_009141519.3;XM_009141521.3
AE:NC_024798.2:8575630:8575898:+:XM_009141516.3;XM_009141517.3;XM_009141518.3;XM_009141519.3;XM_009141521.3
AE:NC_024798.2:9063275:9063385:+:XM_009141571.3;XM_033289594.1
AE:NC_024798.2:9063300:9063385:+:XM_009141571.3;XM_033289594.1
AE:NC_024798.2:9749021:9749560:+:XM_009141691.3
AE:NC_024798.2:9749289:9749560:+:XM_009141691.3
AE:NC_024798.2:9846098:9846175:+:XM_009141708.3;XM_033290602.1;XM_033290603.1
AE:NC_024798.2:9846110:9846175:+:XM_009141708.3;XM_033290602.1;XM_033290603.1
AE:NC_024798.2:9985159:9985913:-:XM_009141733.3;XM_033289805.1;XM_033289806.1
AE:NC_024798.2:9985159:9985948:-:XM_009141733.3;XM_033289805.1;XM_033289806.1
AE:NC_024798.2:9985589:9985926:-:
AE:NC_024798.2:9985819:9985948:-:
AE:NC_024799.2:10141610:10141674:-:
AE:NC_024799.2:10141635:10141674:-:
AE:NC_024799.2:1042466:1042758:+:XM_009144448.3;XM_009144449.3;XM_033292528.1;XM_033292529.1;XM_033292530.1;XM_033292531.1
AE:NC_024799.2:1042547:1042758:+:XM_009144448.3;XM_009144449.3;XM_033292528.1;XM_033292529.1;XM_033292530.1;XM_033292531.1
AE:NC_024799.2:11129640:11129811:+:XM_009146636.3;XM_009146637.3;XM_009146638.3;XM_033290999.1;XM_033291000.1
AE:NC_024799.2:11129690:11129811:+:XM_009146636.3;XM_009146637.3;XM_009146638.3;XM_033290999.1;XM_033291000.1
AE:NC_024799.2:11431062:11431460:-:XM_009146659.3;XM_009146662.3;XM_009146663.3;XM_033291863.1;XM_033291864.1;XM_033291865.1
AE:NC_024799.2:11431369:11431421:-:XM_009146659.3;XM_009146662.3;XM_009146663.3;XM_033291863.1;XM_033291864.1;XM_033291865.1
AE:NC_024799.2:11434973:11435275:-:
AE:NC_024799.2:11434973:11435749:-:
AE:NC_024799.2:11461103:11461212:+:XM_009146666.3
AE:NC_024799.2:11461129:11461212:+:XM_009146666.3
AE:NC_024799.2:11591890:11597131:-:XM_009146682.2
AE:NC_024799.2:11596382:11597131:-:XM_009146682.2
AE:NC_024799.2:11599502:11600173:-:XM_009146682.2
AE:NC_024799.2:1171021:1171146:-:XM_009144479.2
AE:NC_024799.2:1171021:1171161:-:XM_009144479.2
AE:NC_024799.2:11889016:11889184:-:XM_009146702.3;XM_009146703.3
AE:NC_024799.2:11889102:11889184:-:XM_009146702.3;XM_009146703.3
AE:NC_024799.2:11889299:11889379:-:XM_009146702.3;XM_009146703.3
AE:NC_024799.2:11889299:11889409:-:XM_009146702.3;XM_009146703.3
AE:NC_024799.2:12584057:12584876:+:XM_009146859.3
AE:NC_024799.2:12584114:12584876:+:XM_009146859.3
AE:NC_024799.2:12731216:12731514:+:XM_009146729.3
AE:NC_024799.2:12731262:12731514:+:XM_009146729.3
AE:NC_024799.2:1293856:1293988:+:XM_009144501.3
AE:NC_024799.2:1293873:1293988:+:XM_009144501.3
AE:NC_024799.2:13434275:13434355:-:
AE:NC_024799.2:13434275:13434360:-:
AE:NC_024799.2:13434275:13434373:-:
AE:NC_024799.2:1498948:1499093:+:XM_009144564.3
AE:NC_024799.2:1498958:1499093:+:XM_009144564.3
AE:NC_024799.2:1522083:1522672:+:XM_009144573.3
AE:NC_024799.2:16094290:16094438:-:XM_009146908.3
AE:NC_024799.2:16249441:16249698:+:XM_009146918.2;XM_009146919.3;XM_009146920.3;XM_009146921.2;XM_009146922.3
AE:NC_024799.2:16249467:16249698:+:XM_009146918.2;XM_009146919.3;XM_009146920.3;XM_009146921.2;XM_009146922.3
AE:NC_024799.2:16552784:16552865:+:XM_009153217.3
AE:NC_024799.2:16905686:16906118:+:XM_033290933.1
AE:NC_024799.2:16905706:16906118:+:XM_033290933.1
AE:NC_024799.2:1692039:1692227:+:XM_018659376.2;XM_033292442.1
AE:NC_024799.2:1692096:1692227:+:XM_018659376.2;XM_033292442.1
AE:NC_024799.2:1703150:1703322:+:XM_009144629.3
AE:NC_024799.2:1703213:1703322:+:XM_009144629.3
AE:NC_024799.2:17168207:17168280:+:XM_009153178.3;XM_009153179.3
AE:NC_024799.2:17168221:17168280:+:XM_009153178.3;XM_009153179.3
AE:NC_024799.2:1720776:1720912:+:XM_009144635.2;XM_033292482.1;XM_033292483.1
AE:NC_024799.2:1720776:1721324:+:XM_009144635.2;XM_033292482.1;XM_033292483.1
AE:NC_024799.2:17646463:17646760:+:XM_009146962.3
AE:NC_024799.2:17646463:17646803:+:XM_009146962.3
AE:NC_024799.2:17812103:17812414:-:
AE:NC_024799.2:17812103:17812424:-:
AE:NC_024799.2:18552900:18552905:-:XM_009147074.3;XM_018659263.2
AE:NC_024799.2:18552900:18552920:-:XM_009147074.3;XM_018659263.2
AE:NC_024799.2:18756540:18756624:-:XM_009147149.3;XM_009147150.3;XM_033291242.1
AE:NC_024799.2:18756540:18756635:-:XM_009147149.3;XM_009147150.3;XM_033291242.1
AE:NC_024799.2:1907401:1907504:-:XM_009144690.3;XM_033292449.1
AE:NC_024799.2:1907411:1907504:-:XM_009144690.3;XM_033292449.1
AE:NC_024799.2:19502676:19502890:+:XM_009147251.3;XM_009147252.3
AE:NC_024799.2:19502778:19502890:+:XM_009147251.3;XM_009147252.3
AE:NC_024799.2:19843604:19843850:-:XM_009147334.2;XM_009147335.3;XM_033291034.1
AE:NC_024799.2:19844222:19844376:-:XM_009147334.2;XM_009147335.3;XM_033291034.1
AE:NC_024799.2:19844487:19844600:-:XM_009147334.2;XM_009147335.3;XM_033291034.1
AE:NC_024799.2:19844487:19844696:-:XM_009147334.2;XM_009147335.3;XM_033291034.1
AE:NC_024799.2:20312544:20312793:-:XM_033292138.1;XM_033292139.1;XM_033292140.1;XM_033292141.1;XM_033292142.1
AE:NC_024799.2:20312544:20312803:-:XM_033292138.1;XM_033292139.1;XM_033292140.1;XM_033292141.1;XM_033292142.1
AE:NC_024799.2:21296599:21296767:+:XM_009147617.3
AE:NC_024799.2:21296650:21296767:+:XM_009147617.3
AE:NC_024799.2:21996680:21997476:+:XM_033291361.1
AE:NC_024799.2:22026512:22026839:+:
AE:NC_024799.2:22026543:22026839:+:
AE:NC_024799.2:22181454:22181568:+:XM_009147771.3;XM_018659153.2
AE:NC_024799.2:22181454:22181615:+:XM_009147771.3;XM_018659153.2
AE:NC_024799.2:22453381:22454469:+:XM_033291871.1;XM_033291872.1
AE:NC_024799.2:22453381:22454481:+:XM_033291871.1;XM_033291872.1
AE:NC_024799.2:22525229:22525633:-:XM_009147837.3
AE:NC_024799.2:22525229:22525663:-:XM_009147837.3
AE:NC_024799.2:22949531:22949607:-:XM_009147957.3;XM_009147958.2
AE:NC_024799.2:22949531:22949642:-:XM_009147957.3;XM_009147958.2
AE:NC_024799.2:23245650:23245783:+:XM_009148029.3;XM_018659369.2;XM_018659370.2;XM_033292777.1;XM_033292778.1;XM_033292779.1
AE:NC_024799.2:23317603:23317701:+:XM_009148043.2;XM_009148044.2;XM_033292797.1
AE:NC_024799.2:23317603:23317759:+:XM_009148043.2;XM_009148044.2;XM_033292797.1
AE:NC_024799.2:23391897:23391943:-:XM_009148062.3;XM_009148063.3;XM_009148064.3;XM_033292769.1
AE:NC_024799.2:23391897:23391966:-:XM_009148062.3;XM_009148063.3;XM_009148064.3;XM_033292769.1
AE:NC_024799.2:23512337:23512745:-:XM_009148083.3
AE:NC_024799.2:23512351:23512745:-:XM_009148083.3
AE:NC_024799.2:23587574:23587675:-:XM_018659114.2;XM_033292755.1;XM_033292756.1;XM_033292757.1;XM_033292758.1;XM_033292759.1;XM_033292760.1
AE:NC_024799.2:23587574:23587705:-:XM_018659114.2;XM_033292755.1;XM_033292756.1;XM_033292757.1;XM_033292758.1;XM_033292759.1;XM_033292760.1
AE:NC_024799.2:23639272:23639379:+:XM_009148123.3
AE:NC_024799.2:23639272:23639457:+:XM_009148123.3
AE:NC_024799.2:23926302:23926538:-:XM_009148193.3;XM_009148197.3;XM_033291925.1
AE:NC_024799.2:23926302:23926809:-:XM_009148193.3;XM_009148197.3;XM_033291925.1;XM_033292722.1
AE:NC_024799.2:24116543:24116628:+:XM_009148229.3
AE:NC_024799.2:24116554:24116628:+:XM_009148229.3
AE:NC_024799.2:24263311:24263687:+:XM_009148280.3
AE:NC_024799.2:24263372:24263687:+:XM_009148280.3
AE:NC_024799.2:2457199:2457408:-:XM_009144837.3;XM_009144839.3;XM_033292400.1
AE:NC_024799.2:2457199:2457432:-:XM_009144837.3;XM_009144839.3;XM_033292400.1
AE:NC_024799.2:2457508:2457579:-:XM_009144837.3;XM_009144839.3;XM_033292400.1
AE:NC_024799.2:2457508:2457589:-:XM_009144837.3;XM_009144839.3;XM_033292400.1
AE:NC_024799.2:24642607:24642788:-:XM_018659310.2
AE:NC_024799.2:24642607:24642996:-:XM_018659310.2
AE:NC_024799.2:24691093:24691190:+:XM_009148399.3;XM_018658768.2
AE:NC_024799.2:24845914:24846118:+:XM_009148439.3
AE:NC_024799.2:24846004:24846118:+:XM_009148439.3
AE:NC_024799.2:25397283:25397376:-:XM_009148603.3
AE:NC_024799.2:25397283:25397389:-:XM_009148603.3
AE:NC_024799.2:25937433:25937812:+:XM_009148756.3;XM_009148757.3;XM_009148758.3
AE:NC_024799.2:25937546:25937812:+:XM_009148756.3;XM_009148757.3;XM_009148758.3
AE:NC_024799.2:26058168:26058365:-:XM_009148795.3;XM_033292334.1
AE:NC_024799.2:26058168:26058379:-:XM_009148795.3;XM_033292334.1
AE:NC_024799.2:26062750:26062911:+:XM_009148796.3;XM_009148798.2
AE:NC_024799.2:26062844:26062911:+:XM_009148796.3;XM_009148798.2
AE:NC_024799.2:26169568:26169947:+:
AE:NC_024799.2:26169568:26169982:+:
AE:NC_024799.2:26169750:26169947:+:
AE:NC_024799.2:26197192:26197263:+:XM_009148837.3
AE:NC_024799.2:26197207:26197263:+:XM_009148837.3
AE:NC_024799.2:26234510:26234639:+:XM_009148840.3;XM_033291340.1
AE:NC_024799.2:26234523:26234639:+:XM_009148840.3;XM_033291340.1
AE:NC_024799.2:26234749:26234856:+:XM_009148840.3;XM_033291340.1
AE:NC_024799.2:26234784:26234856:+:XM_009148840.3;XM_033291340.1
AE:NC_024799.2:26328522:26328544:-:XM_009148865.3
AE:NC_024799.2:26328522:26328602:-:XM_009148865.3
AE:NC_024799.2:26328522:26328613:-:XM_009148865.3
AE:NC_024799.2:26710206:26710317:+:XM_009131407.3;XM_009131408.3
AE:NC_024799.2:26710225:26710317:+:XM_009131407.3;XM_009131408.3
AE:NC_024799.2:26710423:26710827:+:XM_009131407.3;XM_009131408.3
AE:NC_024799.2:2671551:2671757:-:XM_009144900.3
AE:NC_024799.2:2671551:2671782:-:XM_009144900.3
AE:NC_024799.2:2675829:2675946:+:XM_009144902.3
AE:NC_024799.2:2675829:2676113:+:XM_009144902.3
AE:NC_024799.2:26967944:26968077:-:XM_009148953.3;XM_033292321.1
AE:NC_024799.2:27067355:27067580:-:XM_009148978.3
AE:NC_024799.2:27067408:27067580:-:XM_009148978.3
AE:NC_024799.2:27244796:27245313:+:XM_009149031.3;XM_009149033.3;XM_033291883.1;XM_033291884.1;XM_033291889.1
AE:NC_024799.2:27244966:27245313:+:XM_009149033.3;XM_033291884.1;XM_033291889.1
AE:NC_024799.2:2737878:2737955:-:XM_009144913.3;XM_033291077.1
AE:NC_024799.2:2737898:2737955:-:XM_009144913.3;XM_033291077.1
AE:NC_024799.2:27681:27823:+:XM_018659134.2
AE:NC_024799.2:27681:27921:+:XM_018659134.2
AE:NC_024799.2:27869539:27869607:-:
AE:NC_024799.2:27869539:27869956:-:
AE:NC_024799.2:27936220:27936285:-:XM_009132077.3;XM_033292349.1
AE:NC_024799.2:27936220:27936319:-:XM_009132077.3;XM_033292349.1
AE:NC_024799.2:28180240:28180478:+:XM_009132142.3
AE:NC_024799.2:28180266:28180478:+:XM_009132142.3
AE:NC_024799.2:28439898:28440036:+:XM_009125738.3;XM_033290937.1;XM_033290938.1
AE:NC_024799.2:28439942:28440036:+:XM_009125738.3;XM_033290937.1;XM_033290938.1
AE:NC_024799.2:2904846:2904918:-:XM_009144977.3;XM_009144978.3
AE:NC_024799.2:2998396:2999881:-:XM_009144994.3
AE:NC_024799.2:2998396:2999896:-:XM_009144994.3
AE:NC_024799.2:3112190:3112232:+:XM_009145022.3;XM_009145023.3;XM_033292379.1
AE:NC_024799.2:3308823:3308903:+:XM_009145065.3;XM_033290930.1
AE:NC_024799.2:3308833:3308903:+:XM_009145065.3;XM_033290930.1
AE:NC_024799.2:33877:33961:+:XM_009144237.3;XM_009144238.3
AE:NC_024799.2:33877:33995:+:XM_009144237.3;XM_009144238.3
AE:NC_024799.2:375055:375195:+:XM_009144306.3
AE:NC_024799.2:375118:375195:+:XM_009144306.3
AE:NC_024799.2:4075306:4075561:-:XM_009145231.3
AE:NC_024799.2:4075306:4075597:-:XM_009145231.3
AE:NC_024799.2:4344487:4344594:-:XM_009145294.3;XM_009145295.3;XM_018659380.2
AE:NC_024799.2:4344487:4344597:-:XM_009145294.3;XM_009145295.3;XM_018659380.2
AE:NC_024799.2:4344487:4344612:-:XM_009145294.3;XM_009145295.3;XM_018659380.2
AE:NC_024799.2:4498685:4498835:-:XM_009145313.3;XM_009145314.3;XM_009145316.3
AE:NC_024799.2:4498716:4498835:-:XM_009145313.3;XM_009145314.3;XM_009145316.3
AE:NC_024799.2:4571733:4571868:+:XM_009145332.3;XM_009145333.3
AE:NC_024799.2:5310693:5311246:-:XM_009145440.3;XM_018658714.2;XM_033291324.1;XM_033291325.1
AE:NC_024799.2:5310693:5311283:-:XM_009145440.3;XM_018658714.2;XM_033291324.1;XM_033291325.1
AE:NC_024799.2:5371738:5371827:+:XM_009145460.3;XM_009145462.3
AE:NC_024799.2:5371762:5371827:+:XM_009145460.3;XM_009145462.3
AE:NC_024799.2:5484392:5485680:-:XM_009145492.3
AE:NC_024799.2:6172193:6172231:-:XM_033291729.1
AE:NC_024799.2:6172193:6172269:-:XM_033291729.1
AE:NC_024799.2:6237982:6238118:-:XM_033291729.1
AE:NC_024799.2:630932:631114:-:NM_001301946.1;XM_033290878.1;XM_033290879.1
AE:NC_024799.2:630953:631114:-:NM_001301946.1;XM_033290878.1;XM_033290879.1
AE:NC_024799.2:6592399:6592425:-:XM_033291758.1;XM_033291759.1
AE:NC_024799.2:6592399:6592491:-:XM_033291758.1;XM_033291759.1
AE:NC_024799.2:6750879:6751148:-:XM_009145745.3;XM_009145746.3;XM_033291753.1
AE:NC_024799.2:6750879:6751160:-:XM_009145745.3;XM_009145746.3;XM_033291753.1
AE:NC_024799.2:6782673:6782809:-:XM_009145739.3;XM_033291749.1
AE:NC_024799.2:6782716:6782809:-:XM_009145739.3;XM_033291749.1
AE:NC_024799.2:6901254:6901392:-:XM_009145704.3;XM_033291856.1
AE:NC_024799.2:6901276:6901392:-:XM_009145704.3;XM_033291856.1
AE:NC_024799.2:6923695:6923788:+:XM_009145697.3;XM_009145698.3;XM_009145699.3;XM_018659262.2;XM_033291733.1
AE:NC_024799.2:6923695:6923860:+:XM_009145697.3;XM_009145698.3;XM_009145699.3;XM_018659262.2;XM_033291733.1
AE:NC_024799.2:7321099:7321483:-:XM_009145966.3
AE:NC_024799.2:7321112:7321483:-:XM_009145966.3
AE:NC_024799.2:7618266:7618399:+:
AE:NC_024799.2:7686164:7686254:+:XM_009146025.3
AE:NC_024799.2:7686195:7686254:+:XM_009146025.3
AE:NC_024799.2:8290725:8291182:-:
AE:NC_024799.2:8290750:8291182:-:
AE:NC_024799.2:8644299:8644358:+:XM_009146411.3;XM_009146412.3;XM_009146413.3;XM_009146414.3;XM_009146415.3;XM_033291901.1;XM_033291902.1;XM_033291903.1;XM_033291904.1
AE:NC_024799.2:8644299:8644370:+:XM_009146411.3;XM_009146412.3;XM_009146413.3;XM_009146414.3;XM_009146415.3;XM_033291901.1;XM_033291902.1;XM_033291903.1;XM_033291904.1
AE:NC_024799.2:8645060:8646125:+:XM_009146411.3;XM_009146412.3;XM_009146413.3;XM_009146414.3;XM_009146415.3;XM_033291901.1;XM_033291902.1;XM_033291903.1;XM_033291904.1
AE:NC_024799.2:8645734:8646125:+:XM_009146411.3;XM_009146412.3;XM_009146413.3;XM_009146414.3;XM_009146415.3;XM_033291901.1;XM_033291902.1;XM_033291903.1;XM_033291904.1
AE:NC_024799.2:8646063:8646125:+:XM_009146411.3;XM_009146412.3;XM_009146413.3;XM_009146414.3;XM_009146415.3;XM_033291901.1;XM_033291902.1;XM_033291903.1;XM_033291904.1
AE:NC_024799.2:8753404:8753593:+:XM_009146402.2
AE:NC_024799.2:8753404:8753743:+:XM_009146402.2
AE:NC_024799.2:8829771:8829926:+:XM_009146392.3
AE:NC_024799.2:8829786:8829926:+:XM_009146392.3
AE:NC_024799.2:9588:9653:+:XM_009144227.3;XM_033291255.1
AE:NC_024799.2:9606:9653:+:XM_009144227.3;XM_033291255.1
AE:NC_024799.2:9627774:9627861:-:XM_009105483.3;XM_033291093.1;XM_033291094.1
AE:NC_024799.2:9628022:9628442:-:XM_009105483.3;XM_033291093.1;XM_033291094.1
AE:NC_024799.2:9628265:9628442:-:XM_009105483.3;XM_033291093.1;XM_033291094.1
AE:NC_024799.2:9631242:9631568:-:XM_009105483.3;XM_033291093.1;XM_033291094.1
AE:NC_024799.2:9631242:9631584:-:XM_009105483.3;XM_033291093.1;XM_033291094.1
AE:NC_024799.2:9787578:9787747:+:XM_009108816.3;XM_009108817.3;XM_009108819.3
AE:NC_024799.2:9787590:9787747:+:XM_009108816.3;XM_009108817.3;XM_009108819.3
AE:NC_024799.2:9787590:9788001:+:XM_009108816.3;XM_009108817.3;XM_009108819.3
AE:NC_024799.2:9787856:9788001:+:XM_009108816.3;XM_009108817.3;XM_009108819.3
AE:NC_024799.2:9926243:9926280:-:XM_009125402.3;XM_009125403.3;XM_018655903.2
AE:NC_024799.2:9926243:9926328:-:XM_009125402.3;XM_009125403.3;XM_018655903.2
AE:NC_024800.2:10388335:10388444:-:
AE:NC_024800.2:10388430:10388444:-:
AE:NC_024800.2:11278492:11278591:-:XM_009151673.3
AE:NC_024800.2:11278512:11278591:-:XM_009151673.3
AE:NC_024800.2:11423036:11423062:-:
AE:NC_024800.2:11423036:11423088:-:
AE:NC_024800.2:1160642:1161041:-:
AE:NC_024800.2:1160642:1161272:-:
AE:NC_024800.2:1160774:1161041:-:
AE:NC_024800.2:1160774:1161272:-:
AE:NC_024800.2:12026390:12029730:-:XM_009151810.3;XM_033272627.1
AE:NC_024800.2:12026410:12029730:-:XM_009151810.3;XM_033272627.1
AE:NC_024800.2:12167673:12167821:+:XM_009151826.3;XM_018659910.2;XM_033272597.1;XM_033272598.1;XM_033272627.1
AE:NC_024800.2:12167757:12167821:+:XM_009151826.3;XM_018659910.2;XM_033272597.1;XM_033272598.1;XM_033272627.1
AE:NC_024800.2:12283329:12283437:+:XM_009151839.3;XM_033272586.1;XM_033272627.1
AE:NC_024800.2:12283329:12283497:+:XM_009151839.3;XM_033272586.1;XM_033272627.1
AE:NC_024800.2:12283329:12283521:+:XM_009151839.3;XM_033272586.1;XM_033272627.1
AE:NC_024800.2:12796467:12796586:+:XM_009152048.3
AE:NC_024800.2:12973668:12973807:-:XM_009125050.3
AE:NC_024800.2:12973738:12973807:-:XM_009125050.3
AE:NC_024800.2:13017322:13017585:+:XM_009125043.3;XM_009125044.3;XM_009125046.3
AE:NC_024800.2:13017399:13017585:+:XM_009125043.3;XM_009125044.3;XM_009125046.3
AE:NC_024800.2:13783417:13783472:-:
AE:NC_024800.2:13783417:13783501:-:
AE:NC_024800.2:13784212:13784274:-:
AE:NC_024800.2:13784212:13784295:-:
AE:NC_024800.2:13786058:13786252:-:
AE:NC_024800.2:13786058:13786273:-:
AE:NC_024800.2:1393330:1393509:+:XM_009149470.3;XM_009149471.3;XM_018660021.2;XM_018660023.2;XM_033273116.1
AE:NC_024800.2:1393337:1393509:+:XM_009149470.3;XM_009149471.3;XM_018660021.2;XM_018660023.2;XM_033273116.1
AE:NC_024800.2:1393366:1393509:+:XM_009149470.3;XM_009149471.3;XM_018660021.2;XM_018660023.2;XM_033273116.1
AE:NC_024800.2:15138743:15138943:-:XM_033273488.1
AE:NC_024800.2:15138743:15139614:-:XM_033273488.1
AE:NC_024800.2:15237700:15237938:+:
AE:NC_024800.2:15237878:15237938:+:
AE:NC_024800.2:16452598:16452670:-:XM_018659511.2
AE:NC_024800.2:16452598:16452765:-:XM_018659511.2
AE:NC_024800.2:16816979:16817135:+:XM_009151957.2
AE:NC_024800.2:16817037:16817135:+:XM_009151957.2
AE:NC_024800.2:16835175:16835339:+:XM_009151957.2
AE:NC_024800.2:16835193:16835339:+:XM_009151957.2
AE:NC_024800.2:173596:173688:+:XM_009149205.3;XM_009149206.3;XM_009149207.3
AE:NC_024800.2:173627:173688:+:XM_009149205.3;XM_009149206.3;XM_009149207.3
AE:NC_024800.2:17939669:17939723:+:XM_009153087.3
AE:NC_024800.2:18116141:18116218:+:XM_009153101.1;XM_009153102.1;XM_033274178.1;XM_033274179.1;XM_033274180.1;XM_033274181.1
AE:NC_024800.2:18116156:18116218:+:XM_009153101.1;XM_009153102.1;XM_033274178.1;XM_033274179.1;XM_033274180.1;XM_033274181.1
AE:NC_024800.2:18387613:18387838:-:XM_009153135.2
AE:NC_024800.2:18387613:18387851:-:XM_009153135.2
AE:NC_024800.2:18499418:18499948:-:XM_009153151.3;XM_033272579.1
AE:NC_024800.2:18499879:18499948:-:XM_009153151.3;XM_033272579.1
AE:NC_024800.2:18500412:18500523:-:XM_009153151.3;XM_033272579.1
AE:NC_024800.2:18500437:18500523:-:XM_009153151.3;XM_033272579.1
AE:NC_024800.2:19236387:19236834:-:XM_009152229.3
AE:NC_024800.2:19236387:19236849:-:XM_009152229.3
AE:NC_024800.2:19428683:19428897:+:XM_009152274.3;XM_033272763.1;XM_033272764.1;XM_033272765.1
AE:NC_024800.2:19428836:19428897:+:XM_009152274.3;XM_033272763.1;XM_033272764.1;XM_033272765.1
AE:NC_024800.2:19910609:19910767:+:XM_009152372.3;XM_033272295.1;XM_033272296.1
AE:NC_024800.2:19910631:19910767:+:XM_009152372.3;XM_033272295.1;XM_033272296.1
AE:NC_024800.2:20247007:20247138:-:XM_009152411.3
AE:NC_024800.2:20247007:20247156:-:XM_009152411.3
AE:NC_024800.2:20255763:20255841:-:XM_009152413.3;XM_018659407.2
AE:NC_024800.2:20255763:20255867:-:XM_009152413.3;XM_018659407.2
AE:NC_024800.2:20400620:20400859:+:XM_009152443.3;XM_009152444.3;XM_033273642.1
AE:NC_024800.2:20400640:20400859:+:XM_009152443.3;XM_009152444.3;XM_033273642.1
AE:NC_024800.2:20562103:20562251:-:XM_009152470.3;XM_009152471.3;XM_009152472.3;XM_033273620.1
AE:NC_024800.2:20562103:20562364:-:XM_009152470.3;XM_009152471.3;XM_009152472.3;XM_033273620.1
AE:NC_024800.2:20562103:20562381:-:XM_009152470.3;XM_009152471.3;XM_009152472.3;XM_033273620.1
AE:NC_024800.2:20876119:20876212:+:XM_033273545.1
AE:NC_024800.2:20876147:20876212:+:XM_033273545.1
AE:NC_024800.2:20876176:20876212:+:XM_033273545.1
AE:NC_024800.2:21176256:21176396:-:XM_009152598.3;XM_009152599.3;XM_009152600.3;XM_033273638.1
AE:NC_024800.2:21322783:21322881:-:
AE:NC_024800.2:21356025:21356200:+:XM_009152633.3;XM_033273612.1
AE:NC_024800.2:21356045:21356200:+:XM_009152633.3;XM_033273612.1
AE:NC_024800.2:21434562:21434673:+:XM_009152653.3;XM_009152654.3
AE:NC_024800.2:21434593:21434673:+:XM_009152653.3;XM_009152654.3
AE:NC_024800.2:21697137:21697953:-:XM_009152690.3;XM_009152691.3
AE:NC_024800.2:21697204:21697953:-:XM_009152690.3;XM_009152691.3
AE:NC_024800.2:22210004:22210267:-:XM_009152775.3;XM_033272185.1;XM_033272186.1
AE:NC_024800.2:22210004:22210283:-:XM_009152775.3;XM_033272185.1;XM_033272186.1
AE:NC_024800.2:22446055:22446119:-:XM_009152827.3
AE:NC_024800.2:22446055:22446143:-:XM_009152827.3
AE:NC_024800.2:22471792:22474027:+:XM_009152835.2;XM_009152836.3
AE:NC_024800.2:22471813:22474027:+:XM_009152835.2;XM_009152836.3
AE:NC_024800.2:22474460:22474920:+:XM_009152835.2;XM_009152836.3
AE:NC_024800.2:22742212:22742300:+:XM_009152884.3;XM_009152885.3;XM_033273818.1
AE:NC_024800.2:22742231:22742300:+:XM_009152884.3;XM_009152885.3;XM_033273818.1
AE:NC_024800.2:2278007:2278950:+:XM_009149640.3
AE:NC_024800.2:22951451:22951656:+:XM_009152920.3;XM_033273811.1;XM_033273818.1
AE:NC_024800.2:22951491:22951656:+:XM_009152920.3;XM_033273811.1;XM_033273818.1
AE:NC_024800.2:23097919:23097988:+:XM_033273719.1;XM_033273720.1;XM_033273721.1
AE:NC_024800.2:23097919:23098006:+:XM_033273719.1;XM_033273720.1;XM_033273721.1
AE:NC_024800.2:23109822:23110053:-:XM_009152947.3;XM_009152948.3;XM_018652553.2
AE:NC_024800.2:23109879:23110053:-:XM_009152947.3;XM_009152948.3;XM_018652553.2
AE:NC_024800.2:24527595:24527764:+:XM_009153552.3;XM_009153554.3;XM_033273862.1;XM_033273863.1;XM_033273864.1
AE:NC_024800.2:24703097:24703212:+:XM_009153598.3;XM_009153600.3
AE:NC_024800.2:24703114:24703212:+:XM_009153598.3;XM_009153600.3
AE:NC_024800.2:24785349:24789393:-:XM_018659999.2;XM_018660001.2;XM_033273697.1
AE:NC_024800.2:24789310:24789393:-:XM_018659999.2;XM_018660001.2;XM_033273697.1
AE:NC_024800.2:24901092:24903094:+:XM_009153655.3;XM_009153656.3;XM_009153657.3;XM_009153658.3;XM_033274152.1
AE:NC_024800.2:24901275:24903094:+:XM_009153655.3;XM_009153656.3;XM_009153657.3;XM_009153658.3;XM_033274152.1
AE:NC_024800.2:24901315:24903094:+:XM_009153655.3;XM_009153656.3;XM_009153657.3;XM_009153658.3;XM_033274152.1
AE:NC_024800.2:25059226:25059350:+:XM_018659998.2
AE:NC_024800.2:25059226:25059449:+:XM_018659998.2
AE:NC_024800.2:25159859:25160015:-:XM_009153725.3
AE:NC_024800.2:25159879:25160015:-:XM_009153725.3
AE:NC_024800.2:25160854:25161003:-:XM_009153725.3
AE:NC_024800.2:25160854:25161025:-:XM_009153725.3
AE:NC_024800.2:25162010:25162374:-:XM_009153725.3
AE:NC_024800.2:25162010:25162395:-:XM_009153725.3
AE:NC_024800.2:25286408:25286570:+:XM_009153755.3
AE:NC_024800.2:25286408:25286639:+:XM_009153755.3
AE:NC_024800.2:25316183:25316287:-:XM_009153770.2;XM_009153771.3
AE:NC_024800.2:25316195:25316287:-:XM_009153770.2;XM_009153771.3
AE:NC_024800.2:25373318:25373432:+:XM_009153783.3;XM_009153785.3;XM_033272714.1;XM_033272715.1
AE:NC_024800.2:25373333:25373432:+:XM_009153783.3;XM_009153785.3;XM_033272714.1;XM_033272715.1
AE:NC_024800.2:25578777:25578872:+:
AE:NC_024800.2:25578777:25578939:+:
AE:NC_024800.2:26109241:26109303:-:XM_009153907.3
AE:NC_024800.2:26109241:26109314:-:XM_009153907.3
AE:NC_024800.2:26114833:26115360:+:XM_009153912.3;XM_033272275.1
AE:NC_024800.2:26114887:26115360:+:XM_009153912.3;XM_033272275.1
AE:NC_024800.2:263788:263972:+:XM_009149231.3;XM_009149233.3;XM_018660008.2;XM_018660009.2;XM_033273404.1
AE:NC_024800.2:263788:264002:+:XM_009149231.3;XM_009149233.3;XM_018660008.2;XM_018660009.2;XM_033273404.1
AE:NC_024800.2:263791:264002:+:XM_009149231.3;XM_009149233.3;XM_018660008.2;XM_018660009.2;XM_033273404.1
AE:NC_024800.2:27151826:27152244:+:XM_009103164.3;XM_009103166.3;XM_033272429.1;XM_033272430.1;XM_033272431.1
AE:NC_024800.2:27151841:27152244:+:XM_009103164.3;XM_009103166.3;XM_033272429.1;XM_033272430.1;XM_033272431.1
AE:NC_024800.2:27258009:27258122:-:
AE:NC_024800.2:27258009:27258154:-:
AE:NC_024800.2:27571980:27572228:-:XM_009103270.2
AE:NC_024800.2:27571999:27572228:-:XM_009103270.2
AE:NC_024800.2:2777020:2777183:-:XM_009149734.3;XM_009149736.3;XM_009149737.3
AE:NC_024800.2:2777160:2777183:-:XM_009149734.3;XM_009149736.3;XM_009149737.3
AE:NC_024800.2:27964612:27965347:-:XM_009103376.3;XM_033272360.1
AE:NC_024800.2:27964612:27965379:-:XM_009103376.3;XM_033272360.1
AE:NC_024800.2:2839454:2839567:+:XM_033272727.1;XM_033272728.1;XM_033272729.1
AE:NC_024800.2:2839474:2839567:+:XM_033272727.1;XM_033272728.1;XM_033272729.1
AE:NC_024800.2:28578236:28578937:+:XM_009103545.3;XM_018659842.2;XM_033272782.1
AE:NC_024800.2:28578328:28578937:+:XM_009103545.3;XM_018659842.2;XM_033272782.1
AE:NC_024800.2:28968677:28968773:-:XM_009103663.3;XM_009103664.3;XM_018659892.2;XM_033273973.1;XM_033273974.1;XM_033273975.1;XM_033273976.1;XM_033273977.1;XM_033273978.1;XM_033273979.1;XM_033273980.1
AE:NC_024800.2:28968677:28970029:-:XM_009103663.3;XM_009103664.3;XM_018659890.2;XM_018659891.2;XM_018659892.2;XM_033273972.1;XM_033273973.1;XM_033273974.1;XM_033273975.1;XM_033273976.1;XM_033273977.1;XM_033273978.1;XM_033273979.1;XM_033273980.1
AE:NC_024800.2:28988315:28989320:+:XM_009103675.3;XM_033273684.1;XM_033273685.1
AE:NC_024800.2:28988347:28989320:+:XM_009103675.3;XM_033273684.1;XM_033273685.1
AE:NC_024800.2:29137439:29137547:+:XM_009103710.3;XM_033273234.1
AE:NC_024800.2:29137485:29137547:+:XM_009103710.3;XM_033273234.1
AE:NC_024800.2:3013978:3014098:-:XM_009149776.3
AE:NC_024800.2:3014010:3014098:-:XM_009149776.3
AE:NC_024800.2:302406:302485:+:XM_009149238.3;XM_018659974.2;XM_018659975.2
AE:NC_024800.2:302406:302770:+:XM_009149238.3;XM_018659974.2;XM_018659975.2;XM_018659976.2
AE:NC_024800.2:302663:303133:+:XM_009149238.3;XM_018659974.2;XM_018659975.2;XM_018659976.2
AE:NC_024800.2:302848:303133:+:XM_009149238.3;XM_018659974.2;XM_018659975.2;XM_018659976.2
AE:NC_024800.2:3414610:3414864:+:XM_009149878.3
AE:NC_024800.2:3414610:3414874:+:XM_009149878.3
AE:NC_024800.2:3687150:3687370:-:XM_009150006.3;XM_033272119.1;XM_033272120.1
AE:NC_024800.2:4104331:4104583:+:XM_009150132.3;XM_033273982.1
AE:NC_024800.2:4104342:4104583:+:XM_009150132.3;XM_033273982.1
AE:NC_024800.2:4530245:4530293:+:XM_033272508.1;XM_033272509.1;XM_033272511.1
AE:NC_024800.2:4530245:4530362:+:XM_033272508.1;XM_033272509.1;XM_033272511.1
AE:NC_024800.2:4530749:4531100:+:XM_033272508.1;XM_033272509.1;XM_033272511.1
AE:NC_024800.2:4530749:4531171:+:XM_033272508.1;XM_033272509.1;XM_033272511.1
AE:NC_024800.2:4804261:4804396:+:
AE:NC_024800.2:4804275:4804396:+:
AE:NC_024800.2:4805569:4805661:+:
AE:NC_024800.2:4805569:4805679:+:
AE:NC_024800.2:4984164:4984221:-:XM_009150335.3
AE:NC_024800.2:4984164:4984264:-:XM_009150335.3
AE:NC_024800.2:5289579:5289617:-:NM_001301936.1
AE:NC_024800.2:5289579:5289645:-:NM_001301936.1
AE:NC_024800.2:5488246:5488350:+:XM_009150437.3;XM_033272189.1;XM_033272190.1;XM_033272191.1;XM_033272193.1
AE:NC_024800.2:5488246:5488545:+:XM_009150437.3;XM_033272189.1;XM_033272190.1;XM_033272191.1;XM_033272193.1
AE:NC_024800.2:5818048:5818180:+:XM_009150587.3
AE:NC_024800.2:5818061:5818180:+:XM_009150587.3
AE:NC_024800.2:5900768:5901454:-:XM_033274198.1;XM_033274199.1
AE:NC_024800.2:5900768:5901482:-:XM_033274198.1;XM_033274199.1
AE:NC_024800.2:5927104:5927252:-:XM_009150612.3;XM_009150614.3;XM_009150617.3;XM_018659768.2;XM_033274128.1;XM_033274129.1;XM_033274130.1
AE:NC_024800.2:5927104:5927264:-:XM_009150612.3;XM_009150614.3;XM_009150617.3;XM_018659768.2;XM_033274128.1;XM_033274129.1;XM_033274130.1
AE:NC_024800.2:6112862:6112975:+:XM_009150661.3;XM_033273179.1;XM_033273180.1
AE:NC_024800.2:6112875:6112975:+:XM_009150661.3;XM_033273179.1;XM_033273180.1
AE:NC_024800.2:6114288:6114418:+:XM_009150661.3;XM_033273179.1;XM_033273180.1
AE:NC_024800.2:6114339:6114418:+:XM_009150661.3;XM_033273179.1;XM_033273180.1
AE:NC_024800.2:6171413:6171538:-:XM_009150681.2;XM_009150682.3;XM_033273205.1
AE:NC_024800.2:6291273:6291454:-:XM_009150712.3
AE:NC_024800.2:6291273:6291469:-:XM_009150712.3
AE:NC_024800.2:6378769:6378844:-:XM_033273339.1;XM_033273340.1;XM_033273341.1;XM_033273342.1;XM_033273343.1
AE:NC_024800.2:6378769:6378876:-:XM_033273339.1;XM_033273340.1;XM_033273341.1;XM_033273342.1;XM_033273343.1
AE:NC_024800.2:6476161:6476173:-:XM_033273353.1;XM_033273354.1;XM_033273355.1
AE:NC_024800.2:6476161:6476207:-:XM_033273353.1;XM_033273354.1;XM_033273355.1
AE:NC_024800.2:6491697:6491745:+:XM_009150798.3;XM_018659898.2;XM_018659899.2
AE:NC_024800.2:6491697:6491786:+:XM_009150798.3;XM_018659898.2;XM_018659899.2
AE:NC_024800.2:6501772:6501972:+:XM_009150803.3
AE:NC_024800.2:6501772:6501989:+:XM_009150803.3
AE:NC_024800.2:6546339:6546604:+:XM_009150816.3;XM_009150817.3
AE:NC_024800.2:6546359:6546604:+:XM_009150816.3;XM_009150817.3
AE:NC_024800.2:6614338:6614657:-:XM_018659797.2
AE:NC_024800.2:6614515:6614657:-:XM_018659797.2
AE:NC_024800.2:6663607:6663741:+:XM_009150840.3
AE:NC_024800.2:6663703:6663741:+:XM_009150840.3
AE:NC_024800.2:6670220:6670281:-:XM_009150841.2;XM_009150842.3;XM_033272884.1
AE:NC_024800.2:6670220:6670392:-:XM_009150841.2;XM_009150842.3;XM_033272884.1
AE:NC_024800.2:6671601:6671738:-:XM_009150841.2;XM_009150842.3;XM_033272884.1
AE:NC_024800.2:6671694:6671738:-:XM_009150841.2;XM_009150842.3;XM_033272884.1
AE:NC_024800.2:7062414:7062815:+:XM_009150973.3;XM_009150974.3;XM_009150975.3;XM_018652504.2
AE:NC_024800.2:7062417:7062815:+:XM_009150973.3;XM_009150974.3;XM_009150975.3;XM_018652504.2
AE:NC_024800.2:7062675:7062815:+:XM_009150973.3;XM_009150974.3;XM_009150975.3;XM_018652504.2
AE:NC_024800.2:7208799:7209218:-:XM_009150988.3
AE:NC_024800.2:7208799:7209240:-:XM_009150988.3
AE:NC_024800.2:7233904:7233990:-:XM_009150996.3;XM_009150997.3
AE:NC_024800.2:7267451:7267499:+:XM_009151008.3
AE:NC_024800.2:7267463:7267499:+:XM_009151008.3
AE:NC_024800.2:7431966:7432165:-:XM_033272207.1
AE:NC_024800.2:7431966:7432188:-:XM_033272207.1
AE:NC_024800.2:7443619:7443669:+:XM_009151038.3;XM_033272255.1;XM_033272256.1;XM_033272257.1
AE:NC_024800.2:7443646:7443669:+:XM_009151038.3;XM_033272255.1;XM_033272256.1;XM_033272257.1
AE:NC_024800.2:7687524:7687585:+:XM_033272911.1
AE:NC_024800.2:7687560:7687585:+:XM_033272911.1
AE:NC_024800.2:7874518:7875017:-:XM_009151150.3
AE:NC_024800.2:7874518:7875038:-:XM_009151150.3
AE:NC_024800.2:7920238:7920434:+:XM_009151154.3;XM_009151155.3;XM_009151156.3
AE:NC_024800.2:8718396:8718421:-:XM_033274023.1;XM_033274025.1;XM_033274026.1
AE:NC_024800.2:8718396:8718457:-:XM_033274023.1;XM_033274025.1;XM_033274026.1
AE:NC_024800.2:8814121:8814283:-:XM_009151303.3
AE:NC_024800.2:8814142:8814283:-:XM_009151303.3
AE:NC_024800.2:8961971:8962056:-:XM_033273435.1
AE:NC_024800.2:8961971:8962069:-:XM_033273435.1
AE:NC_024800.2:8969796:8969889:-:
AE:NC_024800.2:8969796:8969914:-:
AE:NC_024800.2:9082295:9082687:+:XM_009151341.3
AE:NC_024800.2:9082603:9082687:+:XM_009151341.3
AE:NC_024800.2:9313983:9314134:-:XM_009151407.3;XM_033272719.1;XM_033272720.1
AE:NC_024800.2:9313983:9314151:-:XM_009151407.3;XM_033272719.1;XM_033272720.1
AE:NC_024800.2:9460223:9460386:+:XM_009151432.3
AE:NC_024800.2:9460265:9460386:+:XM_009151432.3
AE:NC_024800.2:9679765:9679923:+:XM_018659843.2;XM_018659844.2;XM_018659845.2;XM_018659847.2;XM_018659848.2;XM_018659849.2;XM_018659850.2;XM_033272948.1;XM_033272949.1;XM_033272951.1
AE:NC_024800.2:9679884:9679923:+:XM_018659843.2;XM_018659844.2;XM_018659845.2;XM_018659847.2;XM_018659848.2;XM_018659849.2;XM_018659850.2;XM_033272948.1;XM_033272949.1;XM_033272951.1
AE:NC_024801.2:10400948:10401016:+:
AE:NC_024801.2:10400948:10401388:+:
AE:NC_024801.2:106009:106176:+:XM_018653246.2;XM_018653247.2;XM_018653248.2;XM_033275051.1
AE:NC_024801.2:106039:106176:+:XM_018653246.2;XM_018653247.2;XM_018653248.2;XM_033275051.1
AE:NC_024801.2:10978888:10979053:-:XM_033274250.1
AE:NC_024801.2:10978888:10979189:-:XM_033274250.1
AE:NC_024801.2:11031156:11031314:+:XM_009104610.3;XM_009104611.3;XM_009104612.3
AE:NC_024801.2:11031264:11031314:+:XM_009104610.3;XM_009104611.3;XM_009104612.3
AE:NC_024801.2:11161987:11162116:-:XM_009104630.3;XM_009104631.3;XM_033275138.1;XM_033275139.1;XM_033275140.1;XM_033275141.1
AE:NC_024801.2:1123996:1124104:+:XM_009103936.3
AE:NC_024801.2:1124006:1124104:+:XM_009103936.3
AE:NC_024801.2:1125664:1125741:+:XM_009103936.3
AE:NC_024801.2:1125676:1125741:+:XM_009103936.3
AE:NC_024801.2:11854227:11854313:+:XM_009104756.2;XM_009104757.3
AE:NC_024801.2:11854249:11854313:+:XM_009104756.2;XM_009104757.3
AE:NC_024801.2:11862301:11862436:+:XM_009104758.3
AE:NC_024801.2:11862326:11862436:+:XM_009104758.3
AE:NC_024801.2:12012409:12012596:-:XM_033275674.1;XM_033275675.1;XM_033275676.1
AE:NC_024801.2:12012409:12012622:-:XM_033275674.1;XM_033275675.1;XM_033275676.1
AE:NC_024801.2:12224980:12225166:+:
AE:NC_024801.2:12225058:12225166:+:
AE:NC_024801.2:13362912:13363170:-:XM_009104989.3;XM_018653335.2
AE:NC_024801.2:13364402:13364484:-:XM_009104989.3;XM_018653335.2
AE:NC_024801.2:13364402:13364529:-:XM_009104989.3;XM_018653335.2
AE:NC_024801.2:13364402:13364571:-:XM_009104989.3;XM_018653335.2
AE:NC_024801.2:13525662:13525820:-:XM_009105017.3
AE:NC_024801.2:13525662:13525842:-:XM_009105017.3
AE:NC_024801.2:14394314:14394496:+:XM_033276184.1;XM_033276185.1;XM_033276186.1;XM_033276187.1
AE:NC_024801.2:14394347:14394496:+:XM_033276184.1;XM_033276185.1;XM_033276186.1;XM_033276187.1
AE:NC_024801.2:14413880:14414299:-:
AE:NC_024801.2:14413880:14414397:-:
AE:NC_024801.2:14544061:14544160:-:XM_033275652.1
AE:NC_024801.2:14544062:14544161:-:XM_033275652.1
AE:NC_024801.2:14544086:14544160:-:XM_033275652.1
AE:NC_024801.2:14544086:14544161:-:XM_033275652.1
AE:NC_024801.2:14545525:14545641:-:XM_033275652.1
AE:NC_024801.2:14545547:14545641:-:XM_033275652.1
AE:NC_024801.2:14942380:14942414:-:
AE:NC_024801.2:14942380:14942459:-:
AE:NC_024801.2:14997036:14998392:-:XM_009105254.2;XM_009105255.3;XM_033275331.1;XM_033275332.1
AE:NC_024801.2:14997036:14998408:-:XM_009105254.2;XM_009105255.3;XM_033275331.1;XM_033275332.1
AE:NC_024801.2:15082350:15082469:+:XM_009105278.3
AE:NC_024801.2:15082350:15082495:+:XM_009105278.3
AE:NC_024801.2:15202214:15202447:-:XM_009105299.2
AE:NC_024801.2:15202271:15202447:-:XM_009105299.2
AE:NC_024801.2:15492465:15493176:-:XM_009105345.3;XM_009105346.3;XM_009105347.3;XM_018653294.2
AE:NC_024801.2:15492465:15493215:-:XM_009105345.3;XM_009105346.3;XM_009105347.3;XM_018653294.2
AE:NC_024801.2:15546250:15546371:+:XM_009105360.3;XM_009105361.2
AE:NC_024801.2:15546256:15546329:+:XM_009105360.3;XM_009105361.2
AE:NC_024801.2:15614508:15614702:+:
AE:NC_024801.2:15614529:15614702:+:
AE:NC_024801.2:15874501:15874623:+:XM_009105423.3
AE:NC_024801.2:15874512:15874623:+:XM_009105423.3
AE:NC_024801.2:16256338:16256458:-:XM_009105471.3;XM_009105472.3;XM_009105473.3;XM_033274434.1
AE:NC_024801.2:16256379:16256458:-:XM_009105471.3;XM_009105472.3;XM_009105473.3;XM_033274434.1
AE:NC_024801.2:16256926:16257042:-:XM_009105471.3;XM_009105472.3;XM_009105473.3;XM_033274434.1
AE:NC_024801.2:16256926:16257052:-:XM_009105471.3;XM_009105472.3;XM_009105473.3;XM_033274434.1
AE:NC_024801.2:16321046:16321155:-:XM_009126122.3
AE:NC_024801.2:16321046:16321168:-:XM_009126122.3
AE:NC_024801.2:16469580:16470059:-:XM_009126828.3
AE:NC_024801.2:16469621:16470059:-:XM_009126828.3
AE:NC_024801.2:16723089:16723243:+:XM_009126875.3;XM_033275753.1;XM_033275754.1
AE:NC_024801.2:16723131:16723243:+:XM_009126875.3;XM_033275753.1;XM_033275754.1
AE:NC_024801.2:18173127:18173446:+:XM_009105780.3;XM_009105782.3;XM_018653232.2;XM_033275827.1
AE:NC_024801.2:18173138:18173446:+:XM_009105780.3;XM_009105782.3;XM_018653232.2;XM_033275827.1
AE:NC_024801.2:18293178:18293398:+:XM_009105800.3;XM_033274744.1;XM_033274746.1
AE:NC_024801.2:18293191:18293398:+:XM_009105800.3;XM_033274744.1;XM_033274746.1
AE:NC_024801.2:18362801:18362960:+:XM_009105817.3
AE:NC_024801.2:18362916:18362960:+:XM_009105817.3
AE:NC_024801.2:19037066:19037442:+:XM_009106009.3;XM_033275544.1;XM_033275545.1;XM_033275546.1
AE:NC_024801.2:19080018:19080037:-:XM_009106017.3;XM_033275310.1
AE:NC_024801.2:19155090:19155158:+:XM_009106034.3
AE:NC_024801.2:19155109:19155158:+:XM_009106034.3
AE:NC_024801.2:19294487:19294621:+:XM_009106075.3;XM_009106077.3;XM_009106078.3;XM_009106079.3
AE:NC_024801.2:19530470:19531554:-:XM_009106153.3;XM_009106154.3;XM_033274292.1;XM_033274293.1
AE:NC_024801.2:19530470:19531587:-:XM_009106153.3;XM_009106154.3;XM_033274292.1;XM_033274293.1
AE:NC_024801.2:20036258:20036314:-:XM_009106278.3
AE:NC_024801.2:20036258:20036324:-:XM_009106278.3
AE:NC_024801.2:20235155:20235275:-:XM_009106332.3
AE:NC_024801.2:20235170:20235275:-:XM_009106332.3
AE:NC_024801.2:20520056:20520150:-:XM_009106387.3;XM_009106388.3;XM_009106389.3
AE:NC_024801.2:20520056:20520804:-:XM_009106387.3;XM_009106388.3;XM_009106389.3
AE:NC_024801.2:20984972:20985040:-:XM_009106472.3
AE:NC_024801.2:20984982:20985040:-:XM_009106472.3
AE:NC_024801.2:20999230:20999621:+:XM_009106475.3;XM_009106476.3
AE:NC_024801.2:20999272:20999621:+:XM_009106475.3;XM_009106476.3
AE:NC_024801.2:21008300:21008864:-:XM_009106481.3;XM_009106482.3;XM_009106483.3
AE:NC_024801.2:21008300:21008882:-:XM_009106481.3;XM_009106482.3;XM_009106483.3
AE:NC_024801.2:21079304:21080033:-:XM_033276172.1
AE:NC_024801.2:21196301:21196479:-:XM_009106530.3
AE:NC_024801.2:21196301:21196500:-:XM_009106530.3
AE:NC_024801.2:21454974:21455054:+:XM_009106591.3;XM_033275262.1
AE:NC_024801.2:21454989:21455054:+:XM_009106591.3;XM_033275262.1
AE:NC_024801.2:21636285:21636624:-:XM_009106630.3
AE:NC_024801.2:21636285:21636902:-:XM_009106630.3
AE:NC_024801.2:21637118:21637175:-:XM_009106630.3
AE:NC_024801.2:2167226:2167390:-:XM_033275843.1;XM_033275844.1
AE:NC_024801.2:2167226:2167458:-:XM_033275843.1;XM_033275844.1
AE:NC_024801.2:2194159:2194264:+:XM_009121168.3
AE:NC_024801.2:2194159:2194290:+:XM_009121168.3
AE:NC_024801.2:22780803:22780926:+:XM_009106867.3
AE:NC_024801.2:22780819:22780926:+:XM_009106867.3
AE:NC_024801.2:22983964:22984540:-:XM_009106905.3;XM_018653295.2;XM_033274926.1;XM_033274927.1
AE:NC_024801.2:24087278:24087400:+:XM_009107170.3;XM_018653233.2
AE:NC_024801.2:24087278:24087439:+:XM_009107170.3;XM_018653233.2
AE:NC_024801.2:24240735:24240873:-:XM_009107204.3
AE:NC_024801.2:24764303:24764959:+:XM_009107437.3;XM_033274341.1;XM_033274342.1
AE:NC_024801.2:24764351:24764959:+:XM_009107437.3;XM_033274341.1;XM_033274342.1
AE:NC_024801.2:24780666:24780800:+:XM_009107443.3;XM_033274346.1
AE:NC_024801.2:24780687:24780800:+:XM_009107443.3;XM_033274346.1
AE:NC_024801.2:24953298:24953360:-:XM_033274325.1;XM_033274326.1
AE:NC_024801.2:24953298:24953437:-:XM_033274325.1;XM_033274326.1
AE:NC_024801.2:25577952:25578183:+:XM_009107622.3
AE:NC_024801.2:25577975:25578183:+:XM_009107622.3
AE:NC_024801.2:26098169:26098233:-:XM_009107776.3
AE:NC_024801.2:26230384:26230497:+:XM_009107808.3
AE:NC_024801.2:26230394:26230497:+:XM_009107808.3
AE:NC_024801.2:27191710:27192542:+:XM_009108046.3;XM_009108047.3
AE:NC_024801.2:27191773:27192542:+:XM_009108046.3;XM_009108047.3
AE:NC_024801.2:27234254:27234388:+:XM_009108057.3
AE:NC_024801.2:27345568:27345768:-:XM_009108086.3
AE:NC_024801.2:27345568:27346382:-:XM_009108086.3
AE:NC_024801.2:27442427:27442527:-:XM_009108108.3;XM_018652738.2
AE:NC_024801.2:27545369:27547307:-:XM_009108134.3
AE:NC_024801.2:27545422:27547307:-:XM_009108134.3
AE:NC_024801.2:27590944:27591085:+:XM_009108145.3;XM_033275402.1
AE:NC_024801.2:27590944:27591188:+:XM_009108145.3;XM_033275402.1
AE:NC_024801.2:27742310:27742979:+:XM_009108179.3
AE:NC_024801.2:27742310:27742994:+:XM_009108179.3
AE:NC_024801.2:27757851:27757933:+:XM_009108185.2;XM_009108187.3;XM_018652733.2;XM_018652734.2;XM_033275000.1
AE:NC_024801.2:27757874:27757933:+:XM_009108185.2;XM_009108187.3;XM_018652733.2;XM_018652734.2;XM_033275000.1
AE:NC_024801.2:27759246:27759370:+:XM_009108185.2;XM_009108187.3;XM_018652733.2;XM_018652734.2;XM_033275000.1
AE:NC_024801.2:27759246:27759396:+:XM_009108185.2;XM_009108187.3;XM_018652733.2;XM_018652734.2;XM_033275000.1
AE:NC_024801.2:28018108:28018498:+:XM_009108301.3;XM_009108302.3;XM_033275427.1
AE:NC_024801.2:28153158:28153259:+:XM_033274564.1;XM_033274565.1;XM_033274566.1;XM_033274567.1;XM_033274568.1;XM_033274569.1;XM_033274570.1;XM_033274571.1;XM_033274573.1
AE:NC_024801.2:28153158:28153403:+:XM_033274564.1;XM_033274565.1;XM_033274566.1;XM_033274567.1;XM_033274568.1;XM_033274569.1;XM_033274570.1;XM_033274571.1;XM_033274573.1
AE:NC_024801.2:2819552:2819769:-:
AE:NC_024801.2:2861192:2861304:-:XM_009122894.3;XM_009122895.3
AE:NC_024801.2:2861223:2861304:-:XM_009122894.3;XM_009122895.3
AE:NC_024801.2:28628443:28628525:+:XM_009108501.3;XM_009108502.3;XM_009108503.3;XM_033276164.1
AE:NC_024801.2:28628443:28628546:+:XM_009108501.3;XM_009108502.3;XM_009108503.3;XM_033276164.1
AE:NC_024801.2:28721998:28722055:-:
AE:NC_024801.2:28721998:28722109:-:
AE:NC_024801.2:28725402:28725612:-:
AE:NC_024801.2:28725412:28725612:-:
AE:NC_024801.2:3169082:3169193:-:XM_033274544.1;XM_033274545.1
AE:NC_024801.2:3169082:3169203:-:XM_033274544.1;XM_033274545.1
AE:NC_024801.2:3170639:3171045:-:XM_033274544.1;XM_033274545.1
AE:NC_024801.2:3170877:3171045:-:XM_033274544.1;XM_033274545.1
AE:NC_024801.2:3171551:3171891:-:XM_033274544.1;XM_033274545.1
AE:NC_024801.2:3171592:3171891:-:XM_033274544.1;XM_033274545.1
AE:NC_024801.2:3410685:3411696:+:XM_009122959.3;XM_033275205.1
AE:NC_024801.2:3740588:3740665:+:
AE:NC_024801.2:3740588:3741265:+:
AE:NC_024801.2:3764263:3764572:-:XM_009121131.3
AE:NC_024801.2:3764263:3764597:-:XM_009121131.3
AE:NC_024801.2:4037427:4037662:-:XM_009121151.3
AE:NC_024801.2:4037427:4037675:-:XM_009121151.3
AE:NC_024801.2:4565124:4565564:-:
AE:NC_024801.2:4565124:4565596:-:
AE:NC_024801.2:4577029:4577669:+:XM_033275845.1;XM_033275846.1;XM_033275847.1;XM_033275848.1;XM_033275849.1;XM_033275850.1
AE:NC_024801.2:4577631:4577669:+:XM_033275845.1;XM_033275846.1;XM_033275847.1;XM_033275848.1;XM_033275849.1;XM_033275850.1
AE:NC_024801.2:4618597:4618624:-:XM_009104069.3;XM_018653311.2
AE:NC_024801.2:4618597:4618660:-:XM_009104069.3;XM_018653311.2
AE:NC_024801.2:4788199:4788363:-:XM_009104067.3;XM_009104068.3;XM_018653314.2;XM_033275155.1;XM_033275156.1
AE:NC_024801.2:4788302:4788363:-:XM_009104067.3;XM_009104068.3;XM_018653314.2;XM_033275155.1;XM_033275156.1
AE:NC_024801.2:609542:610019:+:XM_033274689.1;XM_033274691.1
AE:NC_024801.2:7115293:7115356:-:XM_009104096.3
AE:NC_024801.2:7622137:7622295:+:XM_033275376.1;XM_033275377.1;XM_033275378.1
AE:NC_024801.2:7622137:7622375:+:XM_033275376.1;XM_033275377.1;XM_033275378.1
AE:NC_024801.2:8075237:8075307:-:XM_018653327.2;XM_033274702.1;XM_033274703.1;XM_033274704.1;XM_033274705.1;XM_033274706.1;XM_033274707.1;XM_033274708.1;XM_033274709.1;XM_033274710.1;XM_033274712.1;XM_033274715.1;XM_033274716.1
AE:NC_024801.2:8208900:8208999:-:XM_009104206.2;XM_009104207.2
AE:NC_024801.2:8208900:8209014:-:XM_009104206.2;XM_009104207.2
AE:NC_024801.2:86013:86307:-:
AE:NC_024801.2:86013:86319:-:
AE:NC_024801.2:86457:86533:-:
AE:NC_024801.2:86457:86552:-:
AE:NC_024801.2:8892496:8892591:-:XM_009104288.3;XM_018652793.2
AE:NC_024801.2:8892496:8892666:-:XM_009104288.3;XM_018652793.2
AE:NC_024801.2:8926972:8927035:-:XM_009104290.3
AE:NC_024801.2:8926972:8927052:-:XM_009104290.3
AE:NC_024801.2:8935970:8936127:-:XM_009104295.3
AE:NC_024801.2:8935970:8936142:-:XM_009104295.3
AE:NC_024801.2:9913029:9913168:-:XM_009104406.3;XM_009104407.3
AE:NC_024801.2:9913029:9913181:-:XM_009104406.3;XM_009104407.3
AE:NC_024802.2:10298946:10299364:-:XM_009126272.3;XM_009126273.3;XM_009126274.3;XM_009126275.3;XM_009126276.3
AE:NC_024802.2:10298946:10299376:-:XM_009126272.3;XM_009126273.3;XM_009126274.3;XM_009126275.3;XM_009126276.3
AE:NC_024802.2:10831104:10831249:-:
AE:NC_024802.2:10831192:10831249:-:
AE:NC_024802.2:11016749:11016978:+:
AE:NC_024802.2:11016927:11016978:+:
AE:NC_024802.2:11273683:11273789:-:
AE:NC_024802.2:11273683:11273847:-:
AE:NC_024802.2:11579519:11579603:+:XM_009110188.3
AE:NC_024802.2:11579519:11579645:+:XM_009110188.3
AE:NC_024802.2:11907476:11907782:+:
AE:NC_024802.2:11907644:11907782:+:
AE:NC_024802.2:11907649:11907782:+:
AE:NC_024802.2:12040366:12040420:-:XM_009110257.2
AE:NC_024802.2:12040366:12040441:-:XM_009110257.2
AE:NC_024802.2:12168322:12169424:-:XM_009110274.3;XM_033277989.1;XM_033277990.1
AE:NC_024802.2:12168322:12169451:-:XM_009110274.3;XM_033277989.1;XM_033277990.1
AE:NC_024802.2:12171913:12172018:+:XM_009110277.3;XM_018653645.2
AE:NC_024802.2:12171936:12172018:+:XM_009110277.3;XM_018653645.2
AE:NC_024802.2:12171978:12172018:+:XM_009110277.3;XM_018653645.2
AE:NC_024802.2:12573168:12573388:-:XM_009110351.2
AE:NC_024802.2:12573345:12573384:-:XM_009110351.2
AE:NC_024802.2:12573345:12573388:-:XM_009110351.2
AE:NC_024802.2:12674613:12674705:+:XM_009110371.3
AE:NC_024802.2:12674635:12674705:+:XM_009110371.3
AE:NC_024802.2:13297851:13298148:+:
AE:NC_024802.2:13297914:13298148:+:
AE:NC_024802.2:13400250:13400460:+:XM_033276694.1
AE:NC_024802.2:13400265:13400460:+:XM_033276694.1
AE:NC_024802.2:13588106:13588156:-:XM_009110573.3
AE:NC_024802.2:13588106:13588186:-:XM_009110573.3
AE:NC_024802.2:13786466:13786530:+:XM_009110620.3
AE:NC_024802.2:13786468:13786530:+:XM_009110620.3
AE:NC_024802.2:13786482:13786530:+:XM_009110620.3
AE:NC_024802.2:14102748:14102854:-:XM_009110681.3;XM_033278006.1;XM_033278007.1;XM_033278008.1;XM_033278009.1
AE:NC_024802.2:14102778:14102854:-:XM_009110681.3;XM_033278006.1;XM_033278007.1;XM_033278008.1;XM_033278009.1
AE:NC_024802.2:14162336:14163057:-:XM_009110692.3;XM_033276477.1
AE:NC_024802.2:14162336:14163071:-:XM_009110692.3;XM_033276477.1
AE:NC_024802.2:14799885:14799911:-:XM_009110823.3
AE:NC_024802.2:14799885:14799966:-:XM_009110823.3
AE:NC_024802.2:15427864:15428073:+:XM_009110962.3
AE:NC_024802.2:15427886:15428073:+:XM_009110962.3
AE:NC_024802.2:15797554:15797659:+:XM_009111027.3
AE:NC_024802.2:16618235:16618293:+:XM_009111182.3;XM_033277079.1
AE:NC_024802.2:16618235:16618328:+:XM_009111182.3;XM_033277079.1
AE:NC_024802.2:16835939:16838763:-:XM_009111222.3
AE:NC_024802.2:16835986:16838763:-:XM_009111222.3
AE:NC_024802.2:16857530:16857630:-:XM_009111225.3
AE:NC_024802.2:16857530:16857721:-:XM_009111225.3
AE:NC_024802.2:16884577:16884870:-:XM_009111228.3;XM_009111230.3;XM_009111231.3;XM_033277251.1;XM_033277252.1
AE:NC_024802.2:17065567:17065738:+:XM_009111296.3;XM_009111297.3;XM_033276346.1
AE:NC_024802.2:17065586:17065738:+:XM_009111296.3;XM_009111297.3;XM_033276346.1
AE:NC_024802.2:17210062:17210330:-:XM_009111343.3
AE:NC_024802.2:17210062:17210385:-:XM_009111343.3
AE:NC_024802.2:17652443:17652682:-:XM_009111439.3
AE:NC_024802.2:17652443:17652692:-:XM_009111439.3
AE:NC_024802.2:17756616:17756671:-:
AE:NC_024802.2:17756616:17756704:-:
AE:NC_024802.2:1819218:1819322:-:XM_009108927.3;XM_009108928.3;XM_018653880.2
AE:NC_024802.2:1819218:1819351:-:XM_009108927.3;XM_009108928.3;XM_018653880.2
AE:NC_024802.2:19448936:19449248:+:XM_009111955.3;XM_033276320.1;XM_033276322.1
AE:NC_024802.2:19448954:19449248:+:XM_009111955.3;XM_033276320.1;XM_033276322.1
AE:NC_024802.2:19580340:19580438:+:XM_009111987.3
AE:NC_024802.2:19580340:19580535:+:XM_009111987.3
AE:NC_024802.2:19698719:19698835:-:XM_009112009.3
AE:NC_024802.2:19698719:19698850:-:XM_009112009.3
AE:NC_024802.2:19964638:19964744:-:XM_009112088.3;XM_018653436.2;XM_033276777.1
AE:NC_024802.2:19964638:19964780:-:XM_009112088.3;XM_018653436.2;XM_033276777.1
AE:NC_024802.2:19982331:19982400:-:
AE:NC_024802.2:19982331:19982415:-:
AE:NC_024802.2:20110498:20110949:+:XM_009112133.3;XM_009112134.2;XM_033277299.1
AE:NC_024802.2:20110761:20110949:+:XM_009112133.3;XM_033277299.1
AE:NC_024802.2:20155683:20155819:+:XM_009112148.3;XM_009112149.3
AE:NC_024802.2:20155790:20155819:+:XM_009112148.3;XM_009112149.3
AE:NC_024802.2:20526441:20528531:-:XM_033277854.1
AE:NC_024802.2:20526441:20528590:-:XM_033277854.1
AE:NC_024802.2:20668068:20668191:-:XM_009112334.2
AE:NC_024802.2:2072230:2072313:-:XM_009108950.3
AE:NC_024802.2:2072230:2072334:-:XM_009108950.3
AE:NC_024802.2:20808713:20808772:-:XM_033277936.1
AE:NC_024802.2:20808713:20808787:-:XM_033277936.1
AE:NC_024802.2:20826183:20826519:+:XM_009112387.3
AE:NC_024802.2:20826277:20826519:+:XM_009112387.3
AE:NC_024802.2:20992477:20992701:+:XM_009112426.3;XM_033277921.1
AE:NC_024802.2:20992520:20992701:+:XM_009112426.3;XM_033277921.1
AE:NC_024802.2:21040312:21040404:+:XM_009112442.3;XM_033277871.1
AE:NC_024802.2:21040334:21040404:+:XM_009112442.3;XM_033277871.1
AE:NC_024802.2:21125662:21125914:+:XM_009112460.3
AE:NC_024802.2:21125672:21125914:+:XM_009112460.3
AE:NC_024802.2:21126935:21127069:+:XM_009112460.3
AE:NC_024802.2:21127026:21127069:+:XM_009112460.3
AE:NC_024802.2:21343562:21343747:-:XM_009146171.3;XM_033277694.1;XM_033277695.1;XM_033277696.1
AE:NC_024802.2:21343573:21343747:-:XM_009146171.3;XM_033277694.1;XM_033277695.1;XM_033277696.1
AE:NC_024802.2:21505162:21505576:+:XM_018658967.2;XM_033276411.1
AE:NC_024802.2:21563807:21564031:+:XM_009112547.3;XM_009112548.3;XM_033277530.1;XM_033277531.1
AE:NC_024802.2:21563811:21564031:+:XM_009112547.3;XM_009112548.3;XM_033277530.1;XM_033277531.1
AE:NC_024802.2:21563883:21564031:+:XM_009112547.3;XM_009112548.3;XM_033277530.1;XM_033277531.1
AE:NC_024802.2:2159808:2159854:-:XM_009108960.3;XM_018653435.2;XM_033277338.1;XM_033277339.1;XM_033277340.1
AE:NC_024802.2:2159808:2159874:-:XM_009108960.3;XM_018653435.2;XM_033277338.1;XM_033277339.1;XM_033277340.1
AE:NC_024802.2:21687705:21687813:-:XM_009112592.3;XM_033277568.1;XM_033277569.1
AE:NC_024802.2:21687705:21687868:-:XM_009112592.3;XM_033277568.1;XM_033277569.1
AE:NC_024802.2:21699330:21699479:-:XM_009112598.3;XM_033277567.1
AE:NC_024802.2:22337283:22337692:+:XM_033276436.1
AE:NC_024802.2:22337620:22337692:+:
AE:NC_024802.2:22616615:22616714:-:XM_009112885.3;XM_033277601.1
AE:NC_024802.2:22616628:22616714:-:XM_009112885.3;XM_033277601.1
AE:NC_024802.2:2278326:2278480:+:XM_009108978.3;XM_009108979.3;XM_018653419.2;XM_033278166.1;XM_033278167.1
AE:NC_024802.2:2278326:2278496:+:XM_009108978.3;XM_009108979.3;XM_018653419.2;XM_033278166.1;XM_033278167.1
AE:NC_024802.2:22814011:22814119:-:XM_009112937.3;XM_009112941.3;XM_009112942.3;XM_018653485.2;XM_018653486.2;XM_033277678.1;XM_033277679.1
AE:NC_024802.2:22814011:22814128:-:XM_009112937.3;XM_009112941.3;XM_009112942.3;XM_018653485.2;XM_018653486.2;XM_033277678.1;XM_033277679.1
AE:NC_024802.2:22873963:22874418:-:XM_009112957.3;XM_018653960.2
AE:NC_024802.2:22874357:22874418:-:XM_009112957.3;XM_018653960.2
AE:NC_024802.2:2380844:2381070:+:XM_009108995.3
AE:NC_024802.2:2380859:2381070:+:XM_009108995.3
AE:NC_024802.2:2479096:2479398:+:XM_009109009.3;XM_009109013.3;XM_009109015.3;XM_009109017.3;XM_009109019.3;XM_033277820.1;XM_033277821.1;XM_033277822.1;XM_033277823.1;XM_033277824.1;XM_033277825.1;XM_033277826.1;XM_033277827.1;XM_033277828.1;XM_033277829.1;XM_033277831.1;XM_033277832.1;XM_033277833.1;XM_033277834.1;XM_033277835.1;XM_033277836.1
AE:NC_024802.2:2479263:2479398:+:XM_009109009.3;XM_009109013.3;XM_009109015.3;XM_009109017.3;XM_009109019.3;XM_033277820.1;XM_033277821.1;XM_033277822.1;XM_033277823.1;XM_033277824.1;XM_033277825.1;XM_033277826.1;XM_033277827.1;XM_033277828.1;XM_033277829.1;XM_033277831.1;XM_033277832.1;XM_033277833.1;XM_033277834.1;XM_033277835.1;XM_033277836.1
AE:NC_024802.2:2480068:2480275:+:XM_009109009.3;XM_009109013.3;XM_009109015.3;XM_009109017.3;XM_009109019.3;XM_033277820.1;XM_033277821.1;XM_033277822.1;XM_033277823.1;XM_033277824.1;XM_033277825.1;XM_033277826.1;XM_033277827.1;XM_033277828.1;XM_033277829.1;XM_033277831.1;XM_033277832.1;XM_033277833.1;XM_033277834.1;XM_033277835.1;XM_033277836.1
AE:NC_024802.2:2480191:2480275:+:XM_009109009.3;XM_009109013.3;XM_009109015.3;XM_009109017.3;XM_009109019.3;XM_033277820.1;XM_033277821.1;XM_033277822.1;XM_033277823.1;XM_033277824.1;XM_033277825.1;XM_033277826.1;XM_033277827.1;XM_033277828.1;XM_033277829.1;XM_033277831.1;XM_033277832.1;XM_033277833.1;XM_033277834.1;XM_033277835.1;XM_033277836.1
AE:NC_024802.2:2480386:2480497:+:XM_009109009.3;XM_009109013.3;XM_009109015.3;XM_009109017.3;XM_009109019.3;XM_033277820.1;XM_033277821.1;XM_033277822.1;XM_033277823.1;XM_033277824.1;XM_033277825.1;XM_033277826.1;XM_033277827.1;XM_033277828.1;XM_033277829.1;XM_033277831.1;XM_033277832.1;XM_033277833.1;XM_033277834.1;XM_033277835.1;XM_033277836.1
AE:NC_024802.2:2480386:2480952:+:XM_009109009.3;XM_009109013.3;XM_009109015.3;XM_009109017.3;XM_009109019.3;XM_033277820.1;XM_033277821.1;XM_033277822.1;XM_033277823.1;XM_033277824.1;XM_033277825.1;XM_033277826.1;XM_033277827.1;XM_033277828.1;XM_033277829.1;XM_033277831.1;XM_033277832.1;XM_033277833.1;XM_033277834.1;XM_033277835.1;XM_033277836.1
AE:NC_024802.2:3326417:3326657:-:
AE:NC_024802.2:3326437:3326657:-:
AE:NC_024802.2:3402001:3402058:+:
AE:NC_024802.2:3402001:3402071:+:
AE:NC_024802.2:3402001:3402360:+:
AE:NC_024802.2:3402143:3402360:+:
AE:NC_024802.2:3648941:3649028:-:XM_009109152.3;XM_009109153.3;XM_009109154.3;XM_009109155.3
AE:NC_024802.2:3648974:3649028:-:XM_009109152.3;XM_009109153.3;XM_009109154.3;XM_009109155.3
AE:NC_024802.2:3724536:3724668:+:XM_009109164.3;XM_009109165.3
AE:NC_024802.2:3976440:3976788:-:XM_009124953.3
AE:NC_024802.2:3976440:3976842:-:XM_009124953.3
AE:NC_024802.2:4067091:4067227:+:XM_009126343.3
AE:NC_024802.2:4067111:4067227:+:XM_009126343.3
AE:NC_024802.2:449428:449528:+:XM_009108626.2
AE:NC_024802.2:449457:449528:+:XM_009108626.2
AE:NC_024802.2:5443299:5443520:+:XM_009109447.3;XM_009109448.3
AE:NC_024802.2:5443313:5443520:+:XM_009109447.3;XM_009109448.3
AE:NC_024802.2:5443780:5444069:+:XM_009109447.3;XM_009109448.3
AE:NC_024802.2:5443803:5444069:+:XM_009109447.3;XM_009109448.3
AE:NC_024802.2:5654140:5654566:-:XM_009109423.2
AE:NC_024802.2:5654168:5654566:-:XM_009109423.2
AE:NC_024802.2:6661012:6661039:-:
AE:NC_024802.2:6661012:6661099:-:
AE:NC_024802.2:731121:731303:+:XM_009108668.3;XM_009108669.3
AE:NC_024802.2:731240:731303:+:XM_009108668.3;XM_009108669.3
AE:NC_024802.2:7381532:7381675:+:XM_009109694.3
AE:NC_024802.2:7381551:7381675:+:XM_009109694.3
AE:NC_024802.2:7456151:7456237:-:XM_033277958.1
AE:NC_024802.2:7456151:7457060:-:XM_033277958.1
AE:NC_024802.2:8135209:8135337:-:XM_009109769.3
AE:NC_024802.2:8135209:8135353:-:XM_009109769.3
AE:NC_024802.2:8222235:8222410:+:XM_009109776.3;XM_009109777.3
AE:NC_024802.2:8312819:8312945:-:XM_009109806.3;XM_018654002.2;XM_033276372.1;XM_033276373.1
AE:NC_024802.2:8312819:8312957:-:XM_009109806.3;XM_018654002.2;XM_033276372.1;XM_033276373.1
AE:NC_024802.2:8666132:8666313:-:XM_009109855.3
AE:NC_024802.2:8666132:8666323:-:XM_009109855.3
AE:NC_024802.2:8763170:8763653:+:XM_018653440.2
AE:NC_024802.2:8764897:8764973:+:XM_018653440.2
AE:NC_024802.2:8791729:8791884:-:XM_009109868.3
AE:NC_024802.2:8791729:8791901:-:XM_009109868.3
AE:NC_024802.2:8809103:8809139:-:XM_009109871.2;XM_033276715.1
AE:NC_024802.2:8809118:8809139:-:XM_009109871.2;XM_033276715.1
AE:NC_024802.2:9342061:9342162:+:XM_009109537.3;XM_009109538.3;XM_033276910.1
AE:NC_024802.2:9342088:9342162:+:XM_009109537.3;XM_009109538.3;XM_033276910.1
AE:NC_024802.2:9375549:9375691:-:
AE:NC_024802.2:964622:965475:-:
AE:NC_024802.2:965262:965475:-:
AE:NC_024803.2:10281676:10281793:+:XM_009114911.3;XM_033279934.1;XM_033279935.1;XM_033279936.1
AE:NC_024803.2:10298887:10298963:-:XM_009114923.3;XM_018655122.2;XM_018655129.2;XM_018655130.2;XM_033279687.1;XM_033279688.1;XM_033279689.1;XM_033279690.1;XM_033279691.1;XM_033279692.1;XM_033279693.1;XM_033279694.1;XM_033279695.1;XM_033279696.1;XM_033279697.1;XM_033279698.1;XM_033279699.1
AE:NC_024803.2:10298887:10299295:-:XM_009114923.3;XM_018655122.2;XM_018655129.2;XM_018655130.2;XM_033279687.1;XM_033279688.1;XM_033279689.1;XM_033279690.1;XM_033279691.1;XM_033279692.1;XM_033279693.1;XM_033279694.1;XM_033279695.1;XM_033279696.1;XM_033279697.1;XM_033279698.1;XM_033279699.1
AE:NC_024803.2:10691509:10691579:+:XM_009114970.3;XM_009114971.3
AE:NC_024803.2:10691521:10691579:+:XM_009114970.3;XM_009114971.3
AE:NC_024803.2:11046895:11047281:-:XM_009115043.3;XM_009115044.3
AE:NC_024803.2:11046895:11047293:-:XM_009115043.3;XM_009115044.3
AE:NC_024803.2:11449097:11449363:+:XM_009115080.3
AE:NC_024803.2:11449183:11449363:+:XM_009115080.3
AE:NC_024803.2:11834641:11834811:+:XM_009115123.3
AE:NC_024803.2:11834641:11834866:+:XM_009115123.3
AE:NC_024803.2:11841996:11842284:-:XM_009115125.3;XM_009115127.2;XM_009115128.3;XM_009115129.3;XM_033279358.1
AE:NC_024803.2:11841996:11842322:-:XM_009115125.3;XM_009115127.2;XM_009115128.3;XM_009115129.3;XM_033279358.1
AE:NC_024803.2:11874936:11875043:+:XM_033279354.1;XM_033279355.1
AE:NC_024803.2:11874980:11875043:+:XM_033279354.1;XM_033279355.1
AE:NC_024803.2:12157020:12157216:-:XM_009115171.3
AE:NC_024803.2:12157020:12157227:-:XM_009115171.3
AE:NC_024803.2:12271543:12271706:+:XM_009115190.3
AE:NC_024803.2:12271563:12271706:+:XM_009115190.3
AE:NC_024803.2:12415193:12415296:-:XM_009115802.3;XM_009115803.3
AE:NC_024803.2:12415193:12415306:-:XM_009115802.3;XM_009115803.3
AE:NC_024803.2:12499736:12499885:+:XM_009115786.3
AE:NC_024803.2:12499736:12499936:+:XM_009115786.3
AE:NC_024803.2:13063112:13063383:-:XM_009115708.3;XM_018654574.2;XM_018654575.2;XM_033279929.1;XM_033279930.1
AE:NC_024803.2:13205604:13205780:-:XM_018654123.2;XM_018654124.2;XM_018654125.2
AE:NC_024803.2:1407924:1408283:+:XM_009113089.3
AE:NC_024803.2:1407952:1408283:+:XM_009113089.3
AE:NC_024803.2:14210596:14210695:-:XM_009116117.3;XM_009116118.3
AE:NC_024803.2:14210620:14210695:-:XM_009116117.3;XM_009116118.3
AE:NC_024803.2:14965883:14965940:-:XM_009116042.3
AE:NC_024803.2:14965883:14965964:-:XM_009116042.3
AE:NC_024803.2:15129191:15129535:+:XM_009116006.2;XM_009116007.3
AE:NC_024803.2:15129494:15129535:+:XM_009116006.2;XM_009116007.3
AE:NC_024803.2:15540310:15540862:+:XM_009115965.2;XM_009115966.2
AE:NC_024803.2:16040950:16041097:-:XM_009115914.3;XM_033280521.1;XM_033280522.1
AE:NC_024803.2:16040950:16041107:-:XM_009115914.3;XM_033280521.1;XM_033280522.1
AE:NC_024803.2:1624210:1625068:-:XM_009123596.3;XM_009123607.3
AE:NC_024803.2:1624817:1625098:-:XM_009123596.3;XM_009123607.3
AE:NC_024803.2:16346558:16346769:+:
AE:NC_024803.2:16346693:16346769:+:
AE:NC_024803.2:16487632:16487688:-:
AE:NC_024803.2:16487632:16487712:-:
AE:NC_024803.2:16492061:16492726:-:XM_009115861.3;XM_018654494.2;XM_033280488.1
AE:NC_024803.2:16492271:16492726:-:XM_009115861.3;XM_018654494.2;XM_033280488.1
AE:NC_024803.2:16492697:16492726:-:XM_009115861.3;XM_018654494.2;XM_033280488.1
AE:NC_024803.2:16800243:16800301:+:XM_009116253.3;XM_018654145.2
AE:NC_024803.2:16800643:16800815:+:XM_009116253.3;XM_018654145.2
AE:NC_024803.2:16800660:16800815:+:XM_009116253.3;XM_018654145.2
AE:NC_024803.2:16991562:16991683:+:
AE:NC_024803.2:16991578:16991683:+:
AE:NC_024803.2:16992049:16992169:+:
AE:NC_024803.2:16992049:16992179:+:
AE:NC_024803.2:17459392:17459529:-:XM_009116336.3;XM_033279196.1;XM_033279197.1
AE:NC_024803.2:1763198:1763262:-:XM_009123265.3;XM_018654074.2;XM_033279938.1;XM_033279939.1;XM_033279940.1;XM_033279941.1;XM_033279942.1;XM_033279943.1
AE:NC_024803.2:1763198:1763273:-:XM_009123265.3;XM_018654074.2;XM_033279938.1;XM_033279939.1;XM_033279940.1;XM_033279941.1;XM_033279942.1;XM_033279943.1
AE:NC_024803.2:18104498:18104883:-:
AE:NC_024803.2:18104498:18104981:-:
AE:NC_024803.2:18104498:18104985:-:
AE:NC_024803.2:18505167:18506050:-:XM_009109923.2;XM_018653405.2;XM_018653406.2
AE:NC_024803.2:18505167:18506090:-:XM_009109923.2;XM_018653405.2;XM_018653406.2
AE:NC_024803.2:18550224:18550777:-:XM_009109929.3
AE:NC_024803.2:18550235:18550777:-:XM_009109929.3
AE:NC_024803.2:19103210:19103661:+:
AE:NC_024803.2:19103242:19103661:+:
AE:NC_024803.2:19103769:19103818:+:
AE:NC_024803.2:19947078:19947530:+:
AE:NC_024803.2:19947089:19947530:+:
AE:NC_024803.2:21156596:21156750:-:XM_009115276.3;XM_009115278.3;XM_018654199.2;XM_033280058.1
AE:NC_024803.2:21156596:21156761:-:XM_009115276.3;XM_009115278.3;XM_018654199.2;XM_033280058.1
AE:NC_024803.2:22710982:22711126:+:
AE:NC_024803.2:22710994:22711126:+:
AE:NC_024803.2:23304453:23304613:-:XM_033279896.1;XM_033279897.1;XM_033279905.1
AE:NC_024803.2:23304453:23304657:-:XM_033279896.1;XM_033279897.1;XM_033279905.1
AE:NC_024803.2:23685175:23685382:+:XM_033279905.1
AE:NC_024803.2:2375534:2375633:-:XM_009113535.3;XM_009113536.3;XM_033281299.1
AE:NC_024803.2:2375534:2375656:-:XM_009113535.3;XM_009113536.3;XM_033281299.1
AE:NC_024803.2:23909852:23909964:-:XM_009116488.3
AE:NC_024803.2:23909852:23910004:-:XM_009116488.3
AE:NC_024803.2:24624095:24624188:-:XM_009116560.3;XM_009116561.3
AE:NC_024803.2:24624095:24624235:-:XM_009116560.3;XM_009116561.3
AE:NC_024803.2:25419327:25419392:-:XM_009116644.3
AE:NC_024803.2:25419327:25419446:-:XM_009116644.3
AE:NC_024803.2:25518640:25519304:-:XM_009116654.3;XM_009116655.3
AE:NC_024803.2:25518652:25519304:-:XM_009116654.3;XM_009116655.3
AE:NC_024803.2:26049560:26049728:+:
AE:NC_024803.2:26049571:26049728:+:
AE:NC_024803.2:26194783:26194896:+:XM_033279779.1;XM_033279780.1;XM_033279781.1;XM_033279782.1;XM_033279783.1;XM_033279784.1
AE:NC_024803.2:26759919:26759986:-:XM_009116788.3
AE:NC_024803.2:26759919:26759996:-:XM_009116788.3
AE:NC_024803.2:27942334:27942462:-:XM_033281399.1
AE:NC_024803.2:27942334:27942488:-:XM_033281399.1
AE:NC_024803.2:28994096:28994340:-:XM_018655173.2
AE:NC_024803.2:28994096:28994351:-:XM_018655173.2
AE:NC_024803.2:28994096:28994354:-:XM_018655173.2
AE:NC_024803.2:29216687:29216921:+:XM_033281247.1
AE:NC_024803.2:29216712:29216921:+:XM_033281247.1
AE:NC_024803.2:29514453:29514492:-:XM_033279057.1;XM_033279058.1;XM_033279059.1;XM_033279060.1
AE:NC_024803.2:29514453:29514533:-:XM_033279057.1;XM_033279058.1;XM_033279059.1;XM_033279060.1
AE:NC_024803.2:29517030:29517203:-:XM_009115554.3;XM_018655189.2;XM_018655190.2;XM_018655191.2;XM_018655192.2;XM_018655193.2;XM_018655195.2;XM_033279055.1;XM_033279056.1;XM_033279058.1;XM_033279059.1;XM_033279061.1
AE:NC_024803.2:29517044:29517203:-:XM_009115554.3;XM_018655189.2;XM_018655190.2;XM_018655191.2;XM_018655192.2;XM_018655193.2;XM_018655195.2;XM_033279055.1;XM_033279056.1;XM_033279058.1;XM_033279059.1;XM_033279061.1
AE:NC_024803.2:29657240:29657504:-:XM_009115577.3;XM_009115579.3;XM_033279124.1
AE:NC_024803.2:29844961:29845381:+:XM_009117059.3
AE:NC_024803.2:29844961:29845443:+:XM_009117059.3
AE:NC_024803.2:29961166:29961211:-:XM_033279179.1
AE:NC_024803.2:29961166:29961328:-:XM_033279179.1
AE:NC_024803.2:29961734:29961823:-:XM_033279179.1
AE:NC_024803.2:29961766:29961823:-:XM_033279179.1
AE:NC_024803.2:30069260:30069791:+:
AE:NC_024803.2:30069615:30069791:+:
AE:NC_024803.2:30385550:30385920:+:XM_033279259.1;XM_033279260.1;XM_033279261.1;XM_033279262.1;XM_033279263.1;XM_033279264.1;XM_033279265.1;XM_033279266.1;XM_033279267.1
AE:NC_024803.2:30385700:30385920:+:XM_033279259.1;XM_033279260.1;XM_033279261.1;XM_033279262.1;XM_033279263.1;XM_033279264.1;XM_033279265.1;XM_033279266.1;XM_033279267.1
AE:NC_024803.2:3049027:3049087:+:XM_009113502.3
AE:NC_024803.2:3049027:3049105:+:XM_009113502.3
AE:NC_024803.2:3066196:3066279:+:XM_009113496.3
AE:NC_024803.2:3066196:3066517:+:XM_009113496.3
AE:NC_024803.2:30821521:30821691:-:XM_009117232.3;XM_009117233.3;XM_033278705.1
AE:NC_024803.2:31741295:31741534:-:XM_009147106.3;XM_009147107.3
AE:NC_024803.2:31741295:31741560:-:XM_009147106.3;XM_009147107.3
AE:NC_024803.2:32000815:32000930:-:
AE:NC_024803.2:32000836:32000930:-:
AE:NC_024803.2:32010658:32010819:-:
AE:NC_024803.2:32604136:32604292:+:
AE:NC_024803.2:32604157:32604292:+:
AE:NC_024803.2:32756697:32756806:-:XM_009117505.3
AE:NC_024803.2:32756697:32756828:-:XM_009117505.3
AE:NC_024803.2:33016434:33016609:+:XM_009117556.3;XM_033281125.1;XM_033281126.1;XM_033281127.1;XM_033281128.1;XM_033281129.1;XM_033281130.1;XM_033281131.1;XM_033281132.1
AE:NC_024803.2:33016454:33016609:+:XM_009117556.3;XM_033281125.1;XM_033281126.1;XM_033281127.1;XM_033281128.1;XM_033281129.1;XM_033281130.1;XM_033281131.1;XM_033281132.1
AE:NC_024803.2:33041035:33041171:-:XM_009117562.3
AE:NC_024803.2:33041055:33041171:-:XM_009117562.3
AE:NC_024803.2:33244578:33244830:+:XM_009117601.3
AE:NC_024803.2:33244578:33244843:+:XM_009117601.3
AE:NC_024803.2:33384854:33384911:+:XM_009117641.3
AE:NC_024803.2:33384872:33384911:+:XM_009117641.3
AE:NC_024803.2:33804413:33805185:+:XM_009117715.3;XM_009117716.3;XM_009117717.3
AE:NC_024803.2:33804821:33805185:+:XM_009117715.3;XM_009117716.3;XM_009117717.3
AE:NC_024803.2:34176327:34176332:-:XM_009117779.3;XM_033281201.1;XM_033281202.1;XM_033281203.1;XM_033281204.1
AE:NC_024803.2:34176327:34176347:-:XM_009117779.3;XM_033281201.1;XM_033281202.1;XM_033281203.1;XM_033281204.1
AE:NC_024803.2:34586959:34587144:+:XM_009117865.3;XM_033280415.1
AE:NC_024803.2:34587104:34587144:+:XM_009117865.3;XM_033280415.1
AE:NC_024803.2:34587269:34587895:+:XM_009117865.3;XM_033280415.1
AE:NC_024803.2:34587269:34587956:+:XM_009117865.3;XM_033280415.1
AE:NC_024803.2:34926265:34927097:-:XM_009117936.3;XM_033281255.1;XM_033281257.1
AE:NC_024803.2:34926265:34927137:-:XM_009117936.3;XM_033281255.1;XM_033281257.1
AE:NC_024803.2:3498300:3498355:-:XM_009113404.3;XM_033278812.1
AE:NC_024803.2:3498300:3498372:-:XM_009113404.3;XM_033278812.1
AE:NC_024803.2:34996728:34996891:+:XM_009117950.3;XM_018654863.2;XM_033278587.1
AE:NC_024803.2:34996770:34996891:+:XM_009117950.3;XM_018654863.2;XM_033278587.1
AE:NC_024803.2:34997106:34997247:+:XM_009117950.3;XM_018654863.2;XM_033278587.1
AE:NC_024803.2:34997125:34997247:+:XM_009117950.3;XM_018654863.2;XM_033278587.1
AE:NC_024803.2:35046176:35046316:+:XM_009117961.3;XM_033278581.1
AE:NC_024803.2:35046194:35046316:+:XM_009117961.3;XM_033278581.1
AE:NC_024803.2:3551529:3551590:+:XM_033278632.1;XM_033278633.1;XM_033278634.1
AE:NC_024803.2:3551529:3551630:+:XM_033278632.1;XM_033278633.1;XM_033278634.1
AE:NC_024803.2:35603605:35603622:-:XM_009118066.3
AE:NC_024803.2:35847622:35847722:+:XM_009118127.2
AE:NC_024803.2:35847622:35847741:+:XM_009118127.2
AE:NC_024803.2:35865164:35865565:-:XM_009118130.3;XM_033281240.1
AE:NC_024803.2:35865164:35865580:-:XM_009118130.3;XM_033281240.1
AE:NC_024803.2:35872025:35872146:-:XM_009118136.3
AE:NC_024803.2:35872025:35872160:-:XM_009118136.3
AE:NC_024803.2:36065004:36065094:+:XM_009118168.3;XM_009118169.3;XM_009118170.3;XM_033280148.1
AE:NC_024803.2:36293002:36293287:+:XM_009118215.3;XM_009118216.3
AE:NC_024803.2:36293012:36293287:+:XM_009118215.3;XM_009118216.3
AE:NC_024803.2:3663710:3664071:+:
AE:NC_024803.2:3663893:3664066:+:
AE:NC_024803.2:36939911:36940016:+:XM_009118377.2;XM_009118378.2
AE:NC_024803.2:36939963:36940016:+:XM_009118377.2;XM_009118378.2
AE:NC_024803.2:37216254:37216372:+:XM_009118462.3;XM_009118463.3;XM_018655079.2;XM_033278225.1
AE:NC_024803.2:37216276:37216372:+:XM_009118462.3;XM_009118463.3;XM_018655079.2;XM_033278225.1
AE:NC_024803.2:3751300:3751399:+:XM_009143375.3;XM_009143383.3;XM_009143392.3
AE:NC_024803.2:3751312:3751399:+:XM_009143375.3;XM_009143383.3;XM_009143392.3
AE:NC_024803.2:38149825:38150653:-:XM_033279626.1;XM_033279627.1;XM_033279629.1
AE:NC_024803.2:38359510:38359555:-:XM_009118750.3
AE:NC_024803.2:38359510:38359577:-:XM_009118750.3
AE:NC_024803.2:38381609:38381674:-:XM_009118758.3;XM_033278982.1
AE:NC_024803.2:38381609:38381719:-:XM_009118758.3;XM_033278982.1
AE:NC_024803.2:38403897:38404030:+:XM_033278977.1
AE:NC_024803.2:38403931:38404030:+:XM_033278977.1
AE:NC_024803.2:38624698:38624978:-:
AE:NC_024803.2:38624698:38624989:-:
AE:NC_024803.2:38858575:38858688:+:XM_009118861.3;XM_009118862.3;XM_033280772.1
AE:NC_024803.2:38858588:38858688:+:XM_009118861.3;XM_009118862.3;XM_033280772.1
AE:NC_024803.2:39424547:39424593:-:XM_009119073.3;XM_009119074.3;XM_033280786.1;XM_033280787.1
AE:NC_024803.2:39460805:39461089:-:
AE:NC_024803.2:39597017:39597168:+:XM_009114256.3;XM_009114258.2;XM_033278612.1
AE:NC_024803.2:39597049:39597168:+:XM_009114256.3;XM_009114258.2;XM_033278612.1
AE:NC_024803.2:39761208:39761420:-:XM_009114292.3
AE:NC_024803.2:39761311:39761420:-:XM_009114292.3
AE:NC_024803.2:39982702:39982782:+:XM_009119146.3;XM_009119147.3;XM_033279183.1;XM_033279184.1
AE:NC_024803.2:39982702:39982800:+:XM_009119146.3;XM_009119147.3;XM_033279183.1;XM_033279184.1
AE:NC_024803.2:40361763:40361858:-:XM_009119259.3;XM_018655037.2;XM_018655038.2;XM_033278831.1
AE:NC_024803.2:40361763:40361871:-:XM_009119259.3;XM_018655037.2;XM_018655038.2;XM_033278831.1
AE:NC_024803.2:40522621:40522775:+:XM_009119300.3;XM_009119301.3;XM_009119302.3;XM_009119303.3
AE:NC_024803.2:40631412:40631495:-:XM_009119319.3;XM_018655024.2;XM_018655025.2
AE:NC_024803.2:40631412:40631558:-:XM_009119319.3;XM_018655024.2;XM_018655025.2
AE:NC_024803.2:40984470:40984527:-:XM_009119406.1;XM_033279173.1
AE:NC_024803.2:40984470:40984610:-:XM_009119406.1;XM_033279173.1
AE:NC_024803.2:4110602:4110683:+:XM_009113760.3;XM_033278890.1;XM_033278891.1
AE:NC_024803.2:4110602:4110870:+:XM_009113760.3;XM_033278890.1;XM_033278891.1
AE:NC_024803.2:4110856:4111057:+:XM_009113760.3;XM_033278890.1;XM_033278891.1
AE:NC_024803.2:4110996:4111057:+:XM_009113760.3;XM_033278890.1;XM_033278891.1
AE:NC_024803.2:41147794:41148215:-:XM_018655054.2
AE:NC_024803.2:41147794:41148228:-:XM_018655054.2
AE:NC_024803.2:41182312:41182736:-:XM_009119472.3;XM_009119475.3;XM_009119476.3
AE:NC_024803.2:41182502:41182736:-:XM_009119472.3
AE:NC_024803.2:41215125:41215192:+:
AE:NC_024803.2:41279822:41279970:+:XM_009119499.3;XM_009119500.2;XM_033280668.1
AE:NC_024803.2:41279893:41279970:+:XM_009119499.3;XM_009119500.2;XM_033280668.1
AE:NC_024803.2:41327610:41327713:+:XM_033280674.1;XM_033280675.1;XM_033280676.1
AE:NC_024803.2:41414179:41414406:-:XM_009119533.3
AE:NC_024803.2:41420698:41420904:-:XM_009119536.3;XM_009119537.3
AE:NC_024803.2:41420717:41420904:-:XM_009119536.3;XM_009119537.3
AE:NC_024803.2:41648734:41648934:-:XM_009119601.3;XM_009119602.3;XM_033279751.1
AE:NC_024803.2:41648734:41648955:-:XM_009119601.3;XM_009119602.3;XM_033279751.1
AE:NC_024803.2:42409110:42409258:+:XM_009119795.3;XM_018654852.2
AE:NC_024803.2:42409124:42409258:+:XM_009119795.3;XM_018654852.2
AE:NC_024803.2:42749122:42749183:-:XM_009119930.3
AE:NC_024803.2:42749145:42749183:-:XM_009119930.3
AE:NC_024803.2:42953379:42953427:-:XM_009119973.3;XM_009119974.3;XM_033280019.1
AE:NC_024803.2:42953379:42953447:-:XM_009119973.3;XM_009119974.3;XM_033280019.1
AE:NC_024803.2:42984146:42984287:+:XM_009119984.3;XM_033280027.1
AE:NC_024803.2:42984159:42984287:+:XM_009119984.3;XM_033280027.1
AE:NC_024803.2:43096621:43096755:-:XM_009120006.3
AE:NC_024803.2:43096649:43096755:-:XM_009120006.3
AE:NC_024803.2:43189650:43189886:+:XM_009120032.3;XM_009120033.3;XM_009120035.3;XM_033279603.1
AE:NC_024803.2:43189662:43189886:+:XM_009120032.3;XM_009120033.3;XM_009120035.3;XM_033279603.1
AE:NC_024803.2:43405605:43405715:+:XM_009120095.2;XM_009120097.3;XM_033279530.1;XM_033279531.1;XM_033279532.1
AE:NC_024803.2:43405622:43405715:+:XM_009120095.2;XM_009120097.3;XM_033279530.1;XM_033279531.1;XM_033279532.1
AE:NC_024803.2:43405627:43405715:+:XM_009120095.2;XM_009120097.3;XM_033279530.1;XM_033279531.1;XM_033279532.1
AE:NC_024803.2:43412436:43413112:+:XM_009120099.3;XM_009120101.3;XM_009120102.3;XM_033279533.1;XM_033279534.1;XM_033279535.1;XM_033279536.1
AE:NC_024803.2:43412989:43413112:+:XM_009120099.3;XM_009120101.3;XM_009120102.3;XM_033279533.1;XM_033279534.1;XM_033279535.1;XM_033279536.1
AE:NC_024803.2:43419842:43420120:-:XM_009120105.3;XM_018654461.1;XM_018654908.2
AE:NC_024803.2:43420043:43420120:-:XM_009120105.3;XM_018654461.1;XM_018654908.2
AE:NC_024803.2:43420424:43420543:-:XM_009120105.3;XM_018654461.1;XM_018654908.2
AE:NC_024803.2:43601918:43601982:-:XM_009120149.3;XM_033279971.1;XM_033279972.1;XM_033279973.1;XM_033279974.1
AE:NC_024803.2:43601918:43602034:-:XM_009120149.3;XM_033279971.1;XM_033279972.1;XM_033279973.1;XM_033279974.1
AE:NC_024803.2:43724303:43724455:+:XM_009120188.3;XM_009120189.3
AE:NC_024803.2:43724315:43724455:+:XM_009120188.3;XM_009120189.3
AE:NC_024803.2:43948457:43948600:+:XM_009120240.3;XM_009120241.3;XM_018654726.2;XM_033280600.1
AE:NC_024803.2:43985568:43985691:+:
AE:NC_024803.2:43985591:43985691:+:
AE:NC_024803.2:44018110:44018156:+:
AE:NC_024803.2:44018125:44018156:+:
AE:NC_024803.2:44019848:44019945:+:
AE:NC_024803.2:44019848:44019990:+:
AE:NC_024803.2:44112098:44112200:+:XM_009120316.2
AE:NC_024803.2:44112098:44112213:+:XM_009120316.2
AE:NC_024803.2:44135971:44136062:-:XM_009120321.3;XM_033279723.1
AE:NC_024803.2:44135971:44136079:-:XM_009120321.3;XM_033279723.1
AE:NC_024803.2:44149550:44149605:-:XM_009120323.3
AE:NC_024803.2:44149550:44149642:-:XM_009120323.3
AE:NC_024803.2:44212844:44212957:+:XM_009120343.3
AE:NC_024803.2:44212901:44212957:+:XM_009120343.3
AE:NC_024803.2:44369042:44369234:+:XM_009120385.2;XM_033279144.1
AE:NC_024803.2:44369099:44369234:+:XM_009120385.2;XM_033279144.1
AE:NC_024803.2:44513056:44513179:+:XM_009120428.3;XM_009120429.3
AE:NC_024803.2:44513056:44513191:+:XM_009120428.3;XM_009120429.3
AE:NC_024803.2:44640932:44642046:+:XM_009120469.3
AE:NC_024803.2:44640997:44642046:+:XM_009120469.3
AE:NC_024803.2:44684242:44684483:-:XM_009120488.3;XM_033279070.1;XM_033279071.1;XM_033279072.1;XM_033279073.1;XM_033279074.1
AE:NC_024803.2:44707382:44707564:+:
AE:NC_024803.2:44707382:44707571:+:
AE:NC_024803.2:44707406:44707571:+:
AE:NC_024803.2:44711555:44711683:+:
AE:NC_024803.2:4474088:4474189:+:XM_009113824.3
AE:NC_024803.2:4474098:4474189:+:XM_009113824.3
AE:NC_024803.2:44886496:44886561:-:XM_009120539.3
AE:NC_024803.2:44886496:44886673:-:XM_009120539.3
AE:NC_024803.2:45009334:45010391:+:XM_009120568.3
AE:NC_024803.2:45009355:45010391:+:XM_009120568.3
AE:NC_024803.2:45010064:45010391:+:XM_009120568.3
AE:NC_024803.2:45016622:45016724:+:XM_009120569.3;XM_009120570.3;XM_009120571.3;XM_009120572.3;XM_018655094.2;XM_033278859.1;XM_033278860.1
AE:NC_024803.2:45016637:45016724:+:XM_009120569.3;XM_009120570.3;XM_009120571.3;XM_009120572.3;XM_018655094.2;XM_033278859.1;XM_033278860.1
AE:NC_024803.2:45069617:45069700:+:XM_018654833.2;XM_033278864.1
AE:NC_024803.2:45069617:45069722:+:XM_018654833.2;XM_033278864.1
AE:NC_024803.2:45111064:45111453:-:XM_009120638.3
AE:NC_024803.2:45111064:45111464:-:XM_009120638.3
AE:NC_024803.2:45121677:45121876:+:XM_009120608.3;XM_009120609.3;XM_009120610.3;XM_033278858.1
AE:NC_024803.2:45121724:45121876:+:XM_009120608.3;XM_009120609.3;XM_009120610.3;XM_033278858.1
AE:NC_024803.2:45139011:45139052:+:XM_009120614.3
AE:NC_024803.2:45139136:45139354:+:XM_009120614.3
AE:NC_024803.2:45139268:45139354:+:XM_009120614.3
AE:NC_024803.2:45152271:45153319:-:XM_009120618.3
AE:NC_024803.2:45152271:45153324:-:XM_009120618.3
AE:NC_024803.2:45152271:45153513:-:XM_009120618.3
AE:NC_024803.2:45153576:45153648:-:
AE:NC_024803.2:45153576:45153661:-:
AE:NC_024803.2:4754552:4754753:+:XM_009113896.3
AE:NC_024803.2:5558718:5558801:-:XM_009114015.3
AE:NC_024803.2:5558718:5558804:-:XM_009114015.3
AE:NC_024803.2:5558718:5558842:-:XM_009114015.3
AE:NC_024803.2:5566092:5566273:+:XM_009114013.3
AE:NC_024803.2:5566104:5566273:+:XM_009114013.3
AE:NC_024803.2:5625156:5625343:+:XM_009114007.3;XM_033278240.1
AE:NC_024803.2:5625182:5625343:+:XM_009114007.3;XM_033278240.1
AE:NC_024803.2:5649911:5649973:-:XM_009114003.3
AE:NC_024803.2:5649911:5650003:-:XM_009114003.3
AE:NC_024803.2:58640:58776:-:XM_009113172.3;XM_033280273.1
AE:NC_024803.2:58660:58776:-:XM_009113172.3;XM_033280273.1
AE:NC_024803.2:6072457:6072725:-:XM_009114143.3;XM_009114144.3;XM_018654144.2
[truncated: 63,536 more rows]

## Sheet: AS-S2-L7 Uniq
Supplementary Table S13: Alternative_splicing types uniquely expressed in Longyou-7 at S2 stage.
AE:NC_024795.2:10342131:10342175:-:
AE:NC_024795.2:10342131:10342225:-:
AE:NC_024795.2:10342753:10342914:-:
AE:NC_024795.2:10342803:10342914:-:
AE:NC_024795.2:10660827:10660970:+:XM_009147348.2;XM_033289677.1
AE:NC_024795.2:10660882:10660970:+:XM_009147348.2;XM_033289677.1
AE:NC_024795.2:1103587:1103702:+:XM_009145689.3;XM_033290506.1
AE:NC_024795.2:11098152:11098238:+:XM_009148100.3;XM_018654126.2
AE:NC_024795.2:11098152:11098253:+:XM_009148100.3;XM_018654126.2
AE:NC_024795.2:11174199:11174282:-:XM_009148190.3
AE:NC_024795.2:11174251:11174282:-:XM_009148190.3
AE:NC_024795.2:11478637:11478722:-:XM_009148617.2;XM_009148626.2;XM_009148632.2;XM_033290367.1;XM_033290376.1
AE:NC_024795.2:11478648:11478722:-:XM_009148617.2;XM_009148626.2;XM_009148632.2;XM_033290367.1;XM_033290376.1
AE:NC_024795.2:11480040:11480171:-:XM_009148617.2;XM_009148626.2;XM_009148632.2;XM_033290367.1;XM_033290376.1
AE:NC_024795.2:11499981:11500076:-:XM_009148687.3;XM_009148695.3;XM_009148701.3;XM_009148709.3
AE:NC_024795.2:11499981:11500111:-:XM_009148687.3;XM_009148695.3;XM_009148701.3;XM_009148709.3
AE:NC_024795.2:11608300:11608580:-:XM_009149081.3;XM_009149089.3;XM_009149098.3;XM_009149105.3;XM_009149114.3;XM_009149121.3;XM_018658550.2;XM_018658559.2
AE:NC_024795.2:11608335:11608580:-:XM_009149081.3;XM_009149089.3;XM_009149098.3;XM_009149105.3;XM_009149114.3;XM_009149121.3;XM_018658550.2;XM_018658559.2
AE:NC_024795.2:11733620:11733730:-:XM_009149253.3
AE:NC_024795.2:11733620:11733937:-:XM_009149253.3
AE:NC_024795.2:11736227:11736572:-:XM_009149253.3
AE:NC_024795.2:11736227:11736600:-:XM_009149253.3
AE:NC_024795.2:11864311:11864365:-:XM_009149651.3
AE:NC_024795.2:11864326:11864365:-:XM_009149651.3
AE:NC_024795.2:11975967:11976019:+:XM_009149901.3
AE:NC_024795.2:11975967:11976089:+:XM_009149901.3
AE:NC_024795.2:12372631:12372811:-:XM_009150373.3
AE:NC_024795.2:12372631:12372966:-:XM_009150373.3
AE:NC_024795.2:12373034:12373155:-:XM_009150373.3
AE:NC_024795.2:12373034:12373186:-:XM_009150373.3
AE:NC_024795.2:1252299:1252454:+:XM_018656126.2
AE:NC_024795.2:1252311:1252454:+:XM_018656126.2
AE:NC_024795.2:12535218:12535301:-:XM_009150792.3;XM_009150801.3;XM_033289733.1;XM_033289738.1
AE:NC_024795.2:12535262:12535301:-:XM_009150792.3;XM_009150801.3;XM_033289733.1;XM_033289738.1
AE:NC_024795.2:12536278:12536352:-:XM_009150792.3;XM_009150801.3;XM_033289733.1;XM_033289738.1
AE:NC_024795.2:12536278:12536380:-:XM_009150792.3;XM_009150801.3;XM_033289733.1;XM_033289738.1
AE:NC_024795.2:12623733:12623852:+:XM_009151027.3
AE:NC_024795.2:12623776:12623852:+:XM_009151027.3
AE:NC_024795.2:1313483:1313531:+:XM_009150473.3;XM_009150527.3;XM_033284558.1;XM_033284564.1;XM_033284569.1
AE:NC_024795.2:1313483:1313627:+:XM_009150473.3;XM_009150527.3;XM_033284558.1;XM_033284564.1;XM_033284569.1
AE:NC_024795.2:1335180:1335306:-:XM_009150729.3
AE:NC_024795.2:1335215:1335306:-:XM_009150729.3
AE:NC_024795.2:13409274:13409392:-:XM_009103024.3;XM_009103033.3;XM_009103040.3;XM_009103050.3;XM_009103059.3;XM_009103066.3;XM_018654469.2;XM_033285956.1;XM_033285985.1
AE:NC_024795.2:13418794:13418982:-:XM_009103024.3;XM_009103033.3;XM_009103040.3;XM_009103050.3;XM_009103059.3;XM_009103066.3;XM_018654469.2;XM_033285956.1;XM_033285985.1
AE:NC_024795.2:13418794:13418996:-:XM_009103024.3;XM_009103033.3;XM_009103040.3;XM_009103050.3;XM_009103059.3;XM_009103066.3;XM_018654469.2;XM_033285956.1;XM_033285985.1
AE:NC_024795.2:13767525:13767763:+:XM_033281302.1;XM_033281303.1;XM_033281305.1
AE:NC_024795.2:14209811:14210081:+:
AE:NC_024795.2:14209869:14210081:+:
AE:NC_024795.2:15087061:15087328:-:
AE:NC_024795.2:15087061:15087381:-:
AE:NC_024795.2:15167619:15167750:+:XM_009151977.3
AE:NC_024795.2:15167635:15167750:+:XM_009151977.3
AE:NC_024795.2:15370185:15370244:+:
AE:NC_024795.2:15370185:15370439:+:
AE:NC_024795.2:15508028:15508282:+:XM_009151626.3
AE:NC_024795.2:15508049:15508282:+:XM_009151626.3
AE:NC_024795.2:1587169:1587192:+:
AE:NC_024795.2:1587752:1587815:+:
AE:NC_024795.2:16591996:16592097:-:XM_009121243.3;XM_009121255.3;XM_009121259.3;XM_033289315.1;XM_033289318.1;XM_033289324.1;XM_033289343.1
AE:NC_024795.2:16591996:16592110:-:XM_009121243.3;XM_009121255.3;XM_009121259.3;XM_033289315.1;XM_033289318.1;XM_033289324.1;XM_033289343.1
AE:NC_024795.2:16675760:16676455:+:XM_009121220.3
AE:NC_024795.2:16675770:16676455:+:XM_009121220.3
AE:NC_024795.2:16679887:16679948:-:XM_033289434.1
AE:NC_024795.2:16680075:16680101:-:XM_033289434.1
AE:NC_024795.2:16680075:16680205:-:XM_033289434.1
AE:NC_024795.2:17340975:17341107:-:
AE:NC_024795.2:17340975:17341121:-:
AE:NC_024795.2:174376:174697:+:XM_009116828.3;XM_033280492.1
AE:NC_024795.2:174376:174721:+:XM_009116828.3;XM_033280492.1
AE:NC_024795.2:17498079:17498192:-:XM_009104351.3
AE:NC_024795.2:17498117:17498192:-:XM_009104351.3
AE:NC_024795.2:17622656:17622728:-:XM_009104515.3;XM_033277441.1;XM_033277448.1
AE:NC_024795.2:17622656:17622740:-:XM_009104515.3;XM_033277441.1;XM_033277448.1
AE:NC_024795.2:17630392:17630572:-:XM_009104515.3;XM_033277441.1;XM_033277448.1
AE:NC_024795.2:17630402:17630572:-:XM_009104515.3;XM_033277441.1;XM_033277448.1
AE:NC_024795.2:17661246:17661307:-:XM_009104557.2;XM_033278133.1
AE:NC_024795.2:17661246:17661327:-:XM_009104557.2;XM_033278133.1
AE:NC_024795.2:17952319:17952456:-:XM_009104861.3;XM_009104868.3
AE:NC_024795.2:17952333:17952456:-:XM_009104861.3;XM_009104868.3
AE:NC_024795.2:17990603:17990764:+:
AE:NC_024795.2:17990669:17990752:+:
AE:NC_024795.2:17997582:17997692:+:XM_033277474.1
AE:NC_024795.2:17997617:17997692:+:XM_033277474.1
AE:NC_024795.2:18446049:18446180:-:XM_009105512.3
AE:NC_024795.2:18446049:18446192:-:XM_009105512.3
AE:NC_024795.2:18747056:18747302:+:XM_009105871.3;XM_009105879.3;XM_009105886.2;XM_009105895.3;XM_033277757.1
AE:NC_024795.2:18747223:18747302:+:XM_009105871.3;XM_009105879.3;XM_009105886.2;XM_009105895.3;XM_033277757.1
AE:NC_024795.2:18747386:18747433:+:XM_009105871.3;XM_009105879.3;XM_009105886.2;XM_009105895.3;XM_033277757.1
AE:NC_024795.2:18747419:18747433:+:XM_009105871.3;XM_009105879.3;XM_009105886.2;XM_009105895.3;XM_033277757.1
AE:NC_024795.2:18883025:18883040:-:XM_009106035.3
AE:NC_024795.2:18883025:18883106:-:XM_009106035.3
AE:NC_024795.2:19092793:19092915:+:XM_018652720.2;XM_018652747.2;XM_018652750.2;XM_018652759.2;XM_033277964.1;XM_033277967.1;XM_033277971.1;XM_033277973.1;XM_033277977.1;XM_033277980.1;XM_033277984.1;XM_033277987.1
AE:NC_024795.2:1922604:1923769:-:XM_009115805.3;XM_009115887.3;XM_018654427.2;XM_018654428.2;XM_033280758.1
AE:NC_024795.2:19298292:19298510:-:
AE:NC_024795.2:19869824:19869986:-:XM_033285005.1
AE:NC_024795.2:19869860:19869986:-:XM_033285005.1
AE:NC_024795.2:19938855:19939167:-:
AE:NC_024795.2:2009280:2009328:-:XM_009117740.3;XM_009117878.3;XM_033286096.1;XM_033286097.1
AE:NC_024795.2:2041291:2041777:-:XM_009119136.3;XM_033286120.1
AE:NC_024795.2:2041291:2041827:-:XM_009119136.3;XM_033286120.1
AE:NC_024795.2:2048521:2048559:+:XM_009119240.3
AE:NC_024795.2:2048521:2048598:+:XM_009119240.3
AE:NC_024795.2:21438034:21438121:+:XM_009110555.3;XM_009110561.3
AE:NC_024795.2:21438050:21438121:+:XM_009110555.3;XM_009110561.3
AE:NC_024795.2:21768839:21768923:-:XM_009111070.3;XM_033286917.1
AE:NC_024795.2:21768839:21769034:-:XM_009111070.3;XM_033286917.1
AE:NC_024795.2:22204159:22204609:+:
AE:NC_024795.2:22204275:22204609:+:
AE:NC_024795.2:22294248:22294346:-:
AE:NC_024795.2:22294248:22294368:-:
AE:NC_024795.2:22295123:22295241:-:
AE:NC_024795.2:22295123:22295266:-:
AE:NC_024795.2:22363376:22363703:+:
AE:NC_024795.2:22363653:22363703:+:
AE:NC_024795.2:22467031:22467230:+:XM_009112045.3;XM_009112052.3;XM_009112059.3;XM_033274131.1
AE:NC_024795.2:22467159:22467230:+:XM_009112045.3;XM_009112052.3;XM_009112059.3;XM_033274131.1
AE:NC_024795.2:2271675:2272340:+:XM_009125668.3;XM_009125722.3;XM_009125792.3;XM_009125845.3;XM_033291954.1
AE:NC_024795.2:2275026:2275354:+:XM_009125668.3;XM_009125722.3;XM_009125792.3;XM_009125845.3;XM_033291954.1
AE:NC_024795.2:2275088:2275354:+:XM_009125668.3;XM_009125722.3;XM_009125792.3;XM_009125845.3;XM_033291954.1
AE:NC_024795.2:23341888:23342019:-:XM_033290118.1
AE:NC_024795.2:23341888:23342036:-:XM_033290118.1
AE:NC_024795.2:2344414:2344556:-:XM_009126750.3;XM_009126758.3;XM_009126766.3
AE:NC_024795.2:23445818:23445901:-:
AE:NC_024795.2:23445818:23445988:-:
AE:NC_024795.2:23448597:23448678:-:
AE:NC_024795.2:23448612:23448678:-:
AE:NC_024795.2:23529097:23529197:+:XM_009114384.3
AE:NC_024795.2:23529116:23529197:+:XM_009114384.3
AE:NC_024795.2:23756471:23756542:-:XM_009115283.3
AE:NC_024795.2:23756471:23756556:-:XM_009115283.3
AE:NC_024795.2:23765769:23766201:+:
AE:NC_024795.2:23766115:23766201:+:
AE:NC_024795.2:24461515:24461619:+:XM_009116287.3;XM_033280470.1
AE:NC_024795.2:24461537:24461619:+:XM_009116287.3;XM_033280470.1
AE:NC_024795.2:24694336:24694512:-:XM_033272915.1
AE:NC_024795.2:24694366:24694512:-:XM_033272915.1
AE:NC_024795.2:24760887:24761101:+:XM_009116847.3;XM_009116852.3;XM_009116857.3;XM_033272870.1;XM_033272875.1
AE:NC_024795.2:24760887:24761256:+:XM_009116847.3;XM_009116852.3;XM_009116857.3;XM_033272870.1;XM_033272875.1
AE:NC_024795.2:24783332:24783450:+:XM_009116915.3;XM_033272891.1;XM_033272892.1;XM_033272898.1
AE:NC_024795.2:24783342:24783450:+:XM_009116915.3;XM_033272891.1;XM_033272892.1;XM_033272898.1
AE:NC_024795.2:24856812:24856876:-:XM_009117033.3
AE:NC_024795.2:24856812:24856960:-:XM_009117033.3
AE:NC_024795.2:24858093:24858206:+:
AE:NC_024795.2:24858093:24858238:+:
AE:NC_024795.2:24977548:24977751:-:
AE:NC_024795.2:24977548:24977762:-:
AE:NC_024795.2:25052207:25052282:-:XM_009117380.2;XM_033284007.1;XM_033284008.1
AE:NC_024795.2:25052217:25052282:-:XM_009117380.2;XM_033284007.1;XM_033284008.1
AE:NC_024795.2:25691122:25691646:-:XM_009119187.3;XM_009119193.3;XM_018654849.2;XM_033278680.1;XM_033278685.1
AE:NC_024795.2:25691129:25691646:-:XM_009119187.3;XM_009119193.3;XM_018654849.2;XM_033278680.1;XM_033278685.1
AE:NC_024795.2:25691409:25691646:-:XM_009119187.3;XM_009119193.3;XM_018654849.2;XM_033278680.1;XM_033278685.1
AE:NC_024795.2:25964050:25964279:-:XM_009126491.3;XM_009126492.3
AE:NC_024795.2:25964050:25964298:-:XM_009126491.3;XM_009126492.3
AE:NC_024795.2:2601053:2601118:-:XM_009127408.3;XM_009127416.3;XM_009127424.3
AE:NC_024795.2:2601053:2601185:-:XM_009127408.3;XM_009127416.3;XM_009127424.3
AE:NC_024795.2:26075924:26076106:-:XM_009126445.3;XM_009126446.3;XM_033280387.1;XM_033280395.1
AE:NC_024795.2:26075924:26076124:-:XM_009126445.3;XM_009126446.3;XM_033280387.1;XM_033280395.1
AE:NC_024795.2:26407170:26407243:-:XM_033280186.1;XM_033280189.1;XM_033280191.1;XM_033280193.1
AE:NC_024795.2:26407170:26407256:-:XM_033280186.1;XM_033280189.1;XM_033280191.1;XM_033280193.1
AE:NC_024795.2:26407407:26407608:-:
AE:NC_024795.2:2663201:2663275:-:
AE:NC_024795.2:2663215:2663275:-:
AE:NC_024795.2:27181482:27181655:+:XM_009124691.3;XM_009124693.3;XM_033283719.1
AE:NC_024795.2:27181499:27181655:+:XM_009124691.3;XM_009124693.3;XM_033283719.1
AE:NC_024795.2:27210946:27211113:-:XM_009124731.3;XM_009124737.3;XM_009124743.3
AE:NC_024795.2:27210946:27211262:-:XM_009124731.3;XM_009124737.3;XM_009124743.3
AE:NC_024795.2:2723305:2723420:-:XM_018653698.2;XM_018653700.2;XM_018653702.2
AE:NC_024795.2:2723364:2723420:-:XM_018653698.2;XM_018653700.2;XM_018653702.2
AE:NC_024795.2:27262903:27263081:+:XM_009124842.3;XM_009124848.3;XM_009124851.3;XM_018655924.2;XM_033290433.1;XM_033290440.1
AE:NC_024795.2:27262919:27263081:+:XM_009124842.3;XM_009124848.3;XM_009124851.3;XM_018655924.2;XM_033290433.1;XM_033290440.1
AE:NC_024795.2:27264881:27264927:+:XM_009124842.3;XM_009124848.3;XM_009124851.3;XM_018655924.2;XM_033290433.1;XM_033290440.1
AE:NC_024795.2:27264881:27264944:+:XM_009124842.3;XM_009124848.3;XM_009124851.3;XM_018655924.2;XM_033290433.1;XM_033290440.1
AE:NC_024795.2:27626725:27626851:+:XM_009125717.3
AE:NC_024795.2:27626745:27626851:+:XM_009125717.3
AE:NC_024795.2:27743534:27743664:-:XM_009125931.3;XM_009125935.3;XM_018656540.2
AE:NC_024795.2:27743534:27743690:-:XM_009125931.3;XM_009125935.3;XM_018656540.2
AE:NC_024795.2:27886696:27886930:+:XM_009126252.3;XM_009126257.3
AE:NC_024795.2:27886699:27886930:+:XM_009126252.3;XM_009126257.3
AE:NC_024795.2:27886732:27886930:+:XM_009126252.3;XM_009126257.3
AE:NC_024795.2:27888160:27888348:+:XM_009126252.3;XM_009126257.3
AE:NC_024795.2:27888170:27888348:+:XM_009126252.3;XM_009126257.3
AE:NC_024795.2:2801087:2801537:-:XM_009128011.2;XM_009128020.3;XM_009128027.3;XM_033279504.1
AE:NC_024795.2:2801087:2801560:-:XM_009128011.2;XM_009128020.3;XM_009128027.3;XM_033279504.1
AE:NC_024795.2:28039548:28039832:+:XM_009126563.3
AE:NC_024795.2:28039563:28039832:+:XM_009126563.3
AE:NC_024795.2:28513669:28514083:-:XM_009125814.3;XM_009125815.3;XM_009125816.3;XM_033290870.1
AE:NC_024795.2:28513669:28514118:-:XM_009125814.3;XM_009125815.3;XM_009125816.3;XM_033290870.1
AE:NC_024795.2:28514208:28514252:-:XM_009125814.3;XM_009125815.3;XM_009125816.3;XM_033290870.1
AE:NC_024795.2:28567193:28567321:+:XM_009126728.3
AE:NC_024795.2:28567218:28567321:+:XM_009126728.3
AE:NC_024795.2:28646790:28646900:+:XM_009126744.3
AE:NC_024795.2:29103472:29103664:-:XM_009120679.3;XM_018654830.2
AE:NC_024795.2:29103486:29103667:-:XM_009120679.3;XM_018654830.2
AE:NC_024795.2:29449074:29449376:-:XM_009126579.3;XM_033285192.1;XM_033285195.1;XM_033285198.1
AE:NC_024795.2:29449074:29451109:-:XM_009126579.3;XM_033285192.1;XM_033285195.1;XM_033285198.1
AE:NC_024795.2:29449217:29449376:-:XM_009126579.3;XM_033285198.1
AE:NC_024795.2:29449217:29449383:-:XM_009126579.3;XM_033285198.1
AE:NC_024795.2:29449217:29451109:-:XM_009126579.3;XM_033285198.1
AE:NC_024795.2:29449464:29451109:-:XM_009126579.3
AE:NC_024795.2:29463884:29463969:-:XM_009126575.3;XM_009126576.3;XM_033285092.1;XM_033285093.1;XM_033285095.1;XM_033285100.1
AE:NC_024795.2:29463884:29463987:-:XM_009126575.3;XM_009126576.3;XM_033285092.1;XM_033285093.1;XM_033285095.1;XM_033285100.1
AE:NC_024795.2:29467308:29467356:+:XM_009126571.3
AE:NC_024795.2:29534701:29534993:-:XM_009126772.3;XM_033285056.1
AE:NC_024795.2:29534701:29535003:-:XM_009126772.3;XM_033285056.1
AE:NC_024795.2:29562888:29562981:+:XM_009126784.3;XM_009126785.3;XM_033285069.1;XM_033285077.1
AE:NC_024795.2:29562888:29562999:+:XM_009126784.3;XM_009126785.3;XM_033285069.1;XM_033285077.1
AE:NC_024795.2:3175840:3175910:-:XM_009128878.3;XM_009128886.3;XM_009128893.3;XM_033279312.1;XM_033279316.1;XM_033279321.1
AE:NC_024795.2:3175840:3175947:-:XM_009128878.3;XM_009128886.3;XM_009128893.3;XM_033279312.1;XM_033279316.1;XM_033279321.1
AE:NC_024795.2:3381665:3381753:+:XM_033274831.1;XM_033274836.1
AE:NC_024795.2:3381665:3381856:+:XM_033274831.1;XM_033274836.1
AE:NC_024795.2:3397998:3398132:+:
AE:NC_024795.2:3397998:3398144:+:
AE:NC_024795.2:3547051:3547142:+:XM_009129651.3
AE:NC_024795.2:3547065:3547142:+:XM_009129651.3
AE:NC_024795.2:4878838:4878939:-:XM_009133135.3;XM_018656178.2;XM_033273611.1
AE:NC_024795.2:4878838:4878963:-:XM_009133135.3;XM_018656178.2;XM_033273611.1
AE:NC_024795.2:5111675:5111770:-:
AE:NC_024795.2:5111720:5111770:-:
AE:NC_024795.2:5357653:5357788:+:XM_009134080.3;XM_033273845.1
AE:NC_024795.2:5357659:5357758:+:XM_009134080.3;XM_033273845.1
AE:NC_024795.2:5411626:5411726:-:XM_009134242.3
AE:NC_024795.2:5411626:5411740:-:XM_009134242.3
AE:NC_024795.2:5561130:5561196:-:XM_033273484.1
AE:NC_024795.2:5561130:5561216:-:XM_033273484.1
AE:NC_024795.2:5815383:5815605:+:XM_033273125.1
AE:NC_024795.2:5815426:5815605:+:XM_033273125.1
AE:NC_024795.2:5816761:5817015:+:XM_033273125.1
AE:NC_024795.2:5816788:5817015:+:XM_033273125.1
AE:NC_024795.2:5831235:5831451:-:XM_009135095.3
AE:NC_024795.2:5831235:5831461:-:XM_009135095.3
AE:NC_024795.2:6198441:6198867:-:
AE:NC_024795.2:6198441:6198913:-:
AE:NC_024795.2:6217255:6217488:+:XM_009136266.3;XM_009136272.3;XM_033282102.1
AE:NC_024795.2:6217273:6217488:+:XM_009136266.3;XM_009136272.3;XM_033282102.1
AE:NC_024795.2:6357298:6357372:+:XM_033277312.1
AE:NC_024795.2:6357335:6357372:+:XM_033277312.1
AE:NC_024795.2:6685719:6685851:-:XM_009137339.3;XM_033289622.1;XM_033289626.1
AE:NC_024795.2:6685719:6685877:-:XM_009137339.3;XM_033289622.1;XM_033289626.1
AE:NC_024795.2:669770:670007:-:XM_009136312.3
AE:NC_024795.2:669770:670030:-:XM_009136312.3
AE:NC_024795.2:6907558:6907655:-:XM_009137765.3
AE:NC_024795.2:6907558:6907698:-:XM_009137765.3
AE:NC_024795.2:7156285:7156596:-:XM_009138280.3;XM_009138289.3;XM_018659883.2;XM_033287640.1
AE:NC_024795.2:7156285:7156653:-:XM_009138280.3;XM_009138289.3;XM_018659883.2;XM_033287640.1
AE:NC_024795.2:723252:723654:-:XM_009137579.2
AE:NC_024795.2:723252:723688:-:XM_009137579.2
AE:NC_024795.2:7604728:7604788:-:XM_009139044.3
AE:NC_024795.2:7604728:7604824:-:XM_009139044.3
AE:NC_024795.2:7605378:7605436:-:XM_009139044.3
AE:NC_024795.2:7605378:7605447:-:XM_009139044.3
AE:NC_024795.2:7770647:7770795:+:XM_009139261.3
AE:NC_024795.2:7770647:7771766:+:XM_009139261.3
AE:NC_024795.2:7933162:7933238:+:
AE:NC_024795.2:7933182:7933238:+:
AE:NC_024795.2:797844:798008:+:XM_009139211.3
AE:NC_024795.2:797844:798064:+:XM_009139211.3
AE:NC_024795.2:8104763:8105077:+:XM_009139861.3;XM_009139865.3;XM_009139870.3;XM_009139877.3
AE:NC_024795.2:8121915:8121981:-:XM_009139908.3
AE:NC_024795.2:8121915:8121996:-:XM_009139908.3
AE:NC_024795.2:8125885:8126099:-:XM_009139918.3;XM_009139923.3;XM_009139931.3;XM_009139939.3;XM_009139946.3;XM_009139952.3;XM_009139959.3;XM_033288626.1;XM_033288628.1
AE:NC_024795.2:8149757:8149890:-:XM_009139990.3;XM_009139995.3;XM_009140000.3
AE:NC_024795.2:8228600:8228783:-:XM_009140217.3;XM_009140227.3;XM_018652678.2;XM_033288247.1
AE:NC_024795.2:8228600:8228931:-:XM_009140217.3;XM_009140227.3;XM_018652678.2;XM_033288247.1
AE:NC_024795.2:8731246:8731359:-:XM_009141250.3
AE:NC_024795.2:8731262:8731359:-:XM_009141250.3
AE:NC_024795.2:8747409:8747850:+:XM_009141297.3
AE:NC_024795.2:8950312:8950365:-:XM_009141642.3
AE:NC_024795.2:8950325:8950365:-:XM_009141642.3
AE:NC_024795.2:9008454:9008543:-:XM_009143801.3
AE:NC_024795.2:9441922:9442047:+:XM_009144740.2;XM_009144746.2
AE:NC_024795.2:9441922:9442062:+:XM_009144740.2;XM_009144746.2
AE:NC_024795.2:9783591:9783881:+:XM_018655733.2
AE:NC_024796.2:10194727:10194825:-:XM_009129378.3
AE:NC_024796.2:10194727:10194835:-:XM_009129378.3
AE:NC_024796.2:10195179:10195602:-:XM_009129378.3
AE:NC_024796.2:10195223:10195602:-:XM_009129378.3
AE:NC_024796.2:10659620:10659676:+:XM_009129436.3;XM_009129437.3;XM_018656758.2
AE:NC_024796.2:10659620:10659693:+:XM_009129436.3;XM_009129437.3;XM_018656758.2
AE:NC_024796.2:10660834:10661397:+:XM_009129436.3;XM_009129437.3;XM_018656758.2
AE:NC_024796.2:10660860:10661397:+:XM_009129436.3;XM_009129437.3;XM_018656758.2
AE:NC_024796.2:10820108:10820267:+:XM_009129466.3;XM_009129467.3;XM_009129514.3
AE:NC_024796.2:10821027:10821102:+:XM_009129466.3;XM_009129467.3;XM_009129514.3
AE:NC_024796.2:10821037:10821102:+:XM_009129466.3;XM_009129467.3;XM_009129514.3
AE:NC_024796.2:10823231:10823404:+:XM_009129466.3;XM_009129467.3;XM_009129514.3
AE:NC_024796.2:10823231:10823429:+:XM_009129466.3;XM_009129467.3;XM_009129514.3
AE:NC_024796.2:11124112:11124222:+:XM_009129514.3
AE:NC_024796.2:11124112:11124701:+:XM_009129514.3
AE:NC_024796.2:11125627:11125924:+:XM_009129514.3
AE:NC_024796.2:11125675:11125924:+:XM_009129514.3
AE:NC_024796.2:12077856:12078029:+:XM_009129650.3;XM_009129652.3
AE:NC_024796.2:12077856:12078073:+:XM_009129650.3;XM_009129652.3
AE:NC_024796.2:12820446:12820569:-:XM_033283110.1;XM_033283114.1;XM_033283118.1;XM_033283121.1
AE:NC_024796.2:12820446:12820608:-:XM_033283110.1;XM_033283114.1;XM_033283118.1;XM_033283121.1
AE:NC_024796.2:13501250:13501543:-:XM_009129880.3;XM_033285644.1
AE:NC_024796.2:13501265:13501543:-:XM_009129880.3;XM_033285644.1
AE:NC_024796.2:13555842:13556124:-:XM_009129892.3
AE:NC_024796.2:13555842:13556161:-:XM_009129892.3
AE:NC_024796.2:13934715:13934942:+:XM_033285203.1
AE:NC_024796.2:13934715:13935053:+:XM_033285203.1
AE:NC_024796.2:1399018:1399063:-:XM_009127495.3
AE:NC_024796.2:1399031:1399063:-:XM_009127495.3
AE:NC_024796.2:14343063:14343212:-:XM_009129988.3;XM_009129989.3
AE:NC_024796.2:14343063:14343231:-:XM_009129988.3;XM_009129989.3
AE:NC_024796.2:14514053:14514706:-:
AE:NC_024796.2:14514472:14514713:-:
AE:NC_024796.2:14911134:14911446:+:XM_009130072.3;XM_009130073.3
AE:NC_024796.2:14911147:14911446:+:XM_009130072.3;XM_009130073.3
AE:NC_024796.2:14953222:14953320:-:XM_009130084.3;XM_009130085.3
AE:NC_024796.2:14953255:14953320:-:XM_009130084.3;XM_009130085.3
AE:NC_024796.2:14995678:14995922:+:XM_033284129.1;XM_033284130.1;XM_033284131.1
AE:NC_024796.2:14995678:14996041:+:XM_033284129.1;XM_033284130.1;XM_033284131.1
AE:NC_024796.2:15158332:15158457:-:XM_033285365.1;XM_033285366.1;XM_033285367.1;XM_033285368.1;XM_033285369.1;XM_033285370.1;XM_033285371.1;XM_033285372.1;XM_033285373.1;XM_033285374.1;XM_033285375.1;XM_033285376.1;XM_033285377.1;XM_033285378.1
AE:NC_024796.2:15158332:15158694:-:XM_033285365.1;XM_033285366.1;XM_033285367.1;XM_033285368.1;XM_033285369.1;XM_033285370.1;XM_033285371.1;XM_033285372.1;XM_033285373.1;XM_033285374.1;XM_033285375.1;XM_033285376.1;XM_033285377.1;XM_033285378.1
AE:NC_024796.2:15158626:15159542:-:XM_033285365.1;XM_033285366.1;XM_033285367.1;XM_033285368.1;XM_033285369.1;XM_033285370.1;XM_033285371.1;XM_033285372.1;XM_033285373.1;XM_033285374.1;XM_033285375.1;XM_033285376.1;XM_033285377.1;XM_033285378.1
AE:NC_024796.2:15158794:15159542:-:XM_033285365.1;XM_033285366.1;XM_033285367.1;XM_033285368.1;XM_033285369.1;XM_033285370.1;XM_033285371.1;XM_033285372.1;XM_033285373.1;XM_033285374.1;XM_033285375.1;XM_033285376.1;XM_033285377.1;XM_033285378.1
AE:NC_024796.2:15305054:15305682:+:XM_009130135.2
AE:NC_024796.2:15305054:15306209:+:XM_009130135.2
AE:NC_024796.2:15510463:15510532:-:XM_009130163.3;XM_033284783.1
AE:NC_024796.2:15636807:15636958:-:XM_009130191.3
AE:NC_024796.2:15636807:15636969:-:XM_009130191.3
AE:NC_024796.2:1570869:1571507:-:XM_009127092.3
AE:NC_024796.2:15777916:15778437:-:XM_009130219.3;XM_009130220.3
AE:NC_024796.2:15777916:15778449:-:XM_009130219.3;XM_009130220.3
AE:NC_024796.2:15831128:15832049:-:XM_009130229.3;XM_009130230.3;XM_033286032.1
AE:NC_024796.2:15831128:15832608:-:XM_009130229.3;XM_009130230.3;XM_033286032.1
AE:NC_024796.2:16341785:16341929:+:XM_009146332.3;XM_009146333.3;XM_009146335.3
AE:NC_024796.2:16341798:16341929:+:XM_009146332.3;XM_009146333.3;XM_009146335.3
AE:NC_024796.2:166008:166110:+:XM_009127171.3;XM_009127172.3;XM_009127173.3
AE:NC_024796.2:166008:166167:+:XM_009127171.3;XM_009127172.3;XM_009127173.3
AE:NC_024796.2:16611590:16611815:-:XM_009146299.3;XM_033283840.1
AE:NC_024796.2:16611657:16611815:-:XM_009146299.3;XM_033283840.1
AE:NC_024796.2:16611679:16611815:-:XM_009146299.3;XM_033283840.1
AE:NC_024796.2:16650286:16650346:+:XM_009146285.3;XM_009146286.3;XM_009146287.3;XM_009146288.3;XM_018658729.2;XM_033285605.1;XM_033285606.1;XM_033285607.1;XM_033285608.1
AE:NC_024796.2:16650332:16650346:+:XM_009146285.3;XM_009146286.3;XM_009146287.3;XM_009146288.3;XM_018658729.2;XM_033285605.1;XM_033285606.1;XM_033285607.1;XM_033285608.1
AE:NC_024796.2:16855132:16855277:-:XM_033285364.1
AE:NC_024796.2:16855152:16855277:-:XM_033285364.1
AE:NC_024796.2:1733056:1733276:+:XM_009127039.3;XM_009127041.3;XM_009127042.3;XM_033284451.1
AE:NC_024796.2:1733073:1733276:+:XM_009127039.3;XM_009127041.3;XM_009127042.3;XM_033284451.1
AE:NC_024796.2:17473502:17473558:-:XM_009130397.3;XM_009130400.3;XM_033285617.1;XM_033285618.1
AE:NC_024796.2:17473502:17474133:-:XM_009130396.3;XM_009130397.3;XM_009130398.3;XM_009130400.3;XM_033285617.1;XM_033285618.1
AE:NC_024796.2:1756368:1756470:-:XM_009127036.3;XM_033284456.1;XM_033284457.1
AE:NC_024796.2:1756368:1756491:-:XM_009127036.3;XM_033284456.1;XM_033284457.1
AE:NC_024796.2:17693508:17693632:-:XM_009130423.3
AE:NC_024796.2:17693534:17693632:-:XM_009130423.3
AE:NC_024796.2:1777933:1777998:-:
AE:NC_024796.2:1777933:1778036:-:
AE:NC_024796.2:1777933:1778040:-:
AE:NC_024796.2:1787159:1787237:-:XM_009127019.3
AE:NC_024796.2:1787159:1787251:-:XM_009127019.3
AE:NC_024796.2:18521538:18521576:+:XM_009130484.3;XM_018656937.2;XM_033284812.1;XM_033284813.1
AE:NC_024796.2:18521538:18521622:+:XM_009130484.3;XM_018656937.2;XM_033284812.1;XM_033284813.1
AE:NC_024796.2:19057114:19057428:-:XM_033285390.1;XM_033285391.1;XM_033285392.1;XM_033285393.1;XM_033285394.1;XM_033285395.1;XM_033285396.1
AE:NC_024796.2:19057127:19057428:-:XM_033285390.1;XM_033285391.1;XM_033285392.1;XM_033285393.1;XM_033285394.1;XM_033285395.1;XM_033285396.1
AE:NC_024796.2:1979221:1979392:+:XM_009127574.3
AE:NC_024796.2:2046593:2046883:-:XM_018656865.2
AE:NC_024796.2:2046777:2046883:-:XM_018656865.2
AE:NC_024796.2:20951549:20951681:-:XM_009125654.3;XM_009125655.3;XM_033284700.1;XM_033284701.1
AE:NC_024796.2:20951571:20951681:-:XM_009125654.3;XM_009125655.3;XM_033284700.1;XM_033284701.1
AE:NC_024796.2:2103664:2103722:+:XM_009127601.3;XM_033285951.1
AE:NC_024796.2:2103664:2103728:+:XM_009127601.3;XM_033285951.1
AE:NC_024796.2:2103664:2103740:+:XM_009127601.3;XM_033285951.1
AE:NC_024796.2:21098925:21099098:-:XM_033284707.1;XM_033284708.1;XM_033284709.1;XM_033284710.1;XM_033284711.1;XM_033284712.1;XM_033284713.1;XM_033284714.1;XM_033284715.1
AE:NC_024796.2:21098925:21099813:-:XM_033284707.1;XM_033284708.1;XM_033284709.1;XM_033284710.1;XM_033284711.1;XM_033284712.1;XM_033284713.1;XM_033284714.1;XM_033284715.1
AE:NC_024796.2:21099190:21100173:-:XM_033284707.1;XM_033284708.1;XM_033284709.1;XM_033284710.1;XM_033284711.1;XM_033284712.1;XM_033284713.1;XM_033284714.1;XM_033284715.1
AE:NC_024796.2:21099641:21100173:-:XM_033284707.1;XM_033284708.1;XM_033284709.1;XM_033284710.1;XM_033284711.1;XM_033284712.1;XM_033284713.1;XM_033284714.1;XM_033284715.1
AE:NC_024796.2:21222044:21222327:-:XM_033285089.1
AE:NC_024796.2:21222044:21222341:-:XM_033285089.1
AE:NC_024796.2:2151163:2151372:+:XM_009127613.3
AE:NC_024796.2:2151178:2151372:+:XM_009127613.3
AE:NC_024796.2:21712223:21712349:-:
AE:NC_024796.2:21712223:21712528:-:
AE:NC_024796.2:21712223:21712685:-:
AE:NC_024796.2:21712294:21712685:-:
AE:NC_024796.2:21712609:21712685:-:
AE:NC_024796.2:21712609:21712708:-:
AE:NC_024796.2:21879656:21879906:+:XM_009130537.3
AE:NC_024796.2:21879686:21879906:+:XM_009130537.3
AE:NC_024796.2:2233409:2233745:-:XM_009127634.3;XM_009127635.3;XM_033284999.1;XM_033285000.1
AE:NC_024796.2:2233409:2233757:-:XM_009127634.3;XM_009127635.3;XM_033284999.1;XM_033285000.1
AE:NC_024796.2:2248930:2249453:+:XM_009127641.3
AE:NC_024796.2:2249055:2249453:+:XM_009127641.3
AE:NC_024796.2:22759245:22759288:-:XM_009130631.3;XM_009130632.2;XM_033285282.1
AE:NC_024796.2:2293970:2294129:+:XM_009127648.2;XM_009127649.3;XM_033285940.1;XM_033285941.1
AE:NC_024796.2:22983686:22984953:-:XM_018656531.2;XM_018656532.2;XM_033285525.1
AE:NC_024796.2:22983686:22985088:-:XM_018656531.2;XM_018656532.2;XM_033285525.1
AE:NC_024796.2:23472664:23472934:-:
AE:NC_024796.2:23472820:23472934:-:
AE:NC_024796.2:23473063:23473141:-:
AE:NC_024796.2:23473063:23473162:-:
AE:NC_024796.2:23812979:23813785:+:XM_009108866.3;XM_009108867.3;XM_009108868.3;XM_033283811.1
AE:NC_024796.2:23813115:23813785:+:XM_009108866.3;XM_009108867.3;XM_009108868.3;XM_033283811.1
AE:NC_024796.2:23813920:23814050:+:XM_009108866.3;XM_009108867.3;XM_009108868.3;XM_033283811.1
AE:NC_024796.2:24018211:24018352:+:XM_009130986.3;XM_009130987.3
AE:NC_024796.2:24018255:24018352:+:XM_009130986.3;XM_009130987.3
AE:NC_024796.2:24019824:24019917:+:XM_009130986.3;XM_009130987.3
AE:NC_024796.2:24031971:24032059:+:XM_009130985.3
AE:NC_024796.2:24031996:24032059:+:XM_009130985.3
AE:NC_024796.2:24032447:24032620:+:XM_009130985.3
AE:NC_024796.2:24032447:24032651:+:XM_009130985.3
AE:NC_024796.2:24218788:24218930:-:XM_009130966.3
AE:NC_024796.2:24218788:24219057:-:XM_009130966.3
AE:NC_024796.2:24430304:24431141:-:XM_009130933.3
AE:NC_024796.2:24430329:24431055:-:XM_009130933.3
AE:NC_024796.2:24804720:24804795:-:XM_009130882.3;XM_009130883.3;XM_009130884.3;XM_018656368.2;XM_018656369.2;XM_018656370.2;XM_033283976.1;XM_033283977.1;XM_033283978.1;XM_033283979.1;XM_033283980.1
AE:NC_024796.2:24804720:24804807:-:XM_009130882.3;XM_009130883.3;XM_009130884.3;XM_018656368.2;XM_018656369.2;XM_018656370.2;XM_033283976.1;XM_033283977.1;XM_033283978.1;XM_033283979.1;XM_033283980.1
AE:NC_024796.2:24943086:24943669:+:XM_033283989.1
AE:NC_024796.2:24945591:24945902:+:XM_009130854.3;XM_033283939.1
AE:NC_024796.2:25663034:25663121:+:XM_009131323.3;XM_018656564.2
AE:NC_024796.2:25663053:25663121:+:XM_009131323.3;XM_018656564.2
AE:NC_024796.2:26237902:26237997:-:XM_009131198.3
AE:NC_024796.2:26237902:26238011:-:XM_009131198.3
AE:NC_024796.2:263070:263312:+:XM_009127190.3;XM_033283895.1;XM_033283896.1
AE:NC_024796.2:263070:263328:+:XM_009127190.3;XM_033283895.1;XM_033283896.1
AE:NC_024796.2:263072:263328:+:XM_009127190.3;XM_033283895.1;XM_033283896.1
AE:NC_024796.2:26396945:26397108:-:XM_009131171.3;XM_009131172.3;XM_033285921.1;XM_033285922.1
AE:NC_024796.2:26396945:26397194:-:XM_009131171.3;XM_009131172.3;XM_033285921.1;XM_033285922.1
AE:NC_024796.2:26397272:26397443:-:XM_009131171.3;XM_009131172.3;XM_033285921.1;XM_033285922.1
AE:NC_024796.2:26397272:26397467:-:XM_009131171.3;XM_009131172.3;XM_033285921.1;XM_033285922.1
AE:NC_024796.2:27273056:27273489:+:XM_009131433.3
AE:NC_024796.2:27273066:27273489:+:XM_009131433.3
AE:NC_024796.2:2745971:2746043:-:XM_009127776.3
AE:NC_024796.2:2745971:2746122:-:XM_009127776.3
AE:NC_024796.2:27777754:27778040:-:XM_009131509.2
AE:NC_024796.2:27777754:27778059:-:XM_009131509.2
AE:NC_024796.2:2815:2963:+:
AE:NC_024796.2:28175213:28175290:-:XM_009131597.3;XM_009131598.3;XM_009131600.2;XM_018656795.2;XM_033284462.1;XM_033284463.1
AE:NC_024796.2:28175242:28175290:-:XM_009131597.3;XM_009131598.3;XM_009131600.2;XM_018656795.2;XM_033284462.1;XM_033284463.1
AE:NC_024796.2:2825:2963:+:
AE:NC_024796.2:28420118:28420524:-:XM_009131644.3
AE:NC_024796.2:28420118:28420539:-:XM_009131644.3
AE:NC_024796.2:28455623:28455698:-:XM_009131648.2;XM_009131649.2
AE:NC_024796.2:28455623:28455733:-:XM_009131648.2;XM_009131649.2
AE:NC_024796.2:28833861:28834142:-:XM_009131705.3;XM_009131706.3;XM_033284566.1;XM_033284567.1;XM_033284568.1
AE:NC_024796.2:28833861:28834470:-:XM_009131705.3;XM_009131706.3;XM_033284566.1;XM_033284567.1;XM_033284568.1
AE:NC_024796.2:28836578:28836841:+:XM_009131707.3
AE:NC_024796.2:28836591:28836841:+:XM_009131707.3
AE:NC_024796.2:29002052:29002187:-:XM_009131739.3;XM_033284489.1
AE:NC_024796.2:29002052:29002198:-:XM_009131739.3;XM_033284489.1
AE:NC_024796.2:29397467:29397753:+:XM_009131836.3;XM_009131837.3;XM_009131838.3
AE:NC_024796.2:29397467:29397781:+:XM_009131836.3;XM_009131837.3;XM_009131838.3
AE:NC_024796.2:30003697:30003817:+:XM_009131938.3
AE:NC_024796.2:30003722:30003817:+:XM_009131938.3
AE:NC_024796.2:3006147:3006806:-:XM_009127843.2;XM_033284203.1
AE:NC_024796.2:3006746:3007469:-:XM_033284203.1
AE:NC_024796.2:3007226:3007469:-:XM_033284203.1
AE:NC_024796.2:30612121:30613040:+:XM_009132185.3;XM_009132186.3
AE:NC_024796.2:30619151:30619230:-:XM_009132188.3;XM_009132189.3
AE:NC_024796.2:30620906:30620959:-:XM_009132188.3;XM_009132189.3
AE:NC_024796.2:30620906:30621038:-:XM_009132188.3;XM_009132189.3
AE:NC_024796.2:306974:307560:+:XM_009127195.3;XM_033283889.1
AE:NC_024796.2:307003:307560:+:XM_009127195.3;XM_033283889.1
AE:NC_024796.2:31036100:31036406:+:XM_009132265.3;XM_009132266.3
AE:NC_024796.2:31036130:31036406:+:XM_009132265.3;XM_009132266.3
AE:NC_024796.2:31322658:31322804:-:XM_009132305.3;XM_033284748.1;XM_033284749.1;XM_033284750.1;XM_033284751.1;XM_033284752.1
AE:NC_024796.2:31322733:31322804:-:XM_009132305.3;XM_033284748.1;XM_033284749.1;XM_033284750.1;XM_033284751.1;XM_033284752.1
AE:NC_024796.2:31343308:31343488:+:XM_033285430.1;XM_033285431.1
AE:NC_024796.2:31343335:31343488:+:XM_033285430.1;XM_033285431.1
AE:NC_024796.2:31389934:31389991:-:XM_009132317.3;XM_009132318.3;XM_033285514.1;XM_033285515.1;XM_033285516.1;XM_033285517.1
AE:NC_024796.2:31389934:31390004:-:XM_009132317.3;XM_009132318.3;XM_033285514.1;XM_033285515.1;XM_033285516.1;XM_033285517.1
AE:NC_024796.2:3188627:3188728:+:XM_009127897.3
AE:NC_024796.2:3188627:3188742:+:XM_009127897.3
AE:NC_024796.2:3271312:3271463:+:XM_009127924.3
AE:NC_024796.2:3271330:3271463:+:XM_009127924.3
AE:NC_024796.2:3791574:3791624:-:XM_009128053.3;XM_009128054.3;XM_033285804.1
AE:NC_024796.2:3791584:3791624:-:XM_009128053.3;XM_009128054.3;XM_033285804.1
AE:NC_024796.2:3792631:3792686:-:XM_009128053.3;XM_009128054.3;XM_033285804.1
AE:NC_024796.2:3792631:3792740:-:XM_009128053.3;XM_009128054.3;XM_033285804.1
AE:NC_024796.2:3832974:3833167:+:XM_009128067.3
AE:NC_024796.2:3832992:3833167:+:XM_009128067.3
AE:NC_024796.2:4207498:4207511:-:XM_009128201.3;XM_009128203.3;XM_009128204.3
AE:NC_024796.2:4207498:4207540:-:XM_009128201.3;XM_009128203.3;XM_009128204.3
AE:NC_024796.2:4313137:4313488:-:XM_009128236.3
AE:NC_024796.2:4313137:4313510:-:XM_009128236.3
AE:NC_024796.2:4342607:4342871:+:XM_009128244.3
AE:NC_024796.2:4342633:4342871:+:XM_009128244.3
AE:NC_024796.2:4589115:4589626:-:XM_009128279.2;XM_033283215.1
AE:NC_024796.2:4589202:4589626:-:XM_009128279.2;XM_033283215.1
AE:NC_024796.2:4985421:4985499:-:XM_033285579.1;XM_033285580.1
AE:NC_024796.2:5122028:5122110:-:XM_009128376.2
AE:NC_024796.2:5122028:5122169:-:XM_009128376.2
AE:NC_024796.2:5194965:5195081:-:XM_009128403.3;XM_009128404.3;XM_009128405.3
AE:NC_024796.2:5267001:5267430:-:XM_009128425.3;XM_009128426.3;XM_009128427.3
AE:NC_024796.2:5267030:5267430:-:XM_009128425.3;XM_009128426.3;XM_009128427.3
AE:NC_024796.2:5333171:5333662:-:XM_009128438.2;XM_009128439.3
AE:NC_024796.2:5333494:5333662:-:XM_009128438.2;XM_009128439.3
AE:NC_024796.2:5507662:5507714:+:XM_009128474.3
AE:NC_024796.2:5679772:5680000:-:XM_009128526.3;XM_009128527.3;XM_009128529.3;XM_033284365.1;XM_033284366.1;XM_033284367.1
AE:NC_024796.2:5679889:5680000:-:XM_009128526.3;XM_009128527.3;XM_009128529.3;XM_033284365.1;XM_033284366.1;XM_033284367.1
AE:NC_024796.2:5680062:5680221:-:XM_009128526.3;XM_009128527.3;XM_009128529.3;XM_033284365.1;XM_033284366.1;XM_033284367.1
AE:NC_024796.2:5680171:5680221:-:XM_009128526.3;XM_009128527.3;XM_009128529.3;XM_033284365.1;XM_033284366.1;XM_033284367.1
AE:NC_024796.2:5809814:5810017:+:XM_009128567.3;XM_009128568.2;XM_009128569.3
AE:NC_024796.2:5809874:5810017:+:XM_009128567.3;XM_009128568.2;XM_009128569.3
AE:NC_024796.2:6579361:6579440:+:XM_009128712.3
AE:NC_024796.2:6793064:6793156:+:XM_009128780.3;XM_033283743.1
AE:NC_024796.2:6793097:6793156:+:XM_009128780.3;XM_033283743.1
AE:NC_024796.2:749487:749609:-:XM_009127317.3;XM_009127318.3;XM_009127319.3;XM_009127320.3;XM_009127321.3;XM_009127322.3;XM_018656825.2;XM_018656826.2;XM_033284971.1;XM_033284972.1;XM_033284973.1;XM_033284974.1;XM_033284975.1
AE:NC_024796.2:749487:749830:-:XM_009127317.3;XM_009127318.3;XM_009127319.3;XM_009127320.3;XM_009127321.3;XM_009127322.3;XM_018656825.2;XM_018656826.2;XM_033284971.1;XM_033284972.1;XM_033284973.1;XM_033284974.1;XM_033284975.1
AE:NC_024796.2:7889059:7889208:-:XM_009128967.3
AE:NC_024796.2:7889059:7889219:-:XM_009128967.3
AE:NC_024796.2:8074350:8074449:-:XM_009128996.3;XM_009128998.3
AE:NC_024796.2:8074350:8074465:-:XM_009128996.3;XM_009128998.3
AE:NC_024796.2:8687498:8687669:+:XM_009129115.3;XM_009129117.3;XM_009129119.3
AE:NC_024796.2:8688177:8688245:+:XM_009129115.3;XM_009129117.3;XM_009129119.3
AE:NC_024796.2:8837532:8837634:+:XM_009129149.3
AE:NC_024796.2:8837557:8837634:+:XM_009129149.3
AE:NC_024796.2:8838514:8838598:+:XM_009129149.3
AE:NC_024796.2:8838534:8838598:+:XM_009129149.3
AE:NC_024796.2:8870477:8870598:+:
AE:NC_024796.2:8870493:8870598:+:
AE:NC_024796.2:9157459:9157736:-:XM_009129234.3;XM_033285004.1
AE:NC_024796.2:9157459:9157768:-:XM_009129234.3;XM_033285004.1
AE:NC_024796.2:9960919:9961046:+:XM_009129336.3;XM_018656200.2
AE:NC_024796.2:9960931:9961046:+:XM_009129336.3;XM_018656200.2
AE:NC_024797.2:10085470:10086100:-:
AE:NC_024797.2:10085470:10086120:-:
AE:NC_024797.2:10299776:10300441:+:XM_009135198.3
AE:NC_024797.2:10299799:10300434:+:XM_009135198.3
AE:NC_024797.2:10431884:10432316:-:XM_009135224.2;XM_018657173.2
AE:NC_024797.2:10432041:10432316:-:XM_009135224.2;XM_018657173.2
AE:NC_024797.2:10506761:10506838:+:XM_009135232.3
AE:NC_024797.2:10506789:10506838:+:XM_009135232.3
AE:NC_024797.2:10589937:10590145:-:XM_009135257.3
AE:NC_024797.2:10589951:10590145:-:XM_009135257.3
AE:NC_024797.2:10606160:10606237:+:XM_009135264.3;XM_033287950.1
AE:NC_024797.2:10606178:10606237:+:XM_009135264.3;XM_033287950.1
AE:NC_024797.2:10666859:10666986:-:
AE:NC_024797.2:10666859:10667311:-:
AE:NC_024797.2:10899964:10900105:-:XM_009135330.3
AE:NC_024797.2:10899964:10900116:-:XM_009135330.3
AE:NC_024797.2:10927908:10928021:-:XM_009135343.3;XM_009135344.3
AE:NC_024797.2:11120426:11120553:-:XM_009135401.3
AE:NC_024797.2:11120426:11120575:-:XM_009135401.3
AE:NC_024797.2:11148151:11148230:-:XM_018658096.2;XM_033289124.1
AE:NC_024797.2:11148151:11148356:-:XM_018658096.2;XM_033289124.1
AE:NC_024797.2:112953:113019:-:XM_009132367.3
AE:NC_024797.2:112953:113038:-:XM_009132367.3
AE:NC_024797.2:11378354:11378613:-:XM_009135476.3;XM_009135477.3
AE:NC_024797.2:11378366:11378613:-:XM_009135476.3;XM_009135477.3
AE:NC_024797.2:118213:118296:-:XM_009132363.3
AE:NC_024797.2:118213:118363:-:XM_009132363.3
AE:NC_024797.2:11829739:11829951:+:XM_009135509.3
AE:NC_024797.2:12063170:12063292:+:XM_009135573.3;XM_033288563.1
AE:NC_024797.2:12063194:12063292:+:XM_009135573.3;XM_033288563.1
AE:NC_024797.2:12657079:12657330:-:XM_009135723.3;XM_018657702.2;XM_033287531.1;XM_033287532.1;XM_033287533.1;XM_033287534.1;XM_033287535.1;XM_033287536.1
AE:NC_024797.2:12657099:12657330:-:XM_009135723.3;XM_018657702.2;XM_033287531.1;XM_033287532.1;XM_033287533.1;XM_033287534.1;XM_033287535.1;XM_033287536.1
AE:NC_024797.2:12693827:12693888:-:
AE:NC_024797.2:12808429:12808551:-:XM_009135768.3;XM_009135769.3
AE:NC_024797.2:12808480:12808551:-:XM_009135768.3;XM_009135769.3
AE:NC_024797.2:13164381:13164440:-:XM_033288831.1;XM_033288832.1;XM_033288833.1
AE:NC_024797.2:13171445:13171706:-:XM_033288832.1;XM_033288837.1
AE:NC_024797.2:13171445:13171726:-:XM_033288832.1;XM_033288837.1
AE:NC_024797.2:13350112:13350224:-:XM_009135903.3;XM_009135904.3;XM_009135905.3
AE:NC_024797.2:13350209:13350224:-:XM_009135903.3;XM_009135904.3;XM_009135905.3
AE:NC_024797.2:13408347:13408906:+:
AE:NC_024797.2:13408973:13409063:+:
AE:NC_024797.2:13408986:13409042:+:
AE:NC_024797.2:13441972:13442093:+:XM_009135934.2
AE:NC_024797.2:13442025:13442093:+:XM_009135934.2
AE:NC_024797.2:14035848:14035918:+:XM_033286218.1;XM_033286220.1;XM_033286221.1
AE:NC_024797.2:14035869:14035918:+:XM_033286218.1;XM_033286220.1;XM_033286221.1
AE:NC_024797.2:14036264:14036565:+:XM_033286218.1;XM_033286219.1;XM_033286220.1;XM_033286221.1
AE:NC_024797.2:14036289:14036565:+:XM_033286218.1;XM_033286219.1;XM_033286220.1;XM_033286221.1
AE:NC_024797.2:14437244:14437313:-:XM_009136142.3;XM_009136143.3;XM_033286160.1;XM_033286161.1
AE:NC_024797.2:14437244:14437332:-:XM_009136142.3;XM_009136143.3;XM_033286160.1;XM_033286161.1
AE:NC_024797.2:1459698:1459747:-:XM_009132785.3;XM_009132786.3;XM_009132787.3;XM_009132788.3;XM_009132789.3;XM_033289037.1;XM_033289038.1
AE:NC_024797.2:1477841:1477984:-:XM_009132792.3
AE:NC_024797.2:1477841:1478011:-:XM_009132792.3
AE:NC_024797.2:14854020:14856424:+:XM_009136228.3;XM_009136229.3
AE:NC_024797.2:14856198:14856424:+:XM_009136228.3;XM_009136229.3
AE:NC_024797.2:14872948:14873099:-:XM_009136233.3;XM_033286185.1
AE:NC_024797.2:14872990:14873099:-:XM_009136233.3;XM_033286185.1
AE:NC_024797.2:14873178:14873533:-:XM_009136233.3;XM_033286185.1
AE:NC_024797.2:14873178:14873565:-:XM_009136233.3;XM_033286185.1
AE:NC_024797.2:14873897:14873919:-:XM_009136233.3;XM_033286185.1
AE:NC_024797.2:14873897:14873959:-:XM_009136233.3;XM_033286185.1
AE:NC_024797.2:1489:1583:-:
AE:NC_024797.2:14943955:14944044:-:XM_009136246.3;XM_033286203.1
AE:NC_024797.2:14943955:14944081:-:XM_009136246.3;XM_033286203.1
AE:NC_024797.2:14946093:14946195:-:XM_033286236.1
AE:NC_024797.2:14946093:14946236:-:XM_033286236.1
AE:NC_024797.2:15046349:15046641:-:XM_009136270.3
AE:NC_024797.2:15046360:15046641:-:XM_009136270.3
AE:NC_024797.2:1523787:1523927:-:XM_009132812.3
AE:NC_024797.2:1523831:1523927:-:XM_009132812.3
AE:NC_024797.2:1523996:1524045:-:XM_009132812.3
AE:NC_024797.2:1523996:1524059:-:XM_009132812.3
AE:NC_024797.2:15252716:15252792:+:XM_009136343.3;XM_009136344.3;XM_009136346.3
AE:NC_024797.2:15252731:15252792:+:XM_009136343.3;XM_009136344.3;XM_009136346.3
AE:NC_024797.2:15266424:15266681:-:XM_018657778.2;XM_033287236.1
AE:NC_024797.2:15266424:15266707:-:XM_018657778.2;XM_033287236.1
AE:NC_024797.2:1530:1583:-:
AE:NC_024797.2:15444919:15445010:+:XM_009136410.3;XM_009136411.3
AE:NC_024797.2:15444919:15445020:+:XM_009136410.3;XM_009136411.3
AE:NC_024797.2:15486415:15486910:-:XM_009136431.3;XM_033286307.1
AE:NC_024797.2:15486415:15486921:-:XM_009136431.3;XM_033286307.1
AE:NC_024797.2:15494277:15494335:-:XM_009136435.3;XM_009136436.3
AE:NC_024797.2:15517039:15517090:-:XM_009136454.3
AE:NC_024797.2:15522883:15523083:-:XM_009136450.3;XM_009136451.3;XM_009136452.3
AE:NC_024797.2:15589726:15589804:-:XM_009136483.3;XM_009136484.3;XM_009136485.3;XM_033286295.1
AE:NC_024797.2:1564745:1564862:+:XM_033286643.1;XM_033286644.1;XM_033286645.1;XM_033286646.1
AE:NC_024797.2:1564828:1564862:+:XM_033286643.1;XM_033286644.1;XM_033286645.1;XM_033286646.1
AE:NC_024797.2:15790994:15791200:+:XM_009136530.3
AE:NC_024797.2:15791031:15791200:+:XM_009136530.3
AE:NC_024797.2:15949417:15949525:+:XM_009136579.3
AE:NC_024797.2:15949417:15949535:+:XM_009136579.3
AE:NC_024797.2:16397767:16397954:+:XM_009136698.3;XM_033287060.1;XM_033287061.1
AE:NC_024797.2:16486707:16487146:-:XM_009136717.3;XM_033288984.1
AE:NC_024797.2:16486707:16487237:-:XM_009136717.3;XM_033288984.1
AE:NC_024797.2:1664:1797:-:
AE:NC_024797.2:1664:1979:-:
AE:NC_024797.2:16813360:16813468:+:XM_009136819.3
AE:NC_024797.2:16813375:16813468:+:XM_009136819.3
AE:NC_024797.2:16866400:16866827:+:XM_033288120.1
AE:NC_024797.2:16866428:16866827:+:XM_033288120.1
AE:NC_024797.2:16868795:16868977:+:XM_033288120.1
AE:NC_024797.2:16868899:16868977:+:XM_033288120.1
AE:NC_024797.2:16904718:16904780:+:XM_009136840.3;XM_009136841.3
AE:NC_024797.2:16904718:16904814:+:XM_009136840.3;XM_009136841.3
AE:NC_024797.2:17004776:17005049:+:XM_009136869.3;XM_018657990.2
AE:NC_024797.2:17004789:17005049:+:XM_009136869.3;XM_018657990.2
AE:NC_024797.2:17127861:17127909:+:
AE:NC_024797.2:17127861:17127978:+:
AE:NC_024797.2:17152360:17152494:+:XM_009136910.3;XM_033286378.1;XM_033286379.1;XM_033286380.1
AE:NC_024797.2:17152386:17152494:+:XM_009136910.3;XM_033286378.1;XM_033286379.1;XM_033286380.1
AE:NC_024797.2:17329787:17329844:+:XM_009136953.3
AE:NC_024797.2:17329787:17329929:+:XM_009136953.3
AE:NC_024797.2:17447474:17447694:-:
AE:NC_024797.2:17447474:17447758:-:
AE:NC_024797.2:17631603:17631684:+:XM_009137033.3
AE:NC_024797.2:17631617:17631684:+:XM_009137033.3
AE:NC_024797.2:17703199:17703939:-:XM_009137052.3
AE:NC_024797.2:17703199:17703954:-:XM_009137052.3
AE:NC_024797.2:17851172:17851224:-:XM_009137087.3
AE:NC_024797.2:17851172:17851240:-:XM_009137087.3
AE:NC_024797.2:17913823:17913853:+:XM_009137118.3;XM_009137119.3;XM_018657645.2
AE:NC_024797.2:17913823:17913869:+:XM_009137118.3;XM_009137119.3;XM_018657645.2
AE:NC_024797.2:18252389:18252689:+:XM_009137192.2;XM_033286818.1
AE:NC_024797.2:18252389:18252724:+:XM_009137192.2;XM_033286818.1
AE:NC_024797.2:18430286:18430436:-:XM_033287908.1;XM_033287909.1;XM_033287910.1;XM_033287911.1
AE:NC_024797.2:18430306:18430436:-:XM_033287908.1;XM_033287909.1;XM_033287910.1;XM_033287911.1
AE:NC_024797.2:18446482:18446558:+:XM_009137220.3
AE:NC_024797.2:18446497:18446558:+:XM_009137220.3
AE:NC_024797.2:1848433:1848520:-:XM_009132917.3;XM_018657468.2
AE:NC_024797.2:1848433:1848543:-:XM_009132917.3;XM_018657468.2
AE:NC_024797.2:1850149:1850176:-:XM_009132917.3;XM_018657468.2
AE:NC_024797.2:1850149:1850316:-:XM_009132917.3;XM_018657468.2
AE:NC_024797.2:18582445:18582636:+:
AE:NC_024797.2:18582445:18582668:+:
AE:NC_024797.2:1879621:1879769:-:XM_009132923.2;XM_018657470.2;XM_033286901.1;XM_033286902.1
AE:NC_024797.2:1879621:1879779:-:XM_009132923.2;XM_018657470.2;XM_033286901.1;XM_033286902.1
AE:NC_024797.2:18810199:18810388:+:XM_009137295.3;XM_009137296.3;XM_033288533.1
AE:NC_024797.2:18810219:18810388:+:XM_009137295.3;XM_009137296.3;XM_033288533.1
AE:NC_024797.2:19605960:19606032:+:XM_009137467.3;XM_009137468.3;XM_009137469.3;XM_009137470.3;XM_033287009.1;XM_033287010.1;XM_033287011.1;XM_033287013.1
AE:NC_024797.2:19743398:19743623:+:XM_033288362.1
AE:NC_024797.2:19743530:19743623:+:XM_033288362.1
AE:NC_024797.2:19743530:19744162:+:XM_033288362.1
AE:NC_024797.2:19743949:19744162:+:XM_033288362.1
AE:NC_024797.2:19744017:19744162:+:XM_033288362.1
AE:NC_024797.2:2048032:2048180:+:XM_009132964.3;XM_009132965.3;XM_018658095.2
AE:NC_024797.2:2048032:2048199:+:XM_009132964.3;XM_009132965.3;XM_018658095.2
AE:NC_024797.2:21004749:21005032:-:XM_009137903.3
AE:NC_024797.2:21004749:21005057:-:XM_009137903.3
AE:NC_024797.2:2124382:2124437:-:XM_009132989.2;XM_009132990.2;XM_009132991.2
AE:NC_024797.2:21339424:21339547:+:NM_001302002.1;XM_009137986.3;XM_009137987.3;XM_033286078.1;XM_033286079.1
AE:NC_024797.2:21339424:21339574:+:NM_001302002.1;XM_009137986.3;XM_009137987.3;XM_033286078.1;XM_033286079.1
AE:NC_024797.2:21362837:21362946:+:XM_009137995.3
AE:NC_024797.2:21362837:21363000:+:XM_009137995.3
AE:NC_024797.2:21558872:21559081:+:XM_009138031.3;XM_009138032.3
AE:NC_024797.2:21558878:21559113:+:XM_009138031.3;XM_009138032.3
AE:NC_024797.2:22349345:22349879:+:XM_009138193.3;XM_009138194.3
AE:NC_024797.2:22349359:22349879:+:XM_009138193.3;XM_009138194.3
AE:NC_024797.2:22350328:22350509:+:XM_009138193.3;XM_009138194.3
AE:NC_024797.2:22350351:22350509:+:XM_009138193.3;XM_009138194.3
AE:NC_024797.2:22511034:22511262:+:XM_009138241.3;XM_009138242.3;XM_009138243.3
AE:NC_024797.2:22511125:22511262:+:XM_009138241.3;XM_009138242.3;XM_009138243.3
AE:NC_024797.2:23206667:23206789:-:XM_009138402.3;XM_018657872.2;XM_018657873.2;XM_033288895.1;XM_033288896.1
AE:NC_024797.2:23206667:23206855:-:XM_009138402.3;XM_018657872.2;XM_018657873.2;XM_033288895.1;XM_033288896.1
AE:NC_024797.2:23240032:23240128:-:XM_009138415.3;XM_033288887.1;XM_033288888.1
AE:NC_024797.2:23240032:23240146:-:XM_009138415.3;XM_033288887.1;XM_033288888.1
AE:NC_024797.2:23552275:23552481:-:XM_018658072.2
AE:NC_024797.2:23552275:23552496:-:XM_018658072.2
AE:NC_024797.2:23707620:23707656:-:XM_009138515.3;XM_009138516.3
AE:NC_024797.2:23707637:23707656:-:XM_009138515.3;XM_009138516.3
AE:NC_024797.2:23741143:23741218:-:
AE:NC_024797.2:24108704:24108980:-:XM_009138618.3
AE:NC_024797.2:24108704:24109000:-:XM_009138618.3
AE:NC_024797.2:24333138:24333249:-:XM_009138656.3
AE:NC_024797.2:24333138:24333260:-:XM_009138656.3
AE:NC_024797.2:24500150:24500315:+:XM_009138870.2;XM_033288426.1;XM_033288427.1
AE:NC_024797.2:24500160:24500315:+:XM_009138870.2;XM_033288426.1;XM_033288427.1
AE:NC_024797.2:24856123:24856185:+:XM_033289006.1;XM_033289007.1
AE:NC_024797.2:24856139:24856185:+:XM_033289006.1;XM_033289007.1
AE:NC_024797.2:25613912:25614002:-:XM_033287406.1
AE:NC_024797.2:25613932:25614002:-:XM_033287406.1
AE:NC_024797.2:25735901:25735956:-:XM_018657953.2
AE:NC_024797.2:25735901:25736008:-:XM_018657953.2
AE:NC_024797.2:25996153:25996355:-:XM_009139055.3
AE:NC_024797.2:25996153:25996371:-:XM_009139055.3
AE:NC_024797.2:2640362:2640461:-:
AE:NC_024797.2:2640362:2640533:-:
AE:NC_024797.2:26789861:26790028:-:XM_033287897.1
AE:NC_024797.2:26789861:26790259:-:XM_033287897.1;XM_033287898.1
AE:NC_024797.2:26813783:26814586:+:
AE:NC_024797.2:26927349:26927492:+:XM_009139233.3
AE:NC_024797.2:26927365:26927492:+:XM_009139233.3
AE:NC_024797.2:27267432:27267585:+:XM_009139296.3;XM_033287072.1;XM_033287073.1;XM_033287074.1
AE:NC_024797.2:27267432:27267625:+:XM_009139296.3;XM_033287072.1;XM_033287073.1;XM_033287074.1
AE:NC_024797.2:27335992:27336071:+:XM_009139311.2
AE:NC_024797.2:27336005:27336071:+:XM_009139311.2
AE:NC_024797.2:28054767:28054922:-:XM_009139506.3
AE:NC_024797.2:28054767:28054932:-:XM_009139506.3
AE:NC_024797.2:28161592:28161918:+:XM_009139522.3
AE:NC_024797.2:28161663:28161918:+:XM_009139522.3
AE:NC_024797.2:2861498:2861645:+:XM_018657446.2;XM_018657447.2
AE:NC_024797.2:2861560:2861645:+:XM_018657446.2;XM_018657447.2
AE:NC_024797.2:28947686:28947782:+:XM_009139641.3
AE:NC_024797.2:28947725:28947782:+:XM_009139641.3
AE:NC_024797.2:28953482:28953820:-:XM_033287201.1
AE:NC_024797.2:28953493:28953820:-:XM_033287201.1
AE:NC_024797.2:28955748:28955954:-:XM_033287201.1
AE:NC_024797.2:28955748:28955977:-:XM_033287201.1
AE:NC_024797.2:29222334:29222443:-:XM_009139680.2
AE:NC_024797.2:29222334:29222457:-:XM_009139680.2
AE:NC_024797.2:294607:294943:-:XM_009132451.3
AE:NC_024797.2:294632:294943:-:XM_009132451.3
AE:NC_024797.2:29549048:29549228:+:XM_009139736.3;XM_009139737.3;XM_033288603.1;XM_033288604.1
AE:NC_024797.2:29549094:29549228:+:XM_009139736.3;XM_009139737.3;XM_033288603.1;XM_033288604.1
AE:NC_024797.2:29662150:29662261:+:XM_033288590.1
AE:NC_024797.2:29662193:29662261:+:XM_033288590.1
AE:NC_024797.2:2984896:2984977:+:XM_009133227.3;XM_009133228.3;XM_018657449.2;XM_033287568.1;XM_033287569.1;XM_033287570.1;XM_033287571.1;XM_033287572.1;XM_033287573.1
AE:NC_024797.2:2984896:2985046:+:XM_009133227.3;XM_009133228.3;XM_018657449.2;XM_033287568.1;XM_033287569.1;XM_033287570.1;XM_033287571.1;XM_033287572.1;XM_033287573.1
AE:NC_024797.2:30300334:30301431:+:XM_018656994.2;XM_033286717.1
AE:NC_024797.2:30300362:30301431:+:XM_018656994.2;XM_033286717.1
AE:NC_024797.2:30725578:30725753:+:
AE:NC_024797.2:30725744:30725753:+:
AE:NC_024797.2:31029107:31029236:+:
AE:NC_024797.2:31029107:31029469:+:
AE:NC_024797.2:31029139:31029236:+:
AE:NC_024797.2:31029144:31029236:+:
AE:NC_024797.2:31090089:31090204:-:XM_009140023.3
AE:NC_024797.2:31194353:31195084:-:XM_009140054.2;XM_018658034.2;XM_033288383.1;XM_033288384.1;XM_033288385.1
AE:NC_024797.2:31194353:31195191:-:XM_009140054.2;XM_018658034.2;XM_033288383.1;XM_033288384.1;XM_033288385.1
AE:NC_024797.2:31246573:31246648:+:XM_009140064.3;XM_009140065.3;XM_009140066.3
AE:NC_024797.2:31246627:31246648:+:XM_009140064.3;XM_009140065.3;XM_009140066.3
AE:NC_024797.2:31256842:31256991:+:XM_033286877.1;XM_033286879.1;XM_033286882.1;XM_033286883.1;XM_033286884.1
AE:NC_024797.2:31256930:31256991:+:XM_033286877.1;XM_033286879.1;XM_033286882.1;XM_033286883.1;XM_033286884.1
AE:NC_024797.2:31758137:31758228:-:XM_009140146.3
AE:NC_024797.2:31758174:31758228:-:XM_009140146.3
AE:NC_024797.2:31979714:31980009:-:XM_009140190.3;XM_033288599.1;XM_033288600.1;XM_033288601.1
AE:NC_024797.2:31979731:31980009:-:XM_009140190.3;XM_033288599.1;XM_033288600.1;XM_033288601.1
AE:NC_024797.2:32391636:32391762:-:
AE:NC_024797.2:32391636:32391781:-:
AE:NC_024797.2:32993578:32995606:+:XM_009140312.3;XM_033287733.1;XM_033287734.1
AE:NC_024797.2:32994269:32995606:+:XM_009140312.3;XM_033287733.1;XM_033287734.1
AE:NC_024797.2:33180708:33180969:-:XM_009140325.3;XM_009140326.3
AE:NC_024797.2:33180732:33180969:-:XM_009140325.3;XM_009140326.3
AE:NC_024797.2:33387954:33388086:+:
AE:NC_024797.2:34084:34152:+:XM_018657693.2;XM_018657694.2;XM_018657695.2;XM_018657696.2;XM_018657697.2;XM_018657698.2
AE:NC_024797.2:34096:34152:+:XM_018657693.2;XM_018657694.2;XM_018657695.2;XM_018657696.2;XM_018657697.2;XM_018657698.2
AE:NC_024797.2:34953901:34953971:+:XM_033288232.1;XM_033288233.1;XM_033288234.1
AE:NC_024797.2:34982488:34982593:+:XM_033288221.1
AE:NC_024797.2:35059945:35060071:-:
AE:NC_024797.2:36317526:36317986:-:
AE:NC_024797.2:3649275:3649407:+:XM_009133406.3
AE:NC_024797.2:3649308:3649407:+:XM_009133406.3
AE:NC_024797.2:36500154:36500876:+:XM_033287679.1;XM_033287680.1
AE:NC_024797.2:36500154:36500890:+:XM_033287679.1;XM_033287680.1
AE:NC_024797.2:37336380:37338516:+:
AE:NC_024797.2:37336851:37338516:+:
AE:NC_024797.2:3895915:3896021:+:XM_009133486.3
AE:NC_024797.2:3895933:3896021:+:XM_009133486.3
AE:NC_024797.2:3977471:3977620:+:XM_009133507.3
AE:NC_024797.2:3977585:3977620:+:XM_009133507.3
AE:NC_024797.2:4014629:4014841:-:XM_033286091.1
AE:NC_024797.2:4014629:4014925:-:XM_033286091.1
AE:NC_024797.2:4347170:4347414:-:XM_009133605.3;XM_009133606.3
AE:NC_024797.2:4347170:4347430:-:XM_009133605.3;XM_009133606.3
AE:NC_024797.2:441476:441983:-:XM_009132491.3;XM_009132492.3;XM_009132493.3
AE:NC_024797.2:441476:441996:-:XM_009132491.3;XM_009132492.3;XM_009132493.3
AE:NC_024797.2:4423363:4423419:+:XM_009133625.3;XM_009133627.3;XM_033288766.1
AE:NC_024797.2:4423363:4423437:+:XM_009133625.3;XM_009133627.3;XM_033288766.1
AE:NC_024797.2:4535188:4535318:+:XM_009133649.3
AE:NC_024797.2:4535188:4535435:+:XM_009133649.3
AE:NC_024797.2:4535512:4535553:+:XM_009133649.3
AE:NC_024797.2:4535537:4535553:+:XM_009133649.3
AE:NC_024797.2:4763760:4763935:+:
AE:NC_024797.2:4763760:4763958:+:
AE:NC_024797.2:5092666:5092687:+:XM_009133799.3;XM_009133800.3;XM_018657947.2
AE:NC_024797.2:5092666:5092700:+:XM_009133799.3;XM_009133800.3;XM_018657947.2
AE:NC_024797.2:5136997:5137145:-:XM_009133811.2;XM_009133812.2;XM_009133813.3;XM_033288658.1;XM_033288659.1;XM_033288660.1;XM_033288661.1;XM_033288662.1
AE:NC_024797.2:5137078:5137123:-:XM_009133811.2;XM_009133812.2;XM_009133813.3;XM_033288658.1;XM_033288659.1;XM_033288660.1;XM_033288661.1;XM_033288662.1
AE:NC_024797.2:5137078:5137145:-:XM_009133811.2;XM_009133812.2;XM_009133813.3;XM_033288658.1;XM_033288659.1;XM_033288660.1;XM_033288661.1;XM_033288662.1
AE:NC_024797.2:5252993:5253085:-:XM_033288683.1
AE:NC_024797.2:5525978:5526066:-:XM_009133935.3
AE:NC_024797.2:5525978:5526077:-:XM_009133935.3
AE:NC_024797.2:5619940:5620056:-:XM_009134054.3;XM_033288692.1
AE:NC_024797.2:5619940:5620105:-:XM_009134054.3;XM_033288692.1
AE:NC_024797.2:5768420:5768519:+:XM_009134105.3
AE:NC_024797.2:5768452:5768519:+:XM_009134105.3
AE:NC_024797.2:5782502:5782582:-:XM_009134109.3;XM_009134110.3;XM_033288653.1;XM_033288654.1;XM_033288655.1
AE:NC_024797.2:5782502:5782630:-:XM_009134109.3;XM_009134110.3;XM_033288653.1;XM_033288654.1;XM_033288655.1
AE:NC_024797.2:5804839:5804886:+:
AE:NC_024797.2:5804839:5804922:+:
AE:NC_024797.2:6525889:6526484:+:XM_009134249.3
AE:NC_024797.2:6526422:6526484:+:XM_009134249.3
AE:NC_024797.2:6736033:6736182:+:XM_009134302.3
AE:NC_024797.2:6736033:6736331:+:XM_009134302.3
AE:NC_024797.2:6736594:6736761:+:XM_009134302.3
AE:NC_024797.2:6780762:6780874:-:XM_009134314.3;XM_009134315.3;XM_009134316.3;XM_009134318.3;XM_009134319.3;XM_009134320.3;XM_033288194.1;XM_033288195.1
AE:NC_024797.2:6780762:6781308:-:XM_009134314.3;XM_009134315.3;XM_009134316.3;XM_009134318.3;XM_009134319.3;XM_009134320.3;XM_033288194.1;XM_033288195.1
AE:NC_024797.2:6781048:6781670:-:XM_009134314.3;XM_009134315.3;XM_009134316.3;XM_009134318.3;XM_009134319.3;XM_009134320.3;XM_033288194.1;XM_033288195.1
AE:NC_024797.2:6781565:6781670:-:XM_009134314.3;XM_009134315.3;XM_009134316.3;XM_009134318.3;XM_009134319.3;XM_009134320.3;XM_033288194.1;XM_033288195.1
AE:NC_024797.2:6871375:6871617:+:XM_033288856.1;XM_033288857.1;XM_033288858.1;XM_033288859.1
AE:NC_024797.2:6973789:6973895:+:XM_009134373.3;XM_009134374.2;XM_009134375.2
AE:NC_024797.2:6973808:6973895:+:XM_009134373.3;XM_009134374.2;XM_009134375.2
AE:NC_024797.2:7182853:7182913:+:XM_009134430.3;XM_033288803.1;XM_033288804.1;XM_033288805.1;XM_033288806.1;XM_033288807.1;XM_033288808.1;XM_033288809.1;XM_033288810.1;XM_033288811.1
AE:NC_024797.2:7182853:7183024:+:XM_009134430.3;XM_033288803.1;XM_033288804.1;XM_033288805.1;XM_033288806.1;XM_033288807.1;XM_033288808.1;XM_033288809.1;XM_033288810.1;XM_033288811.1
AE:NC_024797.2:741204:741268:-:XM_009132576.2;XM_009132577.2
AE:NC_024797.2:741204:741331:-:XM_009132576.2;XM_009132577.2
AE:NC_024797.2:7727578:7727768:+:XM_009134531.3
AE:NC_024797.2:7727578:7727781:+:XM_009134531.3
AE:NC_024797.2:7776373:7776502:+:XM_009134548.3
AE:NC_024797.2:7776407:7776502:+:XM_009134548.3
AE:NC_024797.2:8165143:8165297:-:XM_009134651.3;XM_033288408.1;XM_033288409.1;XM_033288410.1
AE:NC_024797.2:8165143:8165360:-:XM_009134651.3;XM_033288408.1;XM_033288409.1;XM_033288410.1
AE:NC_024797.2:8247598:8247992:+:XM_009134675.3;XM_009134676.3;XM_009134677.3;XM_009134679.3
AE:NC_024797.2:9298781:9298890:-:XM_009134946.3
AE:NC_024797.2:9298781:9298900:-:XM_009134946.3
AE:NC_024797.2:9397051:9397135:+:XM_009134969.3;XM_009134970.3;XM_033288801.1
AE:NC_024797.2:9397051:9397150:+:XM_009134969.3;XM_009134970.3;XM_033288801.1
AE:NC_024797.2:9470797:9470906:+:XM_009134985.3
AE:NC_024797.2:9648500:9648584:-:XM_009135023.3
AE:NC_024797.2:9648500:9648616:-:XM_009135023.3
AE:NC_024797.2:9708158:9708348:+:XM_009135049.3
AE:NC_024797.2:9708158:9708376:+:XM_009135049.3
AE:NC_024797.2:9727635:9727906:+:XM_009135056.3
AE:NC_024797.2:9727647:9727906:+:XM_009135056.3
AE:NC_024797.2:9737012:9737076:+:XM_009135061.3;XM_033287799.1;XM_033287800.1
AE:NC_024797.2:9737012:9737139:+:XM_009135061.3;XM_033287799.1;XM_033287800.1
AE:NC_024797.2:9968606:9968746:-:XM_009135120.3;XM_033288518.1
AE:NC_024797.2:9968606:9968781:-:XM_009135120.3;XM_033288518.1
AE:NC_024798.2:10040383:10040682:-:
AE:NC_024798.2:10040601:10040659:-:
AE:NC_024798.2:10040601:10040682:-:
AE:NC_024798.2:10040601:10041117:-:
AE:NC_024798.2:11341892:11341944:-:XM_009141903.3;XM_009141904.3;XM_018658682.2
AE:NC_024798.2:11341892:11341991:-:XM_009141903.3;XM_009141904.3;XM_018658682.2
AE:NC_024798.2:11693463:11693648:-:XM_009141985.3;XM_009141986.3
AE:NC_024798.2:12036883:12037265:+:XM_009142048.3;XM_033289512.1
AE:NC_024798.2:12036883:12037302:+:XM_009142048.3;XM_033289512.1
AE:NC_024798.2:12129032:12129212:+:XM_009142059.3;XM_033289474.1
AE:NC_024798.2:12129072:12129212:+:XM_009142059.3;XM_033289474.1
AE:NC_024798.2:12166891:12167098:+:
AE:NC_024798.2:12166970:12167098:+:
AE:NC_024798.2:12180225:12180277:+:XM_009142067.3;XM_009142068.3
AE:NC_024798.2:12180225:12180395:+:XM_009142067.3;XM_009142068.3
AE:NC_024798.2:12397796:12398316:-:XM_009142101.3;XM_009142102.3;XM_009142103.3;XM_033289468.1
AE:NC_024798.2:12397796:12398328:-:XM_009142101.3;XM_009142102.3;XM_009142103.3;XM_033289468.1
AE:NC_024798.2:12459007:12459368:-:XM_009142105.3
AE:NC_024798.2:12459071:12459368:-:XM_009142105.3
AE:NC_024798.2:12582743:12582814:-:XM_033289496.1;XM_033289497.1;XM_033289498.1;XM_033289499.1;XM_033289500.1
AE:NC_024798.2:13306205:13306315:+:XM_009142240.3;XM_009142241.3;XM_009142242.3;XM_009142243.3;XM_033289569.1
AE:NC_024798.2:13306268:13306315:+:XM_009142240.3;XM_009142241.3;XM_009142242.3;XM_009142243.3;XM_033289569.1
AE:NC_024798.2:13309045:13309206:+:XM_009142240.3;XM_009142241.3;XM_009142242.3;XM_009142243.3;XM_033289569.1
AE:NC_024798.2:13309079:13309206:+:XM_009142240.3;XM_009142241.3;XM_009142242.3;XM_009142243.3;XM_033289569.1
AE:NC_024798.2:1350682:1351193:+:XM_033290300.1
AE:NC_024798.2:13672829:13672908:+:XM_009142303.3;XM_009142304.3
AE:NC_024798.2:1494062:1494100:-:XM_009140679.3;XM_033289914.1
AE:NC_024798.2:1494062:1494250:-:XM_009140679.3;XM_033289914.1
AE:NC_024798.2:15401464:15401651:-:XM_009142675.3
AE:NC_024798.2:15401481:15401651:-:XM_009142675.3
AE:NC_024798.2:1609099:1609249:-:XM_009140692.3
AE:NC_024798.2:1609131:1609249:-:XM_009140692.3
AE:NC_024798.2:16342201:16342316:-:XM_009142845.3
AE:NC_024798.2:16342201:16342338:-:XM_009142845.3
AE:NC_024798.2:1637570:1638124:-:
AE:NC_024798.2:16510396:16510515:-:XM_009142877.3
AE:NC_024798.2:16510435:16510515:-:XM_009142877.3
AE:NC_024798.2:16958359:16958468:-:XM_009142946.3;XM_009142947.3
AE:NC_024798.2:16959069:16959123:-:XM_009142946.3;XM_009142947.3
AE:NC_024798.2:16959069:16959172:-:XM_009142946.3;XM_009142947.3
AE:NC_024798.2:17052015:17052055:+:XM_009142963.3
AE:NC_024798.2:17052015:17052068:+:XM_009142963.3
AE:NC_024798.2:17148863:17149178:-:XM_009142994.3;XM_018658692.2;XM_018658693.2;XM_033290379.1
AE:NC_024798.2:17148885:17149178:-:XM_009142994.3;XM_018658692.2;XM_018658693.2;XM_033290379.1
AE:NC_024798.2:18126911:18127216:-:XM_009143252.3;XM_009143253.3
AE:NC_024798.2:18126911:18127228:-:XM_009143252.3;XM_009143253.3
AE:NC_024798.2:18335467:18337067:+:XM_033290396.1;XM_033290397.1;XM_033290398.1
AE:NC_024798.2:18335478:18337067:+:XM_033290396.1;XM_033290397.1;XM_033290398.1
AE:NC_024798.2:18491730:18491814:+:XM_033290216.1;XM_033290217.1;XM_033290218.1;XM_033290219.1;XM_033290220.1
AE:NC_024798.2:18491762:18491814:+:XM_033290216.1;XM_033290217.1;XM_033290218.1;XM_033290219.1;XM_033290220.1
AE:NC_024798.2:18759121:18761382:-:XM_009143387.3;XM_018658676.2;XM_033289983.1
AE:NC_024798.2:18759895:18761382:-:XM_009143387.3;XM_018658676.2;XM_033289983.1
AE:NC_024798.2:18760477:18761382:-:XM_009143387.3;XM_018658676.2;XM_033289983.1
AE:NC_024798.2:18760971:18761382:-:
AE:NC_024798.2:18760971:18761504:-:
AE:NC_024798.2:18929500:18929632:+:
AE:NC_024798.2:18929543:18929632:+:
AE:NC_024798.2:19317218:19317514:-:XM_009143874.3
AE:NC_024798.2:19317411:19317514:-:XM_009143874.3
AE:NC_024798.2:19317411:19317521:-:XM_009143874.3
AE:NC_024798.2:19370039:19370231:-:XM_009143528.3;XM_009143529.3;XM_009143531.3;XM_009143532.3
AE:NC_024798.2:19370039:19370438:-:XM_009143528.3;XM_009143529.3;XM_009143531.3;XM_009143532.3
AE:NC_024798.2:19370039:19370444:-:XM_009143528.3;XM_009143529.3;XM_009143531.3;XM_009143532.3
AE:NC_024798.2:19401981:19402274:+:
AE:NC_024798.2:19401981:19402324:+:
AE:NC_024798.2:19402201:19402274:+:
AE:NC_024798.2:19402201:19402324:+:
AE:NC_024798.2:19402561:19402685:+:
AE:NC_024798.2:20094821:20095104:+:XM_009143686.3
AE:NC_024798.2:20094832:20095104:+:XM_009143686.3
AE:NC_024798.2:20165942:20166014:+:XM_009143705.3;XM_009143706.3;XM_009143707.3
AE:NC_024798.2:20189585:20191287:+:XM_009143718.3;XM_009143719.3;XM_009143720.3;XM_033289961.1
AE:NC_024798.2:20199669:20199710:+:XM_033289952.1;XM_033289953.1;XM_033289954.1;XM_033289955.1
AE:NC_024798.2:20199669:20200146:+:XM_033289952.1;XM_033289953.1;XM_033289954.1;XM_033289955.1
AE:NC_024798.2:20199741:20200146:+:XM_033289952.1;XM_033289953.1;XM_033289954.1;XM_033289955.1
AE:NC_024798.2:20372216:20372595:+:XM_033290253.1;XM_033290254.1;XM_033290255.1;XM_033290256.1;XM_033290257.1;XM_033290258.1;XM_033290259.1;XM_033290260.1;XM_033290261.1;XM_033290262.1;XM_033290263.1;XM_033290264.1;XM_033290265.1;XM_033290266.1;XM_033290267.1;XM_033290268.1;XM_033290269.1;XM_033290270.1;XM_033290271.1;XM_033290272.1;XM_033290273.1;XM_033290274.1;XM_033290275.1;XM_033290276.1;XM_0…
AE:NC_024798.2:20372254:20372595:+:XM_033290253.1;XM_033290254.1;XM_033290255.1;XM_033290256.1;XM_033290257.1;XM_033290258.1;XM_033290259.1;XM_033290260.1;XM_033290261.1;XM_033290262.1;XM_033290263.1;XM_033290264.1;XM_033290265.1;XM_033290266.1;XM_033290267.1;XM_033290268.1;XM_033290269.1;XM_033290270.1;XM_033290271.1;XM_033290272.1;XM_033290273.1;XM_033290274.1;XM_033290275.1;XM_033290276.1;XM_0…
AE:NC_024798.2:20403736:20403896:-:XM_009143763.3;XM_009143764.3;XM_018658553.2
AE:NC_024798.2:20403747:20403896:-:XM_009143763.3;XM_009143764.3;XM_018658553.2
AE:NC_024798.2:20405836:20405956:-:XM_009143763.3;XM_009143764.3;XM_018658553.2
AE:NC_024798.2:20405841:20405956:-:XM_009143763.3;XM_009143764.3;XM_018658553.2
AE:NC_024798.2:20405854:20405956:-:XM_009143763.3;XM_009143764.3;XM_018658553.2
AE:NC_024798.2:20500884:20501994:+:XM_009143791.3;XM_009143793.3
AE:NC_024798.2:20501045:20501994:+:XM_009143791.3;XM_009143793.3
AE:NC_024798.2:20502512:20502734:+:XM_009143795.3;XM_009143796.3;XM_009143797.3
AE:NC_024798.2:20502512:20502952:+:XM_009143795.3;XM_009143796.3;XM_009143797.3
AE:NC_024798.2:20535387:20536114:+:XM_009143806.3;XM_009143807.3;XM_033289777.1
AE:NC_024798.2:20855414:20856922:-:XM_009144040.3
AE:NC_024798.2:20855606:20856922:-:XM_009144040.3
AE:NC_024798.2:20902073:20902129:-:XM_009143912.3;XM_018658206.2
AE:NC_024798.2:20902073:20902145:-:XM_009143912.3;XM_018658206.2
AE:NC_024798.2:3386786:3386873:+:XM_009140968.3;XM_018658649.2;XM_033290617.1
AE:NC_024798.2:3386815:3386873:+:XM_009140968.3;XM_018658649.2;XM_033290617.1
AE:NC_024798.2:3404920:3405002:+:XM_009140971.3;XM_033290617.1;XM_033290623.1
AE:NC_024798.2:3404940:3405002:+:XM_009140971.3;XM_033290617.1;XM_033290623.1
AE:NC_024798.2:3550047:3550342:+:XM_009140988.3;XM_018658542.2;XM_033289538.1
AE:NC_024798.2:3550047:3551142:+:XM_009140988.3;XM_018658542.2;XM_033289538.1
AE:NC_024798.2:3885215:3885241:-:XM_009141038.3;XM_009141040.3
AE:NC_024798.2:3885215:3885288:-:XM_009141038.3;XM_009141040.3
AE:NC_024798.2:4272327:4272454:-:XM_009141185.2
AE:NC_024798.2:4272327:4272497:-:XM_009141185.2
AE:NC_024798.2:4441056:4441145:+:XM_009150500.3;XM_033289972.1
AE:NC_024798.2:4441096:4441145:+:XM_009150500.3;XM_033289972.1
AE:NC_024798.2:4442809:4444501:-:XM_018659759.2;XM_033289970.1;XM_033289971.1
AE:NC_024798.2:4442809:4444648:-:XM_018659759.2;XM_033289970.1;XM_033289971.1
AE:NC_024798.2:4529871:4529904:-:XM_009150495.3
AE:NC_024798.2:4648150:4648215:-:XM_033290868.1
AE:NC_024798.2:4648150:4648235:-:XM_033290868.1
AE:NC_024798.2:467174:467349:+:
AE:NC_024798.2:467297:467349:+:
AE:NC_024798.2:467324:467349:+:
AE:NC_024798.2:4833935:4834015:-:XM_009141218.3;XM_018658665.2
AE:NC_024798.2:4833935:4834040:-:XM_009141218.3;XM_018658665.2
AE:NC_024798.2:5043836:5044132:-:
AE:NC_024798.2:5043836:5044261:-:
AE:NC_024798.2:5044017:5044239:-:
AE:NC_024798.2:5205872:5206563:-:
AE:NC_024798.2:5205947:5206049:-:
AE:NC_024798.2:5206438:5206563:-:
AE:NC_024798.2:5382883:5383007:+:XM_009141280.3;XM_009141281.3;XM_009141282.3;XM_033290719.1
AE:NC_024798.2:5382904:5383007:+:XM_009141280.3;XM_009141281.3;XM_009141282.3;XM_033290719.1
AE:NC_024798.2:5384582:5384649:+:XM_009141280.3;XM_009141281.3;XM_009141282.3;XM_033290719.1
AE:NC_024798.2:5384592:5384649:+:XM_009141280.3;XM_009141281.3;XM_009141282.3;XM_033290719.1
AE:NC_024798.2:5929875:5930187:+:XM_009141356.3
AE:NC_024798.2:5929887:5930187:+:XM_009141356.3
AE:NC_024798.2:6393945:6394082:-:XM_009141443.3;XM_018658164.2;XM_033289977.1
AE:NC_024798.2:6393977:6394082:-:XM_009141443.3;XM_018658164.2;XM_033289977.1
AE:NC_024798.2:7726728:7726818:-:XM_009125986.3
AE:NC_024798.2:7726728:7726885:-:XM_009125986.3
AE:NC_024798.2:786563:787519:+:XM_033290810.1
AE:NC_024798.2:786587:787519:+:XM_033290810.1
AE:NC_024798.2:797531:797676:-:XM_009140529.3
AE:NC_024798.2:797531:797698:-:XM_009140529.3
AE:NC_024798.2:8164271:8164521:-:
AE:NC_024798.2:8164271:8164537:-:
AE:NC_024798.2:8498361:8498454:+:XM_009141506.3
AE:NC_024798.2:8498400:8498454:+:XM_009141506.3
AE:NC_024798.2:8806913:8807040:+:XM_009141547.3
AE:NC_024798.2:8806913:8807129:+:XM_009141547.3
AE:NC_024798.2:889697:889849:-:XM_009140551.3;XM_009140552.3
AE:NC_024798.2:889799:889849:-:XM_009140551.3;XM_009140552.3
AE:NC_024798.2:9718544:9718968:-:XM_009141683.3;XM_009141684.3;XM_033289885.1;XM_033289886.1;XM_033289887.1;XM_033289888.1
AE:NC_024798.2:9718544:9718982:-:XM_009141683.3;XM_009141684.3;XM_033289885.1;XM_033289886.1;XM_033289887.1;XM_033289888.1
AE:NC_024798.2:9881876:9882009:-:XM_009141710.3;XM_009141711.3
AE:NC_024798.2:9881876:9882055:-:XM_009141710.3;XM_009141711.3
AE:NC_024798.2:9984830:9984914:-:XM_009141733.3;XM_033289805.1;XM_033289806.1
AE:NC_024798.2:9984830:9984943:-:XM_009141733.3;XM_033289805.1;XM_033289806.1
AE:NC_024799.2:10134554:10134599:+:XM_009146519.3
AE:NC_024799.2:10134554:10134614:+:XM_009146519.3
AE:NC_024799.2:10141043:10141521:-:
AE:NC_024799.2:10141043:10141674:-:
AE:NC_024799.2:10141631:10141639:-:
AE:NC_024799.2:10141631:10141674:-:
AE:NC_024799.2:10651287:10651427:+:XM_009146576.3
AE:NC_024799.2:10651314:10651427:+:XM_009146576.3
AE:NC_024799.2:10748428:10748475:-:XM_009146593.3;XM_033290970.1;XM_033290971.1;XM_033290972.1;XM_033290973.1
AE:NC_024799.2:10748440:10748475:-:XM_009146593.3;XM_033290970.1;XM_033290971.1;XM_033290972.1;XM_033290973.1
AE:NC_024799.2:11307337:11307624:+:XM_009146655.2
AE:NC_024799.2:11307373:11307624:+:XM_009146655.2
AE:NC_024799.2:11591890:11592013:-:XM_009146682.2
AE:NC_024799.2:11591890:11592036:-:XM_009146682.2
AE:NC_024799.2:11597590:11597733:-:XM_009146682.2
AE:NC_024799.2:11597590:11597764:-:XM_009146682.2
AE:NC_024799.2:11884494:11885500:+:
AE:NC_024799.2:11884861:11885500:+:
AE:NC_024799.2:11960608:11960820:-:XM_009146708.3;XM_009146710.3;XM_009146711.3;XM_033291917.1;XM_033291918.1
AE:NC_024799.2:11960608:11960830:-:XM_009146708.3;XM_009146710.3;XM_009146711.3;XM_033291917.1;XM_033291918.1
AE:NC_024799.2:12757555:12757652:-:XM_009146731.3;XM_009146732.3;XM_009146733.3
AE:NC_024799.2:12757555:12757669:-:XM_009146731.3;XM_009146732.3;XM_009146733.3
AE:NC_024799.2:1305698:1305776:+:XM_009144503.3;XM_009144504.3
AE:NC_024799.2:1305708:1305776:+:XM_009144503.3;XM_009144504.3
AE:NC_024799.2:14067827:14068892:-:XM_009146813.3;XM_009146814.3;XM_018659160.2
AE:NC_024799.2:14067827:14069055:-:XM_009146813.3;XM_009146814.3;XM_018659160.2
AE:NC_024799.2:15423099:15423164:+:
AE:NC_024799.2:15423099:15423348:+:
AE:NC_024799.2:15645135:15645266:+:XM_018659358.2
AE:NC_024799.2:15645152:15645266:+:XM_018659358.2
AE:NC_024799.2:15719070:15719760:-:
AE:NC_024799.2:15719196:15719763:-:
AE:NC_024799.2:15933669:15933785:-:XM_009146896.3
AE:NC_024799.2:15933669:15933809:-:XM_009146896.3
AE:NC_024799.2:15963539:15963816:-:XM_009146897.3
AE:NC_024799.2:15963553:15963816:-:XM_009146897.3
AE:NC_024799.2:16306524:16306698:+:
AE:NC_024799.2:17659943:17660077:+:XM_009146964.3;XM_009146966.3
AE:NC_024799.2:17659956:17660077:+:XM_009146964.3;XM_009146966.3
AE:NC_024799.2:17812103:17812414:-:
AE:NC_024799.2:17812304:17812414:-:
AE:NC_024799.2:17812304:17812424:-:
AE:NC_024799.2:17812304:17812569:-:
AE:NC_024799.2:17812527:17812569:-:
AE:NC_024799.2:17812527:17812618:-:
AE:NC_024799.2:17893055:17893185:-:XM_018659256.2;XM_033291414.1
AE:NC_024799.2:17893055:17893206:-:XM_018659256.2;XM_033291414.1
AE:NC_024799.2:18318731:18319009:-:
AE:NC_024799.2:18318895:18319009:-:
AE:NC_024799.2:18319640:18319699:-:
AE:NC_024799.2:18319640:18319726:-:
AE:NC_024799.2:1886989:1887102:+:XM_009144681.3
AE:NC_024799.2:19498784:19500673:+:XM_009147251.3;XM_009147252.3
AE:NC_024799.2:19498784:19500729:+:XM_009147251.3;XM_009147252.3
AE:NC_024799.2:19503327:19503413:+:XM_009147251.3;XM_009147252.3
AE:NC_024799.2:19503350:19503413:+:XM_009147251.3;XM_009147252.3
AE:NC_024799.2:19703242:19703339:-:XM_009147280.3;XM_009147281.3
AE:NC_024799.2:19703242:19703357:-:XM_009147280.3;XM_009147281.3
AE:NC_024799.2:19709874:19709956:-:XM_009147282.2;XM_009147283.3;XM_009147284.3
AE:NC_024799.2:19877310:19877446:+:XM_009147338.3;XM_009147339.3
AE:NC_024799.2:19877341:19877446:+:XM_009147338.3;XM_009147339.3
AE:NC_024799.2:20830121:20830291:+:XM_009147529.3
AE:NC_024799.2:20830121:20830390:+:XM_009147529.3
AE:NC_024799.2:21583640:21584115:-:XM_009147665.3
AE:NC_024799.2:21583640:21584190:-:XM_009147665.3
AE:NC_024799.2:21872683:21872865:-:XM_009147701.3
AE:NC_024799.2:21872717:21872865:-:XM_009147701.3
AE:NC_024799.2:21941733:21942046:-:XM_009147721.3
AE:NC_024799.2:21941746:21942070:-:XM_009147721.3
AE:NC_024799.2:22136305:22136390:-:
AE:NC_024799.2:22136305:22136418:-:
AE:NC_024799.2:22181454:22181568:+:XM_009147771.3;XM_018659153.2
AE:NC_024799.2:22181454:22181615:+:XM_009147771.3;XM_018659153.2
AE:NC_024799.2:22245790:22246085:-:XM_009147784.3;XM_009147785.3
AE:NC_024799.2:22245830:22246085:-:XM_009147784.3;XM_009147785.3
AE:NC_024799.2:223388:223469:-:XM_009144278.2
AE:NC_024799.2:223436:223469:-:XM_009144278.2
AE:NC_024799.2:22484443:22485558:+:XM_009147829.3
AE:NC_024799.2:22484467:22485558:+:XM_009147829.3
AE:NC_024799.2:22842358:22842432:+:XM_009147942.3;XM_009147943.3;XM_018659275.2;XM_033292771.1;XM_033292772.1;XM_033292773.1;XM_033292774.1;XM_033292775.1;XM_033292776.1
AE:NC_024799.2:23363587:23363794:+:XM_009148052.3
AE:NC_024799.2:23363587:23363831:+:XM_009148052.3
AE:NC_024799.2:2352380:2352468:-:XM_009144816.3;XM_033292486.1
AE:NC_024799.2:2352414:2352468:-:XM_009144816.3;XM_033292486.1
AE:NC_024799.2:2352445:2352468:-:XM_009144816.3;XM_033292486.1
AE:NC_024799.2:2358109:2358236:-:XM_009144817.3
AE:NC_024799.2:2358109:2358248:-:XM_009144817.3
AE:NC_024799.2:23852735:23852996:+:XM_009148175.3;XM_009148176.3;XM_009148177.3;XM_009148178.3;XM_009148271.2
AE:NC_024799.2:23852735:23853056:+:XM_009148175.3;XM_009148176.3;XM_009148177.3;XM_009148178.3;XM_009148271.2
AE:NC_024799.2:23926302:23926809:-:XM_009148193.3;XM_009148197.3;XM_033291925.1;XM_033292722.1
AE:NC_024799.2:24331723:24331870:-:XM_033292370.1
AE:NC_024799.2:24331723:24331978:-:XM_033292370.1
AE:NC_024799.2:24394873:24394982:+:
AE:NC_024799.2:24394888:24394982:+:
AE:NC_024799.2:24417915:24418321:+:XM_009148319.3;XM_009148320.3
AE:NC_024799.2:24417943:24418321:+:XM_009148319.3;XM_009148320.3
AE:NC_024799.2:24691145:24691190:+:XM_009148399.3;XM_018658768.2
AE:NC_024799.2:24739464:24739607:-:XM_009148409.3;XM_009148410.2
AE:NC_024799.2:24739464:24739636:-:XM_009148409.3;XM_009148410.2
AE:NC_024799.2:24936861:24937251:-:XM_009148456.3
AE:NC_024799.2:24936861:24937321:-:XM_009148456.3
AE:NC_024799.2:25607119:25607241:-:XM_009148666.3;XM_033291990.1
AE:NC_024799.2:25607119:25607264:-:XM_009148666.3;XM_033291990.1
AE:NC_024799.2:25936363:25937341:+:XM_009148756.3;XM_009148757.3;XM_009148758.3
AE:NC_024799.2:25937212:25937341:+:XM_009148756.3;XM_009148757.3;XM_009148758.3
AE:NC_024799.2:2671975:2672066:-:XM_009144900.3
AE:NC_024799.2:2671987:2672066:-:XM_009144900.3
AE:NC_024799.2:26838613:26838909:+:XM_009131385.3
AE:NC_024799.2:26838633:26838909:+:XM_009131385.3
AE:NC_024799.2:26908166:26908435:+:XM_009131365.3;XM_009131366.3
AE:NC_024799.2:26908166:26908549:+:XM_009131365.3;XM_009131366.3
AE:NC_024799.2:26967944:26968059:-:XM_009148953.3;XM_033292321.1
AE:NC_024799.2:26967944:26968061:-:XM_009148953.3;XM_033292321.1
AE:NC_024799.2:26967944:26968069:-:XM_009148953.3;XM_033292321.1
AE:NC_024799.2:26967944:26968071:-:XM_009148953.3;XM_033292321.1
AE:NC_024799.2:27205279:27205338:+:XM_009149021.3;XM_009149022.3;XM_033291892.1
AE:NC_024799.2:27205279:27205366:+:XM_009149021.3;XM_009149022.3;XM_033291892.1
AE:NC_024799.2:27250288:27250427:+:XM_009149037.3;XM_009149038.3;XM_033291885.1;XM_033291889.1
AE:NC_024799.2:27478955:27479246:-:XM_009149195.3
AE:NC_024799.2:27478955:27479256:-:XM_009149195.3
AE:NC_024799.2:27507539:27507620:+:
AE:NC_024799.2:27507558:27507620:+:
AE:NC_024799.2:27943145:27943952:+:XM_009132079.3
AE:NC_024799.2:27943196:27943952:+:XM_009132079.3
AE:NC_024799.2:28049204:28049291:-:XM_009132110.3
AE:NC_024799.2:28049230:28049291:-:XM_009132110.3
AE:NC_024799.2:28062180:28062245:-:
AE:NC_024799.2:28062180:28062278:-:
AE:NC_024799.2:28179619:28179758:+:XM_009132142.3
AE:NC_024799.2:28179633:28179758:+:XM_009132142.3
AE:NC_024799.2:28245432:28245737:+:XM_033292746.1
AE:NC_024799.2:28245663:28245737:+:XM_033292746.1
AE:NC_024799.2:28260214:28260426:+:XM_009132156.3
AE:NC_024799.2:28260232:28260426:+:XM_009132156.3
AE:NC_024799.2:28421632:28421815:+:XM_009125743.2;XM_009125744.3;XM_009125745.3;XM_009125746.3
AE:NC_024799.2:28421661:28421815:+:XM_009125743.2;XM_009125744.3;XM_009125745.3;XM_009125746.3
AE:NC_024799.2:28425984:28426178:+:XM_009125741.3
AE:NC_024799.2:28425984:28426208:+:XM_009125741.3
AE:NC_024799.2:2844251:2844329:-:XM_009144959.3
AE:NC_024799.2:2844251:2844390:-:XM_009144959.3
AE:NC_024799.2:3056585:3056683:-:XM_009145011.3;XM_009145012.3;XM_033291071.1
AE:NC_024799.2:3056585:3056717:-:XM_009145011.3;XM_009145012.3;XM_033291071.1
AE:NC_024799.2:3112143:3112232:+:XM_009145022.3;XM_009145023.3;XM_033292379.1
AE:NC_024799.2:3298926:3299101:+:XM_009145063.3
AE:NC_024799.2:3298961:3299101:+:XM_009145063.3
AE:NC_024799.2:3388034:3389687:+:XM_018658724.2;XM_033292864.1;XM_033292865.1;XM_033292866.1;XM_033292867.1;XM_033292868.1
AE:NC_024799.2:3388048:3389687:+:XM_018658724.2;XM_033292864.1;XM_033292865.1;XM_033292866.1;XM_033292867.1;XM_033292868.1
AE:NC_024799.2:4344487:4344594:-:XM_009145294.3;XM_009145295.3;XM_018659380.2
AE:NC_024799.2:4344487:4344597:-:XM_009145294.3;XM_009145295.3;XM_018659380.2
AE:NC_024799.2:4344487:4344612:-:XM_009145294.3;XM_009145295.3;XM_018659380.2
AE:NC_024799.2:4346002:4346164:-:XM_009145294.3;XM_009145295.3;XM_018659380.2
AE:NC_024799.2:4346002:4346193:-:XM_009145294.3;XM_009145295.3;XM_018659380.2
AE:NC_024799.2:4497230:4497323:-:XM_009145313.3;XM_009145314.3;XM_009145316.3
AE:NC_024799.2:4497230:4497382:-:XM_009145313.3;XM_009145314.3;XM_009145316.3
AE:NC_024799.2:45665:45794:+:XM_009144239.3
AE:NC_024799.2:45675:45794:+:XM_009144239.3
AE:NC_024799.2:5161653:5161712:+:XM_009145410.2
AE:NC_024799.2:5161653:5161739:+:XM_009145410.2
AE:NC_024799.2:5227060:5227099:+:XM_009145420.2
AE:NC_024799.2:5271779:5272299:-:XM_009145434.3
AE:NC_024799.2:5271779:5272320:-:XM_009145434.3
AE:NC_024799.2:5484392:5485680:-:XM_009145492.3
AE:NC_024799.2:5484533:5485680:-:XM_009145492.3
AE:NC_024799.2:5484553:5485680:-:XM_009145492.3
AE:NC_024799.2:5848494:5848576:-:XM_009145556.3;XM_033291729.1;XM_033291829.1;XM_033291830.1;XM_033291831.1;XM_033291832.1;XM_033291833.1
AE:NC_024799.2:6130563:6130712:+:XM_009145620.3;XM_033291729.1
AE:NC_024799.2:6130652:6130712:+:XM_009145620.3;XM_033291729.1
AE:NC_024799.2:6171460:6171573:-:XM_033291729.1
AE:NC_024799.2:6171484:6171573:-:XM_033291729.1
AE:NC_024799.2:6172193:6172231:-:XM_033291729.1
AE:NC_024799.2:6172193:6172269:-:XM_033291729.1
AE:NC_024799.2:6357062:6357132:-:XM_018659254.2;XM_018659255.2;XM_033291729.1;XM_033291748.1
AE:NC_024799.2:6357072:6357132:-:XM_018659254.2;XM_018659255.2;XM_033291729.1;XM_033291748.1
AE:NC_024799.2:6357208:6357694:-:XM_018659254.2;XM_018659255.2;XM_033291729.1;XM_033291748.1
AE:NC_024799.2:6357208:6357782:-:XM_018659254.2;XM_018659255.2;XM_033291729.1;XM_033291748.1
AE:NC_024799.2:6385790:6385876:+:XM_009145664.3;XM_018659307.2;XM_033291729.1;XM_033291737.1;XM_033291738.1;XM_033291739.1
AE:NC_024799.2:6385790:6386273:+:XM_009145664.3;XM_018659307.2;XM_033291729.1;XM_033291737.1;XM_033291738.1;XM_033291739.1
AE:NC_024799.2:6386018:6386273:+:XM_009145664.3;XM_018659307.2;XM_033291729.1;XM_033291737.1;XM_033291738.1;XM_033291739.1
AE:NC_024799.2:6454889:6455036:-:XM_009145673.3;XM_033291729.1
AE:NC_024799.2:6454889:6455047:-:XM_009145673.3;XM_033291729.1
AE:NC_024799.2:6456746:6456842:-:XM_009145673.3;XM_033291729.1
AE:NC_024799.2:6456746:6456907:-:XM_009145673.3;XM_033291729.1
AE:NC_024799.2:7219158:7219279:+:
AE:NC_024799.2:7219158:7219432:+:
AE:NC_024799.2:7687570:7687648:+:XM_009146025.3
AE:NC_024799.2:7687570:7687695:+:XM_009146025.3
AE:NC_024799.2:793133:793397:+:XM_033292510.1
AE:NC_024799.2:793152:793397:+:XM_033292510.1
AE:NC_024799.2:860614:860701:+:XM_009144401.3
AE:NC_024799.2:860624:860701:+:XM_009144401.3
AE:NC_024799.2:8646063:8646125:+:XM_009146411.3;XM_009146412.3;XM_009146413.3;XM_009146414.3;XM_009146415.3;XM_033291901.1;XM_033291902.1;XM_033291903.1;XM_033291904.1
AE:NC_024799.2:8693838:8694058:+:XM_009146404.3
AE:NC_024799.2:8693858:8694058:+:XM_009146404.3
AE:NC_024799.2:9011458:9011548:+:
AE:NC_024799.2:9011503:9011548:+:
AE:NC_024799.2:9461645:9461825:-:XM_033291133.1;XM_033291134.1;XM_033291135.1;XM_033291136.1;XM_033291137.1;XM_033291138.1
AE:NC_024799.2:9461645:9461846:-:XM_033291133.1;XM_033291134.1;XM_033291135.1;XM_033291136.1;XM_033291137.1;XM_033291138.1
AE:NC_024799.2:9627774:9627880:-:XM_009105483.3;XM_033291093.1;XM_033291094.1
AE:NC_024799.2:9631242:9631568:-:XM_009105483.3;XM_033291093.1;XM_033291094.1
AE:NC_024799.2:9631242:9631584:-:XM_009105483.3;XM_033291093.1;XM_033291094.1
AE:NC_024799.2:9631653:9631814:-:XM_009105483.3;XM_033291093.1;XM_033291094.1
AE:NC_024799.2:9633359:9633405:-:XM_009105483.3;XM_033291093.1
AE:NC_024799.2:9633359:9633435:-:XM_009105483.3;XM_033291093.1
AE:NC_024799.2:9787578:9787747:+:XM_009108816.3;XM_009108817.3;XM_009108819.3
AE:NC_024799.2:9787590:9787747:+:XM_009108816.3;XM_009108817.3;XM_009108819.3
AE:NC_024799.2:9931105:9931125:+:XM_009125404.3
AE:NC_024799.2:9931105:9931174:+:XM_009125404.3
AE:NC_024800.2:10304542:10305044:+:XM_009151557.3
AE:NC_024800.2:10304675:10305044:+:XM_009151557.3
AE:NC_024800.2:10463744:10463824:-:XM_009151574.3
AE:NC_024800.2:10463758:10463824:-:XM_009151574.3
AE:NC_024800.2:11107498:11107850:-:
AE:NC_024800.2:11107498:11107876:-:
AE:NC_024800.2:11113648:11113948:-:XM_009151654.3;XM_018659900.2
AE:NC_024800.2:11113648:11113969:-:XM_009151654.3;XM_018659900.2
AE:NC_024800.2:11351673:11351823:+:XM_009151678.3
AE:NC_024800.2:11351673:11351969:+:XM_009151678.3
AE:NC_024800.2:11351903:11352260:+:XM_009151678.3
AE:NC_024800.2:11352038:11352260:+:XM_009151678.3
AE:NC_024800.2:11446745:11446945:-:
AE:NC_024800.2:11446801:11446945:-:
AE:NC_024800.2:11852500:11852613:+:XM_009151735.3;XM_009151736.3;XM_033272627.1
AE:NC_024800.2:11852512:11852613:+:XM_009151735.3;XM_009151736.3;XM_033272627.1
AE:NC_024800.2:11855100:11855327:-:XM_033272627.1;XM_033272648.1;XM_033272650.1
AE:NC_024800.2:1192685:1192720:-:XM_009149434.3;XM_009149435.3;XM_009149436.3;XM_009149437.3;XM_033273088.1
AE:NC_024800.2:1192700:1192720:-:XM_009149434.3;XM_009149435.3;XM_009149436.3;XM_009149437.3;XM_033273088.1
AE:NC_024800.2:1192796:1192853:-:XM_009149434.3;XM_009149435.3;XM_009149436.3;XM_009149437.3;XM_033273088.1
AE:NC_024800.2:1192808:1192853:-:XM_009149434.3;XM_009149435.3;XM_009149436.3;XM_009149437.3;XM_033273088.1
AE:NC_024800.2:12297906:12298102:+:XM_033272587.1;XM_033272588.1;XM_033272589.1;XM_033272590.1;XM_033272591.1;XM_033272592.1;XM_033272593.1;XM_033272594.1;XM_033272627.1
AE:NC_024800.2:12297999:12298102:+:XM_033272587.1;XM_033272588.1;XM_033272589.1;XM_033272590.1;XM_033272591.1;XM_033272592.1;XM_033272593.1;XM_033272594.1;XM_033272627.1
AE:NC_024800.2:12299143:12299214:+:XM_033272587.1;XM_033272588.1;XM_033272589.1;XM_033272590.1;XM_033272591.1;XM_033272592.1;XM_033272593.1;XM_033272594.1;XM_033272627.1
AE:NC_024800.2:12299155:12299214:+:XM_033272587.1;XM_033272588.1;XM_033272589.1;XM_033272590.1;XM_033272591.1;XM_033272592.1;XM_033272593.1;XM_033272594.1;XM_033272627.1
AE:NC_024800.2:12584727:12584835:+:XM_018659439.2
AE:NC_024800.2:12584727:12584850:+:XM_018659439.2
AE:NC_024800.2:12733448:12733671:+:XM_033272124.1
AE:NC_024800.2:12733460:12733671:+:XM_033272124.1
AE:NC_024800.2:12796453:12796586:+:XM_009152048.3
AE:NC_024800.2:12882391:12883867:-:XM_033274147.1
AE:NC_024800.2:12883688:12883867:-:XM_033274147.1
AE:NC_024800.2:12973668:12973807:-:XM_009125050.3
AE:NC_024800.2:12973668:12974094:-:XM_009125050.3
AE:NC_024800.2:12973738:12973807:-:XM_009125050.3
AE:NC_024800.2:12973738:12974094:-:XM_009125050.3
AE:NC_024800.2:1385059:1385438:+:XM_033273119.1
AE:NC_024800.2:1385213:1385438:+:XM_033273119.1
AE:NC_024800.2:1393330:1393509:+:XM_009149470.3;XM_009149471.3;XM_018660021.2;XM_018660023.2;XM_033273116.1
AE:NC_024800.2:1393337:1393443:+:XM_009149470.3;XM_009149471.3;XM_018660021.2;XM_018660023.2;XM_033273116.1
AE:NC_024800.2:1393337:1393509:+:XM_009149470.3;XM_009149471.3;XM_018660021.2;XM_018660023.2;XM_033273116.1
AE:NC_024800.2:1393595:1393859:+:XM_009149470.3;XM_009149471.3;XM_018660021.2;XM_018660023.2;XM_033273116.1
AE:NC_024800.2:1393595:1393895:+:XM_009149470.3;XM_009149471.3;XM_018660021.2;XM_018660023.2;XM_033273116.1
AE:NC_024800.2:1393896:1394287:+:XM_009149470.3;XM_009149471.3;XM_018660021.2;XM_018660023.2;XM_033273116.1
AE:NC_024800.2:1393986:1394287:+:XM_009149470.3;XM_009149471.3;XM_018660021.2;XM_018660023.2;XM_033273116.1
AE:NC_024800.2:14355035:14355127:-:
AE:NC_024800.2:14355035:14355316:-:
AE:NC_024800.2:1500602:1500803:-:XM_009149489.3;XM_009149490.3;XM_009149491.3;XM_033272803.1
AE:NC_024800.2:1500661:1500803:-:XM_009149489.3;XM_009149490.3;XM_009149491.3;XM_033272803.1
AE:NC_024800.2:15103206:15103635:-:
AE:NC_024800.2:16002103:16002339:+:XM_009152016.3;XM_009152017.3;XM_009152018.3;XM_009152019.3;XM_018659744.2;XM_018659745.2;XM_033274066.1
AE:NC_024800.2:16002103:16002401:+:XM_009152016.3;XM_009152017.3;XM_009152018.3;XM_009152019.3;XM_018659744.2;XM_018659745.2;XM_033274066.1
AE:NC_024800.2:16603825:16603970:+:
AE:NC_024800.2:17296026:17296137:-:XM_009151913.2;XM_009151914.2
AE:NC_024800.2:17296026:17296147:-:XM_009151913.2;XM_009151914.2
AE:NC_024800.2:17533534:17533715:+:XM_033272196.1
AE:NC_024800.2:17533562:17533715:+:XM_033272196.1
AE:NC_024800.2:17676064:17676136:-:
AE:NC_024800.2:17676673:17676721:-:
AE:NC_024800.2:17676673:17676987:-:
AE:NC_024800.2:17677066:17677147:-:
AE:NC_024800.2:17677066:17677161:-:
AE:NC_024800.2:18341546:18341768:+:XM_009153130.3
AE:NC_024800.2:18341562:18341768:+:XM_009153130.3
AE:NC_024800.2:18670391:18670495:-:XM_009152116.3
AE:NC_024800.2:18670391:18670536:-:XM_009152116.3
AE:NC_024800.2:1888709:1888864:-:XM_009149589.3;XM_033272551.1
AE:NC_024800.2:1888709:1888896:-:XM_009149589.3;XM_033272551.1
AE:NC_024800.2:1896555:1896637:+:XM_009149591.2
AE:NC_024800.2:1896555:1896648:+:XM_009149591.2
AE:NC_024800.2:19199578:19199663:-:XM_009152213.3;XM_009152214.3;XM_009152215.3
AE:NC_024800.2:19199578:19199691:-:XM_009152213.3;XM_009152214.3;XM_009152215.3
AE:NC_024800.2:19427816:19428012:+:XM_009152274.3;XM_033272763.1;XM_033272764.1;XM_033272765.1
AE:NC_024800.2:19427816:19428216:+:XM_009152274.3;XM_033272763.1;XM_033272764.1;XM_033272765.1
AE:NC_024800.2:19636468:19636752:+:XM_009152312.3;XM_033272310.1
AE:NC_024800.2:19636468:19636772:+:XM_009152312.3;XM_033272310.1
AE:NC_024800.2:19696524:19696638:+:XM_009152325.3;XM_033272308.1
AE:NC_024800.2:19696524:19696828:+:XM_009152325.3;XM_033272308.1
AE:NC_024800.2:19696537:19696638:+:XM_009152325.3;XM_033272308.1
AE:NC_024800.2:19696537:19696828:+:XM_009152325.3;XM_033272308.1
AE:NC_024800.2:20255763:20255841:-:XM_009152413.3;XM_018659407.2
AE:NC_024800.2:20255763:20255867:-:XM_009152413.3;XM_018659407.2
AE:NC_024800.2:20397507:20397647:+:XM_009152440.3
AE:NC_024800.2:20397507:20397663:+:XM_009152440.3
AE:NC_024800.2:204942:205091:+:XM_009149215.3;XM_009149217.3;XM_009149218.3;XM_033273411.1
AE:NC_024800.2:20876119:20876212:+:XM_033273545.1
AE:NC_024800.2:20876176:20876212:+:XM_033273545.1
AE:NC_024800.2:20876798:20876966:+:XM_033273545.1
AE:NC_024800.2:20876878:20876966:+:XM_033273545.1
AE:NC_024800.2:21140923:21141024:+:
AE:NC_024800.2:21140970:21141024:+:
AE:NC_024800.2:211715:212226:-:
AE:NC_024800.2:211877:212226:-:
AE:NC_024800.2:2120442:2120535:+:XM_009149609.3
AE:NC_024800.2:2120442:2120585:+:XM_009149609.3
AE:NC_024800.2:21472243:21472309:-:XM_009152660.3;XM_009152661.3;XM_018659454.2;XM_033273630.1
AE:NC_024800.2:21472243:21472329:-:XM_009152660.3;XM_009152661.3;XM_018659454.2;XM_033273630.1
AE:NC_024800.2:2151474:2151588:+:XM_009149613.3
AE:NC_024800.2:2151508:2151588:+:XM_009149613.3
AE:NC_024800.2:21781040:21781234:-:XM_033273398.1
AE:NC_024800.2:21781040:21781276:-:XM_033273398.1
AE:NC_024800.2:21809932:21810025:-:XM_009152708.3;XM_009152709.3
AE:NC_024800.2:21809932:21810039:-:XM_009152708.3;XM_009152709.3
AE:NC_024800.2:21810621:21810698:-:XM_009152708.3;XM_009152709.3
AE:NC_024800.2:21823453:21823639:+:XM_009152712.3;XM_009152713.3;XM_009152714.3;XM_033273397.1
AE:NC_024800.2:21823494:21823639:+:XM_009152712.3;XM_009152713.3;XM_009152714.3;XM_033273397.1
AE:NC_024800.2:21824203:21824376:+:XM_009152712.3;XM_009152713.3;XM_009152714.3;XM_033273397.1
AE:NC_024800.2:21824293:21824376:+:XM_009152712.3;XM_009152713.3;XM_009152714.3;XM_033273397.1
AE:NC_024800.2:21837057:21838657:+:XM_009152715.3
AE:NC_024800.2:21837071:21838657:+:XM_009152715.3
AE:NC_024800.2:22446055:22446119:-:XM_009152827.3
AE:NC_024800.2:22446055:22446143:-:XM_009152827.3
AE:NC_024800.2:22741782:22741895:+:XM_009152884.3;XM_009152885.3;XM_033273818.1
AE:NC_024800.2:22741797:22741895:+:XM_009152884.3;XM_009152885.3;XM_033273818.1
AE:NC_024800.2:2277967:2278950:+:XM_009149640.3
AE:NC_024800.2:2278000:2278950:+:XM_009149640.3
AE:NC_024800.2:22862102:22862164:-:XM_033273692.1;XM_033273693.1;XM_033273694.1;XM_033273818.1
AE:NC_024800.2:22901380:22901540:-:XM_009152910.3;XM_009152912.3;XM_033273818.1
AE:NC_024800.2:22935252:22935375:+:XM_009152917.3;XM_033273818.1
AE:NC_024800.2:22935274:22935375:+:XM_009152917.3;XM_033273818.1
AE:NC_024800.2:23110681:23110763:-:XM_009152947.3;XM_009152948.3;XM_018652553.2
AE:NC_024800.2:23110681:23110801:-:XM_009152947.3;XM_009152948.3;XM_018652553.2
AE:NC_024800.2:2332352:2332851:-:XM_009149649.2;XM_009149650.2;XM_033272547.1
AE:NC_024800.2:2332352:2332870:-:XM_009149649.2;XM_009149650.2;XM_033272547.1
AE:NC_024800.2:23537525:23537615:+:XM_009153040.3
AE:NC_024800.2:23537544:23537615:+:XM_009153040.3
AE:NC_024800.2:23905829:23905941:-:XM_009153427.3
AE:NC_024800.2:23905829:23906235:-:XM_009153427.3
AE:NC_024800.2:23944197:23945068:-:XM_009153411.3;XM_009153412.3
AE:NC_024800.2:23944288:23945068:-:XM_009153411.3;XM_009153412.3
AE:NC_024800.2:24127863:24127979:+:XM_009153358.3
AE:NC_024800.2:24127886:24127979:+:XM_009153358.3
AE:NC_024800.2:24128714:24128894:+:XM_009153358.3
AE:NC_024800.2:24128736:24128894:+:XM_009153358.3
AE:NC_024800.2:24703426:24703552:+:XM_009153598.3;XM_009153600.3
AE:NC_024800.2:24704050:24704106:+:XM_009153598.3;XM_009153600.3
AE:NC_024800.2:24704050:24704131:+:XM_009153598.3;XM_009153600.3
AE:NC_024800.2:2481856:2481977:-:XM_009149681.3
AE:NC_024800.2:2481856:2482041:-:XM_009149681.3
AE:NC_024800.2:24998940:24999015:-:XM_009153688.3
AE:NC_024800.2:24998940:24999270:-:XM_009153688.3
AE:NC_024800.2:25107526:25107641:-:
AE:NC_024800.2:25107552:25107641:-:
AE:NC_024800.2:25205142:25205371:+:XM_009153732.3
AE:NC_024800.2:25205176:25205371:+:XM_009153732.3
AE:NC_024800.2:25285282:25285435:+:XM_009153755.3
AE:NC_024800.2:25606073:25606125:-:XM_009153831.3;XM_018659946.2;XM_018659947.2
AE:NC_024800.2:25606083:25606125:-:XM_009153831.3;XM_018659946.2;XM_018659947.2
AE:NC_024800.2:25609569:25609918:-:XM_009153833.3;XM_009153834.3;XM_009153836.3;XM_009153837.3;XM_033273013.1
AE:NC_024800.2:25609569:25609931:-:XM_009153833.3;XM_009153834.3;XM_009153836.3;XM_009153837.3;XM_033273013.1
AE:NC_024800.2:26153390:26153977:-:XM_033272991.1
AE:NC_024800.2:26153390:26154006:-:XM_033272991.1
AE:NC_024800.2:26523911:26524238:-:XM_033272537.1
AE:NC_024800.2:26523911:26524307:-:XM_033272537.1
AE:NC_024800.2:26942906:26943054:+:XM_009103100.3;XM_009103101.3
AE:NC_024800.2:26943940:26944053:+:XM_009103100.3;XM_009103101.3
AE:NC_024800.2:27069454:27069693:-:XM_009103132.3
AE:NC_024800.2:27069454:27069716:-:XM_009103132.3
AE:NC_024800.2:27154281:27154710:-:XM_009103167.3;XM_018659979.2;XM_018659980.2;XM_033272393.1;XM_033272394.1
AE:NC_024800.2:27154291:27154710:-:XM_009103167.3;XM_018659979.2;XM_018659980.2;XM_033272393.1;XM_033272394.1
AE:NC_024800.2:27180507:27181572:-:XM_033272349.1
AE:NC_024800.2:27180626:27181572:-:XM_033272349.1
AE:NC_024800.2:27256827:27257115:-:
AE:NC_024800.2:2777020:2777183:-:XM_009149734.3;XM_009149736.3;XM_009149737.3
AE:NC_024800.2:2777160:2777183:-:XM_009149734.3;XM_009149736.3;XM_009149737.3
AE:NC_024800.2:27814082:27814206:-:XM_009103331.3
AE:NC_024800.2:27814093:27814206:-:XM_009103331.3
AE:NC_024800.2:27823155:27823209:+:XM_009103335.3;XM_033272355.1
AE:NC_024800.2:27823155:27823223:+:XM_009103335.3;XM_033272355.1
AE:NC_024800.2:27823314:27823379:+:XM_009103335.3;XM_033272355.1
AE:NC_024800.2:27937088:27937169:+:XM_009103368.3;XM_009103369.3;XM_033272364.1;XM_033272365.1
AE:NC_024800.2:27937088:27937194:+:XM_009103368.3;XM_009103369.3;XM_033272364.1;XM_033272365.1
AE:NC_024800.2:27945520:27945611:-:XM_009103371.3;XM_033272344.1
AE:NC_024800.2:27945520:27945622:-:XM_009103371.3;XM_033272344.1
AE:NC_024800.2:27982309:27982386:-:XM_009103381.3;XM_033272377.1
AE:NC_024800.2:27982309:27982449:-:XM_009103381.3;XM_033272377.1
AE:NC_024800.2:28156537:28156674:+:XM_009103456.3;XM_009103457.3
AE:NC_024800.2:28156547:28156674:+:XM_009103456.3;XM_009103457.3
AE:NC_024800.2:28227067:28227511:+:XM_009103477.3
AE:NC_024800.2:28251872:28251959:-:XM_009103480.3
AE:NC_024800.2:28251872:28251969:-:XM_009103480.3
AE:NC_024800.2:28336845:28336994:-:XM_009103493.3;XM_009103494.3
AE:NC_024800.2:28336869:28336994:-:XM_009103493.3;XM_009103494.3
AE:NC_024800.2:28374865:28374954:+:XM_009103505.3
AE:NC_024800.2:28374920:28374954:+:XM_009103505.3
AE:NC_024800.2:28386683:28386819:+:XM_009103506.3
AE:NC_024800.2:28386697:28386819:+:XM_009103506.3
AE:NC_024800.2:28578288:28578937:+:XM_009103545.3;XM_018659842.2;XM_033272782.1
AE:NC_024800.2:28624764:28624830:+:XM_009103561.3;XM_009103563.3;XM_018659837.2
AE:NC_024800.2:28624764:28624851:+:XM_009103561.3;XM_009103563.3;XM_018659837.2
AE:NC_024800.2:28703354:28703857:-:XM_009103583.3;XM_033273298.1
AE:NC_024800.2:28703354:28703873:-:XM_009103583.3;XM_033273298.1
AE:NC_024800.2:28706417:28706945:+:XM_009103584.3;XM_033273297.1
AE:NC_024800.2:28706454:28706945:+:XM_009103584.3;XM_033273297.1
AE:NC_024800.2:28968677:28970015:-:XM_009103663.3;XM_009103664.3;XM_018659890.2;XM_018659891.2;XM_018659892.2;XM_033273972.1;XM_033273973.1;XM_033273974.1;XM_033273975.1;XM_033273976.1;XM_033273977.1;XM_033273978.1;XM_033273979.1;XM_033273980.1
AE:NC_024800.2:29098520:29098916:+:XM_033273230.1;XM_033273231.1;XM_033273232.1
AE:NC_024800.2:29098540:29098916:+:XM_033273230.1;XM_033273231.1;XM_033273232.1
AE:NC_024800.2:29133064:29133128:-:XM_009103703.3;XM_009103704.3;XM_018659792.2
AE:NC_024800.2:29137439:29137547:+:XM_009103710.3;XM_033273234.1
AE:NC_024800.2:29137485:29137547:+:XM_009103710.3;XM_033273234.1
AE:NC_024800.2:29162863:29163020:+:
AE:NC_024800.2:29162863:29163124:+:
AE:NC_024800.2:3070218:3070505:+:XM_033272736.1;XM_033272737.1;XM_033272738.1
AE:NC_024800.2:3070251:3070505:+:XM_033272736.1;XM_033272737.1;XM_033272738.1
AE:NC_024800.2:3110663:3110733:-:XM_009149806.3;XM_009149807.3
AE:NC_024800.2:3110663:3110767:-:XM_009149806.3;XM_009149807.3
AE:NC_024800.2:3150682:3150828:-:XM_018659570.1
AE:NC_024800.2:3150682:3150830:-:XM_018659570.1
AE:NC_024800.2:3150682:3150844:-:XM_018659570.1
AE:NC_024800.2:3262748:3262922:+:XM_009149839.3;XM_033272675.1;XM_033272676.1;XM_033272677.1
AE:NC_024800.2:3262793:3262922:+:XM_009149839.3;XM_033272675.1;XM_033272676.1;XM_033272677.1
AE:NC_024800.2:3289403:3289659:-:XM_009149978.3
AE:NC_024800.2:3289527:3289659:-:XM_009149978.3
AE:NC_024800.2:3289564:3289659:-:XM_009149978.3
AE:NC_024800.2:3289576:3289659:-:XM_009149978.3
AE:NC_024800.2:3333221:3333368:+:XM_009149859.2
AE:NC_024800.2:3333234:3333368:+:XM_009149859.2
AE:NC_024800.2:3769925:3770031:-:XM_009150034.3
AE:NC_024800.2:3769925:3770052:-:XM_009150034.3
AE:NC_024800.2:3864578:3864796:-:XM_009150070.3;XM_033292985.1
AE:NC_024800.2:3864578:3864817:-:XM_009150070.3;XM_033292985.1
AE:NC_024800.2:4118299:4118347:+:XM_009150137.3;XM_009150138.3;XM_009150139.3;XM_009150140.3;XM_009150141.3;XM_009150142.3
AE:NC_024800.2:4118299:4118396:+:XM_009150137.3;XM_009150138.3;XM_009150139.3;XM_009150140.3;XM_009150141.3;XM_009150142.3
AE:NC_024800.2:4257780:4258939:+:XM_009150182.3;XM_009150183.3;XM_009150184.3;XM_009150185.3
AE:NC_024800.2:4257839:4258607:+:XM_009150182.3;XM_009150183.3;XM_009150184.3;XM_009150185.3
AE:NC_024800.2:4257839:4258939:+:XM_009150182.3;XM_009150183.3;XM_009150184.3;XM_009150185.3
AE:NC_024800.2:4291753:4292092:+:XM_009150191.2
AE:NC_024800.2:4291833:4292092:+:XM_009150191.2
AE:NC_024800.2:4380266:4380456:-:XM_033273064.1
AE:NC_024800.2:4380354:4380456:-:XM_033273064.1
AE:NC_024800.2:4801907:4802041:+:
AE:NC_024800.2:4801907:4802075:+:
AE:NC_024800.2:4805569:4805661:+:
AE:NC_024800.2:4805569:4805679:+:
AE:NC_024800.2:5149787:5149945:+:XM_009150362.3;XM_033273178.1
AE:NC_024800.2:5149805:5149945:+:XM_009150362.3;XM_033273178.1
AE:NC_024800.2:5647720:5647802:+:XM_009150467.3;XM_018659493.2
AE:NC_024800.2:5647730:5647802:+:XM_009150467.3;XM_018659493.2
AE:NC_024800.2:5806839:5807107:-:XM_009150582.3;XM_009150583.3;XM_033272142.1;XM_033272143.1
AE:NC_024800.2:5806839:5807125:-:XM_009150582.3;XM_009150583.3;XM_033272142.1;XM_033272143.1
AE:NC_024800.2:5818048:5818180:+:XM_009150587.3
AE:NC_024800.2:5818061:5818180:+:XM_009150587.3
AE:NC_024800.2:5883501:5883545:-:XM_009150599.3;XM_033272816.1;XM_033272817.1;XM_033272818.1
AE:NC_024800.2:5883501:5883603:-:XM_009150599.3;XM_033272816.1;XM_033272817.1;XM_033272818.1
AE:NC_024800.2:6144611:6144837:-:XM_009150674.3;XM_009150675.3;XM_009150676.3
AE:NC_024800.2:6144611:6144858:-:XM_009150674.3;XM_009150675.3;XM_009150676.3
AE:NC_024800.2:6144611:6144863:-:XM_009150674.3;XM_009150675.3;XM_009150676.3
AE:NC_024800.2:6458247:6458297:+:XM_009150781.3
AE:NC_024800.2:6458261:6458297:+:XM_009150781.3
AE:NC_024800.2:6491494:6491548:+:XM_009150798.3;XM_018659898.2;XM_018659899.2
AE:NC_024800.2:6491494:6491568:+:XM_009150798.3;XM_018659898.2;XM_018659899.2
AE:NC_024800.2:6555511:6555561:-:XM_009150818.3;XM_009150819.3;XM_033272880.1;XM_033272881.1;XM_033272882.1
AE:NC_024800.2:6555511:6555571:-:XM_009150818.3;XM_009150819.3;XM_033272880.1;XM_033272881.1;XM_033272882.1
AE:NC_024800.2:6716671:6716788:+:XM_009150857.3
AE:NC_024800.2:6716684:6716788:+:XM_009150857.3
AE:NC_024800.2:6724157:6724453:+:XM_009150860.3;XM_009150861.3
AE:NC_024800.2:6724157:6724469:+:XM_009150860.3;XM_009150861.3
AE:NC_024800.2:7024230:7024633:+:XM_009150962.3
AE:NC_024800.2:7024280:7024633:+:XM_009150962.3
AE:NC_024800.2:7059911:7060211:+:XM_009150973.3;XM_009150974.3;XM_009150975.3;XM_018652504.2
AE:NC_024800.2:7367133:7367319:-:XM_033272226.1
AE:NC_024800.2:7367133:7367640:-:XM_033272226.1
AE:NC_024800.2:7774193:7774356:-:
AE:NC_024800.2:7774231:7774367:-:
AE:NC_024800.2:7802713:7802841:-:
AE:NC_024800.2:7920675:7920909:+:XM_009151154.3;XM_009151155.3;XM_009151156.3
AE:NC_024800.2:7920689:7920909:+:XM_009151154.3;XM_009151155.3;XM_009151156.3
AE:NC_024800.2:7968944:7969278:+:XM_009151168.3;XM_009151169.2
AE:NC_024800.2:7969001:7969278:+:XM_009151168.3;XM_009151169.2
AE:NC_024800.2:8156584:8156696:+:XM_009151209.3
AE:NC_024800.2:8159636:8159839:-:XM_009151208.3;XM_033273927.1
AE:NC_024800.2:8159636:8160383:-:XM_009151208.3;XM_009151210.3;XM_033273927.1
AE:NC_024800.2:8529757:8530170:-:XM_009151259.3;XM_018659877.2
AE:NC_024800.2:8529757:8530185:-:XM_009151259.3;XM_018659877.2
AE:NC_024800.2:8718523:8718640:-:XM_033274023.1;XM_033274025.1;XM_033274026.1
AE:NC_024800.2:8718537:8718622:-:XM_033274023.1;XM_033274025.1;XM_033274026.1
AE:NC_024800.2:8718537:8718640:-:XM_033274023.1;XM_033274025.1;XM_033274026.1
AE:NC_024800.2:8826142:8826306:+:XM_009151304.3;XM_009151305.3
AE:NC_024800.2:8826188:8826306:+:XM_009151304.3;XM_009151305.3
AE:NC_024800.2:8929095:8929109:+:XM_009151323.3;XM_009151324.3
AE:NC_024800.2:8929095:8929401:+:XM_009151323.3;XM_009151324.3
AE:NC_024800.2:8960616:8960762:-:XM_033273435.1
AE:NC_024800.2:8960641:8960762:-:XM_033273435.1
AE:NC_024800.2:942603:942942:-:XM_009149374.3;XM_009149376.3
AE:NC_024800.2:9688769:9688807:-:XM_033272948.1;XM_033272949.1
AE:NC_024800.2:9688769:9688823:-:XM_033272948.1;XM_033272949.1
AE:NC_024800.2:980666:980891:+:XM_033272474.1;XM_033272475.1
AE:NC_024800.2:980811:980891:+:XM_033272474.1;XM_033272475.1
AE:NC_024800.2:9813983:9814342:-:XM_009151488.3;XM_009151489.3
AE:NC_024800.2:9814264:9814342:-:XM_009151488.3;XM_009151489.3
AE:NC_024800.2:9814264:9814519:-:XM_009151488.3;XM_009151489.3
AE:NC_024800.2:9994739:9994907:-:XM_009151515.3;XM_009151516.3
AE:NC_024800.2:9994739:9995632:-:XM_009151515.3;XM_009151516.3
AE:NC_024801.2:10322235:10322375:-:XM_009146514.3
AE:NC_024801.2:10322235:10322617:-:XM_009146514.3
AE:NC_024801.2:10715797:10715859:+:XM_033274827.1
AE:NC_024801.2:10715815:10715859:+:XM_033274827.1
AE:NC_024801.2:10976699:10976797:-:XM_009104595.3;XM_009104596.3;XM_009104598.3;XM_018652722.2
AE:NC_024801.2:10976699:10977019:-:XM_009104595.3;XM_009104596.3;XM_009104598.3;XM_018652722.2
AE:NC_024801.2:11038842:11038905:+:XM_009104613.3;XM_009104614.3;XM_018653323.2;XM_033275459.1
AE:NC_024801.2:11038842:11038950:+:XM_009104613.3;XM_009104614.3;XM_018653323.2;XM_033275459.1
AE:NC_024801.2:11160013:11160222:-:XM_009104630.3;XM_009104631.3;XM_033275139.1;XM_033275140.1;XM_033275141.1
AE:NC_024801.2:11160167:11160222:-:XM_009104630.3;XM_009104631.3;XM_033275139.1;XM_033275140.1;XM_033275141.1
AE:NC_024801.2:11160180:11160222:-:XM_009104630.3;XM_009104631.3;XM_033275139.1;XM_033275140.1;XM_033275141.1
AE:NC_024801.2:11160561:11160633:-:XM_009104630.3;XM_009104631.3;XM_033275139.1;XM_033275140.1;XM_033275141.1
AE:NC_024801.2:11160561:11160907:-:XM_009104630.3;XM_009104631.3;XM_033275138.1;XM_033275139.1;XM_033275140.1;XM_033275141.1
AE:NC_024801.2:11164567:11164627:-:XM_009104630.3;XM_009104631.3;XM_033275139.1;XM_033275140.1;XM_033275141.1
AE:NC_024801.2:11164567:11164640:-:XM_009104630.3;XM_009104631.3;XM_033275139.1;XM_033275140.1;XM_033275141.1
AE:NC_024801.2:11675694:11675822:+:XM_009104708.2;XM_009104709.2;XM_009104710.2;XM_009104711.3;XM_033274269.1;XM_033274270.1
AE:NC_024801.2:11675717:11675822:+:XM_009104708.2;XM_009104709.2;XM_009104710.2;XM_009104711.3;XM_033274269.1;XM_033274270.1
AE:NC_024801.2:12012409:12012596:-:XM_033275674.1;XM_033275675.1;XM_033275676.1
AE:NC_024801.2:12012409:12012622:-:XM_033275674.1;XM_033275675.1;XM_033275676.1
AE:NC_024801.2:1211415:1211630:+:XM_009103948.3;XM_009103949.3;XM_033275019.1
AE:NC_024801.2:1211519:1211630:+:XM_009103948.3;XM_009103949.3;XM_033275019.1
AE:NC_024801.2:12323323:12323572:-:XM_033276287.1;XM_033276288.1
AE:NC_024801.2:12323323:12323586:-:XM_033276287.1;XM_033276288.1
AE:NC_024801.2:128988:129092:-:XM_018653289.2
AE:NC_024801.2:128988:129105:-:XM_018653289.2
AE:NC_024801.2:13364402:13364529:-:XM_009104989.3;XM_018653335.2
AE:NC_024801.2:13364661:13364989:-:XM_009104989.3;XM_018653335.2
AE:NC_024801.2:13364661:13365120:-:XM_009104989.3;XM_018653335.2
AE:NC_024801.2:13651268:13651486:-:XM_009105041.2;XM_009105042.3
AE:NC_024801.2:13651268:13651522:-:XM_009105041.2;XM_009105042.3
AE:NC_024801.2:13927075:13927199:+:XM_033275152.1
AE:NC_024801.2:13927101:13927199:+:XM_033275152.1
AE:NC_024801.2:14040110:14040171:+:XM_033275415.1;XM_033275416.1;XM_033275417.1;XM_033275418.1
AE:NC_024801.2:14040125:14040171:+:XM_033275415.1;XM_033275416.1;XM_033275417.1;XM_033275418.1
AE:NC_024801.2:14414010:14414405:-:
AE:NC_024801.2:14431858:14431972:+:XM_009105146.3;XM_009105148.3;XM_009105149.3
AE:NC_024801.2:14431858:14431995:+:XM_009105146.3;XM_009105148.3;XM_009105149.3
AE:NC_024801.2:14564754:14564840:+:XM_009105183.3;XM_033274410.1
AE:NC_024801.2:14564794:14564840:+:XM_009105183.3;XM_033274410.1
AE:NC_024801.2:14690011:14690036:+:XM_009105199.3
AE:NC_024801.2:14690011:14690046:+:XM_009105199.3
AE:NC_024801.2:1477404:1477567:+:XM_009103978.3;XM_033274785.1;XM_033274786.1
AE:NC_024801.2:1477482:1477567:+:XM_009103978.3;XM_033274785.1;XM_033274786.1
AE:NC_024801.2:14997036:14998392:-:XM_009105254.2;XM_009105255.3;XM_033275331.1;XM_033275332.1
AE:NC_024801.2:14997036:14998408:-:XM_009105254.2;XM_009105255.3;XM_033275331.1;XM_033275332.1
AE:NC_024801.2:15083042:15083167:+:XM_009105278.3
AE:NC_024801.2:15083061:15083167:+:XM_009105278.3
AE:NC_024801.2:15083785:15083886:+:XM_009105278.3
AE:NC_024801.2:15083806:15083886:+:XM_009105278.3
AE:NC_024801.2:15103174:15103338:-:XM_009105281.3;XM_009105282.3
AE:NC_024801.2:15103174:15103399:-:XM_009105281.3;XM_009105282.3
AE:NC_024801.2:15221092:15221298:-:XM_009105301.3;XM_009105302.3
AE:NC_024801.2:15221104:15221298:-:XM_009105301.3;XM_009105302.3
AE:NC_024801.2:15362518:15364704:-:XM_009105313.3;XM_009105315.3
AE:NC_024801.2:15362518:15364742:-:XM_009105313.3;XM_009105315.3
AE:NC_024801.2:15874501:15874623:+:XM_009105423.3
AE:NC_024801.2:15874512:15874623:+:XM_009105423.3
AE:NC_024801.2:16054429:16054499:+:XM_009105448.3
AE:NC_024801.2:16054429:16054512:+:XM_009105448.3
AE:NC_024801.2:16522674:16522844:+:XM_009126834.3;XM_009126835.3;XM_009126836.3;XM_009126837.3;XM_009126838.3;XM_018656735.2;XM_033275116.1;XM_033275117.1;XM_033275118.1
AE:NC_024801.2:16522694:16522844:+:XM_009126834.3;XM_009126835.3;XM_009126836.3;XM_009126837.3;XM_009126838.3;XM_018656735.2;XM_033275116.1;XM_033275117.1;XM_033275118.1
AE:NC_024801.2:16531197:16531388:+:XM_009126839.3;XM_009126840.3;XM_009126842.3;XM_033275122.1;XM_033275123.1
AE:NC_024801.2:16531247:16531388:+:XM_009126839.3;XM_009126840.3;XM_009126842.3;XM_033275122.1;XM_033275123.1
AE:NC_024801.2:17252055:17252129:+:XM_009126976.3;XM_009126977.3
AE:NC_024801.2:17252055:17252149:+:XM_009126976.3;XM_009126977.3
AE:NC_024801.2:17490200:17490280:-:XM_009105619.3;XM_033274296.1
AE:NC_024801.2:17490200:17490291:-:XM_009105619.3;XM_033274296.1
AE:NC_024801.2:17490200:17490310:-:XM_009105619.3;XM_033274296.1
AE:NC_024801.2:17503860:17504010:-:XM_009105623.3;XM_009105624.3
AE:NC_024801.2:17663815:17663884:-:XM_009105666.3;XM_009105667.3;XM_033276085.1;XM_033276086.1;XM_033276087.1
AE:NC_024801.2:17663815:17663907:-:XM_009105666.3;XM_009105667.3;XM_033276085.1;XM_033276086.1;XM_033276087.1
AE:NC_024801.2:17687461:17687734:-:XM_009105674.3;XM_009105675.3;XM_033276088.1
AE:NC_024801.2:17821073:17821123:+:XM_009105702.3
AE:NC_024801.2:17821113:17821123:+:XM_009105702.3
AE:NC_024801.2:1784506:1784943:+:XM_009103996.3;XM_033274717.1;XM_033274718.1
AE:NC_024801.2:1784596:1784943:+:XM_009103996.3;XM_033274717.1;XM_033274718.1
AE:NC_024801.2:182110:182290:+:XM_009103783.3;XM_033276175.1
AE:NC_024801.2:18567641:18567850:-:XM_009105864.3;XM_009105868.3;XM_033275223.1;XM_033275224.1;XM_033275225.1
AE:NC_024801.2:18567709:18567850:-:XM_009105864.3;XM_009105868.3;XM_033275223.1;XM_033275224.1;XM_033275225.1
AE:NC_024801.2:18568326:18568344:-:XM_009105864.3;XM_009105868.3;XM_033275223.1;XM_033275224.1;XM_033275225.1
AE:NC_024801.2:18568440:18569258:-:XM_009105864.3;XM_009105868.3;XM_033275223.1;XM_033275224.1;XM_033275225.1
AE:NC_024801.2:18568440:18569288:-:XM_009105864.3;XM_009105868.3;XM_033275223.1;XM_033275224.1;XM_033275225.1
AE:NC_024801.2:18568440:18569329:-:XM_009105864.3;XM_009105868.3;XM_033275223.1;XM_033275224.1;XM_033275225.1
AE:NC_024801.2:18605961:18606022:-:XM_009105885.3
AE:NC_024801.2:18605961:18606047:-:XM_009105885.3
AE:NC_024801.2:18700710:18700796:-:XM_033274724.1;XM_033274725.1;XM_033274726.1;XM_033274727.1;XM_033274728.1;XM_033274729.1;XM_033274730.1;XM_033274731.1;XM_033274732.1
AE:NC_024801.2:18700710:18700829:-:XM_033274724.1;XM_033274725.1;XM_033274726.1;XM_033274727.1;XM_033274728.1;XM_033274729.1;XM_033274730.1;XM_033274731.1;XM_033274732.1
AE:NC_024801.2:18930094:18930285:-:XM_009105972.3;XM_009105973.3;XM_009105974.3;XM_033275076.1
AE:NC_024801.2:18930115:18930285:-:XM_009105972.3;XM_009105973.3;XM_009105974.3;XM_033275076.1
AE:NC_024801.2:19077002:19077161:+:XM_009106018.3;XM_009106019.3;XM_009106020.3;XM_033275309.1
AE:NC_024801.2:19077013:19077161:+:XM_009106018.3;XM_009106019.3;XM_009106020.3;XM_033275309.1
AE:NC_024801.2:19154898:19155011:+:XM_009106034.3
AE:NC_024801.2:19154898:19155158:+:XM_009106034.3
AE:NC_024801.2:19692286:19692367:+:XM_009106189.3;XM_033275553.1
AE:NC_024801.2:19692313:19692367:+:XM_009106189.3;XM_033275553.1
AE:NC_024801.2:19893725:19893774:+:XM_009106231.3
AE:NC_024801.2:19893747:19893774:+:XM_009106231.3
AE:NC_024801.2:19987756:19987834:+:XM_009106261.3;XM_009106262.3;XM_009106263.3;XM_033275748.1
AE:NC_024801.2:19987766:19987834:+:XM_009106261.3;XM_009106262.3;XM_009106263.3;XM_033275748.1
AE:NC_024801.2:19994935:19994961:+:XM_009106266.2
AE:NC_024801.2:19994935:19995046:+:XM_009106266.2
AE:NC_024801.2:19995712:19995857:+:XM_009106266.2
AE:NC_024801.2:19995842:19995857:+:XM_009106266.2
AE:NC_024801.2:20036258:20036314:-:XM_009106278.3
AE:NC_024801.2:20036258:20036324:-:XM_009106278.3
AE:NC_024801.2:20070706:20070790:+:XM_009106289.3
AE:NC_024801.2:20070706:20070819:+:XM_009106289.3
AE:NC_024801.2:20075797:20075886:+:XM_009106289.3
AE:NC_024801.2:20075809:20075886:+:XM_009106289.3
AE:NC_024801.2:20164824:20165175:-:
AE:NC_024801.2:20164962:20165175:-:
AE:NC_024801.2:20277666:20277789:+:XM_033275663.1
AE:NC_024801.2:20277704:20277789:+:XM_033275663.1
AE:NC_024801.2:20711362:20711514:-:XM_009106429.3
AE:NC_024801.2:20711362:20711533:-:XM_009106429.3
AE:NC_024801.2:20740716:20740790:-:XM_009106433.3;XM_009106434.3;XM_009106435.3;XM_033274838.1;XM_033274839.1;XM_033274840.1
AE:NC_024801.2:20740716:20740834:-:XM_009106433.3;XM_009106434.3;XM_009106435.3;XM_033274838.1;XM_033274839.1;XM_033274840.1
AE:NC_024801.2:20924669:20924768:+:XM_009106461.3;XM_009106462.3;XM_033275134.1;XM_033275135.1
AE:NC_024801.2:20924696:20924768:+:XM_009106461.3;XM_009106462.3;XM_033275134.1;XM_033275135.1
AE:NC_024801.2:21040105:21040139:+:XM_009106492.3;XM_033274436.1
AE:NC_024801.2:21040105:21040183:+:XM_009106492.3;XM_033274436.1
AE:NC_024801.2:21040288:21040348:+:XM_009106492.3;XM_033274436.1
AE:NC_024801.2:21040326:21040348:+:XM_009106492.3;XM_033274436.1
AE:NC_024801.2:21182644:21183132:+:XM_033275280.1;XM_033275281.1;XM_033275282.1;XM_033275283.1
AE:NC_024801.2:21182654:21183132:+:XM_033275280.1;XM_033275281.1;XM_033275282.1;XM_033275283.1
AE:NC_024801.2:21245771:21245894:+:XM_009106544.3
AE:NC_024801.2:21245771:21245916:+:XM_009106544.3
AE:NC_024801.2:21376142:21376267:+:XM_009106577.3
AE:NC_024801.2:21427778:21428038:+:XM_009106586.3
AE:NC_024801.2:21427938:21428055:+:XM_009106586.3
AE:NC_024801.2:21636728:21637175:-:XM_009106630.3
AE:NC_024801.2:21636960:21637175:-:XM_009106630.3
AE:NC_024801.2:21637035:21637175:-:XM_009106630.3
AE:NC_024801.2:2167226:2167390:-:XM_033275843.1;XM_033275844.1
AE:NC_024801.2:2167226:2167458:-:XM_033275843.1;XM_033275844.1
AE:NC_024801.2:21730918:21730996:-:XM_009106647.3;XM_033274633.1;XM_033274634.1
AE:NC_024801.2:21730941:21730996:-:XM_009106647.3;XM_033274633.1;XM_033274634.1
AE:NC_024801.2:21755680:21755883:+:XM_009106656.3;XM_009106658.3;XM_033274640.1;XM_033274641.1;XM_033274642.1;XM_033274643.1;XM_033274644.1
AE:NC_024801.2:21755707:21755883:+:XM_009106656.3;XM_009106658.3;XM_033274640.1;XM_033274641.1;XM_033274642.1;XM_033274643.1;XM_033274644.1
AE:NC_024801.2:2194159:2194264:+:XM_009121168.3
AE:NC_024801.2:2194159:2194290:+:XM_009121168.3
AE:NC_024801.2:21950101:21950171:-:XM_009106700.3;XM_018652974.2
AE:NC_024801.2:21950101:21950188:-:XM_009106700.3;XM_018652974.2
AE:NC_024801.2:2200564:2200721:+:
AE:NC_024801.2:2200568:2200721:+:
AE:NC_024801.2:2200581:2200756:+:
AE:NC_024801.2:22165252:22165364:+:XM_009106741.3
AE:NC_024801.2:22165252:22165432:+:XM_009106741.3
AE:NC_024801.2:22166628:22166670:+:XM_009106741.3
AE:NC_024801.2:22594083:22594194:-:XM_009106822.3;XM_009106823.3
AE:NC_024801.2:22594083:22594204:-:XM_009106822.3;XM_009106823.3
AE:NC_024801.2:22780721:22780926:+:XM_009106867.3
AE:NC_024801.2:22780819:22780926:+:XM_009106867.3
AE:NC_024801.2:2298947:2299001:+:XM_009122813.3;XM_009122814.3;XM_033275473.1;XM_033275474.1
AE:NC_024801.2:2298947:2299020:+:XM_009122813.3;XM_009122814.3;XM_033275473.1;XM_033275474.1
AE:NC_024801.2:23061554:23061595:-:XM_009106923.3;XM_009106924.3;XM_033274929.1
AE:NC_024801.2:23061554:23061616:-:XM_009106923.3;XM_009106924.3;XM_033274929.1
AE:NC_024801.2:23075447:23075537:-:XM_009106926.3
AE:NC_024801.2:23075447:23075549:-:XM_009106926.3
AE:NC_024801.2:23357595:23357754:+:XM_009106976.3
AE:NC_024801.2:23357595:23357815:+:XM_009106976.3
AE:NC_024801.2:23362787:23362895:+:XM_009106978.3
AE:NC_024801.2:23362797:23362895:+:XM_009106978.3
AE:NC_024801.2:23595678:23595778:+:XM_009107035.3
AE:NC_024801.2:23595678:23595807:+:XM_009107035.3
AE:NC_024801.2:23647616:23647751:-:XM_009107051.3
AE:NC_024801.2:23647616:23647804:-:XM_009107051.3
AE:NC_024801.2:23757482:23757647:-:XM_009107082.3;XM_009107083.3;XM_009107085.3;XM_009107086.3;XM_018652696.2
AE:NC_024801.2:23757482:23757722:-:XM_009107082.3;XM_009107083.3;XM_009107085.3;XM_009107086.3;XM_018652696.2
AE:NC_024801.2:23806945:23807388:-:XM_009107104.3;XM_033275301.1
AE:NC_024801.2:23807010:23807388:-:XM_009107104.3;XM_033275301.1
AE:NC_024801.2:24209966:24210031:+:XM_009107194.3;XM_009107195.3
AE:NC_024801.2:24209966:24210049:+:XM_009107194.3;XM_009107195.3
AE:NC_024801.2:243329:243388:-:XM_033274300.1
AE:NC_024801.2:243329:243402:-:XM_033274300.1
AE:NC_024801.2:24398295:24398504:-:XM_009107240.3;XM_018653363.2;XM_033274317.1;XM_033274318.1;XM_033274319.1;XM_033274320.1
AE:NC_024801.2:24398315:24398496:-:XM_009107240.3;XM_018653363.2;XM_033274317.1;XM_033274318.1;XM_033274319.1;XM_033274320.1
AE:NC_024801.2:25107252:25107520:+:XM_009107509.3
AE:NC_024801.2:25107380:25107520:+:XM_009107509.3
AE:NC_024801.2:25246769:25246871:-:XM_009107538.3;XM_009107539.3;XM_033274344.1
AE:NC_024801.2:25246769:25246885:-:XM_009107538.3;XM_009107539.3;XM_033274344.1
AE:NC_024801.2:25418750:25418840:-:XM_009107591.3
AE:NC_024801.2:25418762:25418840:-:XM_009107591.3
AE:NC_024801.2:26050433:26050700:+:XM_009107760.3
AE:NC_024801.2:26050433:26050711:+:XM_009107760.3
AE:NC_024801.2:26097760:26097823:-:XM_009107776.3
AE:NC_024801.2:26097760:26097838:-:XM_009107776.3
AE:NC_024801.2:26578584:26578660:-:XM_009107909.3;XM_018653368.2
AE:NC_024801.2:26578584:26578718:-:XM_009107909.3;XM_018653368.2
AE:NC_024801.2:26865600:26865739:-:XM_009107977.3;XM_009107978.3;XM_009107979.3;XM_018652751.2;XM_018652752.2;XM_018652753.2;XM_033275730.1;XM_033275731.1;XM_033275732.1;XM_033275733.1;XM_033275734.1
AE:NC_024801.2:26865600:26865757:-:XM_009107977.3;XM_009107978.3;XM_009107979.3;XM_018652751.2;XM_018652752.2;XM_018652753.2;XM_033275730.1;XM_033275731.1;XM_033275732.1;XM_033275733.1;XM_033275734.1
AE:NC_024801.2:26865862:26865948:-:XM_009107977.3;XM_009107978.3;XM_009107979.3;XM_018652751.2;XM_018652752.2;XM_018652753.2;XM_033275730.1;XM_033275731.1;XM_033275732.1;XM_033275733.1;XM_033275734.1
AE:NC_024801.2:26865862:26866026:-:XM_009107977.3;XM_009107978.3;XM_009107979.3;XM_018652751.2;XM_018652752.2;XM_018652753.2;XM_033275730.1;XM_033275731.1;XM_033275732.1;XM_033275733.1;XM_033275734.1
AE:NC_024801.2:26989252:26989354:-:XM_009108003.3
AE:NC_024801.2:26989340:26989354:-:XM_009108003.3
AE:NC_024801.2:27125850:27126023:-:XM_009108037.2;XM_018653370.2;XM_018653371.2
AE:NC_024801.2:27125954:27126023:-:XM_009108037.2;XM_018653370.2;XM_018653371.2
AE:NC_024801.2:27476042:27476194:-:XM_009108112.3;XM_009108113.3
AE:NC_024801.2:27590944:27591085:+:XM_009108145.3;XM_033275402.1
AE:NC_024801.2:27590944:27591188:+:XM_009108145.3;XM_033275402.1
AE:NC_024801.2:27605562:27605636:+:XM_009108147.3;XM_009108148.3
AE:NC_024801.2:27605589:27605636:+:XM_009108147.3;XM_009108148.3
AE:NC_024801.2:27758047:27758279:+:XM_009108185.2;XM_009108187.3;XM_018652733.2;XM_018652734.2;XM_033275000.1
AE:NC_024801.2:27758069:27758279:+:XM_009108185.2;XM_009108187.3;XM_018652733.2;XM_018652734.2;XM_033275000.1
AE:NC_024801.2:28114532:28114759:+:XM_009108337.3;XM_018653241.2;XM_018653242.2;XM_033274561.1;XM_033274562.1
AE:NC_024801.2:28114534:28114728:+:XM_009108337.3;XM_018653241.2;XM_018653242.2;XM_033274561.1;XM_033274562.1
AE:NC_024801.2:28152945:28153001:+:XM_033274564.1;XM_033274565.1;XM_033274566.1;XM_033274567.1;XM_033274568.1;XM_033274569.1;XM_033274570.1;XM_033274571.1;XM_033274573.1
AE:NC_024801.2:28152945:28153083:+:XM_033274564.1;XM_033274565.1;XM_033274566.1;XM_033274567.1;XM_033274568.1;XM_033274569.1;XM_033274570.1;XM_033274571.1;XM_033274573.1
AE:NC_024801.2:28179725:28179894:+:XM_009108358.3;XM_018652779.2
AE:NC_024801.2:28179736:28179894:+:XM_009108358.3;XM_018652779.2
AE:NC_024801.2:28443125:28443176:-:XM_009108437.3
AE:NC_024801.2:28443125:28443194:-:XM_009108437.3
AE:NC_024801.2:2845486:2845687:-:
AE:NC_024801.2:2845497:2845687:-:
AE:NC_024801.2:2845607:2845687:-:
AE:NC_024801.2:2861192:2861304:-:XM_009122894.3;XM_009122895.3
AE:NC_024801.2:2861223:2861304:-:XM_009122894.3;XM_009122895.3
AE:NC_024801.2:28714638:28714795:+:XM_009108521.3;XM_018653218.2;XM_033274278.1;XM_033274279.1;XM_033276057.1
AE:NC_024801.2:2911617:2911778:+:
AE:NC_024801.2:2911659:2911778:+:
AE:NC_024801.2:3453153:3453343:+:XM_009122967.3
AE:NC_024801.2:3453164:3453343:+:XM_009122967.3
AE:NC_024801.2:3739653:3739761:+:
AE:NC_024801.2:3739672:3739783:+:
AE:NC_024801.2:3740822:3741482:+:
AE:NC_024801.2:3741387:3741482:+:
AE:NC_024801.2:3741423:3741482:+:
AE:NC_024801.2:4127173:4127542:+:XM_033274219.1;XM_033274220.1;XM_033274221.1;XM_033274222.1;XM_033274223.1;XM_033274224.1;XM_033274225.1;XM_033274226.1;XM_033274227.1;XM_033274228.1;XM_033274229.1
AE:NC_024801.2:4127452:4127542:+:XM_033274219.1;XM_033274220.1;XM_033274221.1;XM_033274222.1;XM_033274223.1;XM_033274224.1;XM_033274225.1;XM_033274226.1;XM_033274227.1;XM_033274228.1;XM_033274229.1
AE:NC_024801.2:4411323:4411435:+:XM_018653055.2
AE:NC_024801.2:4411410:4411435:+:XM_018653055.2
AE:NC_024801.2:609360:610019:+:XM_033274689.1;XM_033274691.1
AE:NC_024801.2:609542:610019:+:XM_033274689.1;XM_033274691.1
AE:NC_024801.2:640014:640239:+:XM_009103879.3
AE:NC_024801.2:640034:640239:+:XM_009103879.3
AE:NC_024801.2:7115173:7115341:-:XM_009104096.3
AE:NC_024801.2:7115173:7115345:-:XM_009104096.3
AE:NC_024801.2:7115173:7115356:-:XM_009104096.3
AE:NC_024801.2:7522459:7522542:-:XM_033275388.1;XM_033275389.1
AE:NC_024801.2:7522480:7522542:-:XM_033275388.1;XM_033275389.1
AE:NC_024801.2:7834896:7834977:-:
AE:NC_024801.2:7834896:7835007:-:
AE:NC_024801.2:7834901:7834977:-:
AE:NC_024801.2:7834901:7835007:-:
AE:NC_024801.2:7880533:7880669:-:
AE:NC_024801.2:7880533:7880686:-:
AE:NC_024801.2:7915095:7915209:-:XM_009104165.3
AE:NC_024801.2:7915150:7915209:-:XM_009104165.3
AE:NC_024801.2:7915984:7916057:-:XM_009104165.3
AE:NC_024801.2:7915984:7916114:-:XM_009104165.3
AE:NC_024801.2:8534093:8534249:-:XM_009104249.3;XM_033274464.1
AE:NC_024801.2:8534093:8534269:-:XM_009104249.3;XM_033274464.1
AE:NC_024801.2:8534339:8534425:-:XM_009104249.3;XM_033274464.1
AE:NC_024801.2:8534350:8534425:-:XM_009104249.3;XM_033274464.1
AE:NC_024801.2:8884905:8885183:+:
AE:NC_024801.2:8884962:8885183:+:
AE:NC_024801.2:8955700:8955776:-:XM_033274504.1
AE:NC_024801.2:8955700:8955823:-:XM_033274504.1
AE:NC_024801.2:9300321:9301042:+:XM_009104338.3;XM_009104339.3
AE:NC_024801.2:9300336:9301042:+:XM_009104338.3;XM_009104339.3
AE:NC_024801.2:9787026:9787229:+:XM_009104392.3;XM_009104393.3
AE:NC_024801.2:9787046:9787229:+:XM_009104392.3;XM_009104393.3
AE:NC_024802.2:10269860:10270006:+:XM_009126265.2;XM_009126266.3;XM_033277982.1
AE:NC_024802.2:10269871:10270006:+:XM_009126265.2;XM_009126266.3;XM_033277982.1
AE:NC_024802.2:10276212:10276592:+:XM_009126267.3
AE:NC_024802.2:10276227:10276592:+:XM_009126267.3
AE:NC_024802.2:10298946:10299364:-:XM_009126272.3;XM_009126273.3;XM_009126274.3;XM_009126275.3;XM_009126276.3
AE:NC_024802.2:10298946:10299376:-:XM_009126272.3;XM_009126273.3;XM_009126274.3;XM_009126275.3;XM_009126276.3
AE:NC_024802.2:10441013:10441194:+:XM_009124781.3
AE:NC_024802.2:10441042:10441194:+:XM_009124781.3
AE:NC_024802.2:10635186:10635296:+:XM_009110061.3
AE:NC_024802.2:10635232:10635296:+:XM_009110061.3
AE:NC_024802.2:1125262:1125633:+:XM_033276514.1;XM_033276515.1;XM_033276516.1;XM_033276517.1;XM_033276518.1
AE:NC_024802.2:1125367:1125633:+:XM_033276514.1;XM_033276515.1;XM_033276516.1;XM_033276517.1;XM_033276518.1
AE:NC_024802.2:1125560:1125633:+:XM_033276514.1;XM_033276515.1;XM_033276516.1;XM_033276517.1;XM_033276518.1
AE:NC_024802.2:1158119:1158314:-:XM_009108736.3
AE:NC_024802.2:1158119:1158332:-:XM_009108736.3
AE:NC_024802.2:11624778:11624872:-:XM_009110190.1
AE:NC_024802.2:11624778:11624900:-:XM_009110190.1
AE:NC_024802.2:12228742:12228930:+:XM_009110285.3
AE:NC_024802.2:12228833:12228930:+:XM_009110285.3
AE:NC_024802.2:12313717:12314069:-:XM_009110302.3;XM_009110303.3;XM_033276312.1;XM_033276313.1
AE:NC_024802.2:12313717:12314363:-:XM_009110302.3;XM_009110303.3;XM_033276312.1;XM_033276313.1
AE:NC_024802.2:12383804:12383913:-:XM_009110318.3;XM_009110319.3;XM_033277022.1;XM_033277023.1;XM_033277024.1;XM_033277025.1;XM_033277026.1;XM_033277027.1;XM_033277029.1;XM_033277030.1
AE:NC_024802.2:12383804:12383944:-:XM_009110318.3;XM_009110319.3;XM_033277022.1;XM_033277023.1;XM_033277024.1;XM_033277025.1;XM_033277026.1;XM_033277027.1;XM_033277029.1;XM_033277030.1
AE:NC_024802.2:12384031:12384158:-:XM_009110318.3;XM_009110319.3;XM_033277022.1;XM_033277023.1;XM_033277024.1;XM_033277025.1;XM_033277026.1;XM_033277027.1;XM_033277029.1;XM_033277030.1
AE:NC_024802.2:12384031:12384179:-:XM_009110318.3;XM_009110319.3;XM_033277022.1;XM_033277023.1;XM_033277024.1;XM_033277025.1;XM_033277026.1;XM_033277027.1;XM_033277029.1;XM_033277030.1
AE:NC_024802.2:12384031:12384198:-:XM_009110318.3;XM_009110319.3;XM_033277022.1;XM_033277023.1;XM_033277024.1;XM_033277025.1;XM_033277026.1;XM_033277027.1;XM_033277029.1;XM_033277030.1
AE:NC_024802.2:12473305:12473832:+:
AE:NC_024802.2:12473404:12473832:+:
AE:NC_024802.2:1318335:1318438:+:XM_009108761.3;XM_033276501.1;XM_033276502.1
AE:NC_024802.2:1318358:1318438:+:XM_009108761.3;XM_033276501.1;XM_033276502.1
AE:NC_024802.2:13587899:13588011:-:XM_009110573.3
AE:NC_024802.2:13587899:13588031:-:XM_009110573.3
AE:NC_024802.2:13790674:13790791:-:XM_009110621.3
AE:NC_024802.2:13790684:13790791:-:XM_009110621.3
AE:NC_024802.2:13898460:13898601:+:XM_009110640.3
AE:NC_024802.2:13898471:13898601:+:XM_009110640.3
AE:NC_024802.2:14162336:14163057:-:XM_009110692.3;XM_033276477.1
AE:NC_024802.2:14162336:14163071:-:XM_009110692.3;XM_033276477.1
AE:NC_024802.2:15270419:15270680:+:XM_009110926.3;XM_009110927.3
AE:NC_024802.2:15270419:15270737:+:XM_009110926.3;XM_009110927.3
AE:NC_024802.2:15273341:15273427:+:XM_009110928.3;XM_009110929.3
AE:NC_024802.2:15273355:15273427:+:XM_009110928.3;XM_009110929.3
AE:NC_024802.2:15487038:15487159:-:XM_009110974.3;XM_009110975.3
AE:NC_024802.2:15487084:15487159:-:XM_009110974.3;XM_009110975.3
AE:NC_024802.2:15790830:15791333:+:XM_033278103.1
AE:NC_024802.2:15790830:15791358:+:XM_033278103.1
AE:NC_024802.2:16541069:16541301:+:XM_009111168.3;XM_033277079.1
AE:NC_024802.2:16541099:16541301:+:XM_009111168.3;XM_033277079.1
AE:NC_024802.2:16564051:16564244:+:XM_033277079.1
AE:NC_024802.2:16564061:16564244:+:XM_033277079.1
AE:NC_024802.2:16564064:16564244:+:XM_033277079.1
AE:NC_024802.2:16618235:16618293:+:XM_009111182.3;XM_033277079.1
AE:NC_024802.2:16618235:16618328:+:XM_009111182.3;XM_033277079.1
AE:NC_024802.2:17064751:17064823:+:XM_009111296.3;XM_009111297.3;XM_033276346.1
AE:NC_024802.2:17064751:17064835:+:XM_009111296.3;XM_009111297.3;XM_033276346.1
AE:NC_024802.2:17164889:17164915:-:XM_009111331.3;XM_018653395.2;XM_033276348.1;XM_033276349.1
AE:NC_024802.2:17164889:17164936:-:XM_009111331.3;XM_018653395.2;XM_033276348.1;XM_033276349.1
AE:NC_024802.2:17172770:17172936:+:XM_009111333.3
AE:NC_024802.2:17172849:17172936:+:XM_009111333.3
AE:NC_024802.2:17496489:17496672:+:XM_009111406.3
AE:NC_024802.2:17496499:17496672:+:XM_009111406.3
AE:NC_024802.2:17652400:17652682:-:XM_009111439.3
AE:NC_024802.2:17756616:17756671:-:
AE:NC_024802.2:17756616:17756704:-:
AE:NC_024802.2:17962383:17962518:-:XM_009111524.3
AE:NC_024802.2:17962401:17962518:-:XM_009111524.3
AE:NC_024802.2:18378244:18378343:+:XM_033276601.1;XM_033276602.1
AE:NC_024802.2:18378244:18378380:+:XM_033276601.1;XM_033276602.1
AE:NC_024802.2:18378470:18378616:+:XM_033276601.1;XM_033276602.1
AE:NC_024802.2:18378483:18378616:+:XM_033276601.1;XM_033276602.1
AE:NC_024802.2:18490720:18490860:-:XM_009111661.3;XM_033277796.1
AE:NC_024802.2:18490720:18490905:-:XM_009111661.3;XM_033277796.1
AE:NC_024802.2:19449351:19449540:+:XM_009111955.3;XM_033276320.1;XM_033276322.1
AE:NC_024802.2:19449407:19449540:+:XM_009111955.3;XM_033276320.1;XM_033276322.1
AE:NC_024802.2:19466546:19466670:+:XM_009111957.3
AE:NC_024802.2:19466557:19466670:+:XM_009111957.3
AE:NC_024802.2:19698719:19698785:-:XM_009112009.3
AE:NC_024802.2:19698719:19698850:-:XM_009112009.3
AE:NC_024802.2:19736419:19736799:-:XM_009112025.3;XM_033278012.1
AE:NC_024802.2:19736456:19736799:-:XM_009112025.3;XM_033278012.1
AE:NC_024802.2:19982016:19982069:-:
AE:NC_024802.2:19982016:19982122:-:
AE:NC_024802.2:20014867:20015569:+:XM_009112098.3
AE:NC_024802.2:20015531:20015569:+:XM_009112098.3
AE:NC_024802.2:20380284:20380321:-:XM_009112220.3;XM_033276821.1;XM_033276822.1;XM_033276823.1;XM_033276824.1;XM_033276825.1;XM_033276826.1;XM_033276827.1;XM_033276828.1
AE:NC_024802.2:20380284:20380488:-:XM_009112220.3;XM_033276821.1;XM_033276822.1;XM_033276823.1;XM_033276824.1;XM_033276825.1;XM_033276826.1;XM_033276827.1;XM_033276828.1
AE:NC_024802.2:2041347:2041508:-:XM_009108946.3;XM_033277333.1
AE:NC_024802.2:2041347:2041520:-:XM_009108946.3;XM_033277333.1
AE:NC_024802.2:20451016:20451272:-:XM_009112245.3;XM_009112246.3;XM_009112248.3;XM_009112249.3;XM_009112250.3;XM_018654027.2
AE:NC_024802.2:20451139:20451272:-:XM_009112245.3;XM_009112246.3;XM_009112248.3;XM_009112249.3;XM_009112250.3;XM_018654027.2
AE:NC_024802.2:20478486:20478685:+:XM_009112259.3;XM_009112261.3
AE:NC_024802.2:20478505:20478685:+:XM_009112259.3;XM_009112261.3
AE:NC_024802.2:20526441:20528531:-:XM_033277854.1
AE:NC_024802.2:20526441:20528590:-:XM_033277854.1
AE:NC_024802.2:20563549:20563683:-:XM_009112291.3
AE:NC_024802.2:20563549:20563711:-:XM_009112291.3
AE:NC_024802.2:20567507:20568037:+:XM_033277914.1
AE:NC_024802.2:20567809:20568037:+:XM_033277914.1
AE:NC_024802.2:20585741:20585869:-:XM_009112298.3;XM_009112299.3;XM_009112300.3;XM_009112301.3;XM_033277916.1;XM_033277917.1;XM_033277918.1
AE:NC_024802.2:20585741:20585897:-:XM_009112298.3;XM_009112299.3;XM_009112300.3;XM_009112301.3;XM_033277916.1;XM_033277917.1;XM_033277918.1
AE:NC_024802.2:20595498:20595869:+:XM_009112309.3;XM_009112310.3;XM_018653978.2;XM_018653979.2
AE:NC_024802.2:20595523:20595869:+:XM_009112309.3;XM_009112310.3;XM_018653978.2;XM_018653979.2
AE:NC_024802.2:20673187:20673374:+:XM_009112335.3
AE:NC_024802.2:20673233:20673374:+:XM_009112335.3
AE:NC_024802.2:20702834:20703071:-:XM_009112344.3
AE:NC_024802.2:20702834:20703292:-:XM_009112344.3
AE:NC_024802.2:2070513:2070590:-:XM_009108949.3
AE:NC_024802.2:2070513:2070610:-:XM_009108949.3
AE:NC_024802.2:21134133:21134397:+:XM_009112462.3
AE:NC_024802.2:21134293:21134397:+:XM_009112462.3
AE:NC_024802.2:21344480:21344598:-:XM_009146176.3;XM_033277694.1;XM_033277695.1;XM_033277696.1
AE:NC_024802.2:21344480:21344680:-:XM_009146176.3;XM_033277694.1;XM_033277695.1;XM_033277696.1
AE:NC_024802.2:21394526:21394605:-:XM_033276903.1;XM_033276904.1
AE:NC_024802.2:21394526:21394630:-:XM_033276903.1;XM_033276904.1
AE:NC_024802.2:21603159:21603296:+:XM_009112563.2;XM_009112564.2
AE:NC_024802.2:21603177:21603296:+:XM_009112563.2;XM_009112564.2
AE:NC_024802.2:21645549:21645672:-:XM_009112578.3;XM_033277559.1
AE:NC_024802.2:21645549:21645690:-:XM_009112578.3;XM_033277559.1
AE:NC_024802.2:21746455:21746628:+:XM_033277785.1
AE:NC_024802.2:21746465:21746628:+:XM_033277785.1
AE:NC_024802.2:21808136:21808285:-:XM_033276426.1
AE:NC_024802.2:21808136:21808297:-:XM_033276426.1
AE:NC_024802.2:2193503:2193685:-:
AE:NC_024802.2:22068193:22068312:-:XM_009112698.3;XM_009112699.3
AE:NC_024802.2:22068193:22068348:-:XM_009112698.3;XM_009112699.3
AE:NC_024802.2:22099049:22099143:-:XM_009112710.3;XM_009112711.3;XM_009112712.3;XM_033276627.1;XM_033276628.1;XM_033276629.1
AE:NC_024802.2:22099049:22099164:-:XM_009112710.3;XM_009112711.3;XM_009112712.3;XM_033276627.1;XM_033276628.1;XM_033276629.1
AE:NC_024802.2:22254242:22254349:-:XM_009112771.3
AE:NC_024802.2:22254318:22254349:-:XM_009112771.3
AE:NC_024802.2:22278712:22278824:-:XM_009112783.3;XM_009112784.3;XM_009112785.3;XM_009112787.3;XM_009112788.3;XM_009112789.3;XM_009112790.3;XM_033276448.1
AE:NC_024802.2:22278712:22278834:-:XM_009112783.3;XM_009112784.3;XM_009112785.3;XM_009112787.3;XM_009112788.3;XM_009112789.3;XM_009112790.3;XM_033276448.1
AE:NC_024802.2:22336923:22337147:+:XM_033276436.1;XM_033276437.1
AE:NC_024802.2:22336923:22337158:+:XM_033276436.1;XM_033276437.1
AE:NC_024802.2:2278326:2278480:+:XM_009108978.3;XM_009108979.3;XM_018653419.2;XM_033278166.1;XM_033278167.1
AE:NC_024802.2:2278326:2278496:+:XM_009108978.3;XM_009108979.3;XM_018653419.2;XM_033278166.1;XM_033278167.1
AE:NC_024802.2:22786600:22786824:-:XM_018653611.2
AE:NC_024802.2:22786600:22786848:-:XM_018653611.2
AE:NC_024802.2:22796095:22796217:+:XM_009112929.3
AE:NC_024802.2:22796114:22796217:+:XM_009112929.3
AE:NC_024802.2:22814011:22814125:-:XM_009112937.3;XM_009112941.3;XM_009112942.3;XM_018653485.2;XM_018653486.2;XM_033277678.1;XM_033277679.1
AE:NC_024802.2:2333360:2333536:+:XM_009108988.3;XM_009108989.3;XM_033276340.1
AE:NC_024802.2:2333373:2333536:+:XM_009108988.3;XM_009108989.3;XM_033276340.1
AE:NC_024802.2:2471311:2471499:+:
AE:NC_024802.2:2471351:2471499:+:
AE:NC_024802.2:2478748:2479013:+:XM_009109009.3;XM_009109013.3;XM_009109015.3;XM_009109017.3;XM_009109019.3;XM_033277820.1;XM_033277821.1;XM_033277822.1;XM_033277823.1;XM_033277824.1;XM_033277825.1;XM_033277826.1;XM_033277827.1;XM_033277828.1;XM_033277829.1;XM_033277831.1;XM_033277832.1;XM_033277833.1;XM_033277834.1;XM_033277835.1;XM_033277836.1
AE:NC_024802.2:2478804:2479013:+:XM_009109009.3;XM_009109013.3;XM_009109015.3;XM_009109017.3;XM_009109019.3;XM_033277820.1;XM_033277821.1;XM_033277822.1;XM_033277823.1;XM_033277824.1;XM_033277825.1;XM_033277826.1;XM_033277827.1;XM_033277828.1;XM_033277829.1;XM_033277831.1;XM_033277832.1;XM_033277833.1;XM_033277834.1;XM_033277835.1;XM_033277836.1
AE:NC_024802.2:2480598:2481102:+:XM_009109009.3;XM_009109013.3;XM_009109015.3;XM_009109017.3;XM_009109019.3;XM_033277820.1;XM_033277821.1;XM_033277822.1;XM_033277823.1;XM_033277824.1;XM_033277825.1;XM_033277826.1;XM_033277827.1;XM_033277828.1;XM_033277829.1;XM_033277831.1;XM_033277832.1;XM_033277833.1;XM_033277834.1;XM_033277835.1;XM_033277836.1
AE:NC_024802.2:2480953:2481102:+:XM_009109009.3;XM_009109013.3;XM_009109015.3;XM_009109017.3;XM_009109019.3;XM_033277820.1;XM_033277821.1;XM_033277822.1;XM_033277823.1;XM_033277824.1;XM_033277825.1;XM_033277826.1;XM_033277827.1;XM_033277828.1;XM_033277829.1;XM_033277831.1;XM_033277832.1;XM_033277833.1;XM_033277834.1;XM_033277835.1;XM_033277836.1
AE:NC_024802.2:2493450:2493505:-:XM_009109024.3
AE:NC_024802.2:2493450:2493517:-:XM_009109024.3
AE:NC_024802.2:3604934:3605068:+:
AE:NC_024802.2:3604955:3605068:+:
AE:NC_024802.2:3648941:3649028:-:XM_009109152.3;XM_009109153.3;XM_009109154.3;XM_009109155.3
AE:NC_024802.2:3648974:3649028:-:XM_009109152.3;XM_009109153.3;XM_009109154.3;XM_009109155.3
AE:NC_024802.2:3941375:3941426:+:
AE:NC_024802.2:3941621:3942095:+:
AE:NC_024802.2:3976440:3976788:-:XM_009124953.3
AE:NC_024802.2:3976440:3976842:-:XM_009124953.3
AE:NC_024802.2:4377217:4378643:-:XM_009109204.3;XM_009109205.3;XM_009109206.3;XM_018653946.2;XM_033276557.1
AE:NC_024802.2:4377217:4378668:-:XM_009109204.3;XM_009109205.3;XM_009109206.3;XM_018653946.2;XM_033276557.1
AE:NC_024802.2:4459414:4459611:+:XM_009109209.3;XM_018653995.2;XM_033276557.1
AE:NC_024802.2:4522406:4522505:-:XM_009109216.3;XM_009109219.3;XM_033276546.1;XM_033276557.1
AE:NC_024802.2:4522406:4522517:-:XM_009109216.3;XM_009109219.3;XM_033276546.1;XM_033276557.1
AE:NC_024802.2:5553419:5553532:+:XM_033278024.1
AE:NC_024802.2:5553419:5553586:+:XM_033278024.1
AE:NC_024802.2:5653662:5653787:-:XM_009109423.2
AE:NC_024802.2:5653698:5653787:-:XM_009109423.2
AE:NC_024802.2:56777:56997:+:XM_009108552.3;XM_018653769.2
AE:NC_024802.2:6892173:6892277:-:XM_009109659.3
AE:NC_024802.2:6892187:6892277:-:XM_009109659.3
AE:NC_024802.2:7058764:7058869:-:XM_009109670.3;XM_033276476.1
AE:NC_024802.2:7058764:7058881:-:XM_009109670.3;XM_033276476.1
AE:NC_024802.2:7149735:7149996:-:XM_009109681.3;XM_033276419.1
AE:NC_024802.2:7149735:7150048:-:XM_009109681.3;XM_033276419.1
AE:NC_024802.2:7150555:7151064:-:XM_009109681.3;XM_033276419.1
AE:NC_024802.2:7150555:7151087:-:XM_009109681.3;XM_033276419.1
AE:NC_024802.2:785993:786271:+:XM_009108684.3;XM_009108686.3
AE:NC_024802.2:786019:786271:+:XM_009108684.3;XM_009108686.3
AE:NC_024802.2:8222235:8222375:+:XM_009109776.3;XM_009109777.3
AE:NC_024802.2:8291181:8291450:+:XM_009109804.3;XM_009109805.3;XM_033276374.1
AE:NC_024802.2:8291343:8291450:+:XM_009109804.3;XM_009109805.3;XM_033276374.1
AE:NC_024802.2:8527836:8527988:-:
AE:NC_024802.2:8527836:8528060:-:
AE:NC_024802.2:8648194:8648350:-:XM_009109853.3;XM_033276588.1
AE:NC_024802.2:8648194:8648394:-:XM_009109853.3;XM_033276588.1
AE:NC_024802.2:8763494:8763653:+:XM_018653440.2
AE:NC_024802.2:8763513:8763653:+:XM_018653440.2
AE:NC_024802.2:8809873:8810098:-:XM_009109871.2;XM_033276715.1
AE:NC_024802.2:8809994:8810098:-:XM_009109871.2;XM_033276715.1
AE:NC_024802.2:8978697:8979519:+:XM_009109888.3;XM_018653942.2
AE:NC_024802.2:9006432:9006592:+:
AE:NC_024802.2:9145432:9145720:+:
AE:NC_024802.2:964622:965475:-:
AE:NC_024802.2:965262:965475:-:
AE:NC_024803.2:10299445:10299627:-:XM_009114923.3;XM_018655122.2;XM_018655129.2;XM_018655130.2;XM_033279687.1;XM_033279688.1;XM_033279689.1;XM_033279690.1;XM_033279691.1;XM_033279692.1;XM_033279693.1;XM_033279694.1;XM_033279695.1;XM_033279696.1;XM_033279697.1;XM_033279698.1;XM_033279699.1
AE:NC_024803.2:10299554:10299627:-:XM_009114923.3;XM_018655122.2;XM_018655129.2;XM_018655130.2;XM_033279687.1;XM_033279688.1;XM_033279689.1;XM_033279690.1;XM_033279691.1;XM_033279692.1;XM_033279693.1;XM_033279694.1;XM_033279695.1;XM_033279696.1;XM_033279697.1;XM_033279698.1;XM_033279699.1
AE:NC_024803.2:10712760:10712903:-:
AE:NC_024803.2:10712760:10712936:-:
AE:NC_024803.2:10748081:10748147:+:XM_009115004.3
AE:NC_024803.2:10748081:10748206:+:XM_009115004.3
AE:NC_024803.2:11097860:11097960:+:XM_009115048.3
AE:NC_024803.2:11097880:11097960:+:XM_009115048.3
AE:NC_024803.2:11317698:11317757:+:XM_009115071.3;XM_033278970.1;XM_033278971.1
AE:NC_024803.2:11317714:11317757:+:XM_009115071.3;XM_033278970.1;XM_033278971.1
AE:NC_024803.2:11317842:11318052:+:XM_009115071.3;XM_033278970.1;XM_033278971.1
AE:NC_024803.2:11317842:11318090:+:XM_009115071.3;XM_033278970.1;XM_033278971.1
AE:NC_024803.2:1164799:1164930:-:XM_009113056.3;XM_009113057.3;XM_033278751.1;XM_033278752.1
AE:NC_024803.2:1164799:1164963:-:XM_009113056.3;XM_009113057.3;XM_033278751.1;XM_033278752.1
AE:NC_024803.2:11754252:11754322:-:XM_009115111.3;XM_009115113.3;XM_009115114.3;XM_033279591.1;XM_033279592.1;XM_033279593.1
AE:NC_024803.2:12307466:12308037:-:XM_018654916.2
AE:NC_024803.2:12307482:12308037:-:XM_018654916.2
AE:NC_024803.2:12561194:12561434:-:XM_009115776.3;XM_009115777.3
AE:NC_024803.2:12561194:12561461:-:XM_009115776.3;XM_009115777.3
AE:NC_024803.2:12755024:12755181:-:XM_033280452.1;XM_033280453.1;XM_033280454.1;XM_033280455.1;XM_033280456.1;XM_033280457.1;XM_033280458.1
AE:NC_024803.2:12755047:12755181:-:XM_033280452.1;XM_033280453.1;XM_033280454.1;XM_033280455.1;XM_033280456.1;XM_033280457.1;XM_033280458.1
AE:NC_024803.2:12989694:12989806:-:XM_009115723.3
AE:NC_024803.2:12989705:12989806:-:XM_009115723.3
AE:NC_024803.2:12990146:12990268:-:XM_009115723.3
AE:NC_024803.2:12990146:12990282:-:XM_009115723.3
AE:NC_024803.2:13264545:13264920:-:
AE:NC_024803.2:13264783:13264920:-:
AE:NC_024803.2:14169094:14169146:+:XM_009116123.3;XM_009116124.3;XM_009116125.3;XM_033280993.1
AE:NC_024803.2:14169111:14169146:+:XM_009116123.3;XM_009116124.3;XM_009116125.3;XM_033280993.1
AE:NC_024803.2:14588313:14588360:+:XM_009116091.3
AE:NC_024803.2:14588313:14588471:+:XM_009116091.3
AE:NC_024803.2:14854043:14854168:+:
AE:NC_024803.2:14854092:14854168:+:
AE:NC_024803.2:14937879:14938071:-:XM_009116051.3;XM_009116052.2;XM_009116053.2;XM_033280971.1
AE:NC_024803.2:14937879:14938092:-:XM_009116051.3;XM_009116052.2;XM_009116053.2;XM_033280971.1
AE:NC_024803.2:1500415:1500419:-:XM_009113104.2
AE:NC_024803.2:1500415:1500509:-:XM_009113104.2
AE:NC_024803.2:15060750:15061053:+:XM_009116029.2;XM_009116030.3;XM_018654737.2;XM_033280915.1
AE:NC_024803.2:15060750:15061070:+:XM_009116029.2;XM_009116030.3;XM_018654737.2;XM_033280915.1
AE:NC_024803.2:15129191:15129535:+:XM_009116006.2;XM_009116007.3
AE:NC_024803.2:15129494:15129535:+:XM_009116006.2;XM_009116007.3
AE:NC_024803.2:15131956:15131974:-:XM_009116003.2
AE:NC_024803.2:15131956:15132009:-:XM_009116003.2
AE:NC_024803.2:16487632:16487688:-:
AE:NC_024803.2:16487637:16487688:-:
AE:NC_024803.2:16487637:16487712:-:
AE:NC_024803.2:16488084:16488163:-:
AE:NC_024803.2:16488084:16488414:-:
AE:NC_024803.2:16488263:16488373:-:
AE:NC_024803.2:16488263:16488414:-:
AE:NC_024803.2:16488278:16488373:-:
AE:NC_024803.2:16491864:16492601:-:XM_009115861.3;XM_018654494.2;XM_033280488.1
AE:NC_024803.2:16553880:16554010:+:XM_009115854.3
AE:NC_024803.2:16553895:16554010:+:XM_009115854.3
AE:NC_024803.2:166302:166468:-:XM_009113207.2
[truncated: 63,536 more rows]

## Sheet: AS-S3-L7 Uniq
Supplementary Table S13: Alternative_splicing types uniquely expressed in Longyou-7 at S3 stage.
AE:NC_024795.2:10402518:10402566:+:XM_009146965.3
AE:NC_024795.2:10402518:10402616:+:XM_009146965.3
AE:NC_024795.2:10465:10689:-:XM_009127631.3;XM_009134139.2
AE:NC_024795.2:10465:10710:-:XM_009127631.3;XM_009134139.2
AE:NC_024795.2:10753422:10753519:+:XM_009147471.3
AE:NC_024795.2:10753443:10753519:+:XM_009147471.3
AE:NC_024795.2:10911442:10912055:-:XM_033272829.1
AE:NC_024795.2:11021421:11023302:+:XM_009147856.3
AE:NC_024795.2:11023220:11023302:+:XM_009147856.3
AE:NC_024795.2:11176362:11176419:-:XM_009148190.3
AE:NC_024795.2:11176373:11176419:-:XM_009148190.3
AE:NC_024795.2:11238307:11238400:-:
AE:NC_024795.2:11238307:11238443:-:
AE:NC_024795.2:11238307:11238457:-:
AE:NC_024795.2:11296121:11296224:+:
AE:NC_024795.2:11296121:11296239:+:
AE:NC_024795.2:11296314:11296466:+:
AE:NC_024795.2:11296314:11296581:+:
AE:NC_024795.2:11478637:11478712:-:XM_009148617.2;XM_009148626.2;XM_009148632.2;XM_033290367.1;XM_033290376.1
AE:NC_024795.2:11478637:11478722:-:XM_009148617.2;XM_009148626.2;XM_009148632.2;XM_033290367.1;XM_033290376.1
AE:NC_024795.2:11480040:11480190:-:XM_009148617.2;XM_009148626.2;XM_009148632.2;XM_033290367.1;XM_033290376.1
AE:NC_024795.2:11480040:11480204:-:XM_009148617.2;XM_009148626.2;XM_009148632.2;XM_033290367.1;XM_033290376.1
AE:NC_024795.2:11499981:11500070:-:XM_009148687.3;XM_009148695.3;XM_009148701.3;XM_009148709.3
AE:NC_024795.2:11499981:11500085:-:XM_009148687.3;XM_009148695.3;XM_009148701.3;XM_009148709.3
AE:NC_024795.2:11553410:11553834:-:XM_009149017.3;XM_009149025.3
AE:NC_024795.2:11553410:11553844:-:XM_009149017.3;XM_009149025.3
AE:NC_024795.2:1175770:1175799:+:XM_009146905.3;XM_009147008.3;XM_018655657.2;XM_033274943.1
AE:NC_024795.2:1175770:1175868:+:XM_009146905.3;XM_009147008.3;XM_018655657.2;XM_033274943.1
AE:NC_024795.2:1177232:1177515:+:XM_009146905.3;XM_009147008.3;XM_018655657.2;XM_033274943.1
AE:NC_024795.2:1177242:1177515:+:XM_009146905.3;XM_009147008.3;XM_018655657.2;XM_033274943.1
AE:NC_024795.2:11790806:11791024:+:XM_009149300.3;XM_033289962.1
AE:NC_024795.2:11790928:11791024:+:XM_009149300.3;XM_033289962.1
AE:NC_024795.2:11879632:11879707:+:XM_009149686.3
AE:NC_024795.2:11879642:11879707:+:XM_009149686.3
AE:NC_024795.2:1252311:1252454:+:XM_018656126.2
AE:NC_024795.2:12535218:12535301:-:XM_009150792.3;XM_009150801.3;XM_033289733.1;XM_033289738.1
AE:NC_024795.2:12535262:12535301:-:XM_009150792.3;XM_009150801.3;XM_033289733.1;XM_033289738.1
AE:NC_024795.2:12535869:12535985:-:XM_009150792.3;XM_009150801.3;XM_033289733.1;XM_033289738.1
AE:NC_024795.2:12535869:12536004:-:XM_009150792.3;XM_009150801.3;XM_033289733.1;XM_033289738.1
AE:NC_024795.2:12535869:12536009:-:XM_009150792.3;XM_009150801.3;XM_033289733.1;XM_033289738.1
AE:NC_024795.2:12703356:12703666:+:XM_009151073.3;XM_009151078.3;XM_009151081.3;XM_033289230.1
AE:NC_024795.2:13090864:13091283:+:XM_009103547.3;XM_009103555.3;XM_033282294.1
AE:NC_024795.2:13090864:13091296:+:XM_009103547.3;XM_009103555.3;XM_033282294.1
AE:NC_024795.2:1313841:1314005:+:XM_009150473.3;XM_009150527.3;XM_033284558.1;XM_033284564.1;XM_033284569.1
AE:NC_024795.2:1313853:1314005:+:XM_009150473.3;XM_009150527.3;XM_033284558.1;XM_033284564.1;XM_033284569.1
AE:NC_024795.2:13466903:13467032:-:XM_033286484.1;XM_033286489.1;XM_033286492.1;XM_033286493.1;XM_033286494.1;XM_033286496.1
AE:NC_024795.2:13466903:13467188:-:XM_033286484.1;XM_033286489.1;XM_033286492.1;XM_033286493.1;XM_033286494.1;XM_033286496.1
AE:NC_024795.2:1383997:1384146:+:XM_009152006.3
AE:NC_024795.2:1383997:1384372:+:XM_009152006.3
AE:NC_024795.2:14247960:14248285:-:XM_033274465.1;XM_033274469.1;XM_033274473.1
AE:NC_024795.2:14247960:14248297:-:XM_033274465.1;XM_033274469.1;XM_033274473.1
AE:NC_024795.2:14397319:14397404:+:
AE:NC_024795.2:14397342:14397404:+:
AE:NC_024795.2:1519956:1520047:+:
AE:NC_024795.2:1519956:1520152:+:
AE:NC_024795.2:15371506:15371560:+:
AE:NC_024795.2:15371506:15371603:+:
AE:NC_024795.2:15507592:15507792:+:XM_009151626.3
AE:NC_024795.2:15507592:15507965:+:XM_009151626.3
AE:NC_024795.2:15507667:15507792:+:XM_009151626.3
AE:NC_024795.2:15507667:15507965:+:XM_009151626.3
AE:NC_024795.2:15507861:15508119:+:XM_009151626.3
AE:NC_024795.2:15508028:15508119:+:XM_009151626.3
AE:NC_024795.2:15508028:15508282:+:XM_009151626.3
AE:NC_024795.2:15508049:15508282:+:XM_009151626.3
AE:NC_024795.2:1587169:1587192:+:
AE:NC_024795.2:16194066:16194196:-:XM_009124726.3
AE:NC_024795.2:16194066:16194282:-:XM_009124726.3;XM_033289380.1
AE:NC_024795.2:16598941:16599135:-:XM_009121243.3;XM_009121255.3;XM_009121259.3;XM_033289315.1;XM_033289318.1;XM_033289324.1;XM_033289332.1;XM_033289343.1
AE:NC_024795.2:16675446:16675566:+:XM_009121220.3
AE:NC_024795.2:16675446:16675691:+:XM_009121220.3
AE:NC_024795.2:17571130:17571227:-:XM_009104444.3;XM_009104453.3;XM_009104465.3
AE:NC_024795.2:17571130:17571251:-:XM_009104444.3;XM_009104453.3;XM_009104465.3
AE:NC_024795.2:17623818:17624064:-:XM_009104515.3;XM_033277441.1;XM_033277448.1
AE:NC_024795.2:17623818:17624208:-:XM_009104515.3;XM_033277441.1;XM_033277448.1
AE:NC_024795.2:17860877:17861004:-:XM_009104780.2
AE:NC_024795.2:17860877:17861036:-:XM_009104780.2
AE:NC_024795.2:1789064:1789337:-:XM_009111873.3;XM_009111937.3;XM_033286513.1
AE:NC_024795.2:1789064:1789489:-:XM_009111873.3;XM_009111937.3;XM_033286513.1
AE:NC_024795.2:17997582:17997933:+:XM_033277474.1
AE:NC_024795.2:18002713:18002952:+:XM_033277474.1
AE:NC_024795.2:18002723:18002952:+:XM_033277474.1
AE:NC_024795.2:1800887:1800978:-:XM_009112432.3
AE:NC_024795.2:1800887:1801006:-:XM_009112432.3
AE:NC_024795.2:18482049:18482160:+:XM_009105532.3;XM_009105535.3;XM_033277830.1;XM_033277837.1;XM_033277841.1;XM_033277843.1;XM_033277846.1;XM_033277849.1
AE:NC_024795.2:18482072:18482160:+:XM_009105532.3;XM_009105535.3;XM_033277830.1;XM_033277837.1;XM_033277841.1;XM_033277843.1;XM_033277846.1;XM_033277849.1
AE:NC_024795.2:18482479:18482520:+:XM_009105532.3;XM_009105535.3;XM_033277830.1;XM_033277837.1;XM_033277841.1;XM_033277843.1;XM_033277846.1;XM_033277849.1
AE:NC_024795.2:18482479:18482587:+:XM_009105532.3;XM_009105535.3;XM_033277830.1;XM_033277837.1;XM_033277841.1;XM_033277843.1;XM_033277846.1;XM_033277849.1
AE:NC_024795.2:18729255:18729390:-:XM_033277510.1;XM_033277512.1;XM_033277515.1;XM_033277518.1;XM_033277520.1;XM_033277522.1;XM_033277524.1;XM_033277525.1;XM_033277527.1;XM_033277529.1
AE:NC_024795.2:18747056:18747302:+:XM_009105871.3;XM_009105879.3;XM_009105886.2;XM_009105895.3;XM_033277757.1
AE:NC_024795.2:18929491:18929667:-:XM_009106101.3;XM_033277656.1
AE:NC_024795.2:18929491:18929684:-:XM_009106101.3;XM_033277656.1
AE:NC_024795.2:19092789:19092915:+:XM_018652720.2;XM_018652747.2;XM_018652750.2;XM_018652759.2;XM_033277964.1;XM_033277967.1;XM_033277971.1;XM_033277973.1;XM_033277977.1;XM_033277980.1;XM_033277984.1;XM_033277987.1
AE:NC_024795.2:19092888:19092915:+:XM_018652720.2;XM_018652747.2;XM_018652750.2;XM_018652759.2;XM_033277964.1;XM_033277967.1;XM_033277971.1;XM_033277973.1;XM_033277977.1;XM_033277980.1;XM_033277984.1;XM_033277987.1
AE:NC_024795.2:19258657:19258895:+:XM_018659000.2
AE:NC_024795.2:19258845:19258895:+:XM_018659000.2
AE:NC_024795.2:19258974:19259119:+:XM_018659000.2
AE:NC_024795.2:19259073:19259119:+:XM_018659000.2
AE:NC_024795.2:19298292:19298510:-:
AE:NC_024795.2:19298361:19298510:-:
AE:NC_024795.2:1937022:1937185:-:XM_009116304.3;XM_018657921.2;XM_018657936.2
AE:NC_024795.2:2009414:2009593:-:XM_009117740.3;XM_009117878.3;XM_033286096.1;XM_033286097.1
AE:NC_024795.2:2009427:2009593:-:XM_009117740.3;XM_009117878.3;XM_033286096.1;XM_033286097.1
AE:NC_024795.2:2056657:2056747:+:XM_009119588.3;XM_033286173.1
AE:NC_024795.2:2056657:2056988:+:XM_009119588.3;XM_033286173.1
AE:NC_024795.2:2056660:2056747:+:XM_009119588.3;XM_033286173.1
AE:NC_024795.2:2056660:2056794:+:XM_009119588.3;XM_033286173.1
AE:NC_024795.2:2056660:2056988:+:XM_009119588.3;XM_033286173.1
AE:NC_024795.2:2056873:2056988:+:XM_009119588.3
AE:NC_024795.2:20847155:20847232:+:
AE:NC_024795.2:20847176:20847232:+:
AE:NC_024795.2:2169830:2169879:-:XM_009122588.3;XM_018655533.2
AE:NC_024795.2:2169830:2169893:-:XM_009122588.3;XM_018655533.2
AE:NC_024795.2:21983639:21983891:+:XM_009111266.3;XM_033274551.1
AE:NC_024795.2:21983733:21983891:+:XM_009111266.3;XM_033274551.1
AE:NC_024795.2:2223250:2223392:+:XM_009124101.3
AE:NC_024795.2:2223270:2223392:+:XM_009124101.3
AE:NC_024795.2:22294248:22294381:-:
AE:NC_024795.2:22294248:22294595:-:
AE:NC_024795.2:22363222:22363703:+:
AE:NC_024795.2:22363653:22363703:+:
AE:NC_024795.2:22445873:22446162:-:XM_009112010.3
AE:NC_024795.2:22445873:22446203:-:XM_009112010.3
AE:NC_024795.2:22448914:22448957:-:XM_009112010.3
AE:NC_024795.2:22448914:22449039:-:XM_009112010.3
AE:NC_024795.2:22596456:22597400:+:XM_033279221.1
AE:NC_024795.2:22596491:22597400:+:XM_033279221.1
AE:NC_024795.2:22597206:22597400:+:XM_033279221.1
AE:NC_024795.2:22748689:22748820:+:
AE:NC_024795.2:22748689:22748842:+:
AE:NC_024795.2:22962870:22963026:-:XM_009113428.3
AE:NC_024795.2:22962896:22963026:-:XM_009113428.3
AE:NC_024795.2:2314005:2314347:+:XM_009126466.3;XM_009126533.3;XM_009126580.3;XM_009126642.3;XM_033292129.1
AE:NC_024795.2:2314039:2314347:+:XM_009126466.3;XM_009126533.3;XM_009126580.3;XM_009126642.3;XM_033292129.1
AE:NC_024795.2:2344208:2344281:-:XM_009126750.3;XM_009126758.3;XM_009126766.3
AE:NC_024795.2:2344208:2344292:-:XM_009126750.3;XM_009126758.3;XM_009126766.3
AE:NC_024795.2:2344414:2344556:-:XM_009126750.3;XM_009126758.3;XM_009126766.3
AE:NC_024795.2:2344414:2344579:-:XM_009126750.3;XM_009126758.3;XM_009126766.3
AE:NC_024795.2:23617627:23617961:-:XM_009114506.3
AE:NC_024795.2:23617627:23617971:-:XM_009114506.3
AE:NC_024795.2:23632754:23632982:-:XM_009114565.3
AE:NC_024795.2:23632754:23632994:-:XM_009114565.3
AE:NC_024795.2:23802809:23802855:-:XM_009115397.3
AE:NC_024795.2:23953935:23954249:+:XM_009115574.3
AE:NC_024795.2:23953935:23954259:+:XM_009115574.3
AE:NC_024795.2:24003919:24004083:-:XM_033276398.1
AE:NC_024795.2:24003919:24004126:-:XM_033276398.1
AE:NC_024795.2:24227254:24227430:-:XM_009116193.3;XM_033278806.1
AE:NC_024795.2:24227528:24227611:-:XM_009116193.3;XM_033278806.1
AE:NC_024795.2:24227552:24227611:-:XM_009116193.3;XM_033278806.1
AE:NC_024795.2:24228244:24228539:-:XM_009116193.3;XM_033278806.1
AE:NC_024795.2:24228284:24228539:-:XM_009116193.3;XM_033278806.1
AE:NC_024795.2:24228647:24228753:-:XM_009116193.3;XM_033278806.1
AE:NC_024795.2:24228647:24228765:-:XM_009116193.3;XM_033278806.1
AE:NC_024795.2:24328758:24329125:-:XM_009116074.3
AE:NC_024795.2:24328758:24329142:-:XM_009116074.3
AE:NC_024795.2:24356650:24356790:+:XM_009116037.3;XM_033278281.1
AE:NC_024795.2:24356664:24356790:+:XM_009116037.3;XM_033278281.1
AE:NC_024795.2:2476691:2476982:+:XM_033286058.1;XM_033286059.1;XM_033286060.1;XM_033286061.1;XM_033286062.1;XM_033286063.1;XM_033286064.1;XM_033286065.1;XM_033286066.1;XM_033286067.1;XM_033286068.1;XM_033286069.1;XM_033286070.1;XM_033286071.1
AE:NC_024795.2:2476702:2476982:+:XM_033286058.1;XM_033286059.1;XM_033286060.1;XM_033286061.1;XM_033286062.1;XM_033286063.1;XM_033286064.1;XM_033286065.1;XM_033286066.1;XM_033286067.1;XM_033286068.1;XM_033286069.1;XM_033286070.1;XM_033286071.1
AE:NC_024795.2:24784431:24784673:+:XM_009116915.3;XM_033272891.1;XM_033272892.1;XM_033272898.1
AE:NC_024795.2:24784500:24784673:+:XM_009116915.3;XM_033272891.1;XM_033272892.1;XM_033272898.1
AE:NC_024795.2:24897427:24897905:+:XM_009117131.3;XM_009117139.3;XM_009117150.3
AE:NC_024795.2:24897789:24897905:+:XM_009117150.3
AE:NC_024795.2:25511380:25511411:+:XM_009118897.3;XM_009118921.3;XM_033284961.1;XM_033284970.1
AE:NC_024795.2:25511380:25511437:+:XM_009118897.3;XM_009118921.3;XM_033284961.1;XM_033284970.1
AE:NC_024795.2:25981257:25981607:+:XM_009126481.3;XM_009126483.3;XM_009126484.2;XM_033288997.1;XM_033288999.1;XM_033289003.1;XM_033289008.1;XM_033289011.1
AE:NC_024795.2:25981548:25981976:+:XM_009126481.3;XM_009126483.3;XM_009126484.2;XM_033288997.1;XM_033288999.1;XM_033289003.1;XM_033289008.1;XM_033289011.1
AE:NC_024795.2:25981846:25981976:+:XM_009126481.3;XM_009126483.3;XM_009126484.2;XM_033288997.1;XM_033288999.1;XM_033289003.1;XM_033289008.1;XM_033289011.1
AE:NC_024795.2:2628358:2628470:+:XM_009127510.3;XM_033279604.1;XM_033279609.1;XM_033279612.1;XM_033279614.1;XM_033279622.1
AE:NC_024795.2:2628380:2628470:+:XM_009127510.3;XM_033279604.1;XM_033279609.1;XM_033279612.1;XM_033279614.1;XM_033279622.1
AE:NC_024795.2:26354040:26354144:+:NM_001302074.1;XM_009122493.3;XM_009122502.3;XM_033272114.1;XM_033290761.1
AE:NC_024795.2:26354059:26354144:+:NM_001302074.1;XM_009122493.3;XM_009122502.3;XM_033272114.1;XM_033290761.1
AE:NC_024795.2:26407407:26407484:-:
AE:NC_024795.2:2649401:2649792:+:
AE:NC_024795.2:2649632:2649792:+:
AE:NC_024795.2:26672318:26673706:-:XM_009122888.2;XM_009122890.2;XM_033286265.1
AE:NC_024795.2:2674383:2674586:-:XM_009127596.3;XM_009127604.3;XM_009127612.3
AE:NC_024795.2:27197086:27197196:-:XM_009124712.3
AE:NC_024795.2:27197086:27197207:-:XM_009124712.3
AE:NC_024795.2:27265520:27265610:+:XM_009124842.3;XM_009124848.3;XM_009124851.3;XM_018655924.2;XM_033290433.1;XM_033290440.1
AE:NC_024795.2:27384216:27384310:-:XM_009125109.3;XM_018656127.2
AE:NC_024795.2:27384216:27384338:-:XM_009125109.3;XM_018656127.2
AE:NC_024795.2:27743039:27743117:-:XM_009125931.3;XM_009125935.3;XM_018656540.2
AE:NC_024795.2:27743070:27743117:-:XM_009125931.3;XM_009125935.3;XM_018656540.2
AE:NC_024795.2:27743534:27743661:-:XM_009125931.3;XM_009125935.3;XM_018656540.2
AE:NC_024795.2:27743534:27743664:-:XM_009125931.3;XM_009125935.3;XM_018656540.2
AE:NC_024795.2:27743534:27743690:-:XM_009125931.3;XM_009125935.3;XM_018656540.2
AE:NC_024795.2:27861338:27861443:+:XM_009126209.3;XM_018656665.2;XM_018656670.2
AE:NC_024795.2:27886699:27886930:+:XM_009126252.3;XM_009126257.3
AE:NC_024795.2:27886717:27886930:+:XM_009126252.3;XM_009126257.3
AE:NC_024795.2:28513669:28514083:-:XM_009125814.3;XM_009125815.3;XM_009125816.3;XM_033290870.1
AE:NC_024795.2:28513669:28514118:-:XM_009125814.3;XM_009125815.3;XM_009125816.3;XM_033290870.1
AE:NC_024795.2:28685270:28685440:+:XM_009126753.3
AE:NC_024795.2:28685270:28685487:+:XM_009126753.3
AE:NC_024795.2:28811529:28811990:+:XM_009103841.2;XM_033290767.1;XM_033290768.1;XM_033290773.1
AE:NC_024795.2:28811588:28811990:+:XM_009103841.2;XM_033290767.1;XM_033290768.1;XM_033290773.1
AE:NC_024795.2:28863202:28863406:+:XM_009103824.3
AE:NC_024795.2:28863212:28863406:+:XM_009103824.3
AE:NC_024795.2:28954287:28954483:-:XM_009120978.3
AE:NC_024795.2:28954318:28954483:-:XM_009120978.3
AE:NC_024795.2:28956857:28956946:-:XM_009120978.3
AE:NC_024795.2:28956868:28956946:-:XM_009120978.3
AE:NC_024795.2:28972939:28973018:+:
AE:NC_024795.2:28972959:28973018:+:
AE:NC_024795.2:29066113:29066422:-:XM_009120787.3
AE:NC_024795.2:29066113:29066451:-:XM_009120787.3
AE:NC_024795.2:29216870:29217130:+:XM_009120356.3;XM_009120364.3;XM_033285482.1
AE:NC_024795.2:29216876:29217130:+:XM_009120356.3;XM_009120364.3;XM_033285482.1
AE:NC_024795.2:29216886:29217130:+:XM_009120356.3;XM_009120364.3;XM_033285482.1
AE:NC_024795.2:29483313:29483381:+:XM_009126568.3;XM_033285106.1
AE:NC_024795.2:29483313:29483883:+:XM_009126568.3;XM_033285106.1
AE:NC_024795.2:29553782:29554023:-:XM_009126782.3;XM_009126783.3;XM_018654331.2
AE:NC_024795.2:29553782:29554036:-:XM_009126782.3;XM_009126783.3;XM_018654331.2
AE:NC_024795.2:3172489:3172647:+:XM_009128913.3
AE:NC_024795.2:3172510:3172647:+:XM_009128913.3
AE:NC_024795.2:3234746:3234769:-:XM_009129055.3
AE:NC_024795.2:3234746:3234832:-:XM_009129055.3
AE:NC_024795.2:32519:32572:+:XM_009128660.3;XM_009129333.3;XM_009129990.3
AE:NC_024795.2:32549:32572:+:XM_009128660.3;XM_009129333.3;XM_009129990.3
AE:NC_024795.2:3534438:3534627:-:XM_009129640.3
AE:NC_024795.2:389064:389172:-:XM_009130497.3;XM_009130553.3
AE:NC_024795.2:389064:389187:-:XM_009130497.3;XM_009130553.3
AE:NC_024795.2:3978519:3978695:-:XM_009130535.3;XM_009130539.3;XM_033272461.1
AE:NC_024795.2:3978603:3978695:-:XM_009130535.3;XM_009130539.3;XM_033272461.1
AE:NC_024795.2:4260236:4260372:-:XM_009130988.3;XM_033285563.1
AE:NC_024795.2:4260236:4260489:-:XM_009130988.3;XM_033285563.1
AE:NC_024795.2:4260559:4260644:-:XM_009130988.3;XM_033285563.1
AE:NC_024795.2:4260575:4260644:-:XM_009130988.3;XM_033285563.1
AE:NC_024795.2:4354256:4354399:-:XM_009131115.3
AE:NC_024795.2:5103561:5103677:-:XM_033273399.1
AE:NC_024795.2:5103561:5103770:-:XM_033273399.1
AE:NC_024795.2:5225480:5225616:+:XM_009133809.3
AE:NC_024795.2:5225480:5225670:+:XM_009133809.3
AE:NC_024795.2:5404772:5404953:+:XM_009134222.3;XM_009134231.3;XM_033273082.1
AE:NC_024795.2:5404772:5404969:+:XM_009134222.3;XM_009134231.3;XM_033273082.1
AE:NC_024795.2:5610963:5611628:+:XM_009134599.3;XM_009134607.3;XM_033273034.1;XM_033273037.1;XM_033273040.1;XM_033273041.1;XM_033273045.1;XM_033273047.1;XM_033273051.1
AE:NC_024795.2:5610978:5611628:+:XM_009134599.3;XM_009134607.3;XM_033273034.1;XM_033273037.1;XM_033273040.1;XM_033273041.1;XM_033273045.1;XM_033273047.1;XM_033273051.1
AE:NC_024795.2:5981225:5981275:-:XM_033274719.1
AE:NC_024795.2:5981225:5981361:-:XM_033274719.1
AE:NC_024795.2:6198731:6198867:-:
AE:NC_024795.2:6198731:6198913:-:
AE:NC_024795.2:6303291:6303417:-:XM_009136487.3;XM_009136494.3;XM_033281420.1
AE:NC_024795.2:6303291:6303420:-:XM_009136487.3;XM_009136494.3;XM_033281420.1
AE:NC_024795.2:6303316:6303420:-:XM_009136487.3;XM_009136494.3;XM_033281420.1
AE:NC_024795.2:6303518:6303618:-:XM_009136487.3;XM_009136494.3;XM_033281420.1
AE:NC_024795.2:6303518:6303652:-:XM_009136487.3;XM_009136494.3;XM_033281420.1
AE:NC_024795.2:6350569:6350643:-:XM_009136586.3
AE:NC_024795.2:6350593:6350643:-:XM_009136586.3
AE:NC_024795.2:6357298:6357372:+:XM_033277312.1
AE:NC_024795.2:6357335:6357372:+:XM_033277312.1
AE:NC_024795.2:6358294:6358398:+:XM_033277312.1
AE:NC_024795.2:6358294:6358537:+:XM_033277312.1
AE:NC_024795.2:6380459:6380616:+:XM_009136669.3;XM_033277327.1
AE:NC_024795.2:6380502:6380616:+:XM_009136669.3;XM_033277327.1
AE:NC_024795.2:671994:672471:-:XM_009136427.3
AE:NC_024795.2:671994:672497:-:XM_009136427.3
AE:NC_024795.2:6812508:6812773:+:
AE:NC_024795.2:6812639:6812773:+:
AE:NC_024795.2:6812859:6813588:+:
AE:NC_024795.2:6813408:6813588:+:
AE:NC_024795.2:6818077:6818464:+:XM_009137560.3;XM_033275190.1
AE:NC_024795.2:6818264:6818464:+:XM_009137560.3;XM_033275190.1
AE:NC_024795.2:6818366:6818464:+:XM_009137560.3;XM_033275190.1
AE:NC_024795.2:6839164:6839263:+:XM_009137652.3;XM_033275159.1;XM_033275162.1
AE:NC_024795.2:6839190:6839263:+:XM_009137652.3;XM_033275159.1;XM_033275162.1
AE:NC_024795.2:7342320:7342456:+:XM_009138583.3
AE:NC_024795.2:7342320:7342473:+:XM_009138583.3
AE:NC_024795.2:7350681:7350891:-:XM_009138549.2
AE:NC_024795.2:7350681:7350907:-:XM_009138549.2
AE:NC_024795.2:7358255:7358366:+:XM_009138692.3
AE:NC_024795.2:7358300:7358366:+:XM_009138692.3
AE:NC_024795.2:7770647:7770795:+:XM_009139261.3
AE:NC_024795.2:7770647:7771766:+:XM_009139261.3
AE:NC_024795.2:7932574:7932963:+:
AE:NC_024795.2:7932574:7933238:+:
AE:NC_024795.2:8072061:8072150:+:XM_009139813.3;XM_033287701.1
AE:NC_024795.2:8072061:8072185:+:XM_009139813.3;XM_033287701.1
AE:NC_024795.2:8104763:8105077:+:XM_009139861.3;XM_009139865.3;XM_009139870.3;XM_009139877.3
AE:NC_024795.2:8205232:8205460:+:XM_009140107.3;XM_009140112.3;XM_009140128.3;XM_009140139.3;XM_009140142.3;XM_009140156.3;XM_033287661.1;XM_033287682.1;XM_033287687.1;XM_033287691.1
AE:NC_024795.2:8205248:8205460:+:XM_009140107.3;XM_009140112.3;XM_009140128.3;XM_009140139.3;XM_009140142.3;XM_009140156.3;XM_033287661.1;XM_033287682.1;XM_033287687.1;XM_033287691.1
AE:NC_024795.2:8312903:8312916:+:XM_009140461.3
AE:NC_024795.2:8312903:8312977:+:XM_009140461.3
AE:NC_024795.2:8452812:8452912:+:XM_009140773.3
AE:NC_024795.2:8504203:8504291:+:XM_009140885.3;XM_009140893.3
AE:NC_024795.2:8504213:8504291:+:XM_009140885.3;XM_009140893.3
AE:NC_024795.2:8535921:8536096:-:
AE:NC_024795.2:8535921:8536130:-:
AE:NC_024795.2:8536607:8536660:-:
AE:NC_024795.2:8536607:8536713:-:
AE:NC_024795.2:8747357:8747850:+:XM_009141297.3
AE:NC_024795.2:8747409:8747850:+:XM_009141297.3
AE:NC_024795.2:8748454:8748671:+:XM_009141297.3
AE:NC_024795.2:8748479:8748671:+:XM_009141297.3
AE:NC_024795.2:8899031:8899073:+:XM_009141531.3;XM_009141538.3
AE:NC_024795.2:8899055:8899073:+:XM_009141531.3;XM_009141538.3
AE:NC_024795.2:8904901:8904980:+:XM_009141531.3;XM_009141538.3
AE:NC_024795.2:8952976:8953096:+:XM_009141648.2
AE:NC_024795.2:8952976:8953143:+:XM_009141648.2
AE:NC_024795.2:9189982:9190114:+:XM_009144187.2
AE:NC_024795.2:9190015:9190114:+:XM_009144187.2
AE:NC_024795.2:9244945:9245935:-:XM_018658898.2;XM_018658903.2;XM_033281428.1;XM_033281431.1;XM_033281456.1
AE:NC_024795.2:9244945:9245946:-:XM_018658898.2;XM_018658903.2;XM_033281428.1;XM_033281431.1;XM_033281456.1
AE:NC_024795.2:962302:962528:+:XM_009142624.3
AE:NC_024795.2:962353:962528:+:XM_009142624.3
AE:NC_024795.2:976168:976501:+:XM_009143075.2
AE:NC_024795.2:976211:976501:+:XM_009143075.2
AE:NC_024795.2:9777441:9777465:-:XM_009145370.3;XM_009145379.3
AE:NC_024795.2:9777441:9777671:-:XM_009145370.3;XM_009145379.3
AE:NC_024795.2:9927444:9927476:+:XM_009145692.3;XM_018655379.2;XM_018655380.2
AE:NC_024795.2:9927444:9927728:+:XM_009145692.3;XM_018655379.2;XM_018655380.2
AE:NC_024795.2:9933580:9933710:+:XM_009145714.3
AE:NC_024795.2:9933609:9933710:+:XM_009145714.3
AE:NC_024796.2:1054619:1054684:-:XM_018656905.2;XM_033285863.1
AE:NC_024796.2:1054619:1054706:-:XM_018656905.2;XM_033285863.1
AE:NC_024796.2:10783863:10784168:-:XM_009129460.3;XM_009129514.3
AE:NC_024796.2:10783997:10784168:-:XM_009129460.3;XM_009129514.3
AE:NC_024796.2:10790165:10790232:-:XM_009129460.3;XM_009129514.3
AE:NC_024796.2:10790165:10790265:-:XM_009129460.3;XM_009129514.3
AE:NC_024796.2:10971313:10971404:+:XM_009129496.3;XM_009129514.3
AE:NC_024796.2:10971328:10971404:+:XM_009129496.3;XM_009129514.3
AE:NC_024796.2:11125627:11125924:+:XM_009129514.3
AE:NC_024796.2:11125675:11125924:+:XM_009129514.3
AE:NC_024796.2:11418949:11419190:+:XM_009129557.3
AE:NC_024796.2:11418970:11419190:+:XM_009129557.3
AE:NC_024796.2:11974983:11975170:+:XM_009129635.3
AE:NC_024796.2:11975018:11975170:+:XM_009129635.3
AE:NC_024796.2:1251534:1252005:-:XM_009127452.2
AE:NC_024796.2:1251534:1252278:-:XM_009127452.2
AE:NC_024796.2:1292580:1292776:-:XM_009127463.3
AE:NC_024796.2:1292692:1292776:-:XM_009127463.3
AE:NC_024796.2:12994218:12994379:+:XM_009129788.3;XM_009129789.3;XM_033285784.1;XM_033285785.1
AE:NC_024796.2:12994243:12994379:+:XM_009129788.3;XM_009129789.3;XM_033285784.1;XM_033285785.1
AE:NC_024796.2:12994250:12994379:+:XM_009129788.3;XM_009129789.3;XM_033285784.1;XM_033285785.1
AE:NC_024796.2:13224159:13224886:-:XM_009129831.3;XM_009129832.3;XM_009129836.3
AE:NC_024796.2:13224182:13224889:-:XM_009129831.3;XM_009129832.3;XM_009129836.3
AE:NC_024796.2:13225239:13225291:-:XM_009129830.3;XM_009129831.3;XM_009129832.3;XM_009129836.3
AE:NC_024796.2:13225239:13226686:-:XM_009129830.3;XM_009129831.3;XM_009129832.3;XM_009129836.3
AE:NC_024796.2:13226560:13226670:-:XM_009129830.3;XM_009129831.3;XM_009129832.3;XM_009129836.3
AE:NC_024796.2:13226560:13226686:-:XM_009129830.3;XM_009129831.3;XM_009129832.3;XM_009129836.3
AE:NC_024796.2:13556017:13556124:-:XM_009129892.3
AE:NC_024796.2:13556017:13556161:-:XM_009129892.3
AE:NC_024796.2:1357009:1357109:+:XM_009127486.3
AE:NC_024796.2:1357050:1357109:+:XM_009127486.3
AE:NC_024796.2:13934669:13935064:+:XM_033285203.1
AE:NC_024796.2:13934715:13935064:+:XM_033285203.1
AE:NC_024796.2:1410793:1410976:-:XM_009127502.2
AE:NC_024796.2:14251555:14251741:+:XM_009129970.3;XM_009129972.3;XM_033285972.1;XM_033285973.1;XM_033285974.1
AE:NC_024796.2:14251555:14251869:+:XM_009129970.3;XM_009129972.3;XM_033285972.1;XM_033285973.1;XM_033285974.1
AE:NC_024796.2:14514472:14514553:-:
AE:NC_024796.2:14514472:14514567:-:
AE:NC_024796.2:14868453:14868539:-:XM_033284164.1;XM_033284165.1;XM_033284169.1;XM_033284170.1
AE:NC_024796.2:14868453:14868560:-:XM_033284164.1;XM_033284165.1;XM_033284169.1;XM_033284170.1
AE:NC_024796.2:14868595:14868782:-:XM_033284164.1;XM_033284165.1;XM_033284169.1;XM_033284170.1
AE:NC_024796.2:14868595:14868808:-:XM_033284164.1;XM_033284165.1;XM_033284169.1;XM_033284170.1
AE:NC_024796.2:1490386:1490555:+:XM_009127110.3;XM_033285065.1
AE:NC_024796.2:1490386:1490565:+:XM_009127110.3;XM_033285065.1
AE:NC_024796.2:1490400:1490565:+:XM_009127110.3;XM_033285065.1
AE:NC_024796.2:14994326:14994682:+:XM_033284129.1;XM_033284130.1;XM_033284131.1
AE:NC_024796.2:14994509:14994682:+:XM_033284129.1;XM_033284130.1;XM_033284131.1
AE:NC_024796.2:14995678:14995922:+:XM_033284129.1;XM_033284130.1;XM_033284131.1
AE:NC_024796.2:14995678:14996041:+:XM_033284129.1;XM_033284130.1;XM_033284131.1
AE:NC_024796.2:15052011:15052141:+:XM_009130091.3;XM_033284115.1
AE:NC_024796.2:15052068:15052141:+:XM_009130091.3;XM_033284115.1
AE:NC_024796.2:15062846:15063886:-:
AE:NC_024796.2:15063006:15063886:-:
AE:NC_024796.2:15433187:15434558:+:XM_009130156.3;XM_009130157.3
AE:NC_024796.2:15434161:15434558:+:XM_009130157.3
AE:NC_024796.2:15635222:15635424:-:XM_009130191.3
AE:NC_024796.2:1570869:1571507:-:XM_009127092.3
AE:NC_024796.2:15830534:15830637:-:XM_009130229.3;XM_009130230.3;XM_033286032.1
AE:NC_024796.2:15830534:15830728:-:XM_009130229.3;XM_009130230.3;XM_033286032.1
AE:NC_024796.2:15830534:15830736:-:XM_009130229.3;XM_009130230.3;XM_033286032.1
AE:NC_024796.2:15878620:15878892:+:XM_009130238.3;XM_018656150.2;XM_018656151.2;XM_018656152.2;XM_033285129.1;XM_033285130.1;XM_033285131.1;XM_033285132.1;XM_033285133.1;XM_033285134.1;XM_033285135.1;XM_033285136.1;XM_033285137.1;XM_033285138.1
AE:NC_024796.2:15878780:15878892:+:XM_009130238.3;XM_018656150.2;XM_018656151.2;XM_018656152.2;XM_033285129.1;XM_033285130.1;XM_033285131.1;XM_033285132.1;XM_033285133.1;XM_033285134.1;XM_033285135.1;XM_033285136.1;XM_033285137.1;XM_033285138.1
AE:NC_024796.2:1595198:1595469:-:XM_009127083.3;XM_009127084.3;XM_009127085.3;XM_018656958.2;XM_033285078.1
AE:NC_024796.2:1595198:1595500:-:XM_009127083.3;XM_009127084.3;XM_009127085.3;XM_018656958.2;XM_033285078.1
AE:NC_024796.2:16444859:16444908:+:XM_033284085.1;XM_033284086.1;XM_033284087.1
AE:NC_024796.2:16444877:16444908:+:XM_033284085.1;XM_033284086.1;XM_033284087.1
AE:NC_024796.2:16456676:16456952:-:XM_009146311.3;XM_009146312.3;XM_033284084.1
AE:NC_024796.2:16456699:16456952:-:XM_009146311.3;XM_009146312.3;XM_033284084.1
AE:NC_024796.2:16555620:16555750:-:XM_009146304.3
AE:NC_024796.2:16555716:16555750:-:XM_009146304.3
AE:NC_024796.2:16566486:16566567:+:XM_009146302.3
AE:NC_024796.2:16566500:16566567:+:XM_009146302.3
AE:NC_024796.2:16641231:16641314:-:XM_009146290.3
AE:NC_024796.2:16641253:16641314:-:XM_009146290.3
AE:NC_024796.2:1697144:1697223:+:XM_009127049.3;XM_009127050.3
AE:NC_024796.2:1697154:1697223:+:XM_009127049.3;XM_009127050.3
AE:NC_024796.2:17192809:17193017:+:XM_033285229.1
AE:NC_024796.2:17192826:17193017:+:XM_033285229.1
AE:NC_024796.2:17433581:17435833:-:XM_009130394.3;XM_033285610.1;XM_033285611.1
AE:NC_024796.2:17434980:17435833:-:XM_009130394.3;XM_033285610.1;XM_033285611.1
AE:NC_024796.2:1756218:1756470:-:XM_009127036.3;XM_033284456.1;XM_033284457.1
AE:NC_024796.2:1756368:1756491:-:XM_009127036.3;XM_033284456.1;XM_033284457.1
AE:NC_024796.2:17661966:17662210:+:XM_009130421.3
AE:NC_024796.2:17661980:17662210:+:XM_009130421.3
AE:NC_024796.2:17946904:17946983:+:XM_009130454.3;XM_009130455.3
AE:NC_024796.2:17946918:17946983:+:XM_009130454.3;XM_009130455.3
AE:NC_024796.2:18361356:18361590:-:XM_033284792.1
AE:NC_024796.2:18361356:18361600:-:XM_033284792.1
AE:NC_024796.2:1849115:1849262:-:XM_009127542.2;XM_009127543.2
AE:NC_024796.2:18522620:18522753:+:XM_009130484.3;XM_018656937.2;XM_033284812.1;XM_033284813.1
AE:NC_024796.2:18522630:18522753:+:XM_009130484.3;XM_018656937.2;XM_033284812.1;XM_033284813.1
AE:NC_024796.2:19058760:19058820:-:XM_033285390.1;XM_033285391.1;XM_033285392.1;XM_033285393.1;XM_033285394.1;XM_033285395.1;XM_033285396.1
AE:NC_024796.2:19058760:19058855:-:XM_033285390.1;XM_033285391.1;XM_033285392.1;XM_033285393.1;XM_033285394.1;XM_033285395.1;XM_033285396.1
AE:NC_024796.2:19318030:19318119:+:XM_009124765.3
AE:NC_024796.2:19318041:19318119:+:XM_009124765.3
AE:NC_024796.2:1979221:1979394:+:XM_009127574.3
AE:NC_024796.2:20752813:20752865:-:XM_009125632.3;XM_009125633.3;XM_009125634.3;XM_009125635.3;XM_033284694.1;XM_033284695.1;XM_033284696.1
AE:NC_024796.2:20752813:20752877:-:XM_009125632.3;XM_009125633.3;XM_009125634.3;XM_009125635.3;XM_033284694.1;XM_033284695.1;XM_033284696.1
AE:NC_024796.2:20955412:20955665:-:XM_009125654.3;XM_009125655.3;XM_033284700.1;XM_033284701.1
AE:NC_024796.2:20955412:20955685:-:XM_009125654.3;XM_009125655.3;XM_033284700.1;XM_033284701.1
AE:NC_024796.2:21099190:21100173:-:XM_033284707.1;XM_033284708.1;XM_033284709.1;XM_033284710.1;XM_033284711.1;XM_033284712.1;XM_033284713.1;XM_033284714.1;XM_033284715.1
AE:NC_024796.2:21099641:21100173:-:XM_033284707.1;XM_033284708.1;XM_033284709.1;XM_033284710.1;XM_033284711.1;XM_033284712.1;XM_033284713.1;XM_033284714.1;XM_033284715.1
AE:NC_024796.2:21099999:21100173:-:XM_033284707.1;XM_033284708.1;XM_033284709.1;XM_033284710.1;XM_033284711.1;XM_033284712.1;XM_033284713.1;XM_033284714.1;XM_033284715.1
AE:NC_024796.2:2110210:2110296:+:XM_009127603.3
AE:NC_024796.2:21712793:21712956:-:
AE:NC_024796.2:21712793:21713027:-:
AE:NC_024796.2:2233409:2233745:-:XM_009127634.3;XM_009127635.3;XM_033284999.1;XM_033285000.1
AE:NC_024796.2:22371700:22371745:+:XM_033284035.1;XM_033284036.1;XM_033284037.1;XM_033284039.1;XM_033284040.1;XM_033284041.1;XM_033284042.1;XM_033284043.1;XM_033284044.1;XM_033284045.1;XM_033284046.1;XM_033284047.1;XM_033284048.1;XM_033284049.1;XM_033284050.1;XM_033284051.1
AE:NC_024796.2:22371700:22372369:+:XM_033284035.1;XM_033284036.1;XM_033284037.1;XM_033284039.1;XM_033284040.1;XM_033284041.1;XM_033284042.1;XM_033284043.1;XM_033284044.1;XM_033284045.1;XM_033284046.1;XM_033284047.1;XM_033284048.1;XM_033284049.1;XM_033284050.1;XM_033284051.1
AE:NC_024796.2:2248930:2249453:+:XM_009127641.3
AE:NC_024796.2:2249055:2249453:+:XM_009127641.3
AE:NC_024796.2:22705033:22705151:-:
AE:NC_024796.2:22705033:22705169:-:
AE:NC_024796.2:22748379:22748505:-:XM_033285958.1;XM_033285959.1;XM_033285960.1;XM_033285961.1;XM_033285962.1;XM_033285963.1;XM_033285964.1;XM_033285965.1;XM_033285966.1;XM_033285967.1;XM_033285968.1;XM_033285969.1;XM_033285970.1
AE:NC_024796.2:22748379:22748648:-:XM_033285958.1;XM_033285959.1;XM_033285960.1;XM_033285961.1;XM_033285962.1;XM_033285963.1;XM_033285964.1;XM_033285965.1;XM_033285966.1;XM_033285967.1;XM_033285968.1;XM_033285969.1;XM_033285970.1
AE:NC_024796.2:22748379:22748663:-:XM_033285958.1;XM_033285959.1;XM_033285960.1;XM_033285961.1;XM_033285962.1;XM_033285963.1;XM_033285964.1;XM_033285965.1;XM_033285966.1;XM_033285967.1;XM_033285968.1;XM_033285969.1;XM_033285970.1
AE:NC_024796.2:22749751:22750076:-:XM_033285958.1;XM_033285959.1;XM_033285960.1;XM_033285961.1;XM_033285962.1;XM_033285963.1;XM_033285964.1;XM_033285965.1;XM_033285966.1;XM_033285967.1;XM_033285968.1;XM_033285969.1;XM_033285970.1
AE:NC_024796.2:2294076:2294184:+:XM_009127648.2;XM_009127649.3;XM_033285940.1;XM_033285941.1
AE:NC_024796.2:23622509:23622567:+:XM_009130722.3;XM_009130723.3;XM_009130724.3;XM_009130725.3
AE:NC_024796.2:23622524:23622567:+:XM_009130722.3;XM_009130723.3;XM_009130724.3;XM_009130725.3
AE:NC_024796.2:23813641:23814050:+:XM_009108866.3;XM_009108867.3;XM_009108868.3;XM_033283811.1
AE:NC_024796.2:24018252:24018352:+:XM_009130986.3;XM_009130987.3
AE:NC_024796.2:24018255:24018352:+:XM_009130986.3;XM_009130987.3
AE:NC_024796.2:2428223:2428375:+:XM_033283860.1;XM_033283861.1
AE:NC_024796.2:2428249:2428375:+:XM_033283860.1;XM_033283861.1
AE:NC_024796.2:2428260:2428375:+:XM_033283860.1;XM_033283861.1
AE:NC_024796.2:24350553:24351870:-:XM_009130938.3;XM_018656797.2;XM_018656798.2;XM_033283786.1;XM_033283787.1;XM_033283788.1;XM_033283789.1;XM_033283790.1;XM_033283791.1;XM_033283792.1;XM_033283793.1;XM_033283794.1
AE:NC_024796.2:24350553:24351888:-:XM_009130938.3;XM_018656797.2;XM_018656798.2;XM_033283786.1;XM_033283787.1;XM_033283788.1;XM_033283789.1;XM_033283790.1;XM_033283791.1;XM_033283792.1;XM_033283793.1;XM_033283794.1
AE:NC_024796.2:24350553:24351895:-:XM_009130938.3;XM_018656797.2;XM_018656798.2;XM_033283786.1;XM_033283787.1;XM_033283788.1;XM_033283789.1;XM_033283790.1;XM_033283791.1;XM_033283792.1;XM_033283793.1;XM_033283794.1
AE:NC_024796.2:24350764:24354638:-:XM_009130938.3;XM_018656797.2;XM_018656798.2;XM_033283786.1;XM_033283787.1;XM_033283788.1;XM_033283789.1;XM_033283790.1;XM_033283791.1;XM_033283792.1;XM_033283793.1;XM_033283794.1
AE:NC_024796.2:2455053:2455138:+:XM_009127692.3;XM_009127693.3;XM_009127694.3;XM_033283873.1
AE:NC_024796.2:2455076:2455138:+:XM_009127692.3;XM_009127693.3;XM_009127694.3;XM_033283873.1
AE:NC_024796.2:2455894:2455981:+:XM_009127692.3;XM_009127693.3;XM_009127694.3;XM_033283873.1
AE:NC_024796.2:2455894:2456013:+:XM_009127692.3;XM_009127693.3;XM_009127694.3;XM_033283873.1
AE:NC_024796.2:24779083:24779172:-:XM_033283997.1
AE:NC_024796.2:24835804:24836031:+:XM_009130877.3;XM_033283944.1;XM_033283945.1
AE:NC_024796.2:24835804:24836058:+:XM_009130877.3;XM_033283944.1;XM_033283945.1
AE:NC_024796.2:24838834:24839190:-:XM_009130873.2;XM_009130874.3;XM_009130875.3;XM_033283947.1;XM_033283948.1;XM_033283949.1;XM_033283950.1;XM_033283951.1
AE:NC_024796.2:25965692:25965844:+:XM_033285980.1;XM_033285981.1;XM_033285982.1;XM_033285986.1
AE:NC_024796.2:25965703:25965844:+:XM_033285980.1;XM_033285981.1;XM_033285982.1;XM_033285986.1
AE:NC_024796.2:25973183:25973518:-:XM_033285986.1
AE:NC_024796.2:25973201:25973518:-:XM_033285986.1
AE:NC_024796.2:26002494:26002585:+:XM_009131233.3
AE:NC_024796.2:26002511:26002585:+:XM_009131233.3
AE:NC_024796.2:2621705:2621983:-:XM_009127735.2;XM_009127737.2
AE:NC_024796.2:2621705:2622063:-:XM_009127735.2;XM_009127737.2
AE:NC_024796.2:26259350:26260009:-:XM_009131196.3
AE:NC_024796.2:26259350:26260117:-:XM_009131196.3
AE:NC_024796.2:26411134:26411289:+:XM_009131167.3;XM_009131168.3;XM_033285926.1
AE:NC_024796.2:26411201:26411289:+:XM_009131167.3;XM_009131168.3;XM_033285926.1
AE:NC_024796.2:26574888:26575368:+:XM_009131134.3;XM_018656247.2;XM_033284877.1
AE:NC_024796.2:26575122:26575368:+:XM_009131134.3;XM_018656247.2;XM_033284877.1
AE:NC_024796.2:27711811:27712281:-:XM_009131498.3
AE:NC_024796.2:27711811:27712303:-:XM_009131498.3
AE:NC_024796.2:28359583:28359910:+:XM_009131623.3;XM_009131624.3
AE:NC_024796.2:2872847:2873019:-:XM_009127806.3
AE:NC_024796.2:2872847:2873033:-:XM_009127806.3
AE:NC_024796.2:2873898:2874270:-:XM_009127806.3
AE:NC_024796.2:28833199:28834142:-:XM_009131705.3;XM_009131706.3;XM_033284566.1;XM_033284567.1;XM_033284568.1
AE:NC_024796.2:28833199:28834430:-:XM_009131705.3;XM_009131706.3;XM_033284566.1;XM_033284567.1;XM_033284568.1
AE:NC_024796.2:28836591:28836841:+:XM_009131707.3
AE:NC_024796.2:28887462:28887506:+:XM_018656170.2;XM_018656172.2;XM_033284593.1;XM_033284595.1;XM_033284596.1;XM_033284597.1
AE:NC_024796.2:28887462:28887584:+:XM_018656170.2;XM_018656172.2;XM_033284593.1;XM_033284595.1;XM_033284596.1;XM_033284597.1
AE:NC_024796.2:29003454:29003517:-:XM_009131739.3;XM_033284489.1
AE:NC_024796.2:29003454:29003541:-:XM_009131739.3;XM_033284489.1
AE:NC_024796.2:29282524:29282645:-:XM_009131815.3;XM_018656885.2;XM_033284495.1;XM_033284496.1
AE:NC_024796.2:29282524:29282752:-:XM_009131815.3;XM_018656885.2;XM_033284495.1;XM_033284496.1
AE:NC_024796.2:29492899:29493073:+:XM_033284513.1
AE:NC_024796.2:29492962:29493073:+:XM_033284513.1
AE:NC_024796.2:29518900:29519318:+:XM_009131864.3
AE:NC_024796.2:29519172:29519318:+:XM_009131864.3
AE:NC_024796.2:29960563:29960659:-:XM_009132056.3
AE:NC_024796.2:29960589:29960659:-:XM_009132056.3
AE:NC_024796.2:29961517:29961670:-:XM_009132056.3
AE:NC_024796.2:29961533:29961670:-:XM_009132056.3
AE:NC_024796.2:29962433:29962543:-:XM_009132056.3
AE:NC_024796.2:29962433:29962567:-:XM_009132056.3
AE:NC_024796.2:3006147:3006806:-:XM_009127843.2;XM_033284203.1
AE:NC_024796.2:30124095:30124192:+:
AE:NC_024796.2:30124109:30124192:+:
AE:NC_024796.2:30444329:30444461:-:XM_009132007.3;XM_033285765.1
AE:NC_024796.2:30444402:30444461:-:XM_009132007.3;XM_033285765.1
AE:NC_024796.2:30621502:30621540:-:XM_009132188.3;XM_009132189.3
AE:NC_024796.2:30621502:30621550:-:XM_009132188.3;XM_009132189.3
AE:NC_024796.2:306974:307560:+:XM_009127195.3;XM_033283889.1
AE:NC_024796.2:307003:307560:+:XM_009127195.3;XM_033283889.1
AE:NC_024796.2:30983822:30983980:+:XM_009132256.3
AE:NC_024796.2:30983844:30983980:+:XM_009132256.3
AE:NC_024796.2:31321992:31322100:-:XM_009132305.3;XM_033284748.1;XM_033284749.1;XM_033284750.1;XM_033284751.1;XM_033284752.1
AE:NC_024796.2:31321992:31322159:-:XM_009132305.3;XM_033284748.1;XM_033284749.1;XM_033284750.1;XM_033284751.1;XM_033284752.1
AE:NC_024796.2:31322658:31322804:-:XM_009132305.3;XM_033284748.1;XM_033284749.1;XM_033284750.1;XM_033284751.1;XM_033284752.1
AE:NC_024796.2:31322733:31322804:-:XM_009132305.3;XM_033284748.1;XM_033284749.1;XM_033284750.1;XM_033284751.1;XM_033284752.1
AE:NC_024796.2:31389934:31390004:-:XM_009132317.3;XM_009132318.3;XM_033285514.1;XM_033285515.1;XM_033285516.1;XM_033285517.1
AE:NC_024796.2:31389934:31390021:-:XM_009132317.3;XM_009132318.3;XM_033285514.1;XM_033285515.1;XM_033285516.1;XM_033285517.1
AE:NC_024796.2:3308634:3308865:-:XM_009127934.3;XM_033285838.1
AE:NC_024796.2:3791358:3791472:-:XM_009128053.3;XM_009128054.3;XM_033285804.1
AE:NC_024796.2:3791358:3791489:-:XM_009128053.3;XM_009128054.3;XM_033285804.1
AE:NC_024796.2:3995273:3995508:+:XM_009128138.3
AE:NC_024796.2:3995295:3995508:+:XM_009128138.3
AE:NC_024796.2:4342607:4342871:+:XM_009128244.3
AE:NC_024796.2:4342633:4342871:+:XM_009128244.3
AE:NC_024796.2:4540609:4540908:+:XM_009128271.3;XM_009128272.3
AE:NC_024796.2:4540609:4540928:+:XM_009128271.3;XM_009128272.3
AE:NC_024796.2:4589115:4589626:-:XM_009128279.2;XM_033283215.1
AE:NC_024796.2:4589202:4589626:-:XM_009128279.2;XM_033283215.1
AE:NC_024796.2:4763522:4763801:+:XM_009128315.3
AE:NC_024796.2:4763611:4763801:+:XM_009128315.3
AE:NC_024796.2:4836229:4836305:+:XM_033284318.1
AE:NC_024796.2:4836229:4836477:+:XM_033284318.1
AE:NC_024796.2:5193990:5194892:-:XM_009128403.3;XM_009128404.3;XM_009128405.3
AE:NC_024796.2:5193990:5195017:-:XM_009128403.3;XM_009128404.3;XM_009128405.3
AE:NC_024796.2:5242574:5242627:+:XM_009128418.3
AE:NC_024796.2:5242574:5242768:+:XM_009128418.3
AE:NC_024796.2:5506794:5507016:+:XM_009128474.3
AE:NC_024796.2:5507671:5507714:+:XM_009128474.3
AE:NC_024796.2:5507677:5507714:+:XM_009128474.3
AE:NC_024796.2:5626437:5627283:+:XM_009128502.3
AE:NC_024796.2:5627133:5627283:+:XM_009128502.3
AE:NC_024796.2:5679772:5680000:-:XM_009128526.3;XM_009128527.3;XM_009128529.3;XM_033284365.1;XM_033284366.1;XM_033284367.1
AE:NC_024796.2:5679889:5680000:-:XM_009128526.3;XM_009128527.3;XM_009128529.3;XM_033284365.1;XM_033284366.1;XM_033284367.1
AE:NC_024796.2:5680062:5680221:-:XM_009128526.3;XM_009128527.3;XM_009128529.3;XM_033284365.1;XM_033284366.1;XM_033284367.1
AE:NC_024796.2:5680171:5680221:-:XM_009128526.3;XM_009128527.3;XM_009128529.3;XM_033284365.1;XM_033284366.1;XM_033284367.1
AE:NC_024796.2:6023160:6023249:+:XM_009128590.3
AE:NC_024796.2:6023176:6023249:+:XM_009128590.3
AE:NC_024796.2:6609535:6609637:+:XM_009128724.3;XM_033283751.1
AE:NC_024796.2:6609535:6610147:+:XM_009128724.3;XM_033283751.1
AE:NC_024796.2:6609965:6610147:+:XM_009128724.3
AE:NC_024796.2:6632600:6633271:+:XM_009128731.3;XM_033283742.1
AE:NC_024796.2:6632671:6633271:+:XM_009128731.3;XM_033283742.1
AE:NC_024796.2:6632690:6633271:+:XM_009128731.3;XM_033283742.1
AE:NC_024796.2:6766057:6766144:-:XM_009128767.3;XM_009128770.3;XM_018656917.2
AE:NC_024796.2:6766073:6766144:-:XM_009128767.3;XM_009128770.3;XM_018656917.2
AE:NC_024796.2:6812076:6812105:+:XM_009128783.3;XM_009128784.3;XM_018656817.2;XM_033283731.1;XM_033283732.1;XM_033283733.1;XM_033283734.1
AE:NC_024796.2:7136738:7136919:+:
AE:NC_024796.2:7136738:7136998:+:
AE:NC_024796.2:715636:716097:+:XM_009127310.3;XM_009127311.3;XM_018656847.2;XM_018656848.2
AE:NC_024796.2:715721:716097:+:XM_009127310.3;XM_009127311.3;XM_018656847.2;XM_018656848.2
AE:NC_024796.2:755965:756763:-:XM_009127325.3
AE:NC_024796.2:755965:756777:-:XM_009127325.3
AE:NC_024796.2:7741069:7741160:-:XM_009128950.3;XM_033285912.1
AE:NC_024796.2:7741111:7741160:-:XM_009128950.3;XM_033285912.1
AE:NC_024796.2:8074350:8074445:-:XM_009128996.3;XM_009128998.3
AE:NC_024796.2:8687744:8687989:+:XM_009129115.3;XM_009129117.3;XM_009129119.3
AE:NC_024796.2:8687744:8688067:+:XM_009129115.3;XM_009129117.3;XM_009129119.3
AE:NC_024796.2:8688177:8688245:+:XM_009129115.3;XM_009129117.3;XM_009129119.3
AE:NC_024796.2:8688637:8688708:+:XM_009129115.3;XM_009129117.3;XM_009129119.3
AE:NC_024796.2:880760:880900:+:XM_009127356.3
AE:NC_024796.2:880770:880900:+:XM_009127356.3
AE:NC_024796.2:887539:887968:+:XM_009127358.3;XM_009127359.3;XM_033285652.1
AE:NC_024796.2:887589:887968:+:XM_009127358.3;XM_009127359.3;XM_033285652.1
AE:NC_024796.2:9567315:9567458:-:XM_033283497.1
AE:NC_024796.2:9567315:9567473:-:XM_033283497.1
AE:NC_024796.2:9769596:9769975:-:XM_009129306.3
AE:NC_024796.2:9769596:9770024:-:XM_009129306.3
AE:NC_024797.2:10068894:10069097:+:XM_009135141.3
AE:NC_024797.2:10068929:10069097:+:XM_009135141.3
AE:NC_024797.2:10085470:10086100:-:
AE:NC_024797.2:10085470:10086120:-:
AE:NC_024797.2:10085989:10086100:-:
AE:NC_024797.2:10085989:10086120:-:
AE:NC_024797.2:10115909:10115980:+:XM_009135152.2;XM_033288008.1;XM_033288009.1;XM_033288010.1
AE:NC_024797.2:10181008:10181464:+:XM_009135166.3
AE:NC_024797.2:10181111:10181464:+:XM_009135166.3
AE:NC_024797.2:10181125:10181207:+:XM_009135166.3
AE:NC_024797.2:10319897:10319965:-:XM_009135202.3
AE:NC_024797.2:10321460:10321608:-:XM_009135202.3
AE:NC_024797.2:10321510:10321608:-:XM_009135202.3
AE:NC_024797.2:10361081:10361627:-:XM_009135213.3
AE:NC_024797.2:10361081:10361679:-:XM_009135213.3
AE:NC_024797.2:10421722:10421795:+:XM_009135221.3
AE:NC_024797.2:10421733:10421795:+:XM_009135221.3
AE:NC_024797.2:10432097:10432316:-:XM_009135224.2;XM_018657173.2
AE:NC_024797.2:10599199:10599339:-:XM_009135262.3
AE:NC_024797.2:10599199:10599435:-:XM_009135262.3
AE:NC_024797.2:10606160:10606237:+:XM_009135264.3;XM_033287950.1
AE:NC_024797.2:10606178:10606237:+:XM_009135264.3;XM_033287950.1
AE:NC_024797.2:10670934:10671160:-:
AE:NC_024797.2:10671121:10671160:-:
AE:NC_024797.2:10910559:10910668:-:XM_009135337.3
AE:NC_024797.2:10910559:10910685:-:XM_009135337.3
AE:NC_024797.2:10910764:10910912:-:XM_009135337.3
AE:NC_024797.2:10928211:10928273:-:XM_009135343.3;XM_009135344.3
AE:NC_024797.2:10928257:10928273:-:XM_009135343.3;XM_009135344.3
AE:NC_024797.2:10963444:10964483:+:XM_018657833.2;XM_018657834.2;XM_018657835.2;XM_033286947.1
AE:NC_024797.2:10963482:10964483:+:XM_018657833.2;XM_018657834.2;XM_018657835.2;XM_033286947.1
AE:NC_024797.2:10973307:10974272:+:XM_033286948.1
AE:NC_024797.2:10973345:10974272:+:XM_033286948.1
AE:NC_024797.2:10983234:10983307:-:
AE:NC_024797.2:11032802:11032883:-:XM_009135375.3
AE:NC_024797.2:11032802:11032895:-:XM_009135375.3
AE:NC_024797.2:11284283:11284335:-:XM_009135445.3;XM_033288817.1
AE:NC_024797.2:11284283:11284483:-:XM_009135445.3;XM_033288817.1
AE:NC_024797.2:11284408:11284626:-:XM_009135445.3;XM_033288817.1
AE:NC_024797.2:11284560:11284626:-:XM_009135445.3;XM_033288817.1
AE:NC_024797.2:112953:113019:-:XM_009132367.3
AE:NC_024797.2:112953:113038:-:XM_009132367.3
AE:NC_024797.2:11320448:11320638:+:XM_009135458.3;XM_009135459.3
AE:NC_024797.2:11320486:11320638:+:XM_009135458.3;XM_009135459.3
AE:NC_024797.2:117568:117685:-:XM_009132363.3
AE:NC_024797.2:117568:117711:-:XM_009132363.3
AE:NC_024797.2:11789937:11790024:-:XM_009135500.2;XM_018657970.2;XM_018657971.2
AE:NC_024797.2:11789955:11790024:-:XM_009135500.2;XM_018657970.2;XM_018657971.2
AE:NC_024797.2:11810398:11811069:-:XM_009135505.3
AE:NC_024797.2:11810398:11811146:-:XM_009135505.3
AE:NC_024797.2:118213:118296:-:XM_009132363.3
AE:NC_024797.2:118213:118363:-:XM_009132363.3
AE:NC_024797.2:11828489:11828568:-:XM_009135510.3
AE:NC_024797.2:11828489:11828617:-:XM_009135510.3
AE:NC_024797.2:119980:120251:-:XM_018657603.2
AE:NC_024797.2:120004:120251:-:XM_018657603.2
AE:NC_024797.2:12060239:12060396:+:XM_009135572.3
AE:NC_024797.2:12060254:12060396:+:XM_009135572.3
AE:NC_024797.2:12129517:12129908:-:XM_009135594.3;XM_009135596.3;XM_009135597.3;XM_033288818.1
AE:NC_024797.2:12129517:12129924:-:XM_009135594.3;XM_009135596.3;XM_009135597.3;XM_033288818.1
AE:NC_024797.2:12129735:12129913:-:XM_009135594.3;XM_009135596.3;XM_009135597.3;XM_033288818.1
AE:NC_024797.2:12129735:12129924:-:XM_009135594.3;XM_009135596.3;XM_009135597.3;XM_033288818.1
AE:NC_024797.2:12247660:12248608:+:XM_009135628.3;XM_009135629.3
AE:NC_024797.2:12247882:12248608:+:XM_009135628.3;XM_009135629.3
AE:NC_024797.2:12505524:12505583:+:XM_009135685.2;XM_009135686.2
AE:NC_024797.2:12505524:12505824:+:XM_009135685.2;XM_009135686.2
AE:NC_024797.2:12569268:12569380:-:XM_009135701.3;XM_009135702.3
AE:NC_024797.2:12569268:12569390:-:XM_009135701.3;XM_009135702.3
AE:NC_024797.2:12590171:12590362:+:XM_009135708.3;XM_009135709.3
AE:NC_024797.2:12590192:12590362:+:XM_009135708.3;XM_009135709.3
AE:NC_024797.2:12606234:12606371:-:XM_009135712.3;XM_018657650.2;XM_033287529.1
AE:NC_024797.2:12606234:12606416:-:XM_009135712.3;XM_018657650.2;XM_033287529.1
AE:NC_024797.2:12693827:12693888:-:
AE:NC_024797.2:12693827:12693916:-:
AE:NC_024797.2:12719187:12719281:-:XM_033286791.1;XM_033286792.1;XM_033286793.1;XM_033286794.1
AE:NC_024797.2:12719187:12719302:-:XM_033286791.1;XM_033286792.1;XM_033286793.1;XM_033286794.1
AE:NC_024797.2:1293232:1293346:+:XM_009132739.3
AE:NC_024797.2:1293247:1293346:+:XM_009132739.3
AE:NC_024797.2:13179704:13180306:+:XM_033288832.1;XM_033288834.1
AE:NC_024797.2:13179704:13180320:+:XM_033288832.1;XM_033288834.1
AE:NC_024797.2:13186479:13187095:-:XM_033288830.1;XM_033288832.1
AE:NC_024797.2:13186493:13187095:-:XM_033288830.1;XM_033288832.1
AE:NC_024797.2:13350112:13350224:-:XM_009135903.3;XM_009135904.3;XM_009135905.3
AE:NC_024797.2:13350209:13350224:-:XM_009135903.3;XM_009135904.3;XM_009135905.3
AE:NC_024797.2:13408252:13408410:+:
AE:NC_024797.2:13408252:13408906:+:
AE:NC_024797.2:13408351:13408410:+:
AE:NC_024797.2:13408351:13408906:+:
AE:NC_024797.2:13442305:13442412:+:XM_009135934.2
AE:NC_024797.2:13442332:13442412:+:XM_009135934.2
AE:NC_024797.2:13466214:13466369:+:XM_009135942.3
AE:NC_024797.2:13466235:13466369:+:XM_009135942.3
AE:NC_024797.2:13592449:13592514:-:XM_033286128.1
AE:NC_024797.2:13592460:13592514:-:XM_033286128.1
AE:NC_024797.2:13634738:13634839:+:
AE:NC_024797.2:13634738:13634910:+:
AE:NC_024797.2:13829997:13830503:-:XM_009136003.3
AE:NC_024797.2:13829997:13830568:-:XM_009136003.3
AE:NC_024797.2:14034548:14035691:+:XM_033286146.1;XM_033286218.1;XM_033286220.1;XM_033286221.1;XM_033287308.1
AE:NC_024797.2:14034577:14035691:+:XM_033286146.1;XM_033286218.1;XM_033286220.1;XM_033286221.1;XM_033287308.1
AE:NC_024797.2:14036654:14036798:+:XM_033286218.1;XM_033286219.1;XM_033286220.1;XM_033286221.1
AE:NC_024797.2:14036683:14036798:+:XM_033286218.1;XM_033286219.1;XM_033286220.1;XM_033286221.1
AE:NC_024797.2:1405630:1405665:-:XM_009132765.3
AE:NC_024797.2:1405630:1405675:-:XM_009132765.3
AE:NC_024797.2:14287260:14287414:-:XM_009136101.3
AE:NC_024797.2:14287260:14287433:-:XM_009136101.3
AE:NC_024797.2:14753600:14753704:-:XM_009136209.3
AE:NC_024797.2:14753600:14753719:-:XM_009136209.3
AE:NC_024797.2:15123142:15123233:+:XM_009136298.3;XM_033286171.1;XM_033286172.1
AE:NC_024797.2:15256560:15256944:-:XM_009136348.2
AE:NC_024797.2:15256835:15256944:-:XM_009136348.2
AE:NC_024797.2:15295311:15295404:-:XM_009136362.3
AE:NC_024797.2:15295311:15295416:-:XM_009136362.3
AE:NC_024797.2:15368352:15368507:+:XM_009136381.3;XM_009136382.3
AE:NC_024797.2:15486415:15486907:-:XM_009136431.3;XM_033286307.1
AE:NC_024797.2:15494277:15494335:-:XM_009136435.3;XM_009136436.3
AE:NC_024797.2:15533730:15533827:+:XM_009136464.3;XM_009136465.3
AE:NC_024797.2:15533730:15533849:+:XM_009136464.3;XM_009136465.3
AE:NC_024797.2:15592751:15593080:+:XM_009136486.3
AE:NC_024797.2:1564339:1564500:+:XM_033286643.1;XM_033286644.1;XM_033286645.1;XM_033286646.1
AE:NC_024797.2:15643681:15643743:-:XM_009136495.3;XM_009136496.3
AE:NC_024797.2:15643681:15643769:-:XM_009136495.3;XM_009136496.3
AE:NC_024797.2:1564400:1564500:+:XM_033286643.1;XM_033286644.1;XM_033286645.1;XM_033286646.1
AE:NC_024797.2:15803519:15803666:+:XM_009136534.3
AE:NC_024797.2:15803541:15803666:+:XM_009136534.3
AE:NC_024797.2:15873936:15874178:-:XM_018657911.2;XM_033288986.1;XM_033288987.1;XM_033288988.1;XM_033288989.1;XM_033288990.1
AE:NC_024797.2:15874072:15874178:-:XM_018657911.2;XM_033288986.1;XM_033288987.1;XM_033288988.1;XM_033288989.1;XM_033288990.1
AE:NC_024797.2:15974864:15975751:+:XM_009136590.3;XM_033288178.1
AE:NC_024797.2:15974864:15975794:+:XM_009136590.3;XM_033288178.1
AE:NC_024797.2:15977643:15979119:-:XM_009136591.3;XM_009136596.3;XM_033288165.1;XM_033288166.1;XM_033288167.1;XM_033288168.1;XM_033288169.1;XM_033288170.1;XM_033288171.1;XM_033288172.1;XM_033288173.1;XM_033288174.1
AE:NC_024797.2:15977658:15979119:-:XM_009136591.3;XM_009136596.3;XM_033288165.1;XM_033288166.1;XM_033288167.1;XM_033288168.1;XM_033288169.1;XM_033288170.1;XM_033288171.1;XM_033288172.1;XM_033288173.1;XM_033288174.1
AE:NC_024797.2:160528:161366:-:XM_033286471.1;XM_033286472.1
AE:NC_024797.2:160551:161366:-:XM_033286471.1;XM_033286472.1
AE:NC_024797.2:16241870:16242280:+:XM_009136655.3;XM_009136656.3
AE:NC_024797.2:16242151:16242280:+:XM_009136655.3;XM_009136656.3
AE:NC_024797.2:16310618:16310839:+:XM_009136668.3;XM_009136670.3;XM_033287055.1
AE:NC_024797.2:16368829:16369074:-:XM_009136687.3;XM_033287023.1;XM_033287024.1
AE:NC_024797.2:16368848:16369074:-:XM_009136687.3;XM_033287023.1;XM_033287024.1
AE:NC_024797.2:16412313:16413169:-:XM_033287032.1;XM_033287033.1
AE:NC_024797.2:16412313:16413486:-:XM_033287032.1;XM_033287033.1
AE:NC_024797.2:16641963:16642543:-:XM_009136774.3;XM_033286811.1;XM_033286812.1;XM_033286813.1
AE:NC_024797.2:16641963:16642561:-:XM_009136774.3;XM_033286811.1;XM_033286812.1;XM_033286813.1
AE:NC_024797.2:16759247:16759365:-:XM_009136809.3
AE:NC_024797.2:16759247:16759375:-:XM_009136809.3
AE:NC_024797.2:16852404:16852607:+:XM_009136826.2
AE:NC_024797.2:16852442:16852607:+:XM_009136826.2
AE:NC_024797.2:16858054:16858187:-:XM_009136828.3
AE:NC_024797.2:16858054:16858217:-:XM_009136828.3
AE:NC_024797.2:16956321:16956430:-:XM_009136857.3;XM_033286373.1
AE:NC_024797.2:16956331:16956430:-:XM_009136857.3;XM_033286373.1
AE:NC_024797.2:17127861:17128717:+:
AE:NC_024797.2:17127861:17128788:+:
AE:NC_024797.2:17128377:17128788:+:
AE:NC_024797.2:17212109:17212177:+:XM_009136922.3;XM_033287838.1;XM_033287839.1;XM_033287840.1;XM_033287841.1
AE:NC_024797.2:17212142:17212177:+:XM_009136922.3;XM_033287838.1;XM_033287839.1;XM_033287840.1;XM_033287841.1
AE:NC_024797.2:17323664:17323773:-:XM_033288266.1
AE:NC_024797.2:17323664:17323785:-:XM_033288266.1
AE:NC_024797.2:17359363:17359453:-:XM_009136960.2;XM_009136962.3;XM_009136963.2;XM_033287833.1
AE:NC_024797.2:17359363:17359474:-:XM_009136960.2;XM_009136962.3;XM_009136963.2;XM_033287833.1
AE:NC_024797.2:17521178:17521330:+:XM_009137011.3
AE:NC_024797.2:17521224:17521330:+:XM_009137011.3
AE:NC_024797.2:17633770:17633861:-:XM_009137032.3
AE:NC_024797.2:17633770:17634071:-:XM_009137032.3
AE:NC_024797.2:17684707:17684812:+:XM_009137048.3
AE:NC_024797.2:17684755:17684812:+:XM_009137048.3
AE:NC_024797.2:1778012:1778065:-:XM_009132894.3;XM_009132895.3
AE:NC_024797.2:1778012:1778081:-:XM_009132894.3;XM_009132895.3
AE:NC_024797.2:17889984:17890168:+:XM_009137101.3;XM_033286399.1;XM_033286401.1;XM_033286402.1;XM_033286403.1;XM_033286404.1;XM_033286405.1
AE:NC_024797.2:17889984:17890445:+:XM_009137101.3;XM_033286399.1;XM_033286401.1;XM_033286402.1;XM_033286403.1;XM_033286404.1;XM_033286405.1
AE:NC_024797.2:17893447:17893771:+:XM_009137101.3;XM_033286399.1;XM_033286401.1;XM_033286402.1;XM_033286403.1;XM_033286404.1;XM_033286405.1
AE:NC_024797.2:17893597:17893771:+:XM_009137101.3;XM_033286399.1;XM_033286401.1;XM_033286402.1;XM_033286403.1;XM_033286404.1;XM_033286405.1
AE:NC_024797.2:18191123:18191262:+:XM_009137177.3
AE:NC_024797.2:18191154:18191262:+:XM_009137177.3
AE:NC_024797.2:18206334:18206498:+:XM_009137180.3
AE:NC_024797.2:18206351:18206498:+:XM_009137180.3
AE:NC_024797.2:18206904:18206951:+:XM_009137180.3
AE:NC_024797.2:18206921:18206951:+:XM_009137180.3
AE:NC_024797.2:18251750:18252072:+:XM_009137192.2;XM_033286818.1
AE:NC_024797.2:18251750:18252108:+:XM_009137192.2;XM_033286818.1
AE:NC_024797.2:18407235:18407330:-:XM_009137216.3
AE:NC_024797.2:18407265:18407330:-:XM_009137216.3
AE:NC_024797.2:18429281:18429867:-:XM_033287908.1;XM_033287909.1;XM_033287910.1;XM_033287911.1
AE:NC_024797.2:18429281:18429949:-:XM_033287908.1;XM_033287909.1;XM_033287910.1;XM_033287911.1
AE:NC_024797.2:18429679:18429867:-:XM_033287908.1;XM_033287909.1;XM_033287910.1;XM_033287911.1
AE:NC_024797.2:18429679:18429949:-:XM_033287908.1;XM_033287909.1;XM_033287910.1;XM_033287911.1
AE:NC_024797.2:18516840:18516963:+:XM_009137228.3;XM_033286933.1;XM_033286935.1;XM_033286936.1;XM_033286937.1;XM_033286938.1
AE:NC_024797.2:18516851:18516963:+:XM_009137228.3;XM_033286933.1;XM_033286935.1;XM_033286936.1;XM_033286937.1;XM_033286938.1
AE:NC_024797.2:18582445:18582668:+:
AE:NC_024797.2:1874:2497:-:
AE:NC_024797.2:1905458:1905594:+:XM_009132931.3;XM_009132932.3;XM_033286928.1
AE:NC_024797.2:19605611:19606029:+:XM_009137467.3;XM_009137468.3;XM_009137469.3;XM_009137470.3;XM_033287009.1;XM_033287010.1;XM_033287011.1;XM_033287013.1
AE:NC_024797.2:19605628:19605820:+:XM_009137467.3;XM_009137468.3;XM_009137469.3;XM_009137470.3;XM_033287009.1;XM_033287010.1;XM_033287011.1;XM_033287013.1
AE:NC_024797.2:19605628:19606032:+:XM_009137467.3;XM_009137468.3;XM_009137469.3;XM_009137470.3;XM_033287009.1;XM_033287010.1;XM_033287011.1;XM_033287013.1
AE:NC_024797.2:19743530:19744016:+:XM_033288362.1
AE:NC_024797.2:19743530:19744162:+:XM_033288362.1
AE:NC_024797.2:20135679:20136409:-:XM_009137567.3;XM_033288335.1;XM_033288336.1
AE:NC_024797.2:20135722:20136409:-:XM_009137567.3;XM_033288335.1;XM_033288336.1
AE:NC_024797.2:20573260:20573665:-:XM_009137647.3;XM_009137648.3;XM_009137649.3
AE:NC_024797.2:20602048:20602879:-:XM_033288297.1
AE:NC_024797.2:2066:2497:-:
AE:NC_024797.2:21030384:21030914:-:XM_009137910.3
AE:NC_024797.2:21030384:21030938:-:XM_009137910.3
AE:NC_024797.2:2106166:2106304:-:XM_009132980.3
AE:NC_024797.2:2106194:2106304:-:XM_009132980.3
AE:NC_024797.2:21266360:21266614:-:XM_009137967.3
AE:NC_024797.2:21266360:21266647:-:XM_009137967.3
AE:NC_024797.2:21339252:21339327:+:NM_001302002.1;XM_009137986.3;XM_009137987.3;XM_033286078.1;XM_033286079.1
AE:NC_024797.2:21339279:21339327:+:NM_001302002.1;XM_009137986.3;XM_009137987.3;XM_033286078.1;XM_033286079.1
AE:NC_024797.2:21549016:21549255:-:XM_033286885.1
AE:NC_024797.2:21549016:21549378:-:XM_033286885.1
AE:NC_024797.2:21654111:21654377:+:XM_009138054.3;XM_033287198.1;XM_033287199.1
AE:NC_024797.2:21654127:21654377:+:XM_009138054.3;XM_033287198.1;XM_033287199.1
AE:NC_024797.2:21658594:21659192:+:XM_009138055.3
AE:NC_024797.2:21658636:21659192:+:XM_009138055.3
AE:NC_024797.2:21918667:21918822:+:XM_009138101.3;XM_009138102.3;XM_009138103.3;XM_009138106.2;XM_009138107.2;XM_009138108.3;XM_033287644.1;XM_033287645.1;XM_033287646.1;XM_033287647.1;XM_033287648.1
AE:NC_024797.2:21918711:21918822:+:XM_009138101.3;XM_009138102.3;XM_009138103.3;XM_009138106.2;XM_009138107.2;XM_009138108.3;XM_033287644.1;XM_033287645.1;XM_033287646.1;XM_033287647.1;XM_033287648.1
AE:NC_024797.2:21926521:21926601:+:XM_009138101.3;XM_009138102.3;XM_009138103.3;XM_009138106.2;XM_009138107.2;XM_009138108.3;XM_033287644.1;XM_033287645.1;XM_033287646.1;XM_033287647.1;XM_033287648.1
AE:NC_024797.2:21926538:21926601:+:XM_009138101.3;XM_009138102.3;XM_009138103.3;XM_009138106.2;XM_009138107.2;XM_009138108.3;XM_033287644.1;XM_033287645.1;XM_033287646.1;XM_033287647.1;XM_033287648.1
AE:NC_024797.2:21941410:21941783:+:XM_009138113.3;XM_009138115.3;XM_009138116.3
AE:NC_024797.2:21941472:21941783:+:XM_009138113.3;XM_009138115.3;XM_009138116.3
AE:NC_024797.2:22009911:22010458:-:XM_009138131.3;XM_009138133.3
AE:NC_024797.2:22009945:22010458:-:XM_009138131.3;XM_009138133.3
AE:NC_024797.2:22077553:22077678:+:XM_009138147.3
AE:NC_024797.2:22077553:22077786:+:XM_009138147.3
AE:NC_024797.2:2225740:2225942:-:XM_009133007.3;XM_009133008.3;XM_033286566.1
AE:NC_024797.2:2225740:2225953:-:XM_009133007.3;XM_009133008.3;XM_033286566.1
AE:NC_024797.2:22528242:22528415:+:XM_009138247.3
AE:NC_024797.2:22879380:22879402:+:XM_009138316.3
AE:NC_024797.2:22879380:22879441:+:XM_009138316.3
AE:NC_024797.2:23164053:23164224:-:XM_009138393.3
AE:NC_024797.2:23164133:23164224:-:XM_009138393.3
AE:NC_024797.2:2320591:2321205:+:XM_033286562.1
AE:NC_024797.2:23207819:23207887:-:XM_009138402.3;XM_018657872.2;XM_018657873.2;XM_033288895.1;XM_033288896.1
AE:NC_024797.2:23207819:23207903:-:XM_009138402.3;XM_018657872.2;XM_018657873.2;XM_033288895.1;XM_033288896.1
AE:NC_024797.2:2320827:2321205:+:XM_033286562.1
AE:NC_024797.2:23443297:23444189:-:XM_009138451.3
AE:NC_024797.2:23443935:23444189:-:XM_009138451.3
AE:NC_024797.2:23571686:23571798:-:XM_009138482.3
AE:NC_024797.2:23571686:23571850:-:XM_009138482.3
AE:NC_024797.2:23741077:23741218:-:
AE:NC_024797.2:23741077:23741328:-:
AE:NC_024797.2:23741143:23741354:-:
AE:NC_024797.2:23759131:23759994:+:XM_009138538.2;XM_033288912.1;XM_033288913.1;XM_033288914.1;XM_033288915.1
AE:NC_024797.2:23759230:23759994:+:XM_009138538.2;XM_033288912.1;XM_033288913.1;XM_033288914.1;XM_033288915.1
AE:NC_024797.2:23759231:23759994:+:XM_009138538.2;XM_033288912.1;XM_033288913.1;XM_033288914.1;XM_033288915.1
AE:NC_024797.2:2425759:2425972:+:XM_009133073.3;XM_009133074.3
AE:NC_024797.2:2425770:2425972:+:XM_009133073.3;XM_009133074.3
AE:NC_024797.2:24850558:24851632:+:XM_009138764.3
AE:NC_024797.2:24850692:24851632:+:XM_009138764.3
AE:NC_024797.2:25081373:25081528:+:XM_009138779.3;XM_009138892.3
AE:NC_024797.2:25081392:25081528:+:XM_009138779.3;XM_009138892.3
AE:NC_024797.2:25282402:25282612:-:XM_009138779.3;XM_009138940.3
AE:NC_024797.2:25282493:25282612:-:XM_009138779.3;XM_009138940.3
AE:NC_024797.2:25613354:25613471:-:XM_033287406.1
AE:NC_024797.2:25613411:25613471:-:XM_033287406.1
AE:NC_024797.2:25930059:25930291:-:XM_009139030.3
AE:NC_024797.2:25985976:25986143:-:XM_009139051.3
AE:NC_024797.2:25986013:25986143:-:XM_009139051.3
AE:NC_024797.2:25989257:25989421:+:XM_009139052.3;XM_009139053.3;XM_009139054.3;XM_033288095.1
AE:NC_024797.2:25989273:25989421:+:XM_009139052.3;XM_009139053.3;XM_009139054.3;XM_033288095.1
AE:NC_024797.2:25989288:25989421:+:XM_009139052.3;XM_009139053.3;XM_009139054.3;XM_033288095.1
AE:NC_024797.2:26222584:26222794:-:XM_009139078.3
AE:NC_024797.2:26222711:26222794:-:XM_009139078.3
AE:NC_024797.2:26618334:26618539:+:XM_033288543.1
AE:NC_024797.2:26618352:26618539:+:XM_033288543.1
AE:NC_024797.2:26889397:26889419:-:XM_009139222.3
AE:NC_024797.2:26889397:26889433:-:XM_009139222.3
AE:NC_024797.2:274166:274236:+:
AE:NC_024797.2:274166:274476:+:
AE:NC_024797.2:274569:274766:+:
AE:NC_024797.2:274585:274766:+:
AE:NC_024797.2:274591:274766:+:
AE:NC_024797.2:2746114:2746141:-:XM_033286360.1;XM_033286361.1;XM_033286362.1
AE:NC_024797.2:2746114:2746362:-:XM_033286360.1;XM_033286361.1;XM_033286362.1
AE:NC_024797.2:27520655:27520705:-:XM_009139342.3
AE:NC_024797.2:27520655:27520731:-:XM_009139342.3
AE:NC_024797.2:27552515:27552676:-:XM_009139353.2;XM_018657744.2;XM_033287098.1
AE:NC_024797.2:27552515:27552691:-:XM_009139353.2;XM_018657744.2;XM_033287098.1
AE:NC_024797.2:27636149:27636577:-:XM_009139370.3;XM_009139371.3
AE:NC_024797.2:27636149:27636592:-:XM_009139370.3;XM_009139371.3
AE:NC_024797.2:27888565:27888865:+:XM_009139438.3
AE:NC_024797.2:27888596:27888865:+:XM_009139438.3
AE:NC_024797.2:27895862:27896026:+:
AE:NC_024797.2:27895991:27896026:+:
AE:NC_024797.2:2830544:2830626:+:XM_009133178.3
AE:NC_024797.2:2830573:2830626:+:XM_009133178.3
AE:NC_024797.2:28459508:28460035:-:XM_009139567.2;XM_009139568.2;XM_033287616.1;XM_033287617.1
AE:NC_024797.2:28459508:28460049:-:XM_009139567.2;XM_009139568.2;XM_033287616.1;XM_033287617.1
AE:NC_024797.2:2859614:2859677:+:XM_018657446.2;XM_018657447.2
AE:NC_024797.2:2859625:2859677:+:XM_018657446.2;XM_018657447.2
AE:NC_024797.2:2862249:2862319:+:XM_018657446.2;XM_018657447.2
AE:NC_024797.2:2862249:2862371:+:XM_018657446.2;XM_018657447.2
AE:NC_024797.2:2863476:2863538:+:XM_018657446.2;XM_018657447.2
AE:NC_024797.2:2863486:2863538:+:XM_018657446.2;XM_018657447.2
AE:NC_024797.2:28910005:28910199:+:XM_009139633.3;XM_009139634.2;XM_033286367.1;XM_033286368.1
AE:NC_024797.2:28910005:28910250:+:XM_009139633.3;XM_009139634.2;XM_033286367.1;XM_033286368.1
AE:NC_024797.2:28946399:28947782:+:XM_009139641.3
AE:NC_024797.2:29222161:29222443:-:XM_009139680.2
AE:NC_024797.2:29222161:29222457:-:XM_009139680.2
AE:NC_024797.2:29593776:29593821:+:XM_009139742.3
AE:NC_024797.2:29593776:29594002:+:XM_009139742.3
AE:NC_024797.2:29611583:29612268:+:XM_009139746.3
AE:NC_024797.2:29629707:29630346:+:XM_009139749.3;XM_009139750.3;XM_018657768.2;XM_033288582.1;XM_033288583.1;XM_033288584.1;XM_033288585.1;XM_033288586.1;XM_033288587.1;XM_033288588.1
AE:NC_024797.2:29629739:29630346:+:XM_009139749.3;XM_009139750.3;XM_018657768.2;XM_033288582.1;XM_033288583.1;XM_033288584.1;XM_033288585.1;XM_033288586.1;XM_033288587.1;XM_033288588.1
AE:NC_024797.2:29883281:29883402:-:XM_018657900.2;XM_033288154.1
AE:NC_024797.2:29883311:29883402:-:XM_018657900.2;XM_033288154.1
AE:NC_024797.2:30059067:30059551:+:XM_009139827.3
AE:NC_024797.2:30059082:30059551:+:XM_009139827.3
AE:NC_024797.2:3015562:3016193:-:XM_009133240.2;XM_033287567.1
AE:NC_024797.2:3015562:3016203:-:XM_009133240.2;XM_033287567.1
AE:NC_024797.2:30297059:30297159:+:XM_009139909.2;XM_033286718.1;XM_033286719.1;XM_033286720.1
AE:NC_024797.2:30297072:30297159:+:XM_009139909.2;XM_033286718.1;XM_033286719.1;XM_033286720.1
AE:NC_024797.2:30297079:30297159:+:XM_009139909.2;XM_033286718.1;XM_033286719.1;XM_033286720.1
AE:NC_024797.2:30344246:30344349:+:XM_009139916.3
AE:NC_024797.2:30344325:30344349:+:XM_009139916.3
AE:NC_024797.2:30346793:30346909:-:
AE:NC_024797.2:30346793:30346926:-:
AE:NC_024797.2:30384568:30385756:-:
AE:NC_024797.2:30384568:30385770:-:
AE:NC_024797.2:3094639:3095019:+:XM_009133262.3;XM_033287266.1
AE:NC_024797.2:3094639:3095102:+:XM_009133262.3;XM_033287266.1
AE:NC_024797.2:30978971:30979064:+:XM_009140009.3;XM_009140010.3
AE:NC_024797.2:30978971:30979090:+:XM_009140009.3;XM_009140010.3
AE:NC_024797.2:30983526:30983616:+:XM_009140009.3;XM_009140010.3
AE:NC_024797.2:30983536:30983616:+:XM_009140009.3;XM_009140010.3
AE:NC_024797.2:31029107:31029469:+:
AE:NC_024797.2:31029139:31029469:+:
AE:NC_024797.2:31588793:31588913:-:XM_009140121.3;XM_009140122.3
AE:NC_024797.2:31588793:31588931:-:XM_009140121.3;XM_009140122.3
AE:NC_024797.2:31758137:31758228:-:XM_009140146.3
AE:NC_024797.2:31758174:31758228:-:XM_009140146.3
AE:NC_024797.2:32156392:32156437:-:XM_009140212.3
AE:NC_024797.2:32156392:32156456:-:XM_009140212.3
AE:NC_024797.2:32267437:32267562:+:XM_009140234.3
AE:NC_024797.2:32267447:32267562:+:XM_009140234.3
AE:NC_024797.2:32823165:32823305:-:XM_009140305.3;XM_033287746.1
AE:NC_024797.2:32823165:32823316:-:XM_009140305.3;XM_033287746.1
AE:NC_024797.2:32993578:32995606:+:XM_009140312.3;XM_033287733.1;XM_033287734.1
AE:NC_024797.2:32993841:32995606:+:XM_009140312.3;XM_033287733.1;XM_033287734.1
AE:NC_024797.2:33012689:33012868:-:XM_009140316.3;XM_033287732.1
AE:NC_024797.2:33013007:33013102:-:XM_009140316.3;XM_033287732.1
AE:NC_024797.2:33028408:33028647:-:
AE:NC_024797.2:33028408:33028943:-:
AE:NC_024797.2:33084837:33085002:-:XM_009140318.3;XM_009140319.3
AE:NC_024797.2:33084837:33085012:-:XM_009140318.3;XM_009140319.3
AE:NC_024797.2:33089742:33089852:-:XM_009140318.3;XM_009140319.3
AE:NC_024797.2:33089742:33089878:-:XM_009140318.3;XM_009140319.3
AE:NC_024797.2:33387954:33388154:+:
AE:NC_024797.2:33388087:33388154:+:
AE:NC_024797.2:33681920:33681946:-:XM_033287971.1
AE:NC_024797.2:33681931:33681946:-:XM_033287971.1
AE:NC_024797.2:33785344:33785873:-:XM_009140328.3
AE:NC_024797.2:34088647:34088833:-:XM_009126208.3;XM_033287806.1;XM_033287807.1;XM_033287808.1;XM_033287809.1;XM_033287810.1
AE:NC_024797.2:34981848:34982593:+:XM_033288221.1
AE:NC_024797.2:35811204:35811701:+:XM_009125159.3;XM_033287653.1;XM_033287654.1;XM_033287655.1
AE:NC_024797.2:3610541:3610591:-:XM_033286764.1;XM_033286765.1;XM_033286766.1
AE:NC_024797.2:3610541:3610623:-:XM_033286764.1;XM_033286765.1;XM_033286766.1
AE:NC_024797.2:3611596:3611601:-:XM_033286764.1;XM_033286765.1;XM_033286766.1
AE:NC_024797.2:3611596:3611612:-:XM_033286764.1;XM_033286765.1;XM_033286766.1
AE:NC_024797.2:3613114:3613165:+:XM_009133399.3
AE:NC_024797.2:3613124:3613165:+:XM_009133399.3
AE:NC_024797.2:36500393:36501005:+:XM_033287679.1;XM_033287680.1
AE:NC_024797.2:36500809:36500876:+:XM_033287679.1;XM_033287680.1
AE:NC_024797.2:36500809:36500890:+:XM_033287679.1;XM_033287680.1
AE:NC_024797.2:36500809:36501005:+:XM_033287679.1;XM_033287680.1
AE:NC_024797.2:36500975:36501005:+:XM_033287679.1;XM_033287680.1
AE:NC_024797.2:36500988:36501005:+:XM_033287679.1;XM_033287680.1
AE:NC_024797.2:36500995:36501005:+:XM_033287679.1;XM_033287680.1
AE:NC_024797.2:37076185:37076780:+:
AE:NC_024797.2:37076675:37076780:+:
AE:NC_024797.2:37480544:37480571:+:XM_009126383.3;XM_033286662.1
AE:NC_024797.2:37480544:37480660:+:XM_009126383.3;XM_033286662.1
AE:NC_024797.2:37835573:37835723:+:
AE:NC_024797.2:37835604:37835723:+:
AE:NC_024797.2:38056748:38056966:+:XM_033287895.1
AE:NC_024797.2:38056758:38056966:+:XM_033287895.1
AE:NC_024797.2:38061341:38061465:+:XM_033287895.1
AE:NC_024797.2:38061354:38061465:+:XM_033287895.1
AE:NC_024797.2:3846349:3846460:-:XM_009133467.3;XM_009133468.3
AE:NC_024797.2:3846349:3846476:-:XM_009133467.3;XM_009133468.3
AE:NC_024797.2:3978981:3979122:+:XM_009133507.3
AE:NC_024797.2:3979003:3979122:+:XM_009133507.3
AE:NC_024797.2:4150373:4150495:-:XM_009133550.3
AE:NC_024797.2:4150373:4150509:-:XM_009133550.3
AE:NC_024797.2:4168068:4168292:-:XM_009133554.3;XM_033289117.1;XM_033289118.1
AE:NC_024797.2:4168243:4168292:-:XM_009133554.3;XM_033289117.1;XM_033289118.1
AE:NC_024797.2:442957:443076:-:XM_009132491.3;XM_009132492.3;XM_009132493.3
AE:NC_024797.2:442957:443115:-:XM_009132491.3;XM_009132492.3;XM_009132493.3
AE:NC_024797.2:4454697:4455105:-:XM_009133633.3
AE:NC_024797.2:4454839:4455105:-:XM_009133633.3
AE:NC_024797.2:4513032:4513322:+:XM_009133640.3;XM_009133641.3
AE:NC_024797.2:4513043:4513322:+:XM_009133640.3;XM_009133641.3
AE:NC_024797.2:4586253:4586372:-:XM_033286518.1;XM_033286519.1
AE:NC_024797.2:4586283:4586372:-:XM_033286518.1;XM_033286519.1
AE:NC_024797.2:4763904:4763935:+:
AE:NC_024797.2:4763904:4763958:+:
AE:NC_024797.2:5095937:5096802:+:XM_009133802.2
AE:NC_024797.2:5096652:5096802:+:XM_009133802.2
AE:NC_024797.2:5196943:5197080:-:XM_009133840.3;XM_033288719.1
AE:NC_024797.2:5197041:5197080:-:XM_009133840.3;XM_033288719.1
AE:NC_024797.2:5252943:5253076:-:XM_033288683.1
AE:NC_024797.2:5252993:5253076:-:XM_033288683.1
AE:NC_024797.2:5294322:5294485:-:XM_009133870.3
AE:NC_024797.2:5294322:5294507:-:XM_009133870.3
AE:NC_024797.2:5370373:5370505:+:XM_009133890.3;XM_009133891.3;XM_009133892.3
AE:NC_024797.2:5525978:5526066:-:XM_009133935.3
AE:NC_024797.2:5525978:5526077:-:XM_009133935.3
AE:NC_024797.2:5715962:5716558:-:XM_009134093.2
AE:NC_024797.2:5716473:5716558:-:XM_009134093.2
AE:NC_024797.2:5718720:5720148:+:XM_009134094.3
AE:NC_024797.2:5780914:5781156:-:XM_009134109.3;XM_009134110.3;XM_033288653.1;XM_033288654.1;XM_033288655.1
AE:NC_024797.2:5782126:5782630:-:XM_009134109.3;XM_009134110.3;XM_033288653.1;XM_033288654.1;XM_033288655.1
AE:NC_024797.2:5782140:5782630:-:XM_009134109.3;XM_009134110.3;XM_033288653.1;XM_033288654.1;XM_033288655.1
AE:NC_024797.2:5809020:5809111:+:XM_009134120.3;XM_009134121.3;XM_018657680.2;XM_033288646.1
AE:NC_024797.2:5809071:5809111:+:XM_009134120.3;XM_009134121.3;XM_018657680.2;XM_033288646.1
AE:NC_024797.2:5836571:5836630:+:XM_009134126.3;XM_009134127.3;XM_033288675.1
AE:NC_024797.2:5836571:5836659:+:XM_009134126.3;XM_009134127.3;XM_033288675.1
AE:NC_024797.2:5880038:5880214:+:XM_009134141.3;XM_009134142.3
AE:NC_024797.2:5880057:5880214:+:XM_009134141.3;XM_009134142.3
AE:NC_024797.2:6867565:6867659:-:XM_009134342.3
AE:NC_024797.2:6867565:6867705:-:XM_009134342.3
AE:NC_024797.2:696280:696326:+:XM_033289182.1;XM_033289184.1
AE:NC_024797.2:696280:696576:+:XM_033289182.1;XM_033289184.1
AE:NC_024797.2:6973789:6973895:+:XM_009134373.3;XM_009134374.2;XM_009134375.2
AE:NC_024797.2:6973808:6973895:+:XM_009134373.3;XM_009134374.2;XM_009134375.2
AE:NC_024797.2:7446320:7446432:-:XM_009134475.3
AE:NC_024797.2:7446320:7446447:-:XM_009134475.3
AE:NC_024797.2:7557059:7557607:+:XM_009134499.3
AE:NC_024797.2:7557059:7558207:+:XM_009134499.3
AE:NC_024797.2:7597563:7597684:+:XM_009134505.3;XM_009134506.3;XM_018657174.2;XM_033289049.1
AE:NC_024797.2:7597580:7597684:+:XM_009134505.3;XM_009134506.3;XM_018657174.2;XM_033289049.1
AE:NC_024797.2:7606717:7606958:-:
AE:NC_024797.2:7606717:7607009:-:
AE:NC_024797.2:7825027:7825206:+:XM_009134561.3
AE:NC_024797.2:7825027:7825239:+:XM_009134561.3
AE:NC_024797.2:8044359:8044524:+:XM_009134625.3;XM_009134626.3;XM_009134627.3;XM_009134629.3
AE:NC_024797.2:8122768:8122915:+:XM_009134644.3;XM_009134645.3;XM_009134646.3;XM_018658086.2;XM_033287175.1
AE:NC_024797.2:8122793:8122915:+:XM_009134644.3;XM_009134645.3;XM_009134646.3;XM_018658086.2;XM_033287175.1
AE:NC_024797.2:8402893:8403277:+:XM_009134731.3;XM_009134732.2
AE:NC_024797.2:8402899:8403277:+:XM_009134731.3;XM_009134732.2
AE:NC_024797.2:8402914:8403277:+:XM_009134731.3;XM_009134732.2
AE:NC_024797.2:8458937:8459002:+:XM_009134745.3
AE:NC_024797.2:8458937:8459044:+:XM_009134745.3
AE:NC_024797.2:8641231:8641356:-:XM_009134773.3;XM_009134774.3;XM_009134775.3
AE:NC_024797.2:8641231:8641370:-:XM_009134773.3;XM_009134774.3;XM_009134775.3
AE:NC_024797.2:8642495:8642642:-:XM_009134773.3;XM_009134774.3;XM_009134775.3
AE:NC_024797.2:8743445:8743530:+:XM_009134799.3;XM_009134800.3
AE:NC_024797.2:9115074:9115171:+:XM_009134863.3;XM_009134865.3;XM_009134866.3;XM_033287714.1;XM_033287715.1
AE:NC_024797.2:9115090:9115171:+:XM_009134863.3;XM_009134865.3;XM_009134866.3;XM_033287714.1;XM_033287715.1
AE:NC_024797.2:923113:923210:-:XM_009132625.3;XM_018657717.2
AE:NC_024797.2:923137:923210:-:XM_009132625.3;XM_018657717.2
AE:NC_024797.2:9327993:9328275:+:XM_009134952.3;XM_033286759.1;XM_033286760.1;XM_033286761.1
AE:NC_024797.2:9378499:9379177:+:XM_009134964.3;XM_033288795.1
AE:NC_024797.2:9378538:9379177:+:XM_009134964.3;XM_033288795.1
AE:NC_024797.2:9396278:9396494:+:XM_009134969.3;XM_009134970.3;XM_033288801.1
AE:NC_024797.2:9396278:9396515:+:XM_009134969.3;XM_009134970.3;XM_033288801.1
AE:NC_024797.2:9577380:9577497:+:XM_009135000.2
AE:NC_024797.2:9577380:9577543:+:XM_009135000.2
AE:NC_024797.2:9648500:9648798:-:XM_009135023.3
AE:NC_024797.2:9648500:9648812:-:XM_009135023.3
AE:NC_024797.2:9672963:9673264:-:XM_009135031.3;XM_009135032.3
AE:NC_024797.2:9672995:9673264:-:XM_009135031.3;XM_009135032.3
AE:NC_024797.2:9691840:9691941:-:XM_009135040.3;XM_033287797.1;XM_033287798.1
AE:NC_024797.2:9691840:9691951:-:XM_009135040.3;XM_033287797.1;XM_033287798.1
AE:NC_024797.2:9809333:9809715:-:XM_009135082.3;XM_009135083.3;XM_009135085.3;XM_033287754.1
AE:NC_024797.2:9809333:9809728:-:XM_009135082.3;XM_009135083.3;XM_009135085.3;XM_033287754.1
AE:NC_024797.2:9867623:9867711:-:XM_009135094.3;XM_009135096.3
AE:NC_024797.2:9867623:9867873:-:XM_009135094.3;XM_009135096.3
AE:NC_024797.2:998811:998855:-:XM_009132651.3
AE:NC_024797.2:998824:998855:-:XM_009132651.3
AE:NC_024798.2:10004745:10005381:-:XM_033289824.1
AE:NC_024798.2:10040383:10040682:-:
AE:NC_024798.2:10040601:10040659:-:
AE:NC_024798.2:10040601:10040682:-:
AE:NC_024798.2:10040918:10041117:-:
AE:NC_024798.2:10040988:10041117:-:
AE:NC_024798.2:10531699:10531797:+:XM_009141796.3
AE:NC_024798.2:10531699:10531836:+:XM_009141796.3
AE:NC_024798.2:11001790:11002173:+:XM_009141857.2;XM_018658508.2
AE:NC_024798.2:11265026:11265183:+:XM_009141881.3
AE:NC_024798.2:11368907:11369852:+:XM_009141911.3;XM_033290063.1
AE:NC_024798.2:11369757:11369852:+:XM_009141911.3;XM_033290063.1
AE:NC_024798.2:1157858:1159366:+:XM_009140593.3
AE:NC_024798.2:1157901:1159366:+:XM_009140593.3
AE:NC_024798.2:11693497:11693870:-:XM_009141985.3;XM_009141986.3
AE:NC_024798.2:11693497:11693885:-:XM_009141985.3;XM_009141986.3
AE:NC_024798.2:12180225:12180277:+:XM_009142067.3;XM_009142068.3
AE:NC_024798.2:12180225:12180395:+:XM_009142067.3;XM_009142068.3
AE:NC_024798.2:12837089:12837276:-:XM_009142150.3
AE:NC_024798.2:12915144:12915265:+:XM_009142192.3;XM_009142194.3
AE:NC_024798.2:12915154:12915265:+:XM_009142192.3;XM_009142194.3
AE:NC_024798.2:12956821:12957070:+:XM_033289532.1
AE:NC_024798.2:12956879:12957070:+:XM_033289532.1
AE:NC_024798.2:13672829:13672952:+:XM_009142303.3;XM_009142304.3
AE:NC_024798.2:13748197:13748566:+:XM_009142317.3;XM_018658614.2
AE:NC_024798.2:13748197:13748695:+:XM_009142317.3;XM_018658614.2
AE:NC_024798.2:14330439:14331066:+:
AE:NC_024798.2:14330592:14331066:+:
AE:NC_024798.2:14330712:14331066:+:
AE:NC_024798.2:14391692:14391792:+:XM_009142463.3
AE:NC_024798.2:14391692:14391806:+:XM_009142463.3
AE:NC_024798.2:14763830:14763909:+:XM_009142527.3
AE:NC_024798.2:14763840:14763909:+:XM_009142527.3
AE:NC_024798.2:14900398:14900570:+:XM_009142554.3
AE:NC_024798.2:14900425:14900570:+:XM_009142554.3
AE:NC_024798.2:1494062:1494100:-:XM_009140679.3;XM_033289914.1
AE:NC_024798.2:1494062:1494250:-:XM_009140679.3;XM_033289914.1
AE:NC_024798.2:15013221:15013630:+:XM_009142578.3;XM_018658625.2
AE:NC_024798.2:15013343:15013630:+:XM_009142578.3;XM_018658625.2
AE:NC_024798.2:15026239:15026478:+:XM_009142580.3;XM_009142581.3
AE:NC_024798.2:1508676:1508762:+:XM_009140682.3
AE:NC_024798.2:1511607:1511844:+:XM_009140682.3
AE:NC_024798.2:1511685:1511844:+:XM_009140682.3
AE:NC_024798.2:15366080:15366232:-:XM_009142668.3;XM_018658204.2;XM_018658205.2;XM_033289269.1;XM_033289270.1;XM_033289271.1;XM_033289272.1
AE:NC_024798.2:15366110:15366232:-:XM_009142668.3;XM_018658204.2;XM_018658205.2;XM_033289269.1;XM_033289270.1;XM_033289271.1;XM_033289272.1
AE:NC_024798.2:16306948:16307013:+:XM_009142833.3
AE:NC_024798.2:16306963:16307013:+:XM_009142833.3
AE:NC_024798.2:1637570:1637783:-:
AE:NC_024798.2:1638047:1638124:-:
AE:NC_024798.2:1638047:1638300:-:
AE:NC_024798.2:16685385:16685444:-:XM_009142891.3
AE:NC_024798.2:16685385:16685546:-:XM_009142891.3
AE:NC_024798.2:16760122:16760218:-:XM_009142902.3
AE:NC_024798.2:16760122:16760306:-:XM_009142902.3
AE:NC_024798.2:16770657:16770752:+:XM_009142903.3;XM_009142904.3
AE:NC_024798.2:16770680:16770752:+:XM_009142903.3;XM_009142904.3
AE:NC_024798.2:1738767:1738902:-:XM_009140726.3;XM_009140727.3;XM_009140728.3;XM_009140730.3;XM_033290170.1
AE:NC_024798.2:1738767:1738912:-:XM_009140726.3;XM_009140727.3;XM_009140728.3;XM_009140730.3;XM_033290170.1
AE:NC_024798.2:17580801:17581008:+:XM_009143074.3;XM_009143076.3;XM_009143077.3;XM_033290384.1;XM_033290385.1;XM_033290386.1
AE:NC_024798.2:17580863:17581008:+:XM_009143074.3;XM_009143076.3;XM_009143077.3;XM_033290384.1;XM_033290385.1;XM_033290386.1
AE:NC_024798.2:18060770:18061004:+:
AE:NC_024798.2:18060907:18061004:+:
AE:NC_024798.2:18106052:18106142:-:
AE:NC_024798.2:18612675:18612780:-:XM_009143357.3
AE:NC_024798.2:18612706:18612780:-:XM_009143357.3
AE:NC_024798.2:18758629:18758705:-:XM_009143387.3;XM_018658676.2;XM_033289983.1
AE:NC_024798.2:18758629:18758762:-:XM_009143387.3;XM_018658676.2;XM_033289983.1
AE:NC_024798.2:18758841:18760616:-:XM_009143387.3;XM_018658676.2;XM_033289983.1
AE:NC_024798.2:18759895:18760673:-:XM_009143387.3;XM_018658676.2;XM_033289983.1
AE:NC_024798.2:18759895:18761382:-:XM_009143387.3;XM_018658676.2;XM_033289983.1
AE:NC_024798.2:18760477:18761382:-:XM_009143387.3;XM_018658676.2;XM_033289983.1
AE:NC_024798.2:18761182:18761382:-:
AE:NC_024798.2:18761182:18761504:-:
AE:NC_024798.2:18809724:18809834:+:XM_009143402.2;XM_009143405.2
AE:NC_024798.2:18809748:18809834:+:XM_009143402.2;XM_009143405.2
AE:NC_024798.2:19318791:19318853:-:XM_009143874.3
AE:NC_024798.2:19318791:19318886:-:XM_009143874.3
AE:NC_024798.2:19379140:19379600:+:XM_009143535.3;XM_009143536.3;XM_009143539.3;XM_033289847.1;XM_033289848.1;XM_033289849.1
AE:NC_024798.2:19480900:19481319:+:XM_009143550.3;XM_018658549.2;XM_033289706.1
AE:NC_024798.2:19480910:19481319:+:XM_009143550.3;XM_018658549.2;XM_033289706.1
AE:NC_024798.2:1960298:1960438:+:
AE:NC_024798.2:19653606:19653706:-:XM_009143590.3
AE:NC_024798.2:19653606:19653771:-:XM_009143590.3
AE:NC_024798.2:20101000:20101459:-:XM_009143688.3;XM_033290570.1;XM_033290571.1
AE:NC_024798.2:20101000:20101494:-:XM_009143688.3;XM_033290570.1;XM_033290571.1
AE:NC_024798.2:20188408:20188941:+:XM_009143720.3;XM_009143721.3;XM_009143722.3;XM_033289957.1
AE:NC_024798.2:20372084:20372148:+:XM_033290253.1;XM_033290254.1;XM_033290255.1;XM_033290256.1;XM_033290257.1;XM_033290258.1;XM_033290259.1;XM_033290260.1;XM_033290261.1;XM_033290262.1;XM_033290263.1;XM_033290264.1;XM_033290265.1;XM_033290266.1;XM_033290267.1;XM_033290268.1;XM_033290269.1;XM_033290270.1;XM_033290271.1;XM_033290272.1;XM_033290273.1;XM_033290274.1;XM_033290275.1;XM_033290276.1;XM_0…
AE:NC_024798.2:20402389:20402516:-:XM_009143763.3;XM_009143764.3;XM_018658553.2
AE:NC_024798.2:20402389:20402789:-:XM_009143763.3;XM_009143764.3;XM_018658553.2
AE:NC_024798.2:20406588:20406840:-:XM_009143763.3;XM_009143764.3;XM_018658553.2
AE:NC_024798.2:20406588:20406846:-:XM_009143763.3;XM_009143764.3;XM_018658553.2
AE:NC_024798.2:20406628:20406840:-:XM_009143763.3;XM_009143764.3;XM_018658553.2
AE:NC_024798.2:20535168:20536114:+:XM_009143806.3;XM_009143807.3;XM_033289777.1
AE:NC_024798.2:20639580:20639833:+:XM_009143831.3;XM_009143833.2;XM_033290529.1;XM_033290530.1;XM_033290531.1;XM_033290532.1;XM_033290533.1;XM_033290534.1;XM_033290535.1;XM_033290536.1;XM_033290537.1;XM_033290538.1
AE:NC_024798.2:20639595:20639833:+:XM_009143831.3;XM_009143833.2;XM_033290529.1;XM_033290530.1;XM_033290531.1;XM_033290532.1;XM_033290533.1;XM_033290534.1;XM_033290535.1;XM_033290536.1;XM_033290537.1;XM_033290538.1
AE:NC_024798.2:20707474:20707572:+:XM_009143966.3;XM_033290588.1
AE:NC_024798.2:20707493:20707572:+:XM_009143966.3;XM_033290588.1
AE:NC_024798.2:2073307:2073396:-:XM_009140792.3
AE:NC_024798.2:2073307:2073414:-:XM_009140792.3
AE:NC_024798.2:20846450:20846537:-:XM_009143931.3;XM_009143932.3;XM_009143933.3
AE:NC_024798.2:20846450:20846556:-:XM_009143931.3;XM_009143932.3;XM_009143933.3
AE:NC_024798.2:21125350:21125413:+:XM_009144056.3
AE:NC_024798.2:21125350:21125477:+:XM_009144056.3
AE:NC_024798.2:21127527:21127931:-:XM_009144057.3
AE:NC_024798.2:21127635:21127931:-:XM_009144057.3
AE:NC_024798.2:21401178:21402798:-:XM_009144096.3;XM_009144097.3;XM_018658571.2
AE:NC_024798.2:21401178:21403389:-:XM_009144096.3;XM_009144097.3;XM_018658571.2
AE:NC_024798.2:21401178:21405238:-:XM_009144096.3;XM_009144097.3;XM_018658571.2
AE:NC_024798.2:21401178:21406736:-:XM_009144096.3;XM_009144097.3;XM_018658571.2
AE:NC_024798.2:21401178:21408557:-:XM_009144096.3;XM_009144097.3;XM_018658571.2;XM_018658573.2;XM_033290184.1
AE:NC_024798.2:21504367:21504433:+:XM_033290204.1
AE:NC_024798.2:21700893:21700943:-:XM_009144190.3
AE:NC_024798.2:21700893:21700955:-:XM_009144190.3
AE:NC_024798.2:21862424:21862938:-:
AE:NC_024798.2:21879897:21880004:+:XM_009119917.2;XM_033290287.1;XM_033290288.1;XM_033290289.1;XM_033290290.1
AE:NC_024798.2:21879943:21880004:+:XM_009119917.2;XM_033290287.1;XM_033290288.1;XM_033290289.1;XM_033290290.1
AE:NC_024798.2:3228967:3229080:-:XM_009140956.3;XM_033290617.1;XM_033290669.1
AE:NC_024798.2:3229007:3229080:-:XM_009140956.3;XM_033290617.1;XM_033290669.1
AE:NC_024798.2:3472556:3472677:-:XM_009140980.3;XM_009140981.3;XM_018658140.2;XM_033289679.1
AE:NC_024798.2:3550078:3550342:+:XM_009140988.3;XM_018658542.2;XM_033289538.1
AE:NC_024798.2:3551073:3551142:+:XM_009140988.3;XM_018658542.2;XM_033289538.1
AE:NC_024798.2:3557516:3560054:+:XM_009140991.3
AE:NC_024798.2:3557526:3560054:+:XM_009140991.3
AE:NC_024798.2:3757289:3757519:+:
AE:NC_024798.2:3757305:3757519:+:
AE:NC_024798.2:3885215:3885246:-:XM_009141038.3;XM_009141040.3
AE:NC_024798.2:3885215:3885288:-:XM_009141038.3;XM_009141040.3
AE:NC_024798.2:4027485:4027896:+:XM_018658215.2
AE:NC_024798.2:4027791:4027896:+:XM_018658215.2
AE:NC_024798.2:4318786:4318912:+:XM_033290144.1;XM_033290145.1;XM_033290146.1
AE:NC_024798.2:4318878:4318912:+:XM_033290144.1;XM_033290145.1;XM_033290146.1
AE:NC_024798.2:4405240:4405474:-:
AE:NC_024798.2:4405351:4405474:-:
AE:NC_024798.2:4531170:4531288:-:XM_009150495.3
AE:NC_024798.2:466872:466956:+:
AE:NC_024798.2:466887:466956:+:
AE:NC_024798.2:467324:467349:+:
AE:NC_024798.2:4892982:4893108:+:XM_009141228.3;XM_033289645.1
AE:NC_024798.2:4893049:4893108:+:XM_009141228.3;XM_033289645.1
AE:NC_024798.2:5044017:5044144:-:
AE:NC_024798.2:5205896:5206049:-:
AE:NC_024798.2:5205947:5206049:-:
AE:NC_024798.2:5482141:5482254:+:XM_009141293.3
AE:NC_024798.2:5482167:5482254:+:XM_009141293.3
AE:NC_024798.2:5594139:5594298:+:XM_009141317.3
AE:NC_024798.2:5594191:5594298:+:XM_009141317.3
AE:NC_024798.2:6298373:6298492:+:XM_018658574.2;XM_033289919.1;XM_033289920.1
AE:NC_024798.2:6298419:6298492:+:XM_018658574.2;XM_033289919.1;XM_033289920.1
AE:NC_024798.2:7378981:7379173:-:XM_009126014.3;XM_009126015.3;XM_033290193.1
AE:NC_024798.2:7378981:7379187:-:XM_009126014.3;XM_009126015.3;XM_033290193.1
AE:NC_024798.2:7384580:7384671:-:XM_009126013.3;XM_033290074.1
AE:NC_024798.2:7384580:7384708:-:XM_009126013.3;XM_033290074.1
AE:NC_024798.2:7717643:7717915:+:XM_009125988.3
AE:NC_024798.2:7717817:7717915:+:XM_009125988.3
AE:NC_024798.2:786563:787519:+:XM_033290810.1
AE:NC_024798.2:786587:787519:+:XM_033290810.1
AE:NC_024798.2:8015404:8015553:+:XM_009141454.3;XM_033289627.1;XM_033289628.1;XM_033289629.1;XM_033289630.1;XM_033289631.1;XM_033289632.1;XM_033289633.1;XM_033289634.1;XM_033289635.1;XM_033289636.1;XM_033289637.1;XM_033289638.1
AE:NC_024798.2:8015482:8015553:+:XM_009141454.3;XM_033289627.1;XM_033289628.1;XM_033289629.1;XM_033289630.1;XM_033289631.1;XM_033289632.1;XM_033289633.1;XM_033289634.1;XM_033289635.1;XM_033289636.1;XM_033289637.1;XM_033289638.1
AE:NC_024798.2:8259929:8260027:-:XM_009141485.3
AE:NC_024798.2:8259929:8260071:-:XM_009141485.3
AE:NC_024798.2:8498361:8498454:+:XM_009141506.3
AE:NC_024798.2:8498400:8498454:+:XM_009141506.3
AE:NC_024798.2:878119:878611:-:XM_009140546.2
AE:NC_024798.2:878493:878611:-:XM_009140546.2
AE:NC_024798.2:9010888:9011126:+:XM_009141566.3
AE:NC_024798.2:9011035:9011126:+:XM_009141566.3
AE:NC_024798.2:9434460:9434613:-:
AE:NC_024798.2:9434460:9434633:-:
AE:NC_024798.2:9434460:9434781:-:
AE:NC_024798.2:9434460:9434792:-:
AE:NC_024798.2:9504871:9504939:-:XM_009141659.3;XM_009141660.3;XM_033290101.1;XM_033290106.1
AE:NC_024798.2:9504892:9504939:-:XM_009141659.3;XM_009141660.3;XM_033290101.1;XM_033290106.1
AE:NC_024798.2:9748871:9749125:+:XM_009141691.3
AE:NC_024798.2:9845153:9845235:+:XM_009141708.3;XM_033290602.1;XM_033290603.1
AE:NC_024798.2:9845168:9845235:+:XM_009141708.3;XM_033290602.1;XM_033290603.1
AE:NC_024798.2:9937136:9937192:-:XM_009141722.3
AE:NC_024798.2:9937136:9937234:-:XM_009141722.3
AE:NC_024798.2:9984021:9984089:-:XM_009141733.3;XM_033289805.1;XM_033289806.1
AE:NC_024799.2:10134554:10134886:+:XM_009146519.3
AE:NC_024799.2:10134737:10134886:+:XM_009146519.3
AE:NC_024799.2:1042466:1042758:+:XM_009144448.3;XM_009144449.3;XM_033292528.1;XM_033292529.1;XM_033292530.1;XM_033292531.1
AE:NC_024799.2:1042547:1042758:+:XM_009144448.3;XM_009144449.3;XM_033292528.1;XM_033292529.1;XM_033292530.1;XM_033292531.1
AE:NC_024799.2:10525975:10526173:+:XM_009126650.3;XM_009126651.3
AE:NC_024799.2:10526087:10526173:+:XM_009126650.3;XM_009126651.3
AE:NC_024799.2:10653184:10653276:+:XM_009146576.3
AE:NC_024799.2:10850749:10850808:+:XM_009146607.3
AE:NC_024799.2:10850749:10851055:+:XM_009146607.3
AE:NC_024799.2:10943159:10943407:+:XM_009146619.3
AE:NC_024799.2:10943241:10943407:+:XM_009146619.3
AE:NC_024799.2:11129479:11129544:+:XM_009146636.3;XM_009146637.3;XM_009146638.3;XM_033290999.1
AE:NC_024799.2:11129479:11129707:+:XM_009146636.3;XM_009146637.3;XM_009146638.3;XM_033290999.1;XM_033291000.1
AE:NC_024799.2:11129778:11129811:+:XM_009146636.3;XM_009146637.3;XM_009146638.3;XM_033290999.1;XM_033291000.1
AE:NC_024799.2:11429395:11429528:-:XM_009146659.3;XM_009146662.3;XM_009146663.3;XM_033291863.1;XM_033291864.1;XM_033291865.1
AE:NC_024799.2:11429395:11429558:-:XM_009146659.3;XM_009146662.3;XM_009146663.3;XM_033291863.1;XM_033291864.1;XM_033291865.1
AE:NC_024799.2:11430857:11431156:-:XM_009146659.3;XM_009146662.3;XM_009146663.3;XM_033291863.1;XM_033291864.1;XM_033291865.1
AE:NC_024799.2:11431369:11431421:-:XM_009146659.3;XM_009146662.3;XM_009146663.3;XM_033291863.1;XM_033291864.1;XM_033291865.1
AE:NC_024799.2:11431369:11431460:-:XM_009146659.3;XM_009146662.3;XM_009146663.3;XM_033291863.1;XM_033291864.1;XM_033291865.1
AE:NC_024799.2:11572273:11572354:-:
AE:NC_024799.2:11572273:11572480:-:
AE:NC_024799.2:11591890:11592013:-:XM_009146682.2
AE:NC_024799.2:11591890:11592036:-:XM_009146682.2
AE:NC_024799.2:11596382:11596504:-:XM_009146682.2
AE:NC_024799.2:11596382:11596524:-:XM_009146682.2
AE:NC_024799.2:12757717:12757737:-:XM_009146731.3;XM_009146732.3;XM_009146733.3
AE:NC_024799.2:12757717:12757755:-:XM_009146731.3;XM_009146732.3;XM_009146733.3
AE:NC_024799.2:13038059:13038103:+:XM_009146756.3;XM_033290918.1
AE:NC_024799.2:13038069:13038103:+:XM_009146756.3;XM_033290918.1
AE:NC_024799.2:13319068:13319167:+:XM_009146774.3
AE:NC_024799.2:13319109:13319167:+:XM_009146774.3
AE:NC_024799.2:13756440:13756565:-:XM_009146794.3
AE:NC_024799.2:13756478:13756565:-:XM_009146794.3
AE:NC_024799.2:13936301:13936311:+:XM_009146804.2;XM_009146805.3;XM_033292067.1
AE:NC_024799.2:13936301:13936394:+:XM_009146804.2;XM_009146805.3;XM_033292067.1
AE:NC_024799.2:141268:141415:+:XM_009144263.3;XM_018659163.2
AE:NC_024799.2:141304:141415:+:XM_009144263.3;XM_018659163.2
AE:NC_024799.2:1419271:1419396:-:XM_033292512.1;XM_033292513.1
AE:NC_024799.2:1419336:1419396:-:XM_033292512.1;XM_033292513.1
AE:NC_024799.2:15485460:15485534:-:XM_009146872.3
AE:NC_024799.2:15485460:15485612:-:XM_009146872.3
AE:NC_024799.2:1555485:1556224:-:XM_009144591.3
AE:NC_024799.2:1555485:1556252:-:XM_009144591.3
AE:NC_024799.2:15885245:15885358:-:XM_009146892.2;XM_009146893.3;XM_018659377.2;XM_018659378.2;XM_033292049.1
AE:NC_024799.2:15963539:15963816:-:XM_009146897.3
AE:NC_024799.2:15963553:15963816:-:XM_009146897.3
AE:NC_024799.2:16058015:16058158:-:XM_009146906.3;XM_018659306.2
AE:NC_024799.2:16058015:16058280:-:XM_009146906.3;XM_018659306.2
AE:NC_024799.2:16136198:16136541:-:
AE:NC_024799.2:16136426:16136541:-:
AE:NC_024799.2:16549972:16550020:+:XM_009153217.3
AE:NC_024799.2:16549972:16550043:+:XM_009153217.3
AE:NC_024799.2:16905686:16906118:+:XM_033290933.1
AE:NC_024799.2:16905706:16906118:+:XM_033290933.1
AE:NC_024799.2:1692039:1692227:+:XM_018659376.2;XM_033292442.1
AE:NC_024799.2:1692096:1692227:+:XM_018659376.2;XM_033292442.1
AE:NC_024799.2:17659751:17659869:+:XM_009146964.3;XM_009146966.3
AE:NC_024799.2:17659764:17659869:+:XM_009146964.3;XM_009146966.3
AE:NC_024799.2:17659943:17660234:+:XM_009146964.3;XM_009146966.3
AE:NC_024799.2:17659959:17660234:+:XM_009146964.3;XM_009146966.3
AE:NC_024799.2:17812103:17812202:-:
AE:NC_024799.2:17812103:17812424:-:
AE:NC_024799.2:17812103:17812429:-:
AE:NC_024799.2:17812103:17812569:-:
AE:NC_024799.2:18040772:18041351:-:XM_009147000.3
AE:NC_024799.2:18040772:18041369:-:XM_009147000.3
AE:NC_024799.2:19307536:19307642:-:XM_009147229.3;XM_033291578.1
AE:NC_024799.2:19307558:19307642:-:XM_009147229.3;XM_033291578.1
AE:NC_024799.2:19354340:19354554:-:XM_009147232.3
AE:NC_024799.2:19366069:19366401:-:XM_009147235.2
AE:NC_024799.2:19366227:19366401:-:XM_009147235.2
AE:NC_024799.2:19632066:19632231:-:XM_009147272.3;XM_009147273.3;XM_009147274.3;XM_009147275.3;XM_018659187.2;XM_018659188.2;XM_033291576.1
AE:NC_024799.2:19632066:19632245:-:XM_009147272.3;XM_009147273.3;XM_009147274.3;XM_009147275.3;XM_018659187.2;XM_018659188.2;XM_033291576.1
AE:NC_024799.2:20490473:20491327:-:XM_009147454.3;XM_009147457.3;XM_033292917.1;XM_033292918.1;XM_033292919.1
AE:NC_024799.2:20490473:20491374:-:XM_009147454.3;XM_009147457.3;XM_033292917.1;XM_033292918.1;XM_033292919.1
AE:NC_024799.2:20633825:20634222:-:XM_009147497.3;XM_009147498.3;XM_009147499.3;XM_009147500.3;XM_009147501.3;XM_009147502.3;XM_009147503.3;XM_018659171.2;XM_018659172.2;XM_018659173.2;XM_033291218.1;XM_033291219.1
AE:NC_024799.2:20646267:20646382:-:XM_009147506.3;XM_033291229.1
AE:NC_024799.2:20646267:20646414:-:XM_009147506.3;XM_033291229.1
AE:NC_024799.2:20808213:20808280:-:XM_018659229.2;XM_018659230.2;XM_018659231.2
AE:NC_024799.2:20808230:20808280:-:XM_018659229.2;XM_018659230.2;XM_018659231.2
AE:NC_024799.2:2094141:2094412:-:XM_009144747.3;XM_009144748.3
AE:NC_024799.2:2094141:2094428:-:XM_009144747.3;XM_009144748.3
AE:NC_024799.2:2094141:2094654:-:XM_009144747.3;XM_009144748.3
AE:NC_024799.2:21371753:21371800:+:XM_033292904.1;XM_033292905.1;XM_033292906.1;XM_033292907.1;XM_033292908.1;XM_033292909.1;XM_033292910.1
AE:NC_024799.2:21371753:21371842:+:XM_033292904.1;XM_033292905.1;XM_033292906.1;XM_033292907.1;XM_033292908.1;XM_033292909.1;XM_033292910.1
AE:NC_024799.2:21425479:21425638:-:XM_009147635.3;XM_009147636.3
AE:NC_024799.2:21425503:21425638:-:XM_009147635.3;XM_009147636.3
AE:NC_024799.2:21487211:21487445:-:XM_009147645.3;XM_009147646.3;XM_033291198.1
AE:NC_024799.2:21487378:21487445:-:XM_009147645.3;XM_009147646.3;XM_033291198.1
AE:NC_024799.2:21487382:21487445:-:XM_009147645.3;XM_009147646.3;XM_033291198.1
AE:NC_024799.2:21487387:21487445:-:XM_009147645.3;XM_009147646.3;XM_033291198.1
AE:NC_024799.2:2157982:2158156:-:XM_009144764.2;XM_009144765.2;XM_018659317.2
AE:NC_024799.2:22026926:22026997:+:
AE:NC_024799.2:22026926:22027020:+:
AE:NC_024799.2:22248683:22249052:-:XM_009147784.3;XM_009147785.3
AE:NC_024799.2:22248805:22249052:-:XM_009147784.3;XM_009147785.3
AE:NC_024799.2:22672140:22672207:-:XM_009147899.3;XM_033291707.1
AE:NC_024799.2:22672140:22672224:-:XM_009147899.3;XM_033291707.1
AE:NC_024799.2:22720738:22720780:-:XM_009147908.3
AE:NC_024799.2:22948753:22948974:-:XM_009147957.3;XM_009147958.2
AE:NC_024799.2:22948844:22948974:-:XM_009147957.3;XM_009147958.2
AE:NC_024799.2:23164767:23165445:-:XM_009148010.3
AE:NC_024799.2:23164767:23165456:-:XM_009148010.3
AE:NC_024799.2:23169451:23169571:+:
AE:NC_024799.2:23169451:23169596:+:
AE:NC_024799.2:23189110:23189256:+:XM_009148017.3;XM_018659240.2;XM_033292763.1
AE:NC_024799.2:23189110:23189274:+:XM_009148017.3;XM_018659240.2;XM_033292763.1
AE:NC_024799.2:23367058:23367200:+:XM_009148053.3
AE:NC_024799.2:23367093:23367200:+:XM_009148053.3
AE:NC_024799.2:2338788:2338884:+:XM_033292403.1;XM_033292404.1;XM_033292405.1;XM_033292406.1;XM_033292407.1;XM_033292408.1;XM_033292409.1
AE:NC_024799.2:2338795:2338884:+:XM_033292403.1;XM_033292404.1;XM_033292405.1;XM_033292406.1;XM_033292407.1;XM_033292408.1;XM_033292409.1
AE:NC_024799.2:2338795:2338896:+:XM_033292403.1;XM_033292404.1;XM_033292405.1;XM_033292406.1;XM_033292407.1;XM_033292408.1;XM_033292409.1
AE:NC_024799.2:24008290:24008384:+:XM_009148212.3;XM_009148213.3;XM_009148215.3;XM_033291929.1;XM_033291930.1;XM_033291931.1
AE:NC_024799.2:24393195:24393232:-:XM_009148307.3;XM_009148309.3;XM_033292391.1
AE:NC_024799.2:24393195:24393478:-:XM_009148307.3;XM_009148309.3;XM_033292391.1
AE:NC_024799.2:24395087:24395254:+:
AE:NC_024799.2:24395087:24395268:+:
AE:NC_024799.2:24407443:24407708:-:XM_009148314.3;XM_009148315.3;XM_033292392.1
AE:NC_024799.2:24407443:24407723:-:XM_009148314.3;XM_009148315.3;XM_033292392.1
AE:NC_024799.2:24417915:24418321:+:XM_009148319.3;XM_009148320.3
AE:NC_024799.2:24417943:24418321:+:XM_009148319.3;XM_009148320.3
AE:NC_024799.2:24483738:24484215:-:XM_009148333.3;XM_009148334.3;XM_033292281.1;XM_033292282.1;XM_033292283.1
AE:NC_024799.2:24483738:24484246:-:XM_009148333.3;XM_009148334.3;XM_033292281.1;XM_033292282.1;XM_033292283.1
AE:NC_024799.2:24489303:24489403:-:XM_009148333.3;XM_009148334.3;XM_033292281.1;XM_033292282.1;XM_033292283.1
AE:NC_024799.2:2454807:2455001:-:XM_009144837.3;XM_009144839.3;XM_033292400.1
AE:NC_024799.2:2454807:2455021:-:XM_009144837.3;XM_009144839.3;XM_033292400.1
AE:NC_024799.2:24550749:24550951:+:XM_009148353.3
AE:NC_024799.2:24550794:24550951:+:XM_009148353.3
AE:NC_024799.2:2457508:2457579:-:XM_009144837.3;XM_009144839.3;XM_033292400.1
AE:NC_024799.2:2457508:2457589:-:XM_009144837.3;XM_009144839.3;XM_033292400.1
AE:NC_024799.2:24619315:24619440:+:NM_001301935.1;XM_009148373.3;XM_009148374.3;XM_009148375.3;XM_033290881.1
AE:NC_024799.2:24619336:24619440:+:NM_001301935.1;XM_009148373.3;XM_009148374.3;XM_009148375.3;XM_033290881.1
AE:NC_024799.2:24691093:24691190:+:XM_009148399.3;XM_018658768.2
AE:NC_024799.2:24764608:24764684:-:XM_018659157.2
AE:NC_024799.2:24764608:24764790:-:XM_018659157.2
AE:NC_024799.2:25533884:25533957:-:
AE:NC_024799.2:25533884:25533967:-:
AE:NC_024799.2:25643326:25643450:+:XM_009148682.3
AE:NC_024799.2:25643339:25643450:+:XM_009148682.3
AE:NC_024799.2:25644145:25644266:+:XM_009148682.3
AE:NC_024799.2:25644161:25644266:+:XM_009148682.3
AE:NC_024799.2:25800622:25800798:+:XM_009148728.3
AE:NC_024799.2:25800654:25800798:+:XM_009148728.3
AE:NC_024799.2:25937555:25937812:+:XM_009148756.3;XM_009148757.3;XM_009148758.3
AE:NC_024799.2:2595964:2596224:+:XM_009144883.3
AE:NC_024799.2:2596050:2596224:+:XM_009144883.3
AE:NC_024799.2:26061024:26061355:+:XM_009148796.3;XM_009148798.2
AE:NC_024799.2:26152590:26152661:-:XM_009148828.3;XM_009148829.3
AE:NC_024799.2:26169568:26169637:+:
AE:NC_024799.2:26169568:26169795:+:
AE:NC_024799.2:26197192:26197263:+:XM_009148837.3
AE:NC_024799.2:26197207:26197263:+:XM_009148837.3
AE:NC_024799.2:26403388:26403575:-:XM_009148876.3
AE:NC_024799.2:26403539:26403575:-:XM_009148876.3
AE:NC_024799.2:26430921:26430973:+:XM_009148886.3;XM_009148887.3
AE:NC_024799.2:26430921:26431016:+:XM_009148886.3;XM_009148887.3
AE:NC_024799.2:2661142:2661343:-:XM_009144896.3;XM_009144897.3
AE:NC_024799.2:2661142:2661362:-:XM_009144896.3;XM_009144897.3
AE:NC_024799.2:26710206:26710317:+:XM_009131407.3;XM_009131408.3
AE:NC_024799.2:26710225:26710317:+:XM_009131407.3;XM_009131408.3
AE:NC_024799.2:2690107:2690188:-:XM_018659103.2;XM_033291075.1
AE:NC_024799.2:2690107:2690211:-:XM_018659103.2;XM_033291075.1
AE:NC_024799.2:26967944:26968059:-:XM_009148953.3;XM_033292321.1
AE:NC_024799.2:26967944:26968069:-:XM_009148953.3;XM_033292321.1
AE:NC_024799.2:27009976:27010101:-:XM_009148961.3;XM_033292317.1;XM_033292318.1
AE:NC_024799.2:27009982:27010112:-:XM_009148961.3;XM_033292317.1;XM_033292318.1
AE:NC_024799.2:27009998:27010101:-:XM_009148961.3;XM_033292317.1;XM_033292318.1
AE:NC_024799.2:27134349:27134826:+:XM_009149008.3;XM_033292275.1
AE:NC_024799.2:27205279:27205338:+:XM_009149021.3;XM_009149022.3;XM_033291892.1
AE:NC_024799.2:27205279:27205366:+:XM_009149021.3;XM_009149022.3;XM_033291892.1
AE:NC_024799.2:27250294:27250427:+:XM_009149037.3;XM_009149038.3;XM_033291885.1;XM_033291889.1
AE:NC_024799.2:27250338:27250427:+:XM_009149037.3;XM_009149038.3;XM_033291885.1;XM_033291889.1
AE:NC_024799.2:27725086:27725177:-:XM_009149124.3
AE:NC_024799.2:27725086:27725189:-:XM_009149124.3
AE:NC_024799.2:27853093:27853357:+:XM_009149083.3
AE:NC_024799.2:28037926:28038353:-:XM_009132110.3;XM_033292301.1;XM_033292302.1
AE:NC_024799.2:28038011:28038353:-:XM_009132110.3;XM_033292301.1;XM_033292302.1
AE:NC_024799.2:28039963:28040281:-:XM_009132110.3;XM_033292301.1;XM_033292302.1
AE:NC_024799.2:28040152:28040281:-:XM_009132110.3;XM_033292301.1;XM_033292302.1
AE:NC_024799.2:28061320:28061402:-:
AE:NC_024799.2:28061320:28061418:-:
AE:NC_024799.2:28062180:28062245:-:
AE:NC_024799.2:28062180:28062278:-:
AE:NC_024799.2:28159342:28159416:+:XM_009132141.3;XM_033292357.1
AE:NC_024799.2:28159352:28159416:+:XM_009132141.3;XM_033292357.1
AE:NC_024799.2:28435220:28435299:-:XM_009125739.3
AE:NC_024799.2:28435230:28435299:-:XM_009125739.3
AE:NC_024799.2:30582:30962:-:XM_009144234.3
AE:NC_024799.2:30595:30962:-:XM_009144234.3
AE:NC_024799.2:3112190:3112223:+:XM_009145022.3;XM_009145023.3;XM_033292379.1
AE:NC_024799.2:3245955:3246066:-:XM_009145050.3
AE:NC_024799.2:3245955:3246090:-:XM_009145050.3
AE:NC_024799.2:3299793:3299886:+:XM_009145063.3
AE:NC_024799.2:3299793:3300052:+:XM_009145063.3
AE:NC_024799.2:3392973:3393473:+:XM_009145085.3
AE:NC_024799.2:3393015:3393473:+:XM_009145085.3
AE:NC_024799.2:3751509:3751818:-:XM_018658732.2
AE:NC_024799.2:3751509:3751843:-:XM_018658732.2
AE:NC_024799.2:4099811:4099895:+:XM_009145238.3;XM_033292090.1
AE:NC_024799.2:4099845:4099895:+:XM_009145238.3;XM_033292090.1
AE:NC_024799.2:4202142:4202209:+:XM_018659133.2;XM_033292563.1;XM_033292564.1
AE:NC_024799.2:4208260:4208573:-:XM_009145264.3;XM_009145265.3
AE:NC_024799.2:4208340:4208573:-:XM_009145264.3;XM_009145265.3
AE:NC_024799.2:5018772:5019566:-:XM_033291536.1;XM_033291537.1;XM_033291538.1;XM_033291539.1;XM_033291540.1;XM_033291541.1;XM_033291542.1;XM_033291543.1
AE:NC_024799.2:5018772:5019624:-:XM_033291536.1;XM_033291537.1;XM_033291538.1;XM_033291539.1;XM_033291540.1;XM_033291541.1;XM_033291542.1;XM_033291543.1
AE:NC_024799.2:5090811:5090969:-:XM_009145392.3;XM_009145393.3
AE:NC_024799.2:5090888:5090969:-:XM_009145392.3;XM_009145393.3
AE:NC_024799.2:5112943:5113174:+:XM_009145395.3;XM_033291692.1;XM_033291693.1;XM_033291694.1;XM_033291695.1
AE:NC_024799.2:5112969:5113174:+:XM_009145395.3;XM_033291692.1;XM_033291693.1;XM_033291694.1;XM_033291695.1
AE:NC_024799.2:5310693:5311251:-:XM_009145440.3;XM_018658714.2;XM_033291324.1;XM_033291325.1
AE:NC_024799.2:5310693:5311283:-:XM_009145440.3;XM_018658714.2;XM_033291324.1;XM_033291325.1
AE:NC_024799.2:5372250:5372486:+:XM_009145460.3;XM_009145462.3
AE:NC_024799.2:5372253:5372486:+:XM_009145460.3;XM_009145462.3
AE:NC_024799.2:5372293:5372486:+:XM_009145460.3;XM_009145462.3
AE:NC_024799.2:5648591:5648652:+:XM_009145515.3;XM_033291729.1;XM_033291804.1
AE:NC_024799.2:5648591:5648715:+:XM_009145515.3;XM_033291729.1;XM_033291804.1
AE:NC_024799.2:5848494:5848576:-:XM_009145556.3;XM_033291729.1;XM_033291829.1;XM_033291830.1;XM_033291831.1;XM_033291832.1;XM_033291833.1
AE:NC_024799.2:5848494:5848601:-:XM_009145556.3;XM_033291729.1;XM_033291829.1;XM_033291830.1;XM_033291831.1;XM_033291832.1;XM_033291833.1
AE:NC_024799.2:5906939:5907058:+:XM_018659360.2;XM_018659363.2;XM_033291729.1;XM_033291816.1;XM_033291817.1;XM_033291818.1;XM_033291819.1;XM_033291820.1
AE:NC_024799.2:5906950:5907058:+:XM_018659360.2;XM_018659363.2;XM_033291729.1;XM_033291816.1;XM_033291817.1;XM_033291818.1;XM_033291819.1;XM_033291820.1
AE:NC_024799.2:5909511:5909550:+:XM_018659360.2;XM_018659363.2;XM_033291729.1;XM_033291816.1;XM_033291817.1;XM_033291818.1;XM_033291819.1;XM_033291820.1
AE:NC_024799.2:5909511:5909606:+:XM_018659360.2;XM_018659363.2;XM_033291729.1;XM_033291816.1;XM_033291817.1;XM_033291818.1;XM_033291819.1;XM_033291820.1
AE:NC_024799.2:6012997:6013234:+:XM_009145586.3;XM_033291729.1
AE:NC_024799.2:6013159:6013234:+:XM_009145586.3;XM_033291729.1
AE:NC_024799.2:6426875:6426956:-:XM_009145669.3;XM_033291729.1
AE:NC_024799.2:6426875:6426966:-:XM_009145669.3;XM_033291729.1
AE:NC_024799.2:6448844:6448941:-:XM_033291729.1
AE:NC_024799.2:6448844:6449036:-:XM_033291729.1
AE:NC_024799.2:6885572:6885772:+:XM_009145710.3
AE:NC_024799.2:6885572:6885960:+:XM_009145710.3
AE:NC_024799.2:6885856:6885960:+:XM_009145710.3
AE:NC_024799.2:6885856:6886235:+:XM_009145710.3
AE:NC_024799.2:6885907:6885960:+:XM_009145710.3
AE:NC_024799.2:6886165:6886235:+:XM_009145710.3
AE:NC_024799.2:6887086:6887151:+:XM_009145710.3
AE:NC_024799.2:6887105:6887151:+:XM_009145710.3
AE:NC_024799.2:7217143:7217238:+:XM_033291813.1
AE:NC_024799.2:7217184:7217238:+:XM_033291813.1
AE:NC_024799.2:7396583:7396725:-:XM_009145985.3;XM_009145986.3
AE:NC_024799.2:7396583:7396753:-:XM_009145985.3;XM_009145986.3
AE:NC_024799.2:7791944:7792031:-:
AE:NC_024799.2:7791971:7792031:-:
AE:NC_024799.2:8289123:8289238:+:XM_009146112.2;XM_033292121.1
AE:NC_024799.2:8289133:8289238:+:XM_009146112.2;XM_033292121.1
AE:NC_024799.2:8425348:8425572:+:XM_009146132.3
AE:NC_024799.2:8425358:8425572:+:XM_009146132.3
AE:NC_024799.2:8461389:8462769:-:XM_033291244.1;XM_033291246.1;XM_033291248.1
AE:NC_024799.2:8461389:8463310:-:XM_018658980.2;XM_033291244.1;XM_033291245.1;XM_033291246.1;XM_033291247.1;XM_033291248.1;XM_033291249.1
AE:NC_024799.2:8465261:8465367:-:XM_018658980.2;XM_033291245.1;XM_033291246.1;XM_033291247.1;XM_033291248.1;XM_033291249.1
AE:NC_024799.2:8465261:8465377:-:XM_018658980.2;XM_033291245.1;XM_033291246.1;XM_033291247.1;XM_033291248.1;XM_033291249.1
AE:NC_024799.2:8753404:8753593:+:XM_009146402.2
AE:NC_024799.2:8753404:8753743:+:XM_009146402.2
AE:NC_024799.2:9030124:9030407:+:XM_009146444.3;XM_009146445.3;XM_009146446.3
AE:NC_024799.2:9082561:9082754:+:XM_009146451.3;XM_009146452.3
AE:NC_024799.2:9082580:9082754:+:XM_009146451.3;XM_009146452.3
AE:NC_024799.2:9236803:9236900:-:XM_033291102.1;XM_033291103.1;XM_033291104.1;XM_033291105.1;XM_033291106.1;XM_033291107.1
AE:NC_024799.2:9410276:9410401:+:XM_009146475.3
AE:NC_024799.2:9410389:9410401:+:XM_009146475.3
AE:NC_024799.2:9567891:9568909:+:XM_009146495.3;XM_033291142.1;XM_033291143.1
AE:NC_024799.2:9567910:9568909:+:XM_009146495.3;XM_033291142.1;XM_033291143.1
AE:NC_024799.2:9570306:9570384:+:XM_009146495.3;XM_033291142.1;XM_033291143.1
AE:NC_024799.2:9570306:9570418:+:XM_009146495.3;XM_033291142.1;XM_033291143.1
AE:NC_024799.2:9582438:9582541:+:XM_009105475.3
AE:NC_024799.2:9582454:9582541:+:XM_009105475.3
AE:NC_024799.2:9939652:9939920:-:XM_009125408.3;XM_009125409.3
AE:NC_024799.2:9939652:9940911:-:XM_009125408.3;XM_009125409.3
AE:NC_024800.2:10036869:10036990:+:XM_009151522.3;XM_009151524.3
AE:NC_024800.2:10036879:10036990:+:XM_009151522.3;XM_009151524.3
AE:NC_024800.2:10189271:10189493:-:XM_009151546.3
AE:NC_024800.2:10189271:10189504:-:XM_009151546.3
AE:NC_024800.2:10453531:10453634:-:XM_009151573.3
AE:NC_024800.2:10453564:10453634:-:XM_009151573.3
AE:NC_024800.2:10558321:10558393:+:XM_009151586.3
AE:NC_024800.2:10558321:10558463:+:XM_009151586.3
AE:NC_024800.2:10869717:10869747:+:XM_009151619.3;XM_009151620.3
AE:NC_024800.2:10869717:10869815:+:XM_009151619.3;XM_009151620.3
AE:NC_024800.2:11045575:11045665:+:XM_009151640.3;XM_009151641.3;XM_009151643.3;XM_033273308.1;XM_033273309.1;XM_033273310.1
AE:NC_024800.2:11045588:11045665:+:XM_009151640.3;XM_009151641.3;XM_009151643.3;XM_033273308.1;XM_033273309.1;XM_033273310.1
AE:NC_024800.2:11045592:11045665:+:XM_009151640.3;XM_009151641.3;XM_009151643.3;XM_033273308.1;XM_033273309.1;XM_033273310.1
AE:NC_024800.2:11278283:11278396:-:XM_009151673.3
AE:NC_024800.2:11278283:11278408:-:XM_009151673.3
AE:NC_024800.2:11305364:11305491:+:
AE:NC_024800.2:11305364:11305656:+:
AE:NC_024800.2:11351223:11351823:+:XM_009151678.3
AE:NC_024800.2:11351673:11351823:+:XM_009151678.3
AE:NC_024800.2:11351673:11351969:+:XM_009151678.3
AE:NC_024800.2:11371526:11371589:+:XM_033273349.1
AE:NC_024800.2:11371526:11372041:+:XM_033273349.1
AE:NC_024800.2:11371526:11372050:+:XM_033273349.1
AE:NC_024800.2:12003140:12003329:+:XM_009151803.3;XM_009151804.3;XM_009151805.3;XM_033272627.1
AE:NC_024800.2:12009696:12009792:+:XM_009151809.3;XM_033272627.1
AE:NC_024800.2:12009707:12009792:+:XM_009151809.3;XM_033272627.1
AE:NC_024800.2:12009722:12009792:+:XM_009151809.3;XM_033272627.1
AE:NC_024800.2:12126906:12126987:+:XM_009151816.3;XM_033272627.1
AE:NC_024800.2:12126923:12126987:+:XM_009151816.3;XM_033272627.1
AE:NC_024800.2:12197130:12197204:+:XM_009151832.3;XM_033272585.1;XM_033272627.1
AE:NC_024800.2:12197130:12197217:+:XM_009151832.3;XM_033272585.1;XM_033272627.1
AE:NC_024800.2:12286395:12286549:+:XM_009151839.3;XM_033272586.1;XM_033272627.1
AE:NC_024800.2:12286444:12286549:+:XM_009151839.3;XM_033272586.1;XM_033272627.1
AE:NC_024800.2:12733448:12733671:+:XM_033272124.1
AE:NC_024800.2:12733460:12733671:+:XM_033272124.1
AE:NC_024800.2:12868505:12868625:+:XM_009125061.3
AE:NC_024800.2:12868524:12868625:+:XM_009125061.3
AE:NC_024800.2:12879950:12880192:-:XM_009125059.2;XM_033274148.1
AE:NC_024800.2:12879950:12880213:-:XM_009125059.2;XM_033274148.1
AE:NC_024800.2:131141:131277:+:XM_009125871.3
AE:NC_024800.2:131141:131290:+:XM_009125871.3
AE:NC_024800.2:13663966:13664038:+:XM_009125016.3
AE:NC_024800.2:13663982:13664038:+:XM_009125016.3
AE:NC_024800.2:13784082:13784115:-:
AE:NC_024800.2:13784086:13784138:-:
AE:NC_024800.2:1393595:1393859:+:XM_009149470.3;XM_009149471.3;XM_018660021.2;XM_018660023.2;XM_033273116.1
AE:NC_024800.2:1393595:1393895:+:XM_009149470.3;XM_009149471.3;XM_018660021.2;XM_018660023.2;XM_033273116.1
AE:NC_024800.2:1393896:1394287:+:XM_009149470.3;XM_009149471.3;XM_018660021.2;XM_018660023.2;XM_033273116.1
AE:NC_024800.2:1393986:1394287:+:XM_009149470.3;XM_009149471.3;XM_018660021.2;XM_018660023.2;XM_033273116.1
AE:NC_024800.2:1394037:1394287:+:XM_009149470.3;XM_009149471.3;XM_018660021.2;XM_018660023.2;XM_033273116.1
AE:NC_024800.2:14355035:14355127:-:
AE:NC_024800.2:14355035:14355316:-:
AE:NC_024800.2:14355035:14355507:-:
AE:NC_024800.2:14355035:14355522:-:
AE:NC_024800.2:14355247:14355467:-:
AE:NC_024800.2:15103206:15103559:-:
AE:NC_024800.2:15103486:15103559:-:
AE:NC_024800.2:15136854:15137113:-:XM_033273488.1
AE:NC_024800.2:15136954:15137113:-:XM_033273488.1
AE:NC_024800.2:15138743:15138943:-:XM_033273488.1
AE:NC_024800.2:15138743:15139614:-:XM_033273488.1
AE:NC_024800.2:15597155:15597241:+:XM_009152045.2;XM_033272332.1
AE:NC_024800.2:15597165:15597241:+:XM_009152045.2;XM_033272332.1
AE:NC_024800.2:16264753:16265192:-:XM_009151999.3;XM_009152000.3
AE:NC_024800.2:16302944:16303031:+:XM_009151998.3
AE:NC_024800.2:16302975:16303031:+:XM_009151998.3
AE:NC_024800.2:16786153:16786362:+:
AE:NC_024800.2:16786217:16786362:+:
AE:NC_024800.2:16827803:16827943:+:XM_009151957.2
AE:NC_024800.2:16827822:16827943:+:XM_009151957.2
AE:NC_024800.2:17244000:17244154:-:XM_009151923.3;XM_009151924.3
AE:NC_024800.2:17244013:17244150:-:XM_009151923.3;XM_009151924.3
AE:NC_024800.2:17245937:17246064:-:XM_009151923.3;XM_009151924.3
AE:NC_024800.2:17446600:17446948:-:XM_009151904.3
AE:NC_024800.2:17446757:17446948:-:XM_009151904.3
AE:NC_024800.2:17737439:17738003:-:XM_009153062.3;XM_009153065.3
AE:NC_024800.2:17737611:17738003:-:XM_009153062.3;XM_009153065.3
AE:NC_024800.2:17738577:17738680:-:XM_009153062.3;XM_009153065.3
AE:NC_024800.2:17738577:17738693:-:XM_009153062.3;XM_009153065.3
AE:NC_024800.2:18084126:18084197:+:XM_009153095.3;XM_009153097.3
AE:NC_024800.2:18084178:18084197:+:XM_009153095.3;XM_009153097.3
AE:NC_024800.2:18355587:18355746:-:XM_009153132.3
AE:NC_024800.2:18533291:18533372:-:XM_009153159.3
AE:NC_024800.2:18533291:18533392:-:XM_009153159.3
AE:NC_024800.2:1865530:1865645:+:XM_033272553.1;XM_033272554.1
AE:NC_024800.2:1865530:1865935:+:XM_009149584.3;XM_033272553.1;XM_033272554.1;XM_033272555.1
AE:NC_024800.2:19129777:19130224:-:XM_009152203.3;XM_009152206.3;XM_018652586.2;XM_033273417.1
AE:NC_024800.2:19129942:19130224:-:XM_009152203.3;XM_009152206.3;XM_018652586.2;XM_033273417.1
AE:NC_024800.2:19199314:19199663:-:XM_009152213.3;XM_009152214.3;XM_009152215.3
AE:NC_024800.2:19199314:19199691:-:XM_009152213.3;XM_009152214.3;XM_009152215.3
AE:NC_024800.2:19303817:19303993:-:XM_009152245.2;XM_009152246.2
AE:NC_024800.2:19303817:19304011:-:XM_009152245.2;XM_009152246.2
AE:NC_024800.2:19408028:19408165:+:XM_009152277.3;XM_033272762.1;XM_033272763.1
AE:NC_024800.2:19408088:19408165:+:XM_009152277.3;XM_033272762.1;XM_033272763.1
AE:NC_024800.2:19408228:19408389:+:XM_009152277.3;XM_033272762.1;XM_033272763.1
AE:NC_024800.2:19408242:19408389:+:XM_009152277.3;XM_033272762.1;XM_033272763.1
AE:NC_024800.2:19410533:19410671:+:XM_009152277.3;XM_033272762.1;XM_033272763.1
AE:NC_024800.2:19410607:19410671:+:XM_009152277.3;XM_033272762.1;XM_033272763.1
AE:NC_024800.2:19410942:19411059:+:XM_009152277.3;XM_033272762.1;XM_033272763.1
AE:NC_024800.2:19410964:19411059:+:XM_009152277.3;XM_033272762.1;XM_033272763.1
AE:NC_024800.2:19577967:19578043:+:XM_009152304.3
AE:NC_024800.2:19577967:19578069:+:XM_009152304.3
AE:NC_024800.2:19630479:19630634:+:XM_009152310.3;XM_009152311.3
AE:NC_024800.2:19630494:19630634:+:XM_009152310.3;XM_009152311.3
AE:NC_024800.2:19640621:19640793:-:XM_009152316.3
AE:NC_024800.2:19640640:19640793:-:XM_009152316.3
AE:NC_024800.2:20283215:20283338:+:XM_009152420.3
AE:NC_024800.2:20283227:20283338:+:XM_009152420.3
AE:NC_024800.2:20400620:20400859:+:XM_009152443.3;XM_009152444.3;XM_033273642.1
AE:NC_024800.2:20400640:20400859:+:XM_009152443.3;XM_009152444.3;XM_033273642.1
AE:NC_024800.2:20812092:20812154:+:XM_009152509.3
AE:NC_024800.2:20812092:20812241:+:XM_009152509.3
AE:NC_024800.2:2084180:2084244:+:XM_009149606.3
AE:NC_024800.2:20863096:20863151:-:XM_009126324.3
AE:NC_024800.2:20863096:20863183:-:XM_009126324.3
AE:NC_024800.2:21089462:21090135:-:XM_009152541.3
AE:NC_024800.2:21089476:21090135:-:XM_009152541.3
AE:NC_024800.2:211180:211787:-:
AE:NC_024800.2:21141378:21141554:+:
AE:NC_024800.2:21141406:21141739:+:
AE:NC_024800.2:21141426:21141739:+:
AE:NC_024800.2:21176256:21176396:-:XM_009152598.3;XM_009152599.3;XM_009152600.3;XM_033273638.1
AE:NC_024800.2:21322783:21322881:-:
AE:NC_024800.2:2135376:2135486:+:XM_009149609.3
AE:NC_024800.2:2135376:2135522:+:XM_009149609.3
AE:NC_024800.2:21356281:21356420:+:XM_009152633.3;XM_033273612.1
AE:NC_024800.2:21356281:21356695:+:XM_009152633.3;XM_033273612.1
AE:NC_024800.2:21438339:21438534:+:XM_009152653.3;XM_009152654.3
AE:NC_024800.2:21438377:21438534:+:XM_009152653.3;XM_009152654.3
AE:NC_024800.2:2150594:2150850:+:XM_009149613.3
AE:NC_024800.2:2150594:2150896:+:XM_009149613.3
AE:NC_024800.2:2202125:2202277:-:XM_009149626.3;XM_009149627.3
AE:NC_024800.2:2202125:2202288:-:XM_009149626.3;XM_009149627.3
AE:NC_024800.2:22109220:22109321:-:XM_009152750.3;XM_018659862.2
AE:NC_024800.2:22109231:22109321:-:XM_009152750.3;XM_018659862.2
AE:NC_024800.2:22137153:22137313:+:XM_009152760.3;XM_009152761.1
AE:NC_024800.2:22137153:22137341:+:XM_009152760.3;XM_009152761.1
AE:NC_024800.2:22210004:22210267:-:XM_009152775.3;XM_033272185.1;XM_033272186.1
AE:NC_024800.2:22210004:22210283:-:XM_009152775.3;XM_033272185.1;XM_033272186.1
AE:NC_024800.2:22572479:22572903:-:XM_009152856.3;XM_033273734.1;XM_033273735.1;XM_033273736.1;XM_033273737.1;XM_033273818.1
AE:NC_024800.2:22572479:22572945:-:XM_009152856.3;XM_033273734.1;XM_033273735.1;XM_033273736.1;XM_033273737.1;XM_033273818.1
AE:NC_024800.2:2260608:2260682:-:XM_009149636.3
AE:NC_024800.2:2260608:2260716:-:XM_009149636.3
AE:NC_024800.2:22862136:22862203:-:XM_033273692.1;XM_033273693.1;XM_033273694.1;XM_033273818.1
AE:NC_024800.2:23103693:23103921:-:XM_033273849.1;XM_033273850.1;XM_033273851.1
AE:NC_024800.2:23103824:23103921:-:XM_033273849.1;XM_033273850.1;XM_033273851.1
AE:NC_024800.2:23106997:23107123:-:XM_009152947.3;XM_009152948.3;XM_018652553.2
AE:NC_024800.2:23107010:23107123:-:XM_009152947.3;XM_009152948.3;XM_018652553.2
AE:NC_024800.2:23194397:23194476:+:XM_009152963.3;XM_018652576.2;XM_033273823.1;XM_033273824.1
AE:NC_024800.2:23194410:23194476:+:XM_009152963.3;XM_018652576.2;XM_033273823.1;XM_033273824.1
AE:NC_024800.2:23287197:23287350:+:XM_009152978.3;XM_009152979.3;XM_009152980.3;XM_018652561.2;XM_033273742.1;XM_033273743.1
AE:NC_024800.2:23287244:23287350:+:XM_009152978.3;XM_009152979.3;XM_009152980.3;XM_018652561.2;XM_033273742.1;XM_033273743.1
AE:NC_024800.2:23299975:23300145:+:XM_009152985.3;XM_009152986.3;XM_009152987.3;XM_009152988.3;XM_033273691.1
AE:NC_024800.2:23299975:23300161:+:XM_009152985.3;XM_009152986.3;XM_009152987.3;XM_009152988.3;XM_033273691.1
AE:NC_024800.2:23406230:23406278:+:XM_009153004.3;XM_033273763.1;XM_033273764.1;XM_033273765.1
AE:NC_024800.2:23406230:23406330:+:XM_009153004.3;XM_033273763.1;XM_033273764.1;XM_033273765.1
AE:NC_024800.2:23760732:23760901:+:XM_009153453.3;XM_033273808.1
AE:NC_024800.2:23760749:23760901:+:XM_009153453.3;XM_033273808.1
AE:NC_024800.2:23760752:23760901:+:XM_009153453.3;XM_033273808.1
AE:NC_024800.2:23905829:23905941:-:XM_009153427.3
AE:NC_024800.2:23905829:23906235:-:XM_009153427.3
AE:NC_024800.2:24310574:24310810:-:XM_009153502.3
AE:NC_024800.2:24310590:24310810:-:XM_009153502.3
AE:NC_024800.2:24527619:24527764:+:XM_009153552.3;XM_009153554.3;XM_033273862.1;XM_033273863.1;XM_033273864.1
AE:NC_024800.2:24563428:24563546:+:XM_009153573.3
AE:NC_024800.2:24563428:24563700:+:XM_009153573.3
AE:NC_024800.2:24731191:24731204:-:XM_009153608.3
AE:NC_024800.2:24731191:24731249:-:XM_009153608.3
AE:NC_024800.2:24951983:24952160:-:XM_009153672.3
AE:NC_024800.2:24952042:24952160:-:XM_009153672.3
AE:NC_024800.2:24998940:24999015:-:XM_009153688.3
AE:NC_024800.2:24998940:24999270:-:XM_009153688.3
AE:NC_024800.2:25000491:25000757:-:XM_009153688.3
AE:NC_024800.2:25000491:25000767:-:XM_009153688.3
AE:NC_024800.2:25059226:25059350:+:XM_018659998.2
AE:NC_024800.2:25059226:25059449:+:XM_018659998.2
AE:NC_024800.2:25162010:25162374:-:XM_009153725.3
AE:NC_024800.2:25162010:25162395:-:XM_009153725.3
AE:NC_024800.2:25178061:25179347:-:XM_009153730.3
AE:NC_024800.2:25178061:25179372:-:XM_009153730.3
AE:NC_024800.2:25247816:25247890:-:XM_009153743.3;XM_033273283.1
AE:NC_024800.2:25247816:25247912:-:XM_009153743.3;XM_033273283.1
AE:NC_024800.2:25285231:25285445:+:XM_009153755.3
AE:NC_024800.2:25286408:25286570:+:XM_009153755.3
AE:NC_024800.2:25286408:25286639:+:XM_009153755.3
AE:NC_024800.2:25316183:25316287:-:XM_009153770.2;XM_009153771.3
AE:NC_024800.2:25316195:25316287:-:XM_009153770.2;XM_009153771.3
AE:NC_024800.2:2568714:2568831:+:XM_009149694.3
AE:NC_024800.2:2568714:2568890:+:XM_009149694.3
AE:NC_024800.2:25953551:25953696:-:
AE:NC_024800.2:25953551:25953708:-:
AE:NC_024800.2:25965028:25965435:+:XM_009153884.3
AE:NC_024800.2:25965056:25965435:+:XM_009153884.3
AE:NC_024800.2:26202611:26202739:+:XM_009153947.2
AE:NC_024800.2:26202611:26202783:+:XM_009153947.2
AE:NC_024800.2:263366:263690:+:XM_009149231.3;XM_009149233.3;XM_018660008.2;XM_018660009.2;XM_033273404.1
AE:NC_024800.2:26338913:26338946:+:XM_009153985.3;XM_009153986.3;XM_033274135.1;XM_033274136.1
AE:NC_024800.2:26338913:26338971:+:XM_009153985.3;XM_009153986.3;XM_033274135.1;XM_033274136.1
AE:NC_024800.2:26365000:26365251:-:XM_009102988.2;XM_033274137.1
AE:NC_024800.2:26365027:26365251:-:XM_009102988.2;XM_033274137.1
AE:NC_024800.2:26365329:26365431:-:XM_009102988.2;XM_033274137.1
AE:NC_024800.2:264077:264252:+:XM_009149231.3;XM_009149233.3;XM_018660008.2;XM_018660009.2;XM_033273404.1
AE:NC_024800.2:264103:264252:+:XM_009149231.3;XM_009149233.3;XM_018660008.2;XM_018660009.2;XM_033273404.1
AE:NC_024800.2:26605253:26605456:-:XM_009103041.3;XM_009103042.3
AE:NC_024800.2:26605253:26605478:-:XM_009103041.3;XM_009103042.3
AE:NC_024800.2:2661005:2661069:+:XM_009149715.3
AE:NC_024800.2:2661005:2661185:+:XM_009149715.3
AE:NC_024800.2:26821305:26821583:+:XM_009103080.3
AE:NC_024800.2:26821332:26821583:+:XM_009103080.3
AE:NC_024800.2:26943937:26944053:+:XM_009103100.3;XM_009103101.3
AE:NC_024800.2:26943940:26944053:+:XM_009103100.3;XM_009103101.3
AE:NC_024800.2:26943951:26944053:+:XM_009103100.3;XM_009103101.3
AE:NC_024800.2:27057934:27058166:-:XM_009103126.3
AE:NC_024800.2:27064873:27065024:-:XM_009103130.3;XM_033272968.1;XM_033272969.1
AE:NC_024800.2:27064990:27065024:-:XM_009103130.3;XM_033272968.1;XM_033272969.1
AE:NC_024800.2:27075129:27075242:-:XM_009103133.3;XM_009103134.3;XM_018659834.2;XM_033272970.1;XM_033272971.1
AE:NC_024800.2:27075156:27075242:-:XM_009103133.3;XM_009103134.3;XM_018659834.2;XM_033272970.1;XM_033272971.1
AE:NC_024800.2:27075745:27076069:-:XM_009103133.3;XM_009103134.3;XM_018659834.2;XM_033272970.1;XM_033272971.1
AE:NC_024800.2:27122315:27122409:+:XM_009103150.3
AE:NC_024800.2:27122344:27122409:+:XM_009103150.3
AE:NC_024800.2:27269489:27269603:+:XM_033273585.1
AE:NC_024800.2:27269504:27269603:+:XM_033273585.1
AE:NC_024800.2:27308951:27309196:+:XM_009103206.3
AE:NC_024800.2:27308951:27309264:+:XM_009103206.3
AE:NC_024800.2:27768836:27768971:-:XM_009103320.3
AE:NC_024800.2:27768836:27768985:-:XM_009103320.3
AE:NC_024800.2:27769267:27769437:-:XM_009103320.3
AE:NC_024800.2:27769280:27769437:-:XM_009103320.3
AE:NC_024800.2:2777020:2777183:-:XM_009149734.3;XM_009149736.3;XM_009149737.3
AE:NC_024800.2:2777160:2777183:-:XM_009149734.3;XM_009149736.3;XM_009149737.3
AE:NC_024800.2:27772692:27772750:+:XM_009103321.3;XM_033272357.1;XM_033272358.1
AE:NC_024800.2:27772692:27772763:+:XM_009103321.3;XM_033272357.1;XM_033272358.1
AE:NC_024800.2:27922246:27922423:+:XM_009103362.3;XM_009103363.3;XM_033272371.1
AE:NC_024800.2:28250180:28250287:-:XM_009103480.3
AE:NC_024800.2:28250180:28250300:-:XM_009103480.3
AE:NC_024800.2:28251872:28251959:-:XM_009103480.3
AE:NC_024800.2:28251872:28251969:-:XM_009103480.3
AE:NC_024800.2:2831405:2831533:+:XM_033272727.1;XM_033272728.1;XM_033272729.1
AE:NC_024800.2:2831430:2831533:+:XM_033272727.1;XM_033272728.1;XM_033272729.1
AE:NC_024800.2:28420471:28420568:-:XM_009103512.3;XM_009103513.3;XM_009103514.3;XM_009103515.3;XM_033272342.1
AE:NC_024800.2:28420471:28420580:-:XM_009103512.3;XM_009103513.3;XM_009103514.3;XM_009103515.3;XM_033272342.1
AE:NC_024800.2:2846820:2846997:+:XM_033272727.1;XM_033272728.1;XM_033272729.1
AE:NC_024800.2:2846867:2846997:+:XM_033272727.1;XM_033272728.1;XM_033272729.1
AE:NC_024800.2:28578288:28578937:+:XM_009103545.3;XM_018659842.2;XM_033272782.1
AE:NC_024800.2:28708146:28708230:+:XM_009103584.3;XM_033273297.1
AE:NC_024800.2:28708158:28708230:+:XM_009103584.3;XM_033273297.1
AE:NC_024800.2:29056699:29057759:+:XM_009103691.3
AE:NC_024800.2:29056766:29057759:+:XM_009103691.3
AE:NC_024800.2:29132285:29132378:-:XM_009103703.3;XM_009103704.3;XM_018659792.2
AE:NC_024800.2:29132285:29132412:-:XM_009103703.3;XM_009103704.3;XM_018659792.2
AE:NC_024800.2:29132285:29132416:-:XM_009103703.3;XM_009103704.3;XM_018659792.2
AE:NC_024800.2:29133064:29133107:-:XM_009103703.3;XM_009103704.3;XM_018659792.2
AE:NC_024800.2:29133064:29133117:-:XM_009103703.3;XM_009103704.3;XM_018659792.2
AE:NC_024800.2:29140240:29140947:+:XM_033273233.1
AE:NC_024800.2:29140395:29140947:+:XM_033273233.1
AE:NC_024800.2:29141460:29141595:+:XM_033273233.1
AE:NC_024800.2:29141470:29141595:+:XM_033273233.1
AE:NC_024800.2:29162863:29163020:+:
AE:NC_024800.2:29162863:29163050:+:
AE:NC_024800.2:3015280:3015392:-:XM_009149776.3
AE:NC_024800.2:3015280:3015411:-:XM_009149776.3
AE:NC_024800.2:3099902:3100130:+:XM_009149804.3;XM_009149805.3;XM_033272739.1;XM_033272740.1
AE:NC_024800.2:3099912:3100130:+:XM_009149804.3;XM_009149805.3;XM_033272739.1;XM_033272740.1
AE:NC_024800.2:3130217:3130604:-:XM_009149812.3;XM_009149813.3;XM_033272730.1;XM_033272731.1;XM_033272732.1;XM_033272733.1
AE:NC_024800.2:3130286:3130604:-:XM_009149812.3;XM_009149813.3;XM_033272730.1;XM_033272731.1;XM_033272732.1;XM_033272733.1
AE:NC_024800.2:3137448:3138808:-:XM_009149812.3;XM_009149813.3;XM_033272730.1;XM_033272731.1;XM_033272732.1;XM_033272733.1
AE:NC_024800.2:3137448:3138819:-:XM_009149812.3;XM_009149813.3;XM_033272730.1;XM_033272731.1;XM_033272732.1;XM_033272733.1
AE:NC_024800.2:3152728:3152843:-:
AE:NC_024800.2:3152751:3152843:-:
AE:NC_024800.2:3154278:3154487:-:
AE:NC_024800.2:3154303:3154487:-:
AE:NC_024800.2:3262748:3262922:+:XM_009149839.3;XM_033272675.1;XM_033272676.1;XM_033272677.1
AE:NC_024800.2:3262793:3262922:+:XM_009149839.3;XM_033272675.1;XM_033272676.1;XM_033272677.1
AE:NC_024800.2:3324867:3325000:-:XM_009149858.3
AE:NC_024800.2:3324897:3325000:-:XM_009149858.3
AE:NC_024800.2:3333221:3333368:+:XM_009149859.2
AE:NC_024800.2:3333234:3333368:+:XM_009149859.2
AE:NC_024800.2:3411138:3411249:+:XM_009149878.3
AE:NC_024800.2:3411148:3411249:+:XM_009149878.3
AE:NC_024800.2:3412765:3412942:+:XM_009149878.3
AE:NC_024800.2:3412765:3412976:+:XM_009149878.3
AE:NC_024800.2:3414610:3414864:+:XM_009149878.3
AE:NC_024800.2:3414610:3414874:+:XM_009149878.3
AE:NC_024800.2:3421856:3422887:+:XM_009149882.3
AE:NC_024800.2:3421868:3422887:+:XM_009149882.3
AE:NC_024800.2:3519355:3519394:-:XM_009149918.2
AE:NC_024800.2:3519355:3519680:-:XM_009149918.2
AE:NC_024800.2:3687150:3687223:-:XM_009150006.3;XM_033272119.1;XM_033272120.1
AE:NC_024800.2:3687150:3687370:-:XM_009150006.3;XM_033272119.1;XM_033272120.1
AE:NC_024800.2:3764558:3764614:-:XM_009150035.3
AE:NC_024800.2:3764558:3764684:-:XM_009150035.3
AE:NC_024800.2:3864578:3864796:-:XM_009150070.3;XM_033292985.1
AE:NC_024800.2:3864578:3864817:-:XM_009150070.3;XM_033292985.1
AE:NC_024800.2:3865535:3865747:-:XM_009150070.3;XM_033292985.1
AE:NC_024800.2:3865558:3865747:-:XM_009150070.3;XM_033292985.1
AE:NC_024800.2:3865972:3866026:-:XM_009150070.3;XM_033292985.1
AE:NC_024800.2:3865972:3866040:-:XM_009150070.3;XM_033292985.1
AE:NC_024800.2:4118299:4118347:+:XM_009150137.3;XM_009150138.3;XM_009150139.3;XM_009150140.3;XM_009150141.3;XM_009150142.3
AE:NC_024800.2:4118299:4118396:+:XM_009150137.3;XM_009150138.3;XM_009150139.3;XM_009150140.3;XM_009150141.3;XM_009150142.3
[truncated: 63,755 more rows]

## Sheet: AS-S4-L7 Uniq
Supplementary Table S13: Alternative_splicing types uniquely expressed in Longyou-7 at S4 stage.
[truncated: 65,535 more rows]

[truncated: 8 more sheets: AS-S5-L7 Uniq, AS-S6-L7 Uniq, DAS-L7_S2 VS L7_S1, DAS-L7_S3 VS L7_S1, DAS-L7_S4 VS L7_S1, DAS-L7_S5 VS L7_S1, DAS-L7_S6 VS L7_S1, KEGG_DAS]
