# Supplementary material for: Transcriptomic Insights Into Root Development and Overwintering Transcriptional Memory of Brassica rapa L. Grown in the Field
Source: Front Plant Sci. 2022 Jul 22;13:900708. doi: 10.3389/fpls.2022.900708 (PMC9355659; doi:10.3389/fpls.2022.900708)
Supplement: Supplementary file 9 [file Data_Sheet_1.zip › Table S14.xls]

## Sheet: Phe-L7
Supplementary Table S14: The DEGs enrichment in lignins biosynthesis of phenylpropanoid biosynthesis pathway at S2 stage in Longyou-7.
	gene_id	BaseMean	BaseMean_control_L7_S1	BaseMean_case_L7_S2	FoldChange	log2FoldChange	pValue	qValue	Regulation	Expression_L7_S1_1	Expression_L7_S1_2	Expression_L7_S1_3	Expression_L7_S2_1	Expression_L7_S2_2	Expression_L7_S2_3	gene_Dbxref	description	GO_id	GO_term	pathway	pathway_description
C4H	LOC103865042	161.592	37.176	286.007	7.69334	2.94361	0.00272487	0.0625157	Up	0.629102	1.62197	0.153689	10.6362	3.30701	4.6283	GeneID:103865042	trans-cinnamate 4-monooxygenase	GO:0005506,GO:0005774,GO:0005783,GO:0005794,GO:0005886,GO:0006744,GO:0009505,GO:0009506,GO:0009555,GO:0009698,GO:0009808,GO:0016020,GO:0016021,GO:0016709,GO:0016710,GO:0020037,GO:0032502,GO:0042802,GO:0080167	iron ion binding|vacuolar membrane|endoplasmic reticulum|Golgi apparatus|plasma membrane|ubiquinone biosynthetic process|plant-type cell wall|plasmodesma|pollen development|phenylpropanoid metabolic process|lignin metabolic process|membrane|integral component of membrane|oxidoreductase activity, acting on paired donors, with incorporation or reduction of molecular oxygen, NAD(P)H as one donor, an…	path:brp00130,path:brp00940,path:brp00941,path:brp00945	Ubiquinone and other terpenoid-quinone biosynthesis|Phenylpropanoid biosynthesis|Flavonoid biosynthesis|Stilbenoid, diarylheptanoid and gingerol biosynthesis
4CL	LOC103869196	29.7321	48.9224	10.5418	0.215481	-2.21437	0.0425444	0.363362	Down	1.36071	0.446768	0.384733	0.256272	0.13463	0.0759987	GeneID:103869196	4-coumarate--CoA ligase 4	GO:0005524,GO:0009699,GO:0016207	ATP binding|phenylpropanoid biosynthetic process|4-coumarate-CoA ligase activity	path:brp00130,path:brp00940	Ubiquinone and other terpenoid-quinone biosynthesis|Phenylpropanoid biosynthesis
CCoAOMT	LOC103865968	18.4134	2.26633	34.5604	15.2495	3.93069	9.05216e-05	0.00516346	Up	0.0467001	0.0443274	0.182528	0.881131	1.33925	0.608302	GeneID:103865968	probable caffeoyl-CoA O-methyltransferase At4g26220	GO:0005829,GO:0008757,GO:0009809,GO:0042409,GO:0046872	cytosol|S-adenosylmethionine-dependent methyltransferase activity|lignin biosynthetic process|caffeoyl-CoA O-methyltransferase activity|metal ion binding	path:brp00940,path:brp00941,path:brp00945	Phenylpropanoid biosynthesis|Flavonoid biosynthesis|Stilbenoid, diarylheptanoid and gingerol biosynthesis
CCR	LOC103853214	37.7231	64.8813	10.5648	0.162833	-2.61853	0.0118286	0.169261	Down	0.797718	1.18241	2.63459	0.220899	0.204625	0.36422	GeneID:103853214	cinnamoyl-CoA reductase 2	GO:0006952,GO:0007623,GO:0009409,GO:0009699,GO:0016491,GO:0016616,GO:0016621,GO:0042754,GO:0050662	defense response|circadian rhythm|response to cold|phenylpropanoid biosynthetic process|oxidoreductase activity|oxidoreductase activity, acting on the CH-OH group of donors, NAD or NADP as acceptor|cinnamoyl-CoA reductase activity|negative regulation of circadian rhythm|coenzyme binding	path:brp00940	Phenylpropanoid biosynthesis
CAD	LOC103828799	1258.54	586.19	1930.89	3.29397	1.71983	1.45882e-09	5.97902e-07	Up	9.53256	15.2592	13.9315	34.1541	48.1052	42.8597	GeneID:103828799	berberine bridge enzyme-like 13	GO:0005576,GO:0005618,GO:0045551,GO:0050268,GO:0052747,GO:0071949	extracellular region|cell wall|cinnamyl-alcohol dehydrogenase activity|coniferyl-alcohol dehydrogenase activity|sinapyl alcohol dehydrogenase activity|FAD binding	path:brp00940	Phenylpropanoid biosynthesis
	LOC103867418	46.3353	64.2871	28.3835	0.441512	-1.17948	0.0409459	0.355843	Down	0.79455	0.659526	1.30723	0.0624924	0.55739	0.505227	GeneID:103867418	berberine bridge enzyme-like 15	GO:0005576,GO:0005618,GO:0009506,GO:0009793,GO:0010197,GO:0045551,GO:0050268,GO:0052747,GO:0071949	extracellular region|cell wall|plasmodesma|embryo development ending in seed dormancy|polar nucleus fusion|cinnamyl-alcohol dehydrogenase activity|coniferyl-alcohol dehydrogenase activity|sinapyl alcohol dehydrogenase activity|FAD binding	path:brp00940	Phenylpropanoid biosynthesis
	LOC103840386	15.4532	4.52297	26.3834	5.8332	2.54429	0.0226365	0.254995	Up	0.144207	0.109181	0.140809	0.0904019	0.992457	0.946015	GeneID:103840386	cinnamyl alcohol dehydrogenase 5	GO:0005829,GO:0008270,GO:0009809,GO:0045551,GO:0052747	cytosol|zinc ion binding|lignin biosynthetic process|cinnamyl-alcohol dehydrogenase activity|sinapyl alcohol dehydrogenase activity	path:brp00940	Phenylpropanoid biosynthesis
	LOC103835065	479.895	824.17	135.621	0.164554	-2.60336	0.0214328	0.247735	Down	47.1678	20.4278	11.2145	9.77422	1.8276	1.20214	GeneID:103835065	cinnamyl alcohol dehydrogenase 7	GO:0008270,GO:0009617,GO:0009809,GO:0045551,GO:0052747	zinc ion binding|response to bacterium|lignin biosynthetic process|cinnamyl-alcohol dehydrogenase activity|sinapyl alcohol dehydrogenase activity	path:brp00940	Phenylpropanoid biosynthesis
PER/LAC	LOC103873830	447.744	787.139	108.35	0.13765	-2.86092	0.0353459	0.329148	Down	41.5372	2.93402	59.5993	7.52	1.90763	4.89303	GeneID:103873830	peroxidase 70	GO:0004601,GO:0005576,GO:0006979,GO:0009505,GO:0009506,GO:0016020,GO:0020037,GO:0042744,GO:0046872	peroxidase activity|extracellular region|response to oxidative stress|plant-type cell wall|plasmodesma|membrane|heme binding|hydrogen peroxide catabolic process|metal ion binding	path:brp00940	Phenylpropanoid biosynthesis
	LOC103862471	95.2215	54.6036	135.839	2.48774	1.31483	0.049444	0.397636	Up	0.132255	2.29839	2.30941	4.68799	5.24943	2.20404	GeneID:103862471	peroxidase 49	GO:0004601,GO:0005576,GO:0005618,GO:0006979,GO:0020037,GO:0042744,GO:0046872	peroxidase activity|extracellular region|cell wall|response to oxidative stress|heme binding|hydrogen peroxide catabolic process|metal ion binding	path:brp00940	Phenylpropanoid biosynthesis
	LOC103846031	37.3999	57.3825	17.4174	0.303531	-1.72008	0.0066365	0.11535	Down	1.72667	2.48716	2.87794	1.31117	0.397131	0.578369	GeneID:103846031	peroxidase 64	GO:0004601,GO:0005576,GO:0006979,GO:0009505,GO:0009506,GO:0020037,GO:0042744,GO:0046872	peroxidase activity|extracellular region|response to oxidative stress|plant-type cell wall|plasmodesma|heme binding|hydrogen peroxide catabolic process|metal ion binding	path:brp00940	Phenylpropanoid biosynthesis
	LOC103850580	11012.8	4670.32	17355.2	3.71606	1.89377	0.0463327	0.38253	Up	114.065	119.6	279.664	352.787	456.156	1124.35	GeneID:103850580	peroxidase P7	GO:0004601,GO:0006979,GO:0020037,GO:0042744,GO:0046872	peroxidase activity|response to oxidative stress|heme binding|hydrogen peroxide catabolic process|metal ion binding	path:brp00940	Phenylpropanoid biosynthesis
	LOC103873087	486.722	864.958	108.486	0.125424	-2.99512	0.00029598	0.0125331	Down	19.5612	9.32588	29.0161	0.517452	4.27232	2.62113	GeneID:103873087	peroxidase 34-like	GO:0004601,GO:0005618,GO:0005773,GO:0005774,GO:0005794,GO:0006952,GO:0006979,GO:0009416,GO:0009505,GO:0009735,GO:0009826,GO:0020037,GO:0042742,GO:0042744,GO:0046872,GO:0048046,GO:0050832,GO:0052033,GO:0072593	peroxidase activity|cell wall|vacuole|vacuolar membrane|Golgi apparatus|defense response|response to oxidative stress|response to light stimulus|plant-type cell wall|response to cytokinin|unidimensional cell growth|heme binding|defense response to bacterium|hydrogen peroxide catabolic process|metal ion binding|apoplast|defense response to fungus|pathogen-associated molecular pattern dependent ind…	path:brp00940	Phenylpropanoid biosynthesis
	LOC103864346	77.8311	46.8734	108.789	2.32091	1.21469	0.00947118	0.146996	Up	2.81931	1.82893	1.30766	4.86981	5.43974	3.41138	GeneID:103864346	peroxidase 17	GO:0004601,GO:0005576,GO:0005773,GO:0005829,GO:0006979,GO:0009505,GO:0009809,GO:0010228,GO:0020037,GO:0042744,GO:0046872	peroxidase activity|extracellular region|vacuole|cytosol|response to oxidative stress|plant-type cell wall|lignin biosynthetic process|vegetative to reproductive phase transition of meristem|heme binding|hydrogen peroxide catabolic process|metal ion binding	path:brp00940	Phenylpropanoid biosynthesis
	LOC103847421	28.5493	45.9162	11.1824	0.24354	-2.03777	0.00956398	0.147746	Down	1.02512	0.851395	2.26386	0.103078	0.430696	0.435395	GeneID:103847421	peroxidase 47	GO:0004601,GO:0005576,GO:0006979,GO:0009505,GO:0009506,GO:0020037,GO:0042744,GO:0046872	peroxidase activity|extracellular region|response to oxidative stress|plant-type cell wall|plasmodesma|heme binding|hydrogen peroxide catabolic process|metal ion binding	path:brp00940	Phenylpropanoid biosynthesis
	LOC103837014	577.08	856.813	297.347	0.347038	-1.52683	0.0488918	0.395264	Down	29.3367	26.8898	71.4915	13.2005	14.1043	17.5511	GeneID:103837014	peroxidase 31	GO:0004601,GO:0005576,GO:0005829,GO:0006979,GO:0009505,GO:0020037,GO:0042744,GO:0046872	peroxidase activity|extracellular region|cytosol|response to oxidative stress|plant-type cell wall|heme binding|hydrogen peroxide catabolic process|metal ion binding	path:brp00940	Phenylpropanoid biosynthesis
	LOC103249155	659.697	433.888	885.506	2.04086	1.02918	0.000463034	0.0176775	Up	12.9069	20.7831	13.651	32.4645	36.3772	26.6556	GeneID:103249155	peroxidase 21	GO:0004601,GO:0005829,GO:0006979,GO:0009505,GO:0009506,GO:0020037,GO:0042744,GO:0046872,GO:0048511,GO:0050832	peroxidase activity|cytosol|response to oxidative stress|plant-type cell wall|plasmodesma|heme binding|hydrogen peroxide catabolic process|metal ion binding|rhythmic process|defense response to fungus	path:brp00940	Phenylpropanoid biosynthesis
	LOC103846887	235.402	76.5955	394.208	5.14662	2.36363	5.3164e-11	3.52988e-08	Up	1.39554	2.27754	1.49695	10.5135	7.96314	7.53098	GeneID:103846887	peroxidase P7	GO:0004601,GO:0005618,GO:0005794,GO:0005829,GO:0006979,GO:0009809,GO:0010089,GO:0020037,GO:0042744,GO:0046872,GO:0048046,GO:1901430	peroxidase activity|cell wall|Golgi apparatus|cytosol|response to oxidative stress|lignin biosynthetic process|xylem development|heme binding|hydrogen peroxide catabolic process|metal ion binding|apoplast|positive regulation of syringal lignin biosynthetic process	path:brp00940	Phenylpropanoid biosynthesis
	LOC103863954	108.776	168.484	49.0673	0.291228	-1.77978	0.00469856	0.0919168	Down	4.98442	6.05931	10.3844	1.51979	3.82374	0.936946	GeneID:103863954	peroxidase 63	GO:0004601,GO:0005576,GO:0006979,GO:0020037,GO:0042744,GO:0046872	peroxidase activity|extracellular region|response to oxidative stress|heme binding|hydrogen peroxide catabolic process|metal ion binding	path:brp00940	Phenylpropanoid biosynthesis
	LOC103869716	11.2927	3.89668	18.6887	4.79606	2.26185	0.0484748	0.393753	Up	0.182889	0	0.178606	0.841133	0.818864	0.693557	GeneID:103869716	peroxidase 29	GO:0004601,GO:0005576,GO:0006979,GO:0009505,GO:0009506,GO:0020037,GO:0042744,GO:0046872	peroxidase activity|extracellular region|response to oxidative stress|plant-type cell wall|plasmodesma|heme binding|hydrogen peroxide catabolic process|metal ion binding	path:brp00940	Phenylpropanoid biosynthesis
	LOC103837896	270.344	376.134	164.553	0.437486	-1.19269	0.000374141	0.0151068	Down	15.5488	13.5489	15.7443	7.84964	5.7283	5.92622	GeneID:103837896	peroxidase 17	GO:0004601,GO:0005576,GO:0005773,GO:0005829,GO:0006979,GO:0009505,GO:0009809,GO:0010228,GO:0020037,GO:0042744,GO:0046872	peroxidase activity|extracellular region|vacuole|cytosol|response to oxidative stress|plant-type cell wall|lignin biosynthetic process|vegetative to reproductive phase transition of meristem|heme binding|hydrogen peroxide catabolic process|metal ion binding	path:brp00940	Phenylpropanoid biosynthesis
	LOC103857780	41415.7	64952.4	17879	0.275263	-1.86112	3.3154e-05	0.00240498	Down	3546.89	3129.59	1788.01	943.774	464.893	904.66	GeneID:103857780	peroxidase 22	GO:0004601,GO:0005576,GO:0005773,GO:0006979,GO:0009505,GO:0009651,GO:0010043,GO:0020037,GO:0042744,GO:0046872	peroxidase activity|extracellular region|vacuole|response to oxidative stress|plant-type cell wall|response to salt stress|response to zinc ion|heme binding|hydrogen peroxide catabolic process|metal ion binding	path:brp00940	Phenylpropanoid biosynthesis
CoMT	LOC103857055	3293.24	2190.31	4396.18	2.0071	1.00511	0.0113983	0.165428	Up	76.329	87.1543	83.1713	104.183	174.689	204.468	GeneID:103857055	flavone 3'-O-methyltransferase 1	GO:0005634,GO:0005737,GO:0005829,GO:0005886,GO:0008171,GO:0008757,GO:0009506,GO:0009809,GO:0017096,GO:0019438,GO:0030187,GO:0030744,GO:0030755,GO:0033799,GO:0046983,GO:0047763,GO:0051555,GO:0102822	nucleus|cytoplasm|cytosol|plasma membrane|O-methyltransferase activity|S-adenosylmethionine-dependent methyltransferase activity|plasmodesma|lignin biosynthetic process|acetylserotonin O-methyltransferase activity|aromatic compound biosynthetic process|melatonin biosynthetic process|luteolin O-methyltransferase activity|quercetin 3-O-methyltransferase activity|myricetin 3'-O-methyltransferase act…	path:brp00940	Phenylpropanoid biosynthesis
	LOC103844876	3459.81	1333.29	5586.32	4.18986	2.0669	7.43122e-05	0.00454331	Up	55.5172	78.4567	45.6832	159.95	261.332	328.76	GeneID:103844876	flavone 3'-O-methyltransferase 1	GO:0005634,GO:0005737,GO:0005829,GO:0005886,GO:0008171,GO:0008757,GO:0009506,GO:0009809,GO:0017096,GO:0019438,GO:0030187,GO:0030744,GO:0030755,GO:0033799,GO:0046983,GO:0047763,GO:0051555,GO:0102822	nucleus|cytoplasm|cytosol|plasma membrane|O-methyltransferase activity|S-adenosylmethionine-dependent methyltransferase activity|plasmodesma|lignin biosynthetic process|acetylserotonin O-methyltransferase activity|aromatic compound biosynthetic process|melatonin biosynthetic process|luteolin O-methyltransferase activity|quercetin 3-O-methyltransferase activity|myricetin 3'-O-methyltransferase act…	path:brp00940	Phenylpropanoid biosynthesis
	LOC103830562	3287.52	5909.71	665.319	0.112581	-3.15097	2.29467e-17	6.34822e-14	Down	177.847	151.39	233.305	14.2491	25.6988	23.2562	GeneID:103830562	indole glucosinolate O-methyltransferase 4	GO:0005829,GO:0008168,GO:0008171,GO:0008757,GO:0019438,GO:0042343,GO:0046983	cytosol|methyltransferase activity|O-methyltransferase activity|S-adenosylmethionine-dependent methyltransferase activity|aromatic compound biosynthetic process|indole glucosinolate metabolic process|protein dimerization activity	path:brp00940	Phenylpropanoid biosynthesis

## Sheet: Phe-T4
Supplementary Table S14: The DEGs enrichment in lignins biosynthesis of phenylpropanoid biosynthesis pathway at S2 stage in Tianyou-4.
	gene_id	BaseMean	BaseMean_control_L7_S1	BaseMean_case_L7_S2	FoldChange	log2FoldChange	pValue	qValue	Regulation	Expression_L7_S1_1	Expression_L7_S1_2	Expression_L7_S1_3	Expression_L7_S2_1	Expression_L7_S2_2	Expression_L7_S2_3	gene_Dbxref	description	GO_id	GO_term	pathway	pathway_description
PAL	LOC103841251	902.029	514.686	1289.37	2.50516	1.3249	2.94554e-10	2.86637e-08	Up	8.13763	9.81791	7.18295	22.0327	21.8662	21.8457	GeneID:103841251	phenylalanine ammonia-lyase 2	GO:0005829,GO:0006559,GO:0006979,GO:0009699,GO:0009800,GO:0045548,GO:0080167	cytosol|L-phenylalanine catabolic process|response to oxidative stress|phenylpropanoid biosynthetic process|cinnamic acid biosynthetic process|phenylalanine ammonia-lyase activity|response to karrikin	path:brp00360,path:brp00940	Phenylalanine metabolism|Phenylpropanoid biosynthesis																6.63396	18.222	14.0449	13.5498	28.0545	77.0179	22.2426	64.8075	21.5962	76.1572	37.0862	15.3799	542.84
	LOC103867229	1143.2	728.538	1557.86	2.13834	1.09649	7.61216e-08	4.14727e-06	Up	9.91162	12.096	12.5653	26.9775	28.5022	22.2497	GeneID:103867229	phenylalanine ammonia-lyase 1	GO:0005737,GO:0006559,GO:0006979,GO:0009555,GO:0009800,GO:0009819,GO:0010224,GO:0045548,GO:0046244,GO:0046274,GO:0080167	cytoplasm|L-phenylalanine catabolic process|response to oxidative stress|pollen development|cinnamic acid biosynthetic process|drought recovery|response to UV-B|phenylalanine ammonia-lyase activity|salicylic acid catabolic process|lignin catabolic process|response to karrikin	path:brp00360,path:brp00940	Phenylalanine metabolism|Phenylpropanoid biosynthesis																11.6438	27.2839	15.8093	22.9965	23.8694	113.523	23.8405	76.9429	53.5666	121.937	55.5861	35.8225	430.085
C4H	LOC103865042	167.27	62.1892	272.352	4.3794	2.13073	0.00820933	0.0678302	Up	0.495278	1.10738	2.22842	3.80017	3.82704	9.39606	GeneID:103865042	trans-cinnamate 4-monooxygenase	GO:0005506,GO:0005774,GO:0005783,GO:0005794,GO:0005886,GO:0006744,GO:0009505,GO:0009506,GO:0009555,GO:0009698,GO:0009808,GO:0016020,GO:0016021,GO:0016709,GO:0016710,GO:0020037,GO:0032502,GO:0042802,GO:0080167	iron ion binding|vacuolar membrane|endoplasmic reticulum|Golgi apparatus|plasma membrane|ubiquinone biosynthetic process|plant-type cell wall|plasmodesma|pollen development|phenylpropanoid metabolic process|lignin metabolic process|membrane|integral component of membrane|oxidoreductase activity, acting on paired donors, with incorporation or reduction of molecular oxygen, NAD(P)H as one donor, an…	path:brp00130,path:brp00940,path:brp00941,path:brp00945	Ubiquinone and other terpenoid-quinone biosynthesis|Phenylpropanoid biosynthesis|Flavonoid biosynthesis|Stilbenoid, diarylheptanoid and gingerol biosynthesis																1.96361	3.51074	2.51636	12.1974	13.6101	70.3941	16.6216	137.107	104.098	171.51	162.128	165.349	113.679
4CL	LOC103869197	931.144	595.782	1266.51	2.12579	1.088	2.55465e-05	0.000666268	Up	21.3701	12.1596	11.9084	32.4024	29.1819	39.6184	GeneID:103869197	4-coumarate--CoA ligase 4	GO:0005524,GO:0009699,GO:0016207	ATP binding|phenylpropanoid biosynthetic process|4-coumarate-CoA ligase activity	path:brp00130,path:brp00940	Ubiquinone and other terpenoid-quinone biosynthesis|Phenylpropanoid biosynthesis																8.67738	12.1315	8.28625	16.9733	5.10081	1.88046	10.0227	6.6989	4.20905	2.42298	4.45985	7.42821	1.67253
HCT	LOC103856729	181.596	116.009	247.183	2.13072	1.09134	0.000102445	0.00211744	Up	3.67468	4.46449	3.45563	7.95956	9.68084	7.8451	GeneID:103856729	shikimate O-hydroxycinnamoyltransferase	GO:0047172	shikimate O-hydroxycinnamoyltransferase activity	path:brp00940,path:brp00941,path:brp00945	Phenylpropanoid biosynthesis|Flavonoid biosynthesis|Stilbenoid, diarylheptanoid and gingerol biosynthesis																4.87355	9.03482	4.55155	5.60342	9.59567	6.48089	10.8221	12.1097	5.95072	6.48959	10.499	5.63547	5.48322
CCoAOMT	LOC103865968	19.9932	9.23088	30.7554	3.3318	1.7363	0.0120888	0.0900995	Up	0.269729	0.176901	0.447989	1.21792	0.782545	1.06312	GeneID:103865968	probable caffeoyl-CoA O-methyltransferase At4g26220	GO:0005829,GO:0008757,GO:0009809,GO:0042409,GO:0046872	cytosol|S-adenosylmethionine-dependent methyltransferase activity|lignin biosynthetic process|caffeoyl-CoA O-methyltransferase activity|metal ion binding	path:brp00940,path:brp00941,path:brp00945	Phenylpropanoid biosynthesis|Flavonoid biosynthesis|Stilbenoid, diarylheptanoid and gingerol biosynthesis																0.240878	0.282319	0.0454521	0.485292	0.934383	0.364582	1.31012	1.87405	1.06239	1.06184	1.71037	2.34656	0.502417
CCR	LOC103853214	77.7109	125.371	30.0512	0.239699	-2.06071	0.0347714	0.189412	Down	1.04099	2.53397	4.68781	0.804819	0.720206	0.607601	GeneID:103853214	cinnamoyl-CoA reductase 2	GO:0006952,GO:0007623,GO:0009409,GO:0009699,GO:0016491,GO:0016616,GO:0016621,GO:0042754,GO:0050662	defense response|circadian rhythm|response to cold|phenylpropanoid biosynthetic process|oxidoreductase activity|oxidoreductase activity, acting on the CH-OH group of donors, NAD or NADP as acceptor|cinnamoyl-CoA reductase activity|negative regulation of circadian rhythm|coenzyme binding	path:brp00940	Phenylpropanoid biosynthesis																9.93037	1.19405	0.746658	0.403112	0.636046	25.5427	0.851384	5.3764	0.594215	10.334	0.738596	0.634149	317.123
CAD	LOC103827906	33.0671	19.5167	46.6176	2.3886	1.25617	0.0181857	0.121137	Up	0.139217	0.609701	0.857255	1.04174	1.78591	1.15413	GeneID:103827906	berberine bridge enzyme-like 24	GO:0005576,GO:0005618,GO:0006979,GO:0009506,GO:0016491,GO:0071949	extracellular region|cell wall|response to oxidative stress|plasmodesma|oxidoreductase activity|FAD binding	path:brp00940	Phenylpropanoid biosynthesis																1.12361	1.70124	1.02437	1.82326	0.758224	15.92	3.1854	11.6648	4.88968	18.3645	10.3052	4.59694	136.492
PER/LAC	LOC103844153	57.2341	22.2582	92.21	4.14274	2.05058	0.000245069	0.00438209	Up	1.41657	1.0879	0.542895	3.43755	6.15014	2.85581	GeneID:103844153	peroxidase 3	GO:0004601,GO:0005576,GO:0005783,GO:0006979,GO:0009269,GO:0009409,GO:0009505,GO:0009506,GO:0020037,GO:0042538,GO:0042744,GO:0046872	peroxidase activity|extracellular region|endoplasmic reticulum|response to oxidative stress|response to desiccation|response to cold|plant-type cell wall|plasmodesma|heme binding|hyperosmotic salinity response|hydrogen peroxide catabolic process|metal ion binding	path:brp00940	Phenylpropanoid biosynthesis																3.44694	10.5968	2.57438	2.63419	0.0923457	0.0923333	0.048364	0	0	0	0	0	0
	LOC103863954	205.394	340.534	70.2528	0.206302	-2.27717	0.000102587	0.00211908	Down	7.56491	16.7052	16.5936	3.72017	2.4204	3.06799	GeneID:103863954	peroxidase 63	GO:0004601,GO:0005576,GO:0006979,GO:0020037,GO:0042744,GO:0046872	peroxidase activity|extracellular region|response to oxidative stress|heme binding|hydrogen peroxide catabolic process|metal ion binding	path:brp00940	Phenylpropanoid biosynthesis																11.7787	3.51743	2.94839	2.79745	1.04774	0.52631	0.789257	0.161073	1.00437	0.17212	0.633557	0.760927	0.462402
	LOC103857778	618.888	258.578	979.199	3.78687	1.921	4.98329e-10	4.63501e-08	Up	5.6178	24.9265	8.13871	45.7328	50.8392	55.3361	GeneID:103857778	peroxidase 22	GO:0004601,GO:0005576,GO:0005773,GO:0006979,GO:0009505,GO:0009651,GO:0010043,GO:0020037,GO:0042744,GO:0046872	peroxidase activity|extracellular region|vacuole|response to oxidative stress|plant-type cell wall|response to salt stress|response to zinc ion|heme binding|hydrogen peroxide catabolic process|metal ion binding	path:brp00940	Phenylpropanoid biosynthesis																2.32678	84.009	32.5573	51.3952	3.26497	0.734339	5.80646	3.49624	1.12099	1.73646	1.41771	1.0518	0.599822
	LOC103862471	382.278	201.716	562.84	2.79026	1.4804	7.24659e-05	0.0015916	Up	3.93254	10.0513	4.37431	16.9883	20.5176	13.4559	GeneID:103862471	peroxidase 49	GO:0004601,GO:0005576,GO:0005618,GO:0006979,GO:0020037,GO:0042744,GO:0046872	peroxidase activity|extracellular region|cell wall|response to oxidative stress|heme binding|hydrogen peroxide catabolic process|metal ion binding	path:brp00940	Phenylpropanoid biosynthesis																1.82523	10.841	4.02033	4.3419	1.32866	2.09778	3.91821	1.81532	5.86671	1.82361	2.21073	1.04388	0.624484
	LOC103249155	424.068	228.34	619.796	2.71436	1.44061	0.000309686	0.00530372	Up	9.72682	10.0642	4.8865	17.294	18.8789	29.5588	GeneID:103249155	peroxidase 21	GO:0004601,GO:0005829,GO:0006979,GO:0009505,GO:0009506,GO:0020037,GO:0042744,GO:0046872,GO:0048511,GO:0050832	peroxidase activity|cytosol|response to oxidative stress|plant-type cell wall|plasmodesma|heme binding|hydrogen peroxide catabolic process|metal ion binding|rhythmic process|defense response to fungus	path:brp00940	Phenylpropanoid biosynthesis																11.5724	27.6637	17.636	41.6956	25.4312	35.6607	28.2662	13.1443	15.0408	14.1127	9.05416	3.93368	14.1029
	LOC103847010	5605.88	3012.85	8198.91	2.72132	1.4443	5.53793e-05	0.00128065	Up	90.0709	87.0243	194.859	419.758	398.969	271.332	GeneID:103847010	peroxidase A2	GO:0002215,GO:0004601,GO:0005576,GO:0005794,GO:0006979,GO:0009908,GO:0020037,GO:0042744,GO:0046872	defense response to nematode|peroxidase activity|extracellular region|Golgi apparatus|response to oxidative stress|flower development|heme binding|hydrogen peroxide catabolic process|metal ion binding	path:brp00940	Phenylpropanoid biosynthesis																245.318	156.705	437.543	163.88	110.554	43.6041	88.6024	17.0467	8.19767	2.94869	2.96525	2.74269	0.586228
	LOC103847012	6107.79	3429.17	8786.41	2.56225	1.35741	3.50085e-08	2.08257e-06	Up	100.972	169.945	102.796	370.804	351.855	279.516	GeneID:103847012	peroxidase A2	GO:0004601,GO:0005576,GO:0005774,GO:0006979,GO:0020037,GO:0042744,GO:0046872	peroxidase activity|extracellular region|vacuolar membrane|response to oxidative stress|heme binding|hydrogen peroxide catabolic process|metal ion binding	path:brp00940	Phenylpropanoid biosynthesis																275.512	380.084	305.687	440.911	670.641	1809.43	629.517	2351.37	696.089	1301.77	1103.97	626.824	1532.07
	LOC103842763	47.2305	12.189	82.2719	6.74965	2.75481	1.11928e-06	4.49717e-05	Up	0.268524	0.960473	0.561225	2.05079	2.60687	1.30228	GeneID:103842763	peroxidase 27	GO:0004601,GO:0005576,GO:0006979,GO:0009505,GO:0009506,GO:0020037,GO:0042744,GO:0046872	peroxidase activity|extracellular region|response to oxidative stress|plant-type cell wall|plasmodesma|heme binding|hydrogen peroxide catabolic process|metal ion binding	path:brp00940	Phenylpropanoid biosynthesis																0.739463	5.82245	1.56411	0.678473	0.345656	0.055918	0.446525	0.212317	0.154206	0.0499988	0.0436942	0	0.141905
	LOC103830948	7.31933	0.976674	13.662	13.9883	3.80615	0.00473315	0.0453903	Up	0.0372781	0.018642	0	0.252069	0.305316	0.175448	GeneID:103830948	peroxidase 11	GO:0004601,GO:0005576,GO:0006979,GO:0020037,GO:0042744,GO:0046872,GO:0048511	peroxidase activity|extracellular region|response to oxidative stress|heme binding|hydrogen peroxide catabolic process|metal ion binding|rhythmic process	path:brp00940	Phenylpropanoid biosynthesis																0	0.177385	0.0954361	0.0204607	0	0	0	0	0	0	0	0	0
	LOC103852874	54.1802	17.3744	90.9861	5.2368	2.38868	1.61694e-07	8.16228e-06	Up	0.237025	0.499713	0.144083	1.49922	1.91633	1.33864	GeneID:103852874	peroxidase 45	GO:0004601,GO:0005576,GO:0006979,GO:0020037,GO:0042744,GO:0046872	peroxidase activity|extracellular region|response to oxidative stress|heme binding|hydrogen peroxide catabolic process|metal ion binding	path:brp00940	Phenylpropanoid biosynthesis																0.16488	6.31423	1.69053	1.58612	0.480979	0.0976665	1.51648	0.453186	0.206556	0.0796985	0.251679	0.214082	0.371423
	LOC103850580	6189.75	2272.35	10107.2	4.4479	2.15312	1.62902e-13	2.84192e-11	Up	67.3892	97.1457	75.2687	330.791	326.878	471.474	GeneID:103850580	peroxidase P7	GO:0004601,GO:0006979,GO:0020037,GO:0042744,GO:0046872	peroxidase activity|response to oxidative stress|heme binding|hydrogen peroxide catabolic process|metal ion binding	path:brp00940	Phenylpropanoid biosynthesis																122.773	237.373	323.115	352.901	311.273	385.973	256.519	327.157	332.644	251.391	245.084	231.898	122.017
	LOC103859007	6.01112	0.992419	11.0298	11.1141	3.47431	0.0171282	0.116295	Up	0.0209685	0	0	0.24008	0.192894	0.242064	GeneID:103859007	peroxidase 28	GO:0004601,GO:0005576,GO:0006979,GO:0009505,GO:0009506,GO:0020037,GO:0042744,GO:0046872,GO:0071456	peroxidase activity|extracellular region|response to oxidative stress|plant-type cell wall|plasmodesma|heme binding|hydrogen peroxide catabolic process|metal ion binding|cellular response to hypoxia	path:brp00940	Phenylpropanoid biosynthesis																0	0.200477	0.0647411	0.0232213	0.130366	0	0.0913122	0	0.0464429	0	0	0	0
	LOC103873829	15.5986	4.90531	26.2918	5.35987	2.4222	0.00285061	0.0306743	Up	0.130857	0.0947881	0.0368404	0.371272	0.648924	0.374708	GeneID:103873829	peroxidase 69	GO:0003729,GO:0004601,GO:0005576,GO:0005618,GO:0005886,GO:0006979,GO:0009505,GO:0009506,GO:0020037,GO:0042744,GO:0046872	mRNA binding|peroxidase activity|extracellular region|cell wall|plasma membrane|response to oxidative stress|plant-type cell wall|plasmodesma|heme binding|hydrogen peroxide catabolic process|metal ion binding	path:brp00940	Phenylpropanoid biosynthesis																0.106006	0.183303	0.218637	0.0426788	0.0398604	0.424747	0.146996	0	0.213952	0.372782	0.166104	0.0245738	2.5777
	LOC103838802	404.758	228.935	580.58	2.53601	1.34256	0.00876361	0.0712731	Up	8.39509	14.5369	11.033	21.6253	22.4409	42.8132	GeneID:103838802	peroxidase C2	GO:0004601,GO:0005576,GO:0005773,GO:0006979,GO:0020037,GO:0042744,GO:0046872	peroxidase activity|extracellular region|vacuole|response to oxidative stress|heme binding|hydrogen peroxide catabolic process|metal ion binding	path:brp00940	Phenylpropanoid biosynthesis																29.5448	55.8105	43.1293	139.016	9.27595	126.668	26.2809	123.92	135.373	221.298	155.88	193.459	454.889
	LOC103846887	434.956	103.046	766.866	7.44198	2.89569	2.91797e-06	0.000101646	Up	1.457	3.79705	1.36746	12.2455	14.3452	24.6792	GeneID:103846887	peroxidase P7	GO:0004601,GO:0005618,GO:0005794,GO:0005829,GO:0006979,GO:0009809,GO:0010089,GO:0020037,GO:0042744,GO:0046872,GO:0048046,GO:1901430	peroxidase activity|cell wall|Golgi apparatus|cytosol|response to oxidative stress|lignin biosynthetic process|xylem development|heme binding|hydrogen peroxide catabolic process|metal ion binding|apoplast|positive regulation of syringal lignin biosynthetic process	path:brp00940	Phenylpropanoid biosynthesis																4.23042	16.8563	6.52166	16.5823	2.38674	54.4544	4.46266	24.322	4.19561	11.0955	2.81869	0.805876	42.8089
	LOC103857780	19774.8	26711.1	12838.4	0.480641	-1.05697	8.28662e-05	0.00178054	Down	1415.02	1075.05	849.795	531.564	562.901	564.519	GeneID:103857780	peroxidase 22	GO:0004601,GO:0005576,GO:0005773,GO:0006979,GO:0009505,GO:0009651,GO:0010043,GO:0020037,GO:0042744,GO:0046872	peroxidase activity|extracellular region|vacuole|response to oxidative stress|plant-type cell wall|response to salt stress|response to zinc ion|heme binding|hydrogen peroxide catabolic process|metal ion binding	path:brp00940	Phenylpropanoid biosynthesis																424.986	1074.12	278.908	370.043	19.0006	17.3682	28.6946	15.8263	12.7187	12.8354	22.7959	7.70012	22.5711
	LOC103861933	185.579	36.8477	334.311	9.07279	3.18155	6.61204e-25	4.54341e-22	Up	0.977444	1.17189	1.17738	9.66334	11.147	9.75862	GeneID:103861933	peroxidase 45	GO:0004601,GO:0005576,GO:0006979,GO:0020037,GO:0042744,GO:0046872	peroxidase activity|extracellular region|response to oxidative stress|heme binding|hydrogen peroxide catabolic process|metal ion binding	path:brp00940	Phenylpropanoid biosynthesis																1.73218	14.006	2.84397	3.70117	0.758956	0.951314	5.71615	2.00737	1.68805	1.85417	2.3766	4.54891	1.21465
	LOC103864346	88.6541	49.4369	127.871	2.58656	1.37103	0.000124268	0.00249053	Up	1.50278	1.95968	2.35193	5.30703	4.91967	4.86136	GeneID:103864346	peroxidase 17	GO:0004601,GO:0005576,GO:0005773,GO:0005829,GO:0006979,GO:0009505,GO:0009809,GO:0010228,GO:0020037,GO:0042744,GO:0046872	peroxidase activity|extracellular region|vacuole|cytosol|response to oxidative stress|plant-type cell wall|lignin biosynthetic process|vegetative to reproductive phase transition of meristem|heme binding|hydrogen peroxide catabolic process|metal ion binding	path:brp00940	Phenylpropanoid biosynthesis																1.94253	3.31934	2.46108	5.20838	3.14192	2.35181	2.9428	0.262341	0.423436	1.93916	0.818461	0.702436	0.295035
	LOC103873087	677.703	958.213	397.193	0.414515	-1.27051	5.75606e-06	0.000182149	Down	18.0294	25.5938	21.4898	6.38993	7.85018	13.5063	GeneID:103873087	peroxidase 34-like	GO:0004601,GO:0005618,GO:0005773,GO:0005774,GO:0005794,GO:0006952,GO:0006979,GO:0009416,GO:0009505,GO:0009735,GO:0009826,GO:0020037,GO:0042742,GO:0042744,GO:0046872,GO:0048046,GO:0050832,GO:0052033,GO:0072593	peroxidase activity|cell wall|vacuole|vacuolar membrane|Golgi apparatus|defense response|response to oxidative stress|response to light stimulus|plant-type cell wall|response to cytokinin|unidimensional cell growth|heme binding|defense response to bacterium|hydrogen peroxide catabolic process|metal ion binding|apoplast|defense response to fungus|pathogen-associated molecular pattern dependent ind…	path:brp00940	Phenylpropanoid biosynthesis																27.6562	25.4333	41.038	29.3131	11.998	12.1445	0.817669	20.3096	6.02016	6.07549	4.79653	3.5372	4.40722
	LOC103851641	223.265	121.788	324.741	2.66645	1.41492	4.90842e-05	0.00116221	Up	3.10153	7.60446	2.93738	10.3591	12.2376	14.6086	GeneID:103851641	peroxidase 67	GO:0004601,GO:0005576,GO:0006979,GO:0020037,GO:0042744,GO:0046872	peroxidase activity|extracellular region|response to oxidative stress|heme binding|hydrogen peroxide catabolic process|metal ion binding	path:brp00940	Phenylpropanoid biosynthesis																6.23488	21.9089	9.61639	16.8731	5.69423	8.63489	8.41006	11.5369	6.87192	5.52808	8.73094	8.76777	9.35604
	LOC103873830	296.639	453.723	139.554	0.307576	-1.70098	0.00086034	0.0121662	Down	26.673	19.0429	13.1021	6.8328	9.10428	2.67616	GeneID:103873830	peroxidase 70	GO:0004601,GO:0005576,GO:0006979,GO:0009505,GO:0009506,GO:0016020,GO:0020037,GO:0042744,GO:0046872	peroxidase activity|extracellular region|response to oxidative stress|plant-type cell wall|plasmodesma|membrane|heme binding|hydrogen peroxide catabolic process|metal ion binding	path:brp00940	Phenylpropanoid biosynthesis																20.7681	9.52319	51.6599	6.87872	2.28006	2.52416	2.99597	3.38515	7.61229	2.47599	5.0333	0.451946	5.02753
	LOC103854203	311.61	489.194	134.026	0.273973	-1.8679	0.0228457	0.142053	Down	10.7603	16.6443	32.45	5.73745	7.46314	5.03282	GeneID:103854203	peroxidase 31	GO:0004601,GO:0005576,GO:0005829,GO:0006979,GO:0009505,GO:0020037,GO:0042744,GO:0046872	peroxidase activity|extracellular region|cytosol|response to oxidative stress|plant-type cell wall|heme binding|hydrogen peroxide catabolic process|metal ion binding	path:brp00940	Phenylpropanoid biosynthesis																32.9962	5.70731	8.51811	10.6766	9.57674	22.1318	5.61373	5.14587	10.3914	11.399	5.00081	8.32511	6.19209
F5H	LOC103869607	74.6627	43.0009	106.324	2.47261	1.30604	0.00361121	0.036823	Up	1.13351	1.1036	0.884852	2.87117	3.60433	1.6153	GeneID:103869607	cytochrome P450 84A1	GO:0004497,GO:0005506,GO:0005783,GO:0009699,GO:0009809,GO:0010224,GO:0016020,GO:0016021,GO:0016709,GO:0020037	monooxygenase activity|iron ion binding|endoplasmic reticulum|phenylpropanoid biosynthetic process|lignin biosynthetic process|response to UV-B|membrane|integral component of membrane|oxidoreductase activity, acting on paired donors, with incorporation or reduction of molecular oxygen, NAD(P)H as one donor, and incorporation of one atom of oxygen|heme binding	path:brp00940	Phenylpropanoid biosynthesis																1.16788	3.92535	4.56333	2.15715	1.61295	1.56991	2.59972	2.17227	5.04545	40.085	2.7855	1.14121	7.32896
CoMT	LOC103830566	45.6567	73.6362	17.6772	0.240061	-2.05853	1.94296e-05	0.000521688	Down	0.769466	0.702932	0.762543	0.0885859	0.150896	0.264874	GeneID:103830566	indole glucosinolate O-methyltransferase 1	GO:0005829,GO:0008168,GO:0008171,GO:0008757,GO:0019438,GO:0042343,GO:0046983	cytosol|methyltransferase activity|O-methyltransferase activity|S-adenosylmethionine-dependent methyltransferase activity|aromatic compound biosynthetic process|indole glucosinolate metabolic process|protein dimerization activity	path:brp00940	Phenylpropanoid biosynthesis																0.536704	0.0578117	0.182139	0.12117	0	0	0.0235566	0	0.0362184	0	0	0	0
	LOC103844876	2840.13	645.959	5034.3	7.79353	2.96228	1.04246e-34	1.59544e-31	Up	46.4076	21.2638	17.2745	244.811	251.04	197.599	GeneID:103844876	flavone 3'-O-methyltransferase 1	GO:0005634,GO:0005737,GO:0005829,GO:0005886,GO:0008171,GO:0008757,GO:0009506,GO:0009809,GO:0017096,GO:0019438,GO:0030187,GO:0030744,GO:0030755,GO:0033799,GO:0046983,GO:0047763,GO:0051555,GO:0102822	nucleus|cytoplasm|cytosol|plasma membrane|O-methyltransferase activity|S-adenosylmethionine-dependent methyltransferase activity|plasmodesma|lignin biosynthetic process|acetylserotonin O-methyltransferase activity|aromatic compound biosynthetic process|melatonin biosynthetic process|luteolin O-methyltransferase activity|quercetin 3-O-methyltransferase activity|myricetin 3'-O-methyltransferase act…	path:brp00940	Phenylpropanoid biosynthesis																13.5276	147.53	145.485	156.251	104.521	88.171	130.394	115.457	57.2768	79.2205	67.8651	59.4416	30.6415
[truncated: 6 more columns]

## Sheet: Phe-Lenox
Supplementary Table S14: The DEGs enrichment in lignins biosynthesis of phenylpropanoid biosynthesis pathway at S2 stage in Lenox.
	gene_id	BaseMean	BaseMean_control_L7_S1	BaseMean_case_L7_S2	FoldChange	log2FoldChange	pValue	qValue	Regulation	Expression_L7_S1_1	Expression_L7_S1_2	Expression_L7_S1_3	Expression_L7_S2_1	Expression_L7_S2_2	Expression_L7_S2_3	gene_Dbxref	description	GO_id	GO_term	pathway	pathway_description
PAL	LOC103863433	126.498	80.3141	172.682	2.15009	1.1044	0.00100359	0.0169846	Up	1.08888	1.11456	1.47912	3.37707	2.81897	2.04656	GeneID:103863433	phenylalanine ammonia-lyase 2-like	GO:0005829,GO:0006559,GO:0006979,GO:0009699,GO:0009800,GO:0045548,GO:0080167	cytosol|L-phenylalanine catabolic process|response to oxidative stress|phenylpropanoid biosynthetic process|cinnamic acid biosynthetic process|phenylalanine ammonia-lyase activity|response to karrikin	path:brp00360,path:brp00940	Phenylalanine metabolism|Phenylpropanoid biosynthesis
	LOC103841251	691.525	444.98	938.071	2.10812	1.07596	2.24205e-05	0.000766943	Up	6.55085	8.52297	6.63396	18.222	14.0449	13.5498	GeneID:103841251	phenylalanine ammonia-lyase 2	GO:0005829,GO:0006559,GO:0006979,GO:0009699,GO:0009800,GO:0045548,GO:0080167	cytosol|L-phenylalanine catabolic process|response to oxidative stress|phenylpropanoid biosynthetic process|cinnamic acid biosynthetic process|phenylalanine ammonia-lyase activity|response to karrikin	path:brp00360,path:brp00940	Phenylalanine metabolism|Phenylpropanoid biosynthesis
	LOC103864245	49.4858	82.2232	16.7484	0.203695	-2.29552	2.45377e-06	0.000116756	Down	1.38474	1.6675	0.859455	0.53494	0.19176	0.0689536	GeneID:103864245	phenylalanine ammonia-lyase 3	GO:0005737,GO:0006559,GO:0009800,GO:0045548	cytoplasm|L-phenylalanine catabolic process|cinnamic acid biosynthetic process|phenylalanine ammonia-lyase activity	path:brp00360,path:brp00940	Phenylalanine metabolism|Phenylpropanoid biosynthesis
	LOC103867229	986.417	574.209	1398.63	2.43574	1.28436	0.000569413	0.0108467	Up	6.29127	9.16754	11.6438	27.2839	15.8093	22.9965	GeneID:103867229	phenylalanine ammonia-lyase 1	GO:0005737,GO:0006559,GO:0006979,GO:0009555,GO:0009800,GO:0009819,GO:0010224,GO:0045548,GO:0046244,GO:0046274,GO:0080167	cytoplasm|L-phenylalanine catabolic process|response to oxidative stress|pollen development|cinnamic acid biosynthetic process|drought recovery|response to UV-B|phenylalanine ammonia-lyase activity|salicylic acid catabolic process|lignin catabolic process|response to karrikin	path:brp00360,path:brp00940	Phenylalanine metabolism|Phenylpropanoid biosynthesis
4CL	LOC103869196	52.0273	28.299	75.7557	2.67698	1.4206	0.00162144	0.024754	Up	0.233762	0.338077	0.673639	1.3062	1.07876	0.802135	GeneID:103869196	4-coumarate--CoA ligase 4	GO:0005524,GO:0009699,GO:0016207	ATP binding|phenylpropanoid biosynthetic process|4-coumarate-CoA ligase activity	path:brp00130,path:brp00940	Ubiquinone and other terpenoid-quinone biosynthesis|Phenylpropanoid biosynthesis
CCoAOMT	LOC103852437	61.5074	14.3585	108.656	7.56737	2.91979	0.000499451	0.00983063	Up	1.06774	0.710691	0.728033	9.41284	3.85247	4.52406	GeneID:103852437	putative caffeoyl-CoA O-methyltransferase At1g67980	GO:0005829,GO:0008757,GO:0009809,GO:0042409,GO:0046872	cytosol|S-adenosylmethionine-dependent methyltransferase activity|lignin biosynthetic process|caffeoyl-CoA O-methyltransferase activity|metal ion binding	path:brp00940,path:brp00941,path:brp00945	Phenylpropanoid biosynthesis|Flavonoid biosynthesis|Stilbenoid, diarylheptanoid and gingerol biosynthesis
CCR	LOC103853214	141.89	251.393	32.3873	0.128831	-2.95644	0.0058336	0.0644324	Down	3.51194	4.2188	9.93037	1.19405	0.746658	0.403112	GeneID:103853214	cinnamoyl-CoA reductase 2	GO:0006952,GO:0007623,GO:0009409,GO:0009699,GO:0016491,GO:0016616,GO:0016621,GO:0042754,GO:0050662	defense response|circadian rhythm|response to cold|phenylpropanoid biosynthetic process|oxidoreductase activity|oxidoreductase activity, acting on the CH-OH group of donors, NAD or NADP as acceptor|cinnamoyl-CoA reductase activity|negative regulation of circadian rhythm|coenzyme binding	path:brp00940	Phenylpropanoid biosynthesis
PER/LAC	LOC103851641	319.906	205.886	433.926	2.1076	1.0756	0.0270117	0.183907	Up	9.01789	8.70702	6.23488	21.9089	9.61639	16.8731	GeneID:103851641	peroxidase 67	GO:0004601,GO:0005576,GO:0006979,GO:0020037,GO:0042744,GO:0046872	peroxidase activity|extracellular region|response to oxidative stress|heme binding|hydrogen peroxide catabolic process|metal ion binding	path:brp00940	Phenylpropanoid biosynthesis
	LOC103847012	7339.98	4699.18	9980.78	2.12394	1.08674	0.00354789	0.0445706	Up	141.332	106.034	275.512	380.084	305.687	440.911	GeneID:103847012	peroxidase A2	GO:0004601,GO:0005576,GO:0005774,GO:0006979,GO:0020037,GO:0042744,GO:0046872	peroxidase activity|extracellular region|vacuolar membrane|response to oxidative stress|heme binding|hydrogen peroxide catabolic process|metal ion binding	path:brp00940	Phenylpropanoid biosynthesis
	LOC103873086	3602.89	1424.98	5780.8	4.05676	2.02033	2.80036e-05	0.000922482	Up	44.0356	50.918	96.8542	179.392	237.789	346.434	GeneID:103873086	peroxidase 34	GO:0004601,GO:0005618,GO:0005773,GO:0005774,GO:0005794,GO:0006952,GO:0006979,GO:0009416,GO:0009505,GO:0009735,GO:0009826,GO:0020037,GO:0042742,GO:0042744,GO:0046872,GO:0048046,GO:0050832,GO:0052033,GO:0072593	peroxidase activity|cell wall|vacuole|vacuolar membrane|Golgi apparatus|defense response|response to oxidative stress|response to light stimulus|plant-type cell wall|response to cytokinin|unidimensional cell growth|heme binding|defense response to bacterium|hydrogen peroxide catabolic process|metal ion binding|apoplast|defense response to fungus|pathogen-associated molecular pattern dependent ind…	path:brp00940	Phenylpropanoid biosynthesis
	LOC103850580	5358.02	2203.97	8512.07	3.86215	1.9494	1.10505e-09	1.35452e-07	Up	57.554	54.0173	122.773	237.373	323.115	352.901	GeneID:103850580	peroxidase P7	GO:0004601,GO:0006979,GO:0020037,GO:0042744,GO:0046872	peroxidase activity|response to oxidative stress|heme binding|hydrogen peroxide catabolic process|metal ion binding	path:brp00940	Phenylpropanoid biosynthesis
	LOC103864346	66.1154	39.4497	92.7811	2.35189	1.23382	0.00636093	0.0689291	Up	1.21671	1.82105	1.94253	3.31934	2.46108	5.20838	GeneID:103864346	peroxidase 17	GO:0004601,GO:0005576,GO:0005773,GO:0005829,GO:0006979,GO:0009505,GO:0009809,GO:0010228,GO:0020037,GO:0042744,GO:0046872	peroxidase activity|extracellular region|vacuole|cytosol|response to oxidative stress|plant-type cell wall|lignin biosynthetic process|vegetative to reproductive phase transition of meristem|heme binding|hydrogen peroxide catabolic process|metal ion binding	path:brp00940	Phenylpropanoid biosynthesis
	LOC103847964	3488.69	1421.97	5555.41	3.90684	1.966	0.0254507	0.177531	Up	75.9104	76.4923	71.2908	485.493	156.241	220.034	GeneID:103847964	peroxidase 32	GO:0004601,GO:0005576,GO:0005618,GO:0005773,GO:0006979,GO:0009735,GO:0016020,GO:0020037,GO:0042744,GO:0046872	peroxidase activity|extracellular region|cell wall|vacuole|response to oxidative stress|response to cytokinin|membrane|heme binding|hydrogen peroxide catabolic process|metal ion binding	path:brp00940	Phenylpropanoid biosynthesis
	LOC103857778	592.023	86.4963	1097.55	12.689	3.6655	2.14167e-05	0.000741607	Up	5.12629	6.38333	2.32678	84.009	32.5573	51.3952	GeneID:103857778	peroxidase 22	GO:0004601,GO:0005576,GO:0005773,GO:0006979,GO:0009505,GO:0009651,GO:0010043,GO:0020037,GO:0042744,GO:0046872	peroxidase activity|extracellular region|vacuole|response to oxidative stress|plant-type cell wall|response to salt stress|response to zinc ion|heme binding|hydrogen peroxide catabolic process|metal ion binding	path:brp00940	Phenylpropanoid biosynthesis
	LOC103855227	12.5007	2.30102	22.7003	9.86533	3.30237	0.0112462	0.102387	Up	0	0.168116	0.0285424	0.610282	0.159932	0.834053	GeneID:103855227	peroxidase 69-like	GO:0003729,GO:0004601,GO:0005576,GO:0005618,GO:0005886,GO:0006979,GO:0009505,GO:0009506,GO:0020037,GO:0042744,GO:0046872	mRNA binding|peroxidase activity|extracellular region|cell wall|plasma membrane|response to oxidative stress|plant-type cell wall|plasmodesma|heme binding|hydrogen peroxide catabolic process|metal ion binding	path:brp00940	Phenylpropanoid biosynthesis
	LOC103837014	1405.56	2188.12	622.999	0.284719	-1.81239	8.86162e-06	0.000353118	Down	88.0582	87.8397	128.337	18.7436	41.4613	26.7713	GeneID:103837014	peroxidase 31	GO:0004601,GO:0005576,GO:0005829,GO:0006979,GO:0009505,GO:0020037,GO:0042744,GO:0046872	peroxidase activity|extracellular region|cytosol|response to oxidative stress|plant-type cell wall|heme binding|hydrogen peroxide catabolic process|metal ion binding	path:brp00940	Phenylpropanoid biosynthesis
	LOC103249155	578.933	339.065	818.8	2.41488	1.27195	0.0204388	0.154139	Up	7.09989	18.2799	11.5724	27.6637	17.636	41.6956	GeneID:103249155	peroxidase 21	GO:0004601,GO:0005829,GO:0006979,GO:0009505,GO:0009506,GO:0020037,GO:0042744,GO:0046872,GO:0048511,GO:0050832	peroxidase activity|cytosol|response to oxidative stress|plant-type cell wall|plasmodesma|heme binding|hydrogen peroxide catabolic process|metal ion binding|rhythmic process|defense response to fungus	path:brp00940	Phenylpropanoid biosynthesis
	LOC103875079	1972.57	404.13	3541.02	8.76209	3.13127	0.0039575	0.0483613	Up	14.172	27.1952	20.9262	294.701	77.5568	149.197	GeneID:103875079	peroxidase 34	GO:0004601,GO:0005618,GO:0005773,GO:0005774,GO:0005794,GO:0006952,GO:0006979,GO:0009416,GO:0009505,GO:0009735,GO:0009826,GO:0020037,GO:0042742,GO:0042744,GO:0046872,GO:0048046,GO:0050832,GO:0052033,GO:0072593	peroxidase activity|cell wall|vacuole|vacuolar membrane|Golgi apparatus|defense response|response to oxidative stress|response to light stimulus|plant-type cell wall|response to cytokinin|unidimensional cell growth|heme binding|defense response to bacterium|hydrogen peroxide catabolic process|metal ion binding|apoplast|defense response to fungus|pathogen-associated molecular pattern dependent ind…	path:brp00940	Phenylpropanoid biosynthesis
	LOC103846887	345.215	98.4046	592.025	6.01624	2.58886	0.000519397	0.0100889	Up	0.911066	1.51575	4.23042	16.8563	6.52166	16.5823	GeneID:103846887	peroxidase P7	GO:0004601,GO:0005618,GO:0005794,GO:0005829,GO:0006979,GO:0009809,GO:0010089,GO:0020037,GO:0042744,GO:0046872,GO:0048046,GO:1901430	peroxidase activity|cell wall|Golgi apparatus|cytosol|response to oxidative stress|lignin biosynthetic process|xylem development|heme binding|hydrogen peroxide catabolic process|metal ion binding|apoplast|positive regulation of syringal lignin biosynthetic process	path:brp00940	Phenylpropanoid biosynthesis
	LOC103863954	200.945	325.336	76.5539	0.235307	-2.08738	2.99133e-11	4.98521e-09	Down	13.9333	13.919	11.7787	3.51743	2.94839	2.79745	GeneID:103863954	peroxidase 63	GO:0004601,GO:0005576,GO:0006979,GO:0020037,GO:0042744,GO:0046872	peroxidase activity|extracellular region|response to oxidative stress|heme binding|hydrogen peroxide catabolic process|metal ion binding	path:brp00940	Phenylpropanoid biosynthesis
	LOC103852874	102.233	22.5298	181.936	8.07535	3.01353	0.0459428	0.261672	Up	0.113924	0.91422	0.16488	6.31423	1.69053	1.58612	GeneID:103852874	peroxidase 45	GO:0004601,GO:0005576,GO:0006979,GO:0020037,GO:0042744,GO:0046872	peroxidase activity|extracellular region|response to oxidative stress|heme binding|hydrogen peroxide catabolic process|metal ion binding	path:brp00940	Phenylpropanoid biosynthesis
	LOC103865667	74.1965	10.2077	138.185	13.5373	3.75887	8.69196e-11	1.31276e-08	Up	0.284123	0.522105	0.301386	6.41909	4.47882	3.71624	GeneID:103865667	peroxidase C3	GO:0004601,GO:0005576,GO:0005773,GO:0006979,GO:0020037,GO:0042744,GO:0046872	peroxidase activity|extracellular region|vacuole|response to oxidative stress|heme binding|hydrogen peroxide catabolic process|metal ion binding	path:brp00940	Phenylpropanoid biosynthesis
	LOC103854203	383.318	567.265	199.371	0.35146	-1.50857	0.00424359	0.0510181	Down	18.3915	19.3935	32.9962	5.70731	8.51811	10.6766	GeneID:103854203	peroxidase 31	GO:0004601,GO:0005576,GO:0005829,GO:0006979,GO:0009505,GO:0020037,GO:0042744,GO:0046872	peroxidase activity|extracellular region|cytosol|response to oxidative stress|plant-type cell wall|heme binding|hydrogen peroxide catabolic process|metal ion binding	path:brp00940	Phenylpropanoid biosynthesis
	LOC103838802	994.217	414.422	1574.01	3.79808	1.92527	0.0390143	0.236286	Up	17.7774	16.4593	29.5448	55.8105	43.1293	139.016	GeneID:103838802	peroxidase C2	GO:0004601,GO:0005576,GO:0005773,GO:0006979,GO:0020037,GO:0042744,GO:0046872	peroxidase activity|extracellular region|vacuole|response to oxidative stress|heme binding|hydrogen peroxide catabolic process|metal ion binding	path:brp00940	Phenylpropanoid biosynthesis
CoMT	LOC103830566	25.1708	39.5214	10.8202	0.273781	-1.86891	0.0040816	0.0494749	Down	0.314845	0.470171	0.536704	0.0578117	0.182139	0.12117	GeneID:103830566	indole glucosinolate O-methyltransferase 1	GO:0005829,GO:0008168,GO:0008171,GO:0008757,GO:0019438,GO:0042343,GO:0046983	cytosol|methyltransferase activity|O-methyltransferase activity|S-adenosylmethionine-dependent methyltransferase activity|aromatic compound biosynthetic process|indole glucosinolate metabolic process|protein dimerization activity	path:brp00940	Phenylpropanoid biosynthesis
	LOC103844876	1786.79	370.406	3203.17	8.64771	3.11232	1.91748e-33	4.6336e-30	Up	24.3941	14.2527	13.5276	147.53	145.485	156.251	GeneID:103844876	flavone 3'-O-methyltransferase 1	GO:0005634,GO:0005737,GO:0005829,GO:0005886,GO:0008171,GO:0008757,GO:0009506,GO:0009809,GO:0017096,GO:0019438,GO:0030187,GO:0030744,GO:0030755,GO:0033799,GO:0046983,GO:0047763,GO:0051555,GO:0102822	nucleus|cytoplasm|cytosol|plasma membrane|O-methyltransferase activity|S-adenosylmethionine-dependent methyltransferase activity|plasmodesma|lignin biosynthetic process|acetylserotonin O-methyltransferase activity|aromatic compound biosynthetic process|melatonin biosynthetic process|luteolin O-methyltransferase activity|quercetin 3-O-methyltransferase activity|myricetin 3'-O-methyltransferase act…	path:brp00940	Phenylpropanoid biosynthesis

## Sheet: Hormone-L7
Supplementary Table S14: The DEGs enrichment in plant hormone signal transduction pathway at S2 stage in Longyou-7.
Auxin pathway	gene_id	BaseMean	BaseMean_control_L7_S1	BaseMean_case_L7_S2	FoldChange	log2FoldChange	pValue	qValue	Regulation	Expression_L7_S1_1	Expression_L7_S1_2	Expression_L7_S1_3	Expression_L7_S2_1	Expression_L7_S2_2	Expression_L7_S2_3	gene_Dbxref	description	GO_id	GO_term	pathway	pathway_description
AUX1	LOC103865653	653.303	906.184	400.423	0.441878	-1.17828	0.00397894	0.0816397	Down	18.0362	25.8835	35.5049	13.3023	8.22853	12.8393	GeneID:103865653	auxin transporter protein 1	GO:0001736,GO:0003333,GO:0005768,GO:0005794,GO:0005886,GO:0009624,GO:0009734,GO:0009926,GO:0009958,GO:0009986,GO:0010011,GO:0010311,GO:0010328,GO:0015171,GO:0015293,GO:0016021,GO:0048765,GO:0048829	establishment of planar polarity|amino acid transmembrane transport|endosome|Golgi apparatus|plasma membrane|response to nematode|auxin-activated signaling pathway|auxin polar transport|positive gravitropism|cell surface|auxin binding|lateral root formation|auxin influx transmembrane transporter activity|amino acid transmembrane transporter activity|symporter activity|integral component of membra…	path:brp04075	Plant hormone signal transduction
	LOC103858403	295.981	403.506	188.456	0.467048	-1.09836	0.0133513	0.183723	Down	10.8849	9.09368	16.3416	2.82064	7.60875	5.28882	GeneID:103858403	auxin transporter-like protein 2	GO:0003333,GO:0005886,GO:0009624,GO:0009734,GO:0010588,GO:0015171,GO:0015293,GO:0016021,GO:0048829	amino acid transmembrane transport|plasma membrane|response to nematode|auxin-activated signaling pathway|cotyledon vascular tissue pattern formation|amino acid transmembrane transporter activity|symporter activity|integral component of membrane|root cap development	path:brp04075	Plant hormone signal transduction
Aux/IAA	LOC103843662	132.439	224.238	40.6412	0.181242	-2.46401	0.00334309	0.0722551	Down	7.50325	3.67687	11.9779	0.669537	3.18417	0.317006	GeneID:103843662	auxin-responsive protein IAA17	GO:0003700,GO:0005634,GO:0009733,GO:0009734,GO:0042802,GO:1900057	DNA-binding transcription factor activity|nucleus|response to auxin|auxin-activated signaling pathway|identical protein binding|positive regulation of leaf senescence	path:brp04075	Plant hormone signal transduction
	LOC103849138	1493.63	1994.65	992.612	0.497637	-1.00684	0.000265796	0.0115648	Down	93.7897	89.0856	74.8568	46.8898	39.933	44.9854	GeneID:103849138	auxin-responsive protein IAA16	GO:0003700,GO:0005634,GO:0009733,GO:0009734	DNA-binding transcription factor activity|nucleus|response to auxin|auxin-activated signaling pathway	path:brp04075	Plant hormone signal transduction
	LOC103843664	796.833	1194.83	398.84	0.333806	-1.58292	0.0341496	0.324093	Down	41.3054	39.9571	100.076	14.6475	20.1315	24.1563	GeneID:103843664	auxin-responsive protein IAA3	GO:0003700,GO:0005634,GO:0009733,GO:0009734,GO:0044212	DNA-binding transcription factor activity|nucleus|response to auxin|auxin-activated signaling pathway|transcription regulatory region DNA binding	path:brp04075	Plant hormone signal transduction
	LOC103864374	932.58	1348.17	516.986	0.383471	-1.38281	1.58893e-06	0.000209322	Down	61.6816	53.9756	73.9932	18.3386	28.7956	23.892	GeneID:103864374	auxin-responsive protein IAA8	GO:0005634,GO:0006355,GO:0009734,GO:1901332	nucleus|regulation of transcription, DNA-templated|auxin-activated signaling pathway|negative regulation of lateral root development	path:brp04075	Plant hormone signal transduction
	LOC103842038	12.8429	22.9819	2.70395	0.117656	-3.08736	0.046065	0.380699	Down	0.892563	0.456277	2.80773	0	0.136101	0.275278	GeneID:103842038	auxin-responsive protein IAA30	GO:0003700,GO:0005634,GO:0009630,GO:0009733,GO:0009734,GO:0010262,GO:0048364	DNA-binding transcription factor activity|nucleus|gravitropism|response to auxin|auxin-activated signaling pathway|somatic embryogenesis|root development	path:brp04075	Plant hormone signal transduction
	LOC103834036	127.436	183.763	71.1096	0.386964	-1.36973	0.000746092	0.0248932	Down	10.3255	5.45093	8.93004	2.57226	4.04805	3.04508	GeneID:103834036	auxin-responsive protein IAA2	GO:0003700,GO:0005634,GO:0009733,GO:0009734	DNA-binding transcription factor activity|nucleus|response to auxin|auxin-activated signaling pathway	path:brp04075	Plant hormone signal transduction
	LOC103832490	37.5304	20.0425	55.0183	2.74508	1.45685	0.0203533	0.240203	Up	0.449318	0.29302	0.397519	0.720558	1.08857	1.20621	GeneID:103832490	auxin-responsive protein IAA15	GO:0003700,GO:0005634,GO:0006355,GO:0009733,GO:0009734	DNA-binding transcription factor activity|nucleus|regulation of transcription, DNA-templated|response to auxin|auxin-activated signaling pathway	path:brp04075	Plant hormone signal transduction
	LOC103868947	472.747	699.911	245.582	0.350877	-1.51096	9.9267e-07	0.000147779	Down	35.9664	35.3798	37.2204	11.1741	10.9722	15.2836	GeneID:103868947	auxin-responsive protein IAA2	GO:0003700,GO:0005634,GO:0009733,GO:0009734	DNA-binding transcription factor activity|nucleus|response to auxin|auxin-activated signaling pathway	path:brp04075	Plant hormone signal transduction
	LOC103869905	44.1752	71.9877	16.3627	0.227299	-2.13734	0.000400022	0.0159614	Down	2.52572	2.57002	4.55513	0.610292	0.578199	1.07628	GeneID:103869905	auxin-responsive protein IAA19	GO:0003700,GO:0005634,GO:0009733,GO:0009734,GO:0080086	DNA-binding transcription factor activity|nucleus|response to auxin|auxin-activated signaling pathway|stamen filament development	path:brp04075	Plant hormone signal transduction
GH3	LOC103851955	344.636	540.544	148.728	0.275145	-1.86173	0.0203138	0.239825	Down	5.55436	1.39934	5.81776	1.40327	1.18448	0.912157	GeneID:103851955	indole-3-acetic acid-amido synthetase GH3.6	GO:0005737,GO:0009507,GO:0009733,GO:0009734,GO:0009826,GO:0010252,GO:0010279	cytoplasm|chloroplast|response to auxin|auxin-activated signaling pathway|unidimensional cell growth|auxin homeostasis|indole-3-acetic acid amido synthetase activity	path:brp04075	Plant hormone signal transduction
SAUR	LOC103849715	31.7448	53.3377	10.1518	0.190331	-2.39342	0.000719644	0.0243535	Down	0.926764	0.713435	1.60462	0.250087	0.264736	0.102885	GeneID:103849715	auxin-responsive protein SAUR72	GO:0005737,GO:0007275,GO:0009734,GO:0040008	cytoplasm|multicellular organism development|auxin-activated signaling pathway|regulation of growth	path:brp04075	Plant hormone signal transduction
	LOC103860183	18.9637	35.2234	2.70395	0.0767657	-3.70339	0.000906023	0.0284024	Down	0.427799	0.408771	1.05027	0	0.0713137	0.0726331	GeneID:103860183	auxin-responsive protein SAUR36	GO:0005634,GO:0007275,GO:0009734,GO:0010029,GO:0040008,GO:1900057	nucleus|multicellular organism development|auxin-activated signaling pathway|regulation of seed germination|regulation of growth|positive regulation of leaf senescence	path:brp04075	Plant hormone signal transduction
	LOC103860467	286.982	408.662	165.301	0.404494	-1.30581	0.0372802	0.337873	Down	13.3641	13.5437	4.65491	2.08531	4.6854	5.89855	GeneID:103860467	auxin-responsive protein SAUR50	GO:0009734,GO:0040008	auxin-activated signaling pathway|regulation of growth	path:brp04075	Plant hormone signal transduction
	LOC103834703	26.6807	45.9673	7.39401	0.160853	-2.63618	0.000707734	0.0241212	Down	4.64638	2.22114	6.04927	0.29603	1.30972	0.473192	GeneID:103834703	auxin-responsive protein SAUR50	GO:0009734,GO:0040008	auxin-activated signaling pathway|regulation of growth	path:brp04075	Plant hormone signal transduction
	LOC103859470	124.62	177.342	71.8971	0.405415	-1.30253	0.0013374	0.0373415	Down	1.90304	2.43628	2.57267	1.07484	1.03699	0.682922	GeneID:103859470	auxin-responsive protein SAUR72	GO:0005737,GO:0007275,GO:0009734,GO:0040008	cytoplasm|multicellular organism development|auxin-activated signaling pathway|regulation of growth	path:brp04075	Plant hormone signal transduction
	LOC103870220	62.2783	91.5527	33.0039	0.36049	-1.47197	0.0198272	0.236602	Down	1.82998	1.10744	2.88384	0.842304	0.605093	0.654401	GeneID:103870220	auxin-responsive protein SAUR72	GO:0005737,GO:0007275,GO:0009734,GO:0040008	cytoplasm|multicellular organism development|auxin-activated signaling pathway|regulation of growth	path:brp04075	Plant hormone signal transduction
	LOC103856282	10.6	18.1061	3.09394	0.170878	-2.54896	0.0345295	0.325833	Down	1.37348	0.953692	1.56929	0.397761	0	0.254029	GeneID:103856282	auxin-responsive protein SAUR21-like	GO:0005886,GO:0007275,GO:0009734,GO:0040008	plasma membrane|multicellular organism development|auxin-activated signaling pathway|regulation of growth	path:brp04075	Plant hormone signal transduction
	LOC103834602	22.556	41.0711	4.04084	0.0983863	-3.3454	0.000142271	0.0073113	Down	0.427998	0.261578	0.441429	0.0187882	0.0644142	0.0279409	GeneID:103834602	auxin-induced protein 15A	GO:0009734	auxin-activated signaling pathway	path:brp04075	Plant hormone signal transduction
	LOC103835829	16.0887	26.3573	5.82012	0.220816	-2.17908	0.0221671	0.252514	Down	0.427151	0.949694	0.466027	0.198232	0.0471372	0.16776	GeneID:103835829	auxin-responsive protein SAUR50	GO:0005737,GO:0007275,GO:0009734,GO:0040008	cytoplasm|multicellular organism development|auxin-activated signaling pathway|regulation of growth	path:brp04075	Plant hormone signal transduction
Ethylene pathway
ETR	LOC103833878	1933.2	3195.35	671.056	0.21001	-2.25147	1.55979e-05	0.00135192	Down	33.6148	51.6352	26.4189	5.95421	8.97522	8.25229	GeneID:103833878	ethylene receptor 2	GO:0000155,GO:0004674,GO:0005524,GO:0005783,GO:0005789,GO:0010105,GO:0016021,GO:0038199,GO:0046872,GO:0051740	phosphorelay sensor kinase activity|protein serine/threonine kinase activity|ATP binding|endoplasmic reticulum|endoplasmic reticulum membrane|negative regulation of ethylene-activated signaling pathway|integral component of membrane|ethylene receptor activity|metal ion binding|ethylene binding	path:brp04016,path:brp04075	MAPK signaling pathway - plant|Plant hormone signal transduction
EIN3	LOC103858337	679.186	1027.51	330.863	0.322004	-1.63485	0.00450548	0.0890315	Down	28.0449	23.9371	10.5408	5.57905	7.76142	6.5202	GeneID:103858337	ETHYLENE INSENSITIVE 3-like 1 protein	GO:0003677,GO:0003700,GO:0005634,GO:0009723,GO:0009873,GO:0042742,GO:0043565,GO:0071281	DNA binding|DNA-binding transcription factor activity|nucleus|response to ethylene|ethylene-activated signaling pathway|defense response to bacterium|sequence-specific DNA binding|cellular response to iron ion	path:brp04016,path:brp04075	MAPK signaling pathway - plant|Plant hormone signal transduction
ABA pathway
PYR/PYL	LOC103857100	34.4372	54.3103	14.5642	0.268166	-1.8988	0.0393061	0.347413	Down	3.24126	1.84925	0.678837	0.766454	0.657063	0.0783552	GeneID:103857100	abscisic acid receptor PYL8	GO:0004864,GO:0005634,GO:0005737,GO:0005886,GO:0009737,GO:0009738,GO:0009789,GO:0010427,GO:0038023,GO:0042803,GO:0080163	protein phosphatase inhibitor activity|nucleus|cytoplasm|plasma membrane|response to abscisic acid|abscisic acid-activated signaling pathway|positive regulation of abscisic acid-activated signaling pathway|abscisic acid binding|signaling receptor activity|protein homodimerization activity|regulation of protein serine/threonine phosphatase activity	path:brp04016,path:brp04075	MAPK signaling pathway - plant|Plant hormone signal transduction
	LOC103827766	39.3138	12.1951	66.4325	5.44747	2.44559	0.00204371	0.0510898	Up	0.271054	0.812976	0.340457	1.66436	2.03492	3.9402	GeneID:103827766	abscisic acid receptor PYL11	GO:0004864,GO:0005634,GO:0005737,GO:0005886,GO:0009738,GO:0010427,GO:0038023,GO:0042803,GO:0080163	protein phosphatase inhibitor activity|nucleus|cytoplasm|plasma membrane|abscisic acid-activated signaling pathway|abscisic acid binding|signaling receptor activity|protein homodimerization activity|regulation of protein serine/threonine phosphatase activity	path:brp04016,path:brp04075	MAPK signaling pathway - plant|Plant hormone signal transduction
PP2C	LOC103843946	299.702	407.12	192.285	0.472306	-1.08221	0.0100882	0.153122	Down	4.34139	5.41289	2.70666	1.96663	1.41303	2.45106	GeneID:103843946	protein phosphatase 2C 3	GO:0004722,GO:0005267,GO:0005886,GO:0009788,GO:0009939,GO:0010030,GO:0046872,GO:0048838,GO:1902039	protein serine/threonine phosphatase activity|potassium channel activity|plasma membrane|negative regulation of abscisic acid-activated signaling pathway|positive regulation of gibberellic acid mediated signaling pathway|positive regulation of seed germination|metal ion binding|release of seed from dormancy|negative regulation of seed dormancy process	path:brp04016,path:brp04075	MAPK signaling pathway - plant|Plant hormone signal transduction
	LOC103845336	445.049	237.527	652.571	2.74735	1.45804	2.88919e-06	0.000342554	Up	5.67495	10.094	3.55167	17.1811	19.9951	15.5634	GeneID:103845336	probable protein phosphatase 2C 78	GO:0004722,GO:0005634,GO:0005794,GO:0005829,GO:0009414,GO:0009658,GO:0009737,GO:0009788,GO:0010118,GO:0010150,GO:0033106,GO:0046872	protein serine/threonine phosphatase activity|nucleus|Golgi apparatus|cytosol|response to water deprivation|chloroplast organization|response to abscisic acid|negative regulation of abscisic acid-activated signaling pathway|stomatal movement|leaf senescence|cis-Golgi network membrane|metal ion binding	path:brp04016,path:brp04075	MAPK signaling pathway - plant|Plant hormone signal transduction
SnRK2	LOC103854644	869.645	261.161	1478.13	5.65985	2.50076	0.00632224	0.112066	Up	6.18127	13.0991	5.36578	29.2614	35.1634	79.9066	GeneID:103854644	serine/threonine-protein kinase SRK2F	GO:0004674,GO:0005524,GO:0005634,GO:0005737,GO:0005829,GO:0006468,GO:0006970,GO:0009651,GO:0016301,GO:0035556	protein serine/threonine kinase activity|ATP binding|nucleus|cytoplasm|cytosol|protein phosphorylation|response to osmotic stress|response to salt stress|kinase activity|intracellular signal transduction	path:brp04016,path:brp04075	MAPK signaling pathway - plant|Plant hormone signal transduction
	LOC103864444	90.2364	28.9965	151.476	5.22394	2.38514	2.03013e-05	0.00164381	Up	0.397816	0.559968	0.276232	3.09797	2.41511	1.33964	GeneID:103864444	serine/threonine-protein kinase SRK2J	GO:0004674,GO:0005524,GO:0005634,GO:0005737,GO:0006468,GO:0006970,GO:0035556	protein serine/threonine kinase activity|ATP binding|nucleus|cytoplasm|protein phosphorylation|response to osmotic stress|intracellular signal transduction	path:brp04016,path:brp04075	MAPK signaling pathway - plant|Plant hormone signal transduction
ABF	LOC103865861	170.157	100.536	239.778	2.385	1.25399	0.00902067	0.14217	Up	1.96914	3.58395	4.43811	6.73006	5.22612	9.99725	GeneID:103865861	ABSCISIC ACID-INSENSITIVE 5-like protein 3	GO:0003677,GO:0003700,GO:0005634,GO:0009738,GO:0043565	DNA binding|DNA-binding transcription factor activity|nucleus|abscisic acid-activated signaling pathway|sequence-specific DNA binding	path:brp04075	Plant hormone signal transduction
Cytokinine pathway
AHP	LOC103869828	13.1432	21.8896	4.39692	0.200868	-2.31568	0.0304988	0.302962	Down	0.0924387	0.295378	0.342744	0	0.0777963	0.0474264	GeneID:103869828	histidine-containing phosphotransfer protein 4	GO:0000160,GO:0005634,GO:0005737,GO:0005829,GO:0009736,GO:0009927,GO:0043424	phosphorelay signal transduction system|nucleus|cytoplasm|cytosol|cytokinin-activated signaling pathway|histidine phosphotransfer kinase activity|protein histidine kinase binding	path:brp04075	Plant hormone signal transduction
A-ARR:	LOC103838572	17.0429	28.6251	5.46064	0.190764	-2.39014	0.0108892	0.160523	Down	0.601533	1.24717	0.845582	0.356767	0.0993848	0.100966	GeneID:103838572	two-component response regulator ARR3	GO:0000156,GO:0000160,GO:0005634,GO:0005737,GO:0006355,GO:0007623,GO:0009735,GO:0009736,GO:0010114,GO:0010161	phosphorelay response regulator activity|phosphorelay signal transduction system|nucleus|cytoplasm|regulation of transcription, DNA-templated|circadian rhythm|response to cytokinin|cytokinin-activated signaling pathway|response to red light|red light signaling pathway	path:brp04075	Plant hormone signal transduction
	LOC103866550	100.015	163.645	36.3861	0.222348	-2.16911	1.30738e-06	0.000179564	Down	9.20042	9.4754	10.0993	2.32981	2.04126	2.06424	GeneID:103866550	two-component response regulator ARR8	GO:0000156,GO:0000160,GO:0005634,GO:0006355,GO:0007623,GO:0009736	phosphorelay response regulator activity|phosphorelay signal transduction system|nucleus|regulation of transcription, DNA-templated|circadian rhythm|cytokinin-activated signaling pathway	path:brp04075	Plant hormone signal transduction
Gibberellin pathway
GID1	LOC103830382	47.2222	22.6157	71.8287	3.17605	1.66723	0.00383255	0.0796202	Up	0.33784	0.241306	0.247751	0.939361	0.706493	0.923956	GeneID:103830382	gibberellin receptor GID1B	GO:0005634,GO:0005737,GO:0009739,GO:0009939,GO:0010325,GO:0010331,GO:0010476,GO:0010629,GO:0016787,GO:0048444,GO:0048530,GO:1905516	nucleus|cytoplasm|response to gibberellin|positive regulation of gibberellic acid mediated signaling pathway|raffinose family oligosaccharide biosynthetic process|gibberellin binding|gibberellin mediated signaling pathway|negative regulation of gene expression|hydrolase activity|floral organ morphogenesis|fruit morphogenesis|positive regulation of fertilization	path:brp04075	Plant hormone signal transduction
	LOC103842107	300.159	163.761	436.556	2.66582	1.41458	0.000181026	0.00868455	Up	7.32461	7.03734	1.694	16.8302	10.62	13.667	GeneID:103842107	gibberellin receptor GID1B	GO:0005634,GO:0005737,GO:0009739,GO:0009939,GO:0010325,GO:0010331,GO:0010476,GO:0010629,GO:0016787,GO:0048444,GO:0048530,GO:1905516	nucleus|cytoplasm|response to gibberellin|positive regulation of gibberellic acid mediated signaling pathway|raffinose family oligosaccharide biosynthetic process|gibberellin binding|gibberellin mediated signaling pathway|negative regulation of gene expression|hydrolase activity|floral organ morphogenesis|fruit morphogenesis|positive regulation of fertilization	path:brp04075	Plant hormone signal transduction
TF	LOC103858039	104.307	165.434	43.1806	0.261014	-1.9378	0.000129388	0.00681813	Down	5.48177	5.59297	3.16499	2.31082	0.216935	0.8517	GeneID:103858039	transcription factor PIF4	GO:0003677,GO:0003700,GO:0005634,GO:0009585,GO:0009704,GO:0010017,GO:0010161,GO:0010244,GO:0010600,GO:0010928,GO:0046983	DNA binding|DNA-binding transcription factor activity|nucleus|red, far-red light phototransduction|de-etiolation|red or far-red light signaling pathway|red light signaling pathway|response to low fluence blue light stimulus by blue low-fluence system|regulation of auxin biosynthetic process|regulation of auxin mediated signaling pathway|protein dimerization activity	path:brp04075	Plant hormone signal transduction
BR pathway
BSK	LOC103827726	247.734	394.53	100.937	0.255842	-1.96667	1.93486e-08	5.53737e-06	Down	9.17162	8.98948	12.7329	2.21992	2.51941	2.64219	GeneID:103827726	serine/threonine-protein kinase BSK2	GO:0004674,GO:0005524,GO:0005886,GO:0009742	protein serine/threonine kinase activity|ATP binding|plasma membrane|brassinosteroid mediated signaling pathway	path:brp04075	Plant hormone signal transduction
BZR1/2	LOC103842649	36.0914	58.1608	14.022	0.24109	-2.05235	0.00424906	0.0855948	Down	1.33903	2.93456	1.40418	0.535932	0.243741	0.537678	GeneID:103842649	protein BRASSINAZOLE-RESISTANT 2	GO:0003677,GO:0003700,GO:0005634,GO:0005737,GO:0006351,GO:0009742,GO:0071367,GO:1904961	DNA binding|DNA-binding transcription factor activity|nucleus|cytoplasm|transcription, DNA-templated|brassinosteroid mediated signaling pathway|cellular response to brassinosteroid stimulus|quiescent center organization	path:brp04075	Plant hormone signal transduction
CYCD3	LOC103841511	138.432	219.72	57.1446	0.260079	-1.94298	1.33427e-06	0.000182285	Down	6.70228	8.50474	5.33174	1.65217	1.65122	1.84366	GeneID:103841511	cyclin-D3-1	GO:0000079,GO:0000082,GO:0000278,GO:0000307,GO:0005634,GO:0005737,GO:0006468,GO:0007088,GO:0008284,GO:0009735,GO:0009744,GO:0010444,GO:0016538,GO:0019901,GO:0045787,GO:0048316,GO:0051301	regulation of cyclin-dependent protein serine/threonine kinase activity|G1/S transition of mitotic cell cycle|mitotic cell cycle|cyclin-dependent protein kinase holoenzyme complex|nucleus|cytoplasm|protein phosphorylation|regulation of mitotic nuclear division|positive regulation of cell proliferation|response to cytokinin|response to sucrose|guard mother cell differentiation|cyclin-dependent pro…	path:brp04075	Plant hormone signal transduction
	LOC103834430	256.974	443.655	70.2935	0.158442	-2.65798	3.35846e-13	3.71648e-10	Down	17.5346	10.3042	14.2312	2.2632	2.0915	2.09011	GeneID:103834430	cyclin-D3-1	GO:0000079,GO:0000082,GO:0000278,GO:0000307,GO:0005634,GO:0005737,GO:0006468,GO:0007088,GO:0008284,GO:0009735,GO:0009744,GO:0010444,GO:0016538,GO:0019901,GO:0045787,GO:0048316,GO:0051301	regulation of cyclin-dependent protein serine/threonine kinase activity|G1/S transition of mitotic cell cycle|mitotic cell cycle|cyclin-dependent protein kinase holoenzyme complex|nucleus|cytoplasm|protein phosphorylation|regulation of mitotic nuclear division|positive regulation of cell proliferation|response to cytokinin|response to sucrose|guard mother cell differentiation|cyclin-dependent pro…	path:brp04075	Plant hormone signal transduction
JA pathway
COI1	LOC103865754	113.766	54.9338	172.599	3.14194	1.65166	8.91677e-05	0.00510277	Up	1.23018	0.785344	0.720219	3.07939	2.2912	3.35022	GeneID:103865754	coronatine-insensitive protein 1	GO:0006952,GO:0009611,GO:0009625,GO:0009641,GO:0009753,GO:0009861,GO:0009867,GO:0009901,GO:0009909,GO:0010118,GO:0010218,GO:0016567,GO:0019005,GO:0031146,GO:0031348,GO:0042742,GO:0048364,GO:0048443,GO:0050832	defense response|response to wounding|response to insect|shade avoidance|response to jasmonic acid|jasmonic acid and ethylene-dependent systemic resistance|jasmonic acid mediated signaling pathway|anther dehiscence|regulation of flower development|stomatal movement|response to far red light|protein ubiquitination|SCF ubiquitin ligase complex|SCF-dependent proteasomal ubiquitin-dependent protein c…	path:brp04075	Plant hormone signal transduction
JAZ	LOC103852925	1689.76	2288.29	1091.24	0.476882	-1.06829	0.000614098	0.0217363	Down	122.774	137.436	79.8475	48.838	53.72	53.8472	GeneID:103852925	protein TIFY 10B	GO:0005634,GO:0006952,GO:0009611,GO:0009753,GO:0031347,GO:2000022	nucleus|defense response|response to wounding|response to jasmonic acid|regulation of defense response|regulation of jasmonic acid mediated signaling pathway	path:brp04075	Plant hormone signal transduction
	LOC103872642	21.3122	10.3583	32.2661	3.11499	1.63923	0.0441839	0.372005	Up	0.205115	0.139848	0.372189	0.738825	0.469687	0.56444	GeneID:103872642	protein TIFY 11A	GO:0005634,GO:0006952,GO:0009611,GO:0009753,GO:0031347,GO:2000022	nucleus|defense response|response to wounding|response to jasmonic acid|regulation of defense response|regulation of jasmonic acid mediated signaling pathway	path:brp04075	Plant hormone signal transduction
SA pathway
NPR1	LOC103838218	100.637	65.6753	135.599	2.06468	1.04592	0.0143895	0.192451	Up	1.07641	0.537734	0.664755	1.04326	1.74492	1.6798	GeneID:103838218	regulatory protein NPR1	GO:0001666,GO:0005634,GO:0005737,GO:0009408,GO:0009611,GO:0009617,GO:0009625,GO:0009626,GO:0009627,GO:0009682,GO:0009862,GO:0010112,GO:0016567,GO:0031348,GO:0042742,GO:0045893,GO:0050832,GO:2000022,GO:2000031	response to hypoxia|nucleus|cytoplasm|response to heat|response to wounding|response to bacterium|response to insect|plant-type hypersensitive response|systemic acquired resistance|induced systemic resistance|systemic acquired resistance, salicylic acid mediated signaling pathway|regulation of systemic acquired resistance|protein ubiquitination|negative regulation of defense response|defense resp…	path:brp04075	Plant hormone signal transduction
TGA	LOC103837568	148.518	211.912	85.1237	0.401694	-1.31583	0.000656805	0.022856	Down	2.05855	2.96619	2.36155	0.999721	1.07508	0.881	GeneID:103837568	transcription factor TGA1	GO:0003700,GO:0005634,GO:0006351,GO:0042742,GO:0043565,GO:0044212	DNA-binding transcription factor activity|nucleus|transcription, DNA-templated|defense response to bacterium|sequence-specific DNA binding|transcription regulatory region DNA binding	path:brp04075	Plant hormone signal transduction

## Sheet: Hormone-T4
Supplementary Table S14: The DEGs enrichment in plant hormone signal transduction pathway at S2 stage in Tianyou-4.
Auxin pathway	gene_id	BaseMean	BaseMean_control_L7_S1	BaseMean_case_L7_S2	FoldChange	log2FoldChange	pValue	qValue	Regulation	Expression_L7_S1_1	Expression_L7_S1_2	Expression_L7_S1_3	Expression_L7_S2_1	Expression_L7_S2_2	Expression_L7_S2_3	gene_Dbxref	description	GO_id	GO_term	pathway	pathway_description
AUX1	LOC103830556	455.711	632.412	279.009	0.441183	-1.18055	0.000505754	0.00799847	Down	19.5543	27.4595	16.7906	10.8663	10.6743	7.05348	GeneID:103830556	auxin transporter-like protein 3	GO:0003333,GO:0005886,GO:0009733,GO:0009734,GO:0009926,GO:0010311,GO:0010328,GO:0015171,GO:0015293,GO:0016021,GO:0048829	amino acid transmembrane transport|plasma membrane|response to auxin|auxin-activated signaling pathway|auxin polar transport|lateral root formation|auxin influx transmembrane transporter activity|amino acid transmembrane transporter activity|symporter activity|integral component of membrane|root cap development	path:brp04075	Plant hormone signal transduction
Aux/IAA	LOC103843662	203.476	273.571	133.381	0.487556	-1.03636	0.00555475	0.0509475	Down	8.74942	6.61491	10.8484	3.92696	2.66082	7.03312	GeneID:103843662	auxin-responsive protein IAA17	GO:0003700,GO:0005634,GO:0009733,GO:0009734,GO:0042802,GO:1900057	DNA-binding transcription factor activity|nucleus|response to auxin|auxin-activated signaling pathway|identical protein binding|positive regulation of leaf senescence	path:brp04075	Plant hormone signal transduction
	LOC103839230	635.869	883.65	388.089	0.439188	-1.18709	5.4838e-08	3.14548e-06	Down	49.1036	56.4288	55.7009	19.5277	22.6663	29.0751	GeneID:103839230	auxin-responsive protein IAA4	GO:0003677,GO:0003700,GO:0005634,GO:0009733,GO:0009734,GO:0043565,GO:0044212	DNA binding|DNA-binding transcription factor activity|nucleus|response to auxin|auxin-activated signaling pathway|sequence-specific DNA binding|transcription regulatory region DNA binding	path:brp04075	Plant hormone signal transduction
	LOC103842038	30.8573	45.0637	16.6508	0.369496	-1.43637	0.0102733	0.0800991	Down	2.0704	3.4859	2.00235	0.277056	1.14674	1.23286	GeneID:103842038	auxin-responsive protein IAA30	GO:0003700,GO:0005634,GO:0009630,GO:0009733,GO:0009734,GO:0010262,GO:0048364	DNA-binding transcription factor activity|nucleus|gravitropism|response to auxin|auxin-activated signaling pathway|somatic embryogenesis|root development	path:brp04075	Plant hormone signal transduction
	LOC103844276	241.41	144.44	338.38	2.3427	1.22817	2.67884e-06	9.41508e-05	Up	5.45048	4.42247	6.24823	11.9062	10.8576	14.7543	GeneID:103844276	auxin-responsive protein IAA3	GO:0003700,GO:0005634,GO:0009733,GO:0009734,GO:0044212	DNA-binding transcription factor activity|nucleus|response to auxin|auxin-activated signaling pathway|transcription regulatory region DNA binding	path:brp04075	Plant hormone signal transduction
	LOC103832490	16.6157	7.21133	26.0201	3.60823	1.85129	0.015327	0.107111	Up	0.0200855	0.202607	0.0597556	0.354696	0.445623	0.68361	GeneID:103832490	auxin-responsive protein IAA15	GO:0003700,GO:0005634,GO:0006355,GO:0009733,GO:0009734	DNA-binding transcription factor activity|nucleus|regulation of transcription, DNA-templated|response to auxin|auxin-activated signaling pathway	path:brp04075	Plant hormone signal transduction
GH3	LOC103861684	73.6786	46.8345	100.523	2.14634	1.10188	0.00370156	0.0375284	Up	0.654959	0.920089	1.25096	2.59382	2.29466	1.57539	GeneID:103861684	indole-3-acetic acid-amido synthetase GH3.5	GO:0009733,GO:0010120,GO:0010252,GO:0010279,GO:1901183	response to auxin|camalexin biosynthetic process|auxin homeostasis|indole-3-acetic acid amido synthetase activity|positive regulation of camalexin biosynthetic process	path:brp04075	Plant hormone signal transduction
	LOC103829030	71.6219	46.3088	96.935	2.09323	1.06573	0.00553431	0.0508276	Up	0.329232	0.322435	0.291573	0.581812	0.8248	0.544141	GeneID:103829030	indole-3-acetic acid-amido synthetase GH3.17	GO:0005634,GO:0005737,GO:0009733,GO:0010252,GO:0010279	nucleus|cytoplasm|response to auxin|auxin homeostasis|indole-3-acetic acid amido synthetase activity	path:brp04075	Plant hormone signal transduction
	LOC103828413	42.4046	18.7074	66.1017	3.53345	1.82108	0.000211572	0.00389481	Up	0.126228	0.161697	0.124783	0.531259	0.534589	0.473551	GeneID:103828413	indole-3-acetic acid-amido synthetase GH3.15	GO:0005634,GO:0005737,GO:0009733,GO:0010252,GO:0010279	nucleus|cytoplasm|response to auxin|auxin homeostasis|indole-3-acetic acid amido synthetase activity	path:brp04075	Plant hormone signal transduction
	LOC103851955	633.976	1111.32	156.632	0.140942	-2.82682	7.35266e-34	9.52169e-31	Down	8.26043	8.04183	9.56149	1.06837	1.07686	1.55348	GeneID:103851955	indole-3-acetic acid-amido synthetase GH3.6	GO:0005737,GO:0009507,GO:0009733,GO:0009734,GO:0009826,GO:0010252,GO:0010279	cytoplasm|chloroplast|response to auxin|auxin-activated signaling pathway|unidimensional cell growth|auxin homeostasis|indole-3-acetic acid amido synthetase activity	path:brp04075	Plant hormone signal transduction
	LOC103871836	82.1769	128.545	35.8091	0.278573	-1.84387	0.0110846	0.0846256	Down	3.05231	1.79409	0.943852	0.654488	0.349302	0.557549	GeneID:103871836	4-substituted benzoates-glutamate ligase GH3.12	GO:0006952,GO:0009626,GO:0009816,GO:0009863,GO:0010112,GO:0016046,GO:0018874,GO:0034052,GO:0042742,GO:0044419,GO:0052625,GO:0052626,GO:0052627,GO:0052628,GO:0071456	defense response|plant-type hypersensitive response|defense response to bacterium, incompatible interaction|salicylic acid mediated signaling pathway|regulation of systemic acquired resistance|detection of fungus|benzoate metabolic process|positive regulation of plant-type hypersensitive response|defense response to bacterium|interspecies interaction between organisms|4-aminobenzoate amino acid s…	path:brp04075	Plant hormone signal transduction
	LOC103857039	180.917	296.287	65.5477	0.221231	-2.17638	0.000255677	0.00452372	Down	1.7385	2.43095	3.7304	0.558336	0.400567	0.841412	GeneID:103857039	indole-3-acetic acid-amido synthetase GH3.6	GO:0005737,GO:0009507,GO:0009733,GO:0009734,GO:0009826,GO:0010252,GO:0010279	cytoplasm|chloroplast|response to auxin|auxin-activated signaling pathway|unidimensional cell growth|auxin homeostasis|indole-3-acetic acid amido synthetase activity	path:brp04075	Plant hormone signal transduction
	LOC103871448	273.125	166.251	379.999	2.2857	1.19264	1.98843e-05	0.000533044	Up	3.81185	2.04535	1.42273	6.20765	5.86939	5.42752	GeneID:103871448	4-substituted benzoates-glutamate ligase GH3.12	GO:0006952,GO:0009626,GO:0009816,GO:0009863,GO:0010112,GO:0016046,GO:0018874,GO:0034052,GO:0042742,GO:0044419,GO:0052625,GO:0052626,GO:0052627,GO:0052628,GO:0071456	defense response|plant-type hypersensitive response|defense response to bacterium, incompatible interaction|salicylic acid mediated signaling pathway|regulation of systemic acquired resistance|detection of fungus|benzoate metabolic process|positive regulation of plant-type hypersensitive response|defense response to bacterium|interspecies interaction between organisms|4-aminobenzoate amino acid s…	path:brp04075	Plant hormone signal transduction
SAUR	LOC103849715	43.8229	74.9557	12.6901	0.169301	-2.56234	3.85679e-07	1.74073e-05	Down	1.40258	1.64299	1.50716	0.290187	0.261704	0.229177	GeneID:103849715	auxin-responsive protein SAUR72	GO:0005737,GO:0007275,GO:0009734,GO:0040008	cytoplasm|multicellular organism development|auxin-activated signaling pathway|regulation of growth	path:brp04075	Plant hormone signal transduction
	LOC103860183	29.3702	47.4115	11.329	0.23895	-2.06522	0.000445189	0.00719612	Down	0.77898	0.698638	1.00409	0.161615	0.247632	0.178743	GeneID:103860183	auxin-responsive protein SAUR36	GO:0005634,GO:0007275,GO:0009734,GO:0010029,GO:0040008,GO:1900057	nucleus|multicellular organism development|auxin-activated signaling pathway|regulation of seed germination|regulation of growth|positive regulation of leaf senescence	path:brp04075	Plant hormone signal transduction
	LOC103866295	92.1379	54.4154	129.86	2.38646	1.25487	0.000376486	0.00623219	Up	4.32547	3.27715	2.38089	7.13862	7.532	9.17327	GeneID:103866295	auxin-responsive protein SAUR32	GO:0005634,GO:0005737,GO:0007275,GO:0009734,GO:0040008,GO:1900140	nucleus|cytoplasm|multicellular organism development|auxin-activated signaling pathway|regulation of growth|regulation of seedling development	path:brp04075	Plant hormone signal transduction
	LOC103844834	1147.14	1866.9	427.376	0.228923	-2.12707	3.00234e-05	0.00075894	Down	69.5515	139.177	138.614	29.9472	28.6525	23.7953	GeneID:103844834	auxin-responsive protein SAUR32	GO:0005634,GO:0005737,GO:0007275,GO:0009734,GO:0040008,GO:1900140	nucleus|cytoplasm|multicellular organism development|auxin-activated signaling pathway|regulation of growth|regulation of seedling development	path:brp04075	Plant hormone signal transduction
	LOC103842847	12.037	0.324525	23.7494	73.1821	6.19342	0.0140448	0.100401	Up	0.0518757	0	0	0.597166	0.483648	2.84597	GeneID:103842847	auxin-responsive protein SAUR41-like	GO:0005737,GO:0009734,GO:0009958,GO:0040008,GO:0060918,GO:0090057	cytoplasm|auxin-activated signaling pathway|positive gravitropism|regulation of growth|auxin transport|root radial pattern formation	path:brp04075	Plant hormone signal transduction
	LOC103870220	99.3763	142.195	56.5573	0.397743	-1.33009	0.000112254	0.00228237	Down	2.86632	3.85423	2.4758	0.946267	1.78633	0.941391	GeneID:103870220	auxin-responsive protein SAUR72	GO:0005737,GO:0007275,GO:0009734,GO:0040008	cytoplasm|multicellular organism development|auxin-activated signaling pathway|regulation of growth	path:brp04075	Plant hormone signal transduction
	LOC103835829	17.9831	26.6214	9.34485	0.351028	-1.51034	0.0370496	0.198041	Down	0.599068	0.578375	0.550749	0.0959036	0.163658	0.405754	GeneID:103835829	auxin-responsive protein SAUR50	GO:0005737,GO:0007275,GO:0009734,GO:0040008	cytoplasm|multicellular organism development|auxin-activated signaling pathway|regulation of growth	path:brp04075	Plant hormone signal transduction
Ethylene pathway
ETR	LOC103833878	1732.75	2479.72	985.776	0.397535	-1.33085	0.000713406	0.0104984	Down	27.5908	31.7515	26.2626	6.37906	6.15949	21.627	GeneID:103833878	ethylene receptor 2	GO:0000155,GO:0004674,GO:0005524,GO:0005783,GO:0005789,GO:0010105,GO:0016021,GO:0038199,GO:0046872,GO:0051740	phosphorelay sensor kinase activity|protein serine/threonine kinase activity|ATP binding|endoplasmic reticulum|endoplasmic reticulum membrane|negative regulation of ethylene-activated signaling pathway|integral component of membrane|ethylene receptor activity|metal ion binding|ethylene binding	path:brp04016,path:brp04075	MAPK signaling pathway - plant|Plant hormone signal transduction
ABA pathway
PYR/PYL	LOC103844644	759.01	398.236	1119.78	2.81186	1.49152	6.96456e-09	4.90297e-07	Up	25.0681	18.1578	11.0852	55.367	54.9687	40.97	GeneID:103844644	abscisic acid receptor PYL9	GO:0004864,GO:0005634,GO:0005737,GO:0005886,GO:0009738,GO:0010427,GO:0038023,GO:0042803,GO:0080163	protein phosphatase inhibitor activity|nucleus|cytoplasm|plasma membrane|abscisic acid-activated signaling pathway|abscisic acid binding|signaling receptor activity|protein homodimerization activity|regulation of protein serine/threonine phosphatase activity	path:brp04016,path:brp04075	MAPK signaling pathway - plant|Plant hormone signal transduction			40.97	55.0737	73.0881
	LOC103827766	89.9977	13.1376	166.858	12.7008	3.66685	6.84675e-05	0.00152165	Up	0.599016	0.412638	0.48338	8.58811	8.11868	2.60599	GeneID:103827766	abscisic acid receptor PYL11	GO:0004864,GO:0005634,GO:0005737,GO:0005886,GO:0009738,GO:0010427,GO:0038023,GO:0042803,GO:0080163	protein phosphatase inhibitor activity|nucleus|cytoplasm|plasma membrane|abscisic acid-activated signaling pathway|abscisic acid binding|signaling receptor activity|protein homodimerization activity|regulation of protein serine/threonine phosphatase activity	path:brp04016,path:brp04075	MAPK signaling pathway - plant|Plant hormone signal transduction			2.60599	25.4515	15.2407
	LOC103858828	421.297	187.33	655.264	3.49792	1.8065	3.04154e-14	6.36079e-12	Up	16.0363	8.04659	7.39678	37.8555	35.7438	41.5834	GeneID:103858828	abscisic acid receptor PYL7	GO:0004864,GO:0005634,GO:0005737,GO:0005886,GO:0009738,GO:0010427,GO:0038023,GO:0042803,GO:0080163	protein phosphatase inhibitor activity|nucleus|cytoplasm|plasma membrane|abscisic acid-activated signaling pathway|abscisic acid binding|signaling receptor activity|protein homodimerization activity|regulation of protein serine/threonine phosphatase activity	path:brp04016,path:brp04075	MAPK signaling pathway - plant|Plant hormone signal transduction			41.5834	126.566	180.084
PP2C	LOC103834849	273.534	161.765	385.303	2.38187	1.25209	9.12728e-07	3.72053e-05	Up	4.1731	3.07624	2.77094	8.38963	7.16956	9.54048	GeneID:103834849	protein phosphatase 2C 56	GO:0004721,GO:0004722,GO:0005634,GO:0005737,GO:0005886,GO:0006470,GO:0009408,GO:0009409,GO:0009737,GO:0009738,GO:0009787,GO:0009788,GO:0010119,GO:0016791,GO:0019900,GO:0019901,GO:0046872	phosphoprotein phosphatase activity|protein serine/threonine phosphatase activity|nucleus|cytoplasm|plasma membrane|protein dephosphorylation|response to heat|response to cold|response to abscisic acid|abscisic acid-activated signaling pathway|regulation of abscisic acid-activated signaling pathway|negative regulation of abscisic acid-activated signaling pathway|regulation of stomatal movement|ph…	path:brp04016,path:brp04075	MAPK signaling pathway - plant|Plant hormone signal transduction			9.54048	16.3448	17.519
	LOC103845336	158.428	76.4463	240.409	3.14481	1.65297	3.05066e-08	1.83749e-06	Up	2.33736	2.11184	1.63774	7.35977	6.91484	5.27893	GeneID:103845336	probable protein phosphatase 2C 78	GO:0004722,GO:0005634,GO:0005794,GO:0005829,GO:0009414,GO:0009658,GO:0009737,GO:0009788,GO:0010118,GO:0010150,GO:0033106,GO:0046872	protein serine/threonine phosphatase activity|nucleus|Golgi apparatus|cytosol|response to water deprivation|chloroplast organization|response to abscisic acid|negative regulation of abscisic acid-activated signaling pathway|stomatal movement|leaf senescence|cis-Golgi network membrane|metal ion binding	path:brp04016,path:brp04075	MAPK signaling pathway - plant|Plant hormone signal transduction			5.27893	6.30927	24.3471
SnRK2	LOC103843292	14.9461	6.56216	23.33	3.55523	1.82994	0.0227364	0.141687	Up	0.0300471	0.361153	0.0298759	0.217933	0.548729	0.682122	GeneID:103843292	serine/threonine-protein kinase SRK2E	GO:0004672,GO:0004674,GO:0005524,GO:0005634,GO:0005737,GO:0005829,GO:0005985,GO:0006468,GO:0006636,GO:0006970,GO:0009414,GO:0009651,GO:0009737,GO:0009738,GO:0009789,GO:0009931,GO:0010118,GO:0010119,GO:0010359,GO:0016301,GO:0019432,GO:0019903,GO:0035556,GO:0042742,GO:0042802,GO:0046777,GO:0048366,GO:1902456,GO:2000377	protein kinase activity|protein serine/threonine kinase activity|ATP binding|nucleus|cytoplasm|cytosol|sucrose metabolic process|protein phosphorylation|unsaturated fatty acid biosynthetic process|response to osmotic stress|response to water deprivation|response to salt stress|response to abscisic acid|abscisic acid-activated signaling pathway|positive regulation of abscisic acid-activated signal…	path:brp04016,path:brp04075	MAPK signaling pathway - plant|Plant hormone signal transduction			0.682122	0.218023	0.0620351
	LOC103854644	672.67	127.228	1218.11	9.57423	3.25916	3.69133e-43	1.77553e-39	Up	4.44619	4.93767	2.66979	39.536	40.1942	39.2881	GeneID:103854644	serine/threonine-protein kinase SRK2F	GO:0004674,GO:0005524,GO:0005634,GO:0005737,GO:0005829,GO:0006468,GO:0006970,GO:0009651,GO:0016301,GO:0035556	protein serine/threonine kinase activity|ATP binding|nucleus|cytoplasm|cytosol|protein phosphorylation|response to osmotic stress|response to salt stress|kinase activity|intracellular signal transduction	path:brp04016,path:brp04075	MAPK signaling pathway - plant|Plant hormone signal transduction			39.2881	73.1113	56.4947
	LOC103873775	341.77	156.478	527.061	3.36826	1.75201	0.00659736	0.057757	Up	5.50335	4.09435	4.89542	20.8567	21.938	7.142	GeneID:103873775	serine/threonine-protein kinase SRK2H	GO:0003729,GO:0004674,GO:0005524,GO:0005634,GO:0005737,GO:0006468,GO:0006970,GO:0009651,GO:0016301,GO:0035556	mRNA binding|protein serine/threonine kinase activity|ATP binding|nucleus|cytoplasm|protein phosphorylation|response to osmotic stress|response to salt stress|kinase activity|intracellular signal transduction	path:brp04016,path:brp04075	MAPK signaling pathway - plant|Plant hormone signal transduction			7.142	6.05189	6.95675
	LOC103864444	70.5582	24.6145	116.502	4.73306	2.24277	3.44633e-08	2.05377e-06	Up	0.369163	0.446323	0.256061	1.49244	1.66782	2.13697	GeneID:103864444	serine/threonine-protein kinase SRK2J	GO:0004674,GO:0005524,GO:0005634,GO:0005737,GO:0006468,GO:0006970,GO:0035556	protein serine/threonine kinase activity|ATP binding|nucleus|cytoplasm|protein phosphorylation|response to osmotic stress|intracellular signal transduction	path:brp04016,path:brp04075	MAPK signaling pathway - plant|Plant hormone signal transduction			2.13697	3.06388	1.62436
ABF	LOC103867300	151.014	75.3496	226.678	3.00835	1.58897	1.33974e-07	6.88688e-06	Up	0.95589	1.11216	1.19456	4.24071	3.75425	2.69379	GeneID:103867300	protein ABSCISIC ACID-INSENSITIVE 5	GO:0003677,GO:0003700,GO:0005634,GO:0006355,GO:0009414,GO:0009651,GO:0009737,GO:0009738,GO:0009739,GO:0009845,GO:0010182,GO:0010187,GO:0010200,GO:0045893,GO:0048316	DNA binding|DNA-binding transcription factor activity|nucleus|regulation of transcription, DNA-templated|response to water deprivation|response to salt stress|response to abscisic acid|abscisic acid-activated signaling pathway|response to gibberellin|seed germination|sugar mediated signaling pathway|negative regulation of seed germination|response to chitin|positive regulation of transcription, D…	path:brp04075	Plant hormone signal transduction			2.69379	2.83368	3.26013
Cytokinine pathway
AHP	LOC103875080	115.561	166.834	64.288	0.385341	-1.37579	0.017769	0.119442	Down	16.8456	6.58879	9.41416	3.44078	5.45257	3.93086	GeneID:103875080	histidine-containing phosphotransfer protein 2	GO:0000160,GO:0005634,GO:0005737,GO:0005829,GO:0009557,GO:0009560,GO:0009736,GO:0009927,GO:0043424	phosphorelay signal transduction system|nucleus|cytoplasm|cytosol|antipodal cell differentiation|embryo sac egg cell differentiation|cytokinin-activated signaling pathway|histidine phosphotransfer kinase activity|protein histidine kinase binding	path:brp04075	Plant hormone signal transduction
	LOC103830419	148.544	83.5818	213.506	2.55446	1.35302	0.000237368	0.00428306	Up	1.00571	1.24884	2.68467	4.60606	4.8914	3.15124	GeneID:103830419	pseudo histidine-containing phosphotransfer protein 6	GO:0000160,GO:0005634,GO:0005737,GO:0005829,GO:0009735,GO:0009736,GO:0009927,GO:0010089,GO:0043424	phosphorelay signal transduction system|nucleus|cytoplasm|cytosol|response to cytokinin|cytokinin-activated signaling pathway|histidine phosphotransfer kinase activity|xylem development|protein histidine kinase binding	path:brp04075	Plant hormone signal transduction
A-ARR	LOC103868095	820.926	1209.26	432.589	0.357729	-1.48306	5.18014e-08	3.00198e-06	Down	65.4711	54.5521	51.9646	14.8935	15.5169	33.0765	GeneID:103868095	two-component response regulator ARR4	GO:0000156,GO:0004674,GO:0005634,GO:0005737,GO:0006355,GO:0007623,GO:0009735,GO:0009736,GO:0009793,GO:0010017,GO:0010114,GO:0046777	phosphorelay response regulator activity|protein serine/threonine kinase activity|nucleus|cytoplasm|regulation of transcription, DNA-templated|circadian rhythm|response to cytokinin|cytokinin-activated signaling pathway|embryo development ending in seed dormancy|red or far-red light signaling pathway|response to red light|protein autophosphorylation	path:brp04075	Plant hormone signal transduction
	LOC103847729	1086.81	1525.73	647.882	0.424636	-1.2357	1.18894e-05	0.000340115	Down	101.277	83.6736	60.562	35.6316	33.4197	36.8745	GeneID:103847729	two-component response regulator ARR4-like	GO:0000156,GO:0004674,GO:0005634,GO:0005737,GO:0006355,GO:0007623,GO:0009735,GO:0009736,GO:0009793,GO:0010017,GO:0010114,GO:0046777	phosphorelay response regulator activity|protein serine/threonine kinase activity|nucleus|cytoplasm|regulation of transcription, DNA-templated|circadian rhythm|response to cytokinin|cytokinin-activated signaling pathway|embryo development ending in seed dormancy|red or far-red light signaling pathway|response to red light|protein autophosphorylation	path:brp04075	Plant hormone signal transduction
	LOC103830681	97.3272	141.582	53.0719	0.374848	-1.41562	0.00882671	0.0716133	Down	6.48482	14.2117	7.28158	3.52633	4.00483	2.58014	GeneID:103830681	two-component response regulator ARR15	GO:0000156,GO:0005634,GO:0005737,GO:0006355,GO:0009735,GO:0009736	phosphorelay response regulator activity|nucleus|cytoplasm|regulation of transcription, DNA-templated|response to cytokinin|cytokinin-activated signaling pathway	path:brp04075	Plant hormone signal transduction
	LOC103871817	516.672	691.81	341.534	0.493681	-1.01835	0.00702777	0.0605799	Down	31.2303	29.763	19.0538	10.2478	9.75807	20.2717	GeneID:103871817	two-component response regulator ARR4	GO:0000156,GO:0004674,GO:0005634,GO:0005737,GO:0006355,GO:0007623,GO:0009735,GO:0009736,GO:0009793,GO:0010017,GO:0010114,GO:0046777	phosphorelay response regulator activity|protein serine/threonine kinase activity|nucleus|cytoplasm|regulation of transcription, DNA-templated|circadian rhythm|response to cytokinin|cytokinin-activated signaling pathway|embryo development ending in seed dormancy|red or far-red light signaling pathway|response to red light|protein autophosphorylation	path:brp04075	Plant hormone signal transduction
	LOC103873174	105.409	145.008	65.8096	0.453835	-1.13976	0.0103334	0.0803706	Down	6.13377	4.29747	6.17312	1.38172	1.41739	4.6661	GeneID:103873174	two-component response regulator ARR5	GO:0000156,GO:0005634,GO:0005737,GO:0006355,GO:0007623,GO:0009735,GO:0009736,GO:0010114	phosphorelay response regulator activity|nucleus|cytoplasm|regulation of transcription, DNA-templated|circadian rhythm|response to cytokinin|cytokinin-activated signaling pathway|response to red light	path:brp04075	Plant hormone signal transduction
Gibberellin pathway
GID1	LOC103842107	180.775	82.4031	279.146	3.38757	1.76025	9.78257e-10	8.46733e-08	Up	2.48357	3.40012	2.04094	8.6813	10.7135	8.04981	GeneID:103842107	gibberellin receptor GID1B	GO:0005634,GO:0005737,GO:0009739,GO:0009939,GO:0010325,GO:0010331,GO:0010476,GO:0010629,GO:0016787,GO:0048444,GO:0048530,GO:1905516	nucleus|cytoplasm|response to gibberellin|positive regulation of gibberellic acid mediated signaling pathway|raffinose family oligosaccharide biosynthetic process|gibberellin binding|gibberellin mediated signaling pathway|negative regulation of gene expression|hydrolase activity|floral organ morphogenesis|fruit morphogenesis|positive regulation of fertilization	path:brp04075	Plant hormone signal transduction				11.9878	12.061
DELLA	LOC103852324	394.541	540.419	248.663	0.46013	-1.11989	1.88229e-06	6.97212e-05	Down	12.5475	14.7903	16.4856	7.02344	5.64805	8.17547	GeneID:103852324	DELLA protein RGL1	GO:0003700,GO:0003712,GO:0005634,GO:0009723,GO:0009737,GO:0009739,GO:0009740,GO:0009863,GO:0009867,GO:0009908,GO:0009938,GO:0010187,GO:0030154,GO:0042538,GO:0043565,GO:2000033,GO:2000377	DNA-binding transcription factor activity|transcription coregulator activity|nucleus|response to ethylene|response to abscisic acid|response to gibberellin|gibberellic acid mediated signaling pathway|salicylic acid mediated signaling pathway|jasmonic acid mediated signaling pathway|flower development|negative regulation of gibberellic acid mediated signaling pathway|negative regulation of seed ge…	path:brp04075	Plant hormone signal transduction				5.6795	5.9659
TF	LOC103858039	91.484	145.931	37.0373	0.253801	-1.97823	5.25946e-08	3.03229e-06	Down	4.26349	3.42083	3.98472	0.910651	1.12308	0.853694	GeneID:103858039	transcription factor PIF4	GO:0003677,GO:0003700,GO:0005634,GO:0009585,GO:0009704,GO:0010017,GO:0010161,GO:0010244,GO:0010600,GO:0010928,GO:0046983	DNA binding|DNA-binding transcription factor activity|nucleus|red, far-red light phototransduction|de-etiolation|red or far-red light signaling pathway|red light signaling pathway|response to low fluence blue light stimulus by blue low-fluence system|regulation of auxin biosynthetic process|regulation of auxin mediated signaling pathway|protein dimerization activity	path:brp04075	Plant hormone signal transduction				0.965482	0.438133
BR pathway
BSK	LOC103827726	319.398	432.122	206.674	0.478277	-1.06408	1.35e-05	0.00038101	Down	11.2008	10.5878	11.2438	5.48536	5.41537	5.53191	GeneID:103827726	serine/threonine-protein kinase BSK2	GO:0004674,GO:0005524,GO:0005886,GO:0009742	protein serine/threonine kinase activity|ATP binding|plasma membrane|brassinosteroid mediated signaling pathway	path:brp04075	Plant hormone signal transduction
BKI1	LOC103848567	7.48916	0.658472	14.3198	21.7471	4.44275	0.00165176	0.0203887	Up	0.0154862	0	0.0152336	0.20817	0.319292	0.163114	GeneID:103848567	BRI1 kinase inhibitor 1	GO:0004860,GO:0005829,GO:0005886,GO:0006629,GO:0009742,GO:0010423,GO:0046982	protein kinase inhibitor activity|cytosol|plasma membrane|lipid metabolic process|brassinosteroid mediated signaling pathway|negative regulation of brassinosteroid biosynthetic process|protein heterodimerization activity	path:brp04075	Plant hormone signal transduction
TCH4	LOC103863560	5.93132	10.5411	1.32151	0.125367	-2.99577	0.035347	0.191661	Down	0.0966246	0.544595	0.254446	0	0.0998295	0.0338305	GeneID:103863560	probable xyloglucan endotransglucosylase/hydrolase protein 23	GO:0004553,GO:0005618,GO:0005794,GO:0010411,GO:0016762,GO:0042546,GO:0048046,GO:0071555	hydrolase activity, hydrolyzing O-glycosyl compounds|cell wall|Golgi apparatus|xyloglucan metabolic process|xyloglucan:xyloglucosyl transferase activity|cell wall biogenesis|apoplast|cell wall organization	path:brp04075	Plant hormone signal transduction
	LOC103851777	1803.37	3365.27	241.48	0.0717565	-3.80075	0.0146232	0.103459	Down	31.249	105.526	235.309	7.05041	7.21354	13.593	GeneID:103851777	xyloglucan endotransglucosylase/hydrolase protein 22	GO:0004553,GO:0005618,GO:0005794,GO:0009408,GO:0009409,GO:0009612,GO:0009664,GO:0009733,GO:0009741,GO:0010411,GO:0016762,GO:0042546,GO:0048046	hydrolase activity, hydrolyzing O-glycosyl compounds|cell wall|Golgi apparatus|response to heat|response to cold|response to mechanical stimulus|plant-type cell wall organization|response to auxin|response to brassinosteroid|xyloglucan metabolic process|xyloglucan:xyloglucosyl transferase activity|cell wall biogenesis|apoplast	path:brp04075	Plant hormone signal transduction
CYCD3	LOC103862322	243.051	334.778	151.324	0.452015	-1.14556	0.0117819	0.0884694	Down	7.79084	11.9732	16.5407	6.89971	5.83732	4.45173	GeneID:103862322	cyclin-D3-1	GO:0000079,GO:0000082,GO:0000278,GO:0000307,GO:0005634,GO:0005737,GO:0006468,GO:0007088,GO:0008284,GO:0009735,GO:0009744,GO:0010444,GO:0016538,GO:0019901,GO:0045787,GO:0048316,GO:0051301	regulation of cyclin-dependent protein serine/threonine kinase activity|G1/S transition of mitotic cell cycle|mitotic cell cycle|cyclin-dependent protein kinase holoenzyme complex|nucleus|cytoplasm|protein phosphorylation|regulation of mitotic nuclear division|positive regulation of cell proliferation|response to cytokinin|response to sucrose|guard mother cell differentiation|cyclin-dependent pro…	path:brp04075	Plant hormone signal transduction
	LOC103841511	159.318	245.427	73.2089	0.298292	-1.7452	4.95063e-09	3.62365e-07	Down	7.04895	8.0104	6.6104	2.17824	1.60891	3.15548	GeneID:103841511	cyclin-D3-1	GO:0000079,GO:0000082,GO:0000278,GO:0000307,GO:0005634,GO:0005737,GO:0006468,GO:0007088,GO:0008284,GO:0009735,GO:0009744,GO:0010444,GO:0016538,GO:0019901,GO:0045787,GO:0048316,GO:0051301	regulation of cyclin-dependent protein serine/threonine kinase activity|G1/S transition of mitotic cell cycle|mitotic cell cycle|cyclin-dependent protein kinase holoenzyme complex|nucleus|cytoplasm|protein phosphorylation|regulation of mitotic nuclear division|positive regulation of cell proliferation|response to cytokinin|response to sucrose|guard mother cell differentiation|cyclin-dependent pro…	path:brp04075	Plant hormone signal transduction
	LOC103834430	261.432	400.362	122.502	0.305977	-1.7085	5.62157e-09	4.06176e-07	Down	11.4734	9.93008	14.918	4.13689	4.0806	3.57194	GeneID:103834430	cyclin-D3-1	GO:0000079,GO:0000082,GO:0000278,GO:0000307,GO:0005634,GO:0005737,GO:0006468,GO:0007088,GO:0008284,GO:0009735,GO:0009744,GO:0010444,GO:0016538,GO:0019901,GO:0045787,GO:0048316,GO:0051301	regulation of cyclin-dependent protein serine/threonine kinase activity|G1/S transition of mitotic cell cycle|mitotic cell cycle|cyclin-dependent protein kinase holoenzyme complex|nucleus|cytoplasm|protein phosphorylation|regulation of mitotic nuclear division|positive regulation of cell proliferation|response to cytokinin|response to sucrose|guard mother cell differentiation|cyclin-dependent pro…	path:brp04075	Plant hormone signal transduction
	LOC103860643	57.0946	81.1652	33.0239	0.406872	-1.29735	0.0022569	0.0257592	Down	0.735761	0.866241	0.712296	0.380326	0.37623	0.233702	GeneID:103860643	cyclin-D3-3	GO:0000079,GO:0000278,GO:0000307,GO:0005634,GO:0005737,GO:0006468,GO:0007088,GO:0008284,GO:0010444,GO:0016538,GO:0019901,GO:0045787,GO:0048316,GO:0051301	regulation of cyclin-dependent protein serine/threonine kinase activity|mitotic cell cycle|cyclin-dependent protein kinase holoenzyme complex|nucleus|cytoplasm|protein phosphorylation|regulation of mitotic nuclear division|positive regulation of cell proliferation|guard mother cell differentiation|cyclin-dependent protein serine/threonine kinase regulator activity|protein kinase binding|positive …	path:brp04075	Plant hormone signal transduction
JA pathway
COI1	LOC103865754	64.7526	39.9109	89.5943	2.24486	1.16662	0.0223023	0.14024	Up	1.07982	0.581248	0.368778	1.3095	1.08167	2.11379	GeneID:103865754	coronatine-insensitive protein 1	GO:0006952,GO:0009611,GO:0009625,GO:0009641,GO:0009753,GO:0009861,GO:0009867,GO:0009901,GO:0009909,GO:0010118,GO:0010218,GO:0016567,GO:0019005,GO:0031146,GO:0031348,GO:0042742,GO:0048364,GO:0048443,GO:0050832	defense response|response to wounding|response to insect|shade avoidance|response to jasmonic acid|jasmonic acid and ethylene-dependent systemic resistance|jasmonic acid mediated signaling pathway|anther dehiscence|regulation of flower development|stomatal movement|response to far red light|protein ubiquitination|SCF ubiquitin ligase complex|SCF-dependent proteasomal ubiquitin-dependent protein c…	path:brp04075	Plant hormone signal transduction				4.12317	3.96686
JAZ	LOC103852676	289.787	399.665	179.908	0.450147	-1.15153	0.00446498	0.0433995	Down	9.62054	19.0697	19.0273	8.45677	7.77829	5.98973	GeneID:103852676	protein TIFY 7	GO:0005634,GO:0006952,GO:0009611,GO:0009753,GO:0031347,GO:2000022	nucleus|defense response|response to wounding|response to jasmonic acid|regulation of defense response|regulation of jasmonic acid mediated signaling pathway	path:brp04075	Plant hormone signal transduction				5.64007	1.82499
SA pathway
NPR1	LOC103866551	175.727	247.942	103.512	0.417483	-1.26021	1.03766e-05	0.000301972	Down	5.42162	4.88234	7.20324	2.73861	2.5971	2.28152	GeneID:103866551	regulatory protein NPR5	GO:0005634,GO:0005737,GO:0009864,GO:0009944,GO:0009954,GO:0010227,GO:0010254,GO:0010434,GO:0010582,GO:0016567,GO:0048439	nucleus|cytoplasm|induced systemic resistance, jasmonic acid mediated signaling pathway|polarity specification of adaxial/abaxial axis|proximal/distal pattern formation|floral organ abscission|nectary development|bract formation|floral meristem determinacy|protein ubiquitination|flower morphogenesis	path:brp04075	Plant hormone signal transduction
	LOC103865880	1552.51	2093.04	1011.98	0.483496	-1.04842	1.39939e-07	7.14364e-06	Down	19.3611	21.5167	17.6942	10.8087	7.97588	9.78674	GeneID:103865880	regulatory protein NPR5	GO:0005634,GO:0005737,GO:0009864,GO:0009944,GO:0009954,GO:0010227,GO:0010254,GO:0010434,GO:0010582,GO:0016567,GO:0048439	nucleus|cytoplasm|induced systemic resistance, jasmonic acid mediated signaling pathway|polarity specification of adaxial/abaxial axis|proximal/distal pattern formation|floral organ abscission|nectary development|bract formation|floral meristem determinacy|protein ubiquitination|flower morphogenesis	path:brp04075	Plant hormone signal transduction
	LOC103838218	119.594	78.3528	160.836	2.05271	1.03753	0.00112403	0.0150961	Up	0.916323	0.567228	1.10579	1.87822	1.98246	1.63463	GeneID:103838218	regulatory protein NPR1	GO:0001666,GO:0005634,GO:0005737,GO:0009408,GO:0009611,GO:0009617,GO:0009625,GO:0009626,GO:0009627,GO:0009682,GO:0009862,GO:0010112,GO:0016567,GO:0031348,GO:0042742,GO:0045893,GO:0050832,GO:2000022,GO:2000031	response to hypoxia|nucleus|cytoplasm|response to heat|response to wounding|response to bacterium|response to insect|plant-type hypersensitive response|systemic acquired resistance|induced systemic resistance|systemic acquired resistance, salicylic acid mediated signaling pathway|regulation of systemic acquired resistance|protein ubiquitination|negative regulation of defense response|defense resp…	path:brp04075	Plant hormone signal transduction
TGA	LOC103850347	1517.11	2157.75	876.468	0.406196	-1.29975	6.58485e-08	3.67073e-06	Down	34.7294	49.1643	49.2971	17.969	16.5823	19.8765	GeneID:103850347	transcription factor TGA4	GO:0003700,GO:0005634,GO:0006351,GO:0009409,GO:0043565	DNA-binding transcription factor activity|nucleus|transcription, DNA-templated|response to cold|sequence-specific DNA binding	path:brp04075	Plant hormone signal transduction
	LOC103835711	83.8492	34.7305	132.968	3.82857	1.9368	2.05802e-07	1.00571e-05	Up	0.264573	0.503189	1.04334	2.80064	2.13627	2.07981	GeneID:103835711	transcription factor TGA3	GO:0003700,GO:0005516,GO:0005634,GO:0006351,GO:0009626,GO:0009862,GO:0042742,GO:0043565	DNA-binding transcription factor activity|calmodulin binding|nucleus|transcription, DNA-templated|plant-type hypersensitive response|systemic acquired resistance, salicylic acid mediated signaling pathway|defense response to bacterium|sequence-specific DNA binding	path:brp04075	Plant hormone signal transduction
PR-1	LOC103844852	8.35348	0.661572	16.0454	24.2534	4.60012	0.000665531	0.00992841	Up	0	0.0349115	0.0345608	0.725191	0.529938	0.470731	GeneID:103844852	pathogenesis-related protein 1	GO:0005615,GO:0009611,GO:0009617,GO:0009723,GO:0009751,GO:0009753,GO:0009814,GO:0080027	extracellular space|response to wounding|response to bacterium|response to ethylene|response to salicylic acid|response to jasmonic acid|defense response, incompatible interaction|response to herbivore	path:brp04016,path:brp04075,path:brp04626	MAPK signaling pathway - plant|Plant hormone signal transduction|Plant-pathogen interaction

## Sheet: Hormone-Lenox
Supplementary Table S14: The DEGs enrichment in plant hormone signal transduction pathway at S2 stage in Lenox.
Auxin pathway	gene_id	BaseMean	BaseMean_control_L7_S1	BaseMean_case_L7_S2	FoldChange	log2FoldChange	pValue	qValue	Regulation	Expression_L7_S1_1	Expression_L7_S1_2	Expression_L7_S1_3	Expression_L7_S2_1	Expression_L7_S2_2	Expression_L7_S2_3	gene_Dbxref	description	GO_id	GO_term	pathway	pathway_description
AUX1	LOC103847503	531.833	730.113	333.553	0.456851	-1.1302	1.87077e-05	0.00066244	Down	20.2034	23.3242	20.961	8.38704	13.3872	7.66477	GeneID:103847503	auxin transporter-like protein 1	GO:0003333,GO:0005886,GO:0009734,GO:0010328,GO:0015171,GO:0015293,GO:0016021,GO:0048829	amino acid transmembrane transport|plasma membrane|auxin-activated signaling pathway|auxin influx transmembrane transporter activity|amino acid transmembrane transporter activity|symporter activity|integral component of membrane|root cap development	path:brp04075	Plant hormone signal transduction
	LOC103865653	1272.94	1775.4	770.488	0.433981	-1.2043	1.05869e-06	5.6227e-05	Down	45.7652	53.4898	59.4166	21.9	27.3101	18.9657	GeneID:103865653	auxin transporter protein 1	GO:0001736,GO:0003333,GO:0005768,GO:0005794,GO:0005886,GO:0009624,GO:0009734,GO:0009926,GO:0009958,GO:0009986,GO:0010011,GO:0010311,GO:0010328,GO:0015171,GO:0015293,GO:0016021,GO:0048765,GO:0048829	establishment of planar polarity|amino acid transmembrane transport|endosome|Golgi apparatus|plasma membrane|response to nematode|auxin-activated signaling pathway|auxin polar transport|positive gravitropism|cell surface|auxin binding|lateral root formation|auxin influx transmembrane transporter activity|amino acid transmembrane transporter activity|symporter activity|integral component of membra…	path:brp04075	Plant hormone signal transduction
	LOC103842560	414.51	587.329	241.691	0.411509	-1.281	2.92412e-06	0.000135887	Down	12.3619	12.3429	11.7191	4.44035	7.55408	3.31762	GeneID:103842560	auxin transporter-like protein 2	GO:0003333,GO:0005886,GO:0009624,GO:0009734,GO:0010588,GO:0015171,GO:0015293,GO:0016021,GO:0048829	amino acid transmembrane transport|plasma membrane|response to nematode|auxin-activated signaling pathway|cotyledon vascular tissue pattern formation|amino acid transmembrane transporter activity|symporter activity|integral component of membrane|root cap development	path:brp04075	Plant hormone signal transduction
	LOC103858403	772.829	1139.51	406.146	0.356422	-1.48834	6.50802e-09	6.65174e-07	Down	33.968	35.3901	35.5087	14.561	15.7267	6.24997	GeneID:103858403	auxin transporter-like protein 2	GO:0003333,GO:0005886,GO:0009624,GO:0009734,GO:0010588,GO:0015171,GO:0015293,GO:0016021,GO:0048829	amino acid transmembrane transport|plasma membrane|response to nematode|auxin-activated signaling pathway|cotyledon vascular tissue pattern formation|amino acid transmembrane transporter activity|symporter activity|integral component of membrane|root cap development	path:brp04075	Plant hormone signal transduction
Aux/IAA	LOC103843662	349.725	501.553	197.897	0.394569	-1.34165	1.5847e-06	7.97646e-05	Down	18.7029	15.0629	20.1803	8.71935	7.22765	3.93805	GeneID:103843662	auxin-responsive protein IAA17	GO:0003700,GO:0005634,GO:0009733,GO:0009734,GO:0042802,GO:1900057	DNA-binding transcription factor activity|nucleus|response to auxin|auxin-activated signaling pathway|identical protein binding|positive regulation of leaf senescence	path:brp04075	Plant hormone signal transduction
	LOC103859673	390.491	255.972	525.011	2.05105	1.03636	0.00941683	0.0907637	Up	8.44274	9.04451	7.7056	19.5808	10.5222	18.9034	GeneID:103859673	auxin-responsive protein IAA26	GO:0003700,GO:0005634,GO:0009733,GO:0009734	DNA-binding transcription factor activity|nucleus|response to auxin|auxin-activated signaling pathway	path:brp04075	Plant hormone signal transduction
	LOC103839967	496.313	324.806	667.821	2.05606	1.03988	0.000167727	0.00408165	Up	12.0342	9.90061	7.56144	22.618	15.6228	20.7491	GeneID:103839967	auxin-responsive protein IAA26	GO:0003700,GO:0005634,GO:0009733,GO:0009734	DNA-binding transcription factor activity|nucleus|response to auxin|auxin-activated signaling pathway	path:brp04075	Plant hormone signal transduction
	LOC103842038	59.4628	96.0502	22.8754	0.238161	-2.06999	5.87577e-06	0.000248169	Down	7.12982	5.45408	5.65016	0.938075	2.4171	0.973454	GeneID:103842038	auxin-responsive protein IAA30	GO:0003700,GO:0005634,GO:0009630,GO:0009733,GO:0009734,GO:0010262,GO:0048364	DNA-binding transcription factor activity|nucleus|gravitropism|response to auxin|auxin-activated signaling pathway|somatic embryogenesis|root development	path:brp04075	Plant hormone signal transduction
	LOC103859627	44.624	85.6834	3.56457	0.0416016	-4.58722	0.0164446	0.132659	Down	2.18964	2.17834	8.52813	0.109289	0.373608	0.112622	GeneID:103859627	auxin-responsive protein IAA19	GO:0003700,GO:0005634,GO:0009733,GO:0009734,GO:0080086	DNA-binding transcription factor activity|nucleus|response to auxin|auxin-activated signaling pathway|stamen filament development	path:brp04075	Plant hormone signal transduction
	LOC103840684	65.4628	97.5761	33.3495	0.341779	-1.54886	0.0284059	0.190033	Down	2.61335	2.68769	5.47971	1.74871	1.41918	0.418254	GeneID:103840684	auxin-responsive protein IAA19	GO:0003700,GO:0005634,GO:0009733,GO:0009734,GO:0080086	DNA-binding transcription factor activity|nucleus|response to auxin|auxin-activated signaling pathway|stamen filament development	path:brp04075	Plant hormone signal transduction
	LOC103833452	146.073	224.306	67.8398	0.302443	-1.72527	2.75806e-07	1.71838e-05	Down	9.61286	9.46789	5.79441	1.634	3.45162	2.1671	GeneID:103833452	auxin-responsive protein IAA1	GO:0003700,GO:0005634,GO:0009733,GO:0009734	DNA-binding transcription factor activity|nucleus|response to auxin|auxin-activated signaling pathway	path:brp04075	Plant hormone signal transduction
	LOC103869905	296.363	426.623	166.104	0.389345	-1.36088	0.000155467	0.00383352	Down	14.7329	20.7889	21.7334	4.92377	11.7766	5.45529	GeneID:103869905	auxin-responsive protein IAA19	GO:0003700,GO:0005634,GO:0009733,GO:0009734,GO:0080086	DNA-binding transcription factor activity|nucleus|response to auxin|auxin-activated signaling pathway|stamen filament development	path:brp04075	Plant hormone signal transduction
GH3	LOC103851955	1171.04	1676.15	665.941	0.397305	-1.33168	4.69357e-08	3.65872e-06	Down	12.2965	16.5653	13.5654	5.43109	4.7634	6.40238	GeneID:103851955	indole-3-acetic acid-amido synthetase GH3.6	GO:0005737,GO:0009507,GO:0009733,GO:0009734,GO:0009826,GO:0010252,GO:0010279	cytoplasm|chloroplast|response to auxin|auxin-activated signaling pathway|unidimensional cell growth|auxin homeostasis|indole-3-acetic acid amido synthetase activity	path:brp04075	Plant hormone signal transduction
	LOC103857039	303.885	515.732	92.0384	0.178462	-2.48631	1.118e-13	3.10026e-11	Down	3.94705	5.52132	5.18039	0.328942	1.52361	0.768609	GeneID:103857039	indole-3-acetic acid-amido synthetase GH3.6	GO:0005737,GO:0009507,GO:0009733,GO:0009734,GO:0009826,GO:0010252,GO:0010279	cytoplasm|chloroplast|response to auxin|auxin-activated signaling pathway|unidimensional cell growth|auxin homeostasis|indole-3-acetic acid amido synthetase activity	path:brp04075	Plant hormone signal transduction
	LOC103871448	1344.63	874.235	1815.02	2.07612	1.05389	0.0119149	0.106189	Up	15.0457	11.6873	15.921	18.8651	41.8329	26.5414	GeneID:103871448	4-substituted benzoates-glutamate ligase GH3.12	GO:0006952,GO:0009626,GO:0009816,GO:0009863,GO:0010112,GO:0016046,GO:0018874,GO:0034052,GO:0042742,GO:0044419,GO:0052625,GO:0052626,GO:0052627,GO:0052628,GO:0071456	defense response|plant-type hypersensitive response|defense response to bacterium, incompatible interaction|salicylic acid mediated signaling pathway|regulation of systemic acquired resistance|detection of fungus|benzoate metabolic process|positive regulation of plant-type hypersensitive response|defense response to bacterium|interspecies interaction between organisms|4-aminobenzoate amino acid s…	path:brp04075	Plant hormone signal transduction
SAUR	LOC103862867	93.0084	57.3878	128.629	2.2414	1.1644	0.00396468	0.048422	Up	3.93521	3.78927	1.91429	8.71968	4.89624	7.42144	GeneID:103862867	auxin-responsive protein SAUR36	GO:0005634,GO:0007275,GO:0009734,GO:0010029,GO:0040008,GO:1900057	nucleus|multicellular organism development|auxin-activated signaling pathway|regulation of seed germination|regulation of growth|positive regulation of leaf senescence	path:brp04075	Plant hormone signal transduction
	LOC103858566	14.6486	6.30985	22.9874	3.6431	1.86517	0.0499191	0.274782	Up	1.17424	0.353319	0.0904064	1.12453	1.59272	3.14422	GeneID:103858566	auxin-responsive protein SAUR50	GO:0009734,GO:0040008	auxin-activated signaling pathway|regulation of growth	path:brp04075	Plant hormone signal transduction
	LOC103841914	51.0878	11.6188	90.5569	7.79399	2.96236	3.46163e-06	0.000156565	Up	1.00476	0.554944	0.396213	6.0427	2.91824	5.89231	GeneID:103841914	auxin-responsive protein SAUR36	GO:0005634,GO:0007275,GO:0009734,GO:0010029,GO:0040008,GO:1900057	nucleus|multicellular organism development|auxin-activated signaling pathway|regulation of seed germination|regulation of growth|positive regulation of leaf senescence	path:brp04075	Plant hormone signal transduction
	LOC103849715	74.4169	112.941	35.8929	0.317803	-1.6538	0.0240234	0.170528	Down	1.58659	2.01924	4.03863	0.87815	0.521756	0.974006	GeneID:103849715	auxin-responsive protein SAUR72	GO:0005737,GO:0007275,GO:0009734,GO:0040008	cytoplasm|multicellular organism development|auxin-activated signaling pathway|regulation of growth	path:brp04075	Plant hormone signal transduction
	LOC117126689	141.359	66.9569	215.762	3.2224	1.68813	0.000150914	0.00373487	Up	0.760132	0.605096	0.24352	1.10758	2.23792	1.70943	GeneID:117126689	auxin-responsive protein SAUR50-like	GO:0009734,GO:0040008	auxin-activated signaling pathway|regulation of growth	path:brp04075	Plant hormone signal transduction
	LOC103860183	98.5069	185.486	11.5281	0.0621508	-4.00808	3.36015e-09	3.67887e-07	Down	2.66927	2.98657	4.77868	0.16822	0.31105	0.175155	GeneID:103860183	auxin-responsive protein SAUR36	GO:0005634,GO:0007275,GO:0009734,GO:0010029,GO:0040008,GO:1900057	nucleus|multicellular organism development|auxin-activated signaling pathway|regulation of seed germination|regulation of growth|positive regulation of leaf senescence	path:brp04075	Plant hormone signal transduction
	LOC103834703	35.3747	48.0979	22.6516	0.470948	-1.08636	0.0409507	0.243651	Down	4.76196	6.82439	2.713	1.54802	1.69355	3.31655	GeneID:103834703	auxin-responsive protein SAUR50	GO:0009734,GO:0040008	auxin-activated signaling pathway|regulation of growth	path:brp04075	Plant hormone signal transduction
	LOC103866295	69.0292	36.6624	101.396	2.76567	1.46763	0.000490619	0.00968952	Up	2.55929	3.61468	1.31538	6.53362	7.17747	6.37298	GeneID:103866295	auxin-responsive protein SAUR32	GO:0005634,GO:0005737,GO:0007275,GO:0009734,GO:0040008,GO:1900140	nucleus|cytoplasm|multicellular organism development|auxin-activated signaling pathway|regulation of growth|regulation of seedling development	path:brp04075	Plant hormone signal transduction
	LOC103839891	14.7794	24.241	5.31775	0.21937	-2.18856	0.00858617	0.0850846	Down	0.240343	0.337166	0.215544	0.02146	0.0742632	0.0789593	GeneID:103839891	auxin-responsive protein SAUR36	GO:0005634,GO:0007275,GO:0009734,GO:0010029,GO:0040008,GO:1900057	nucleus|multicellular organism development|auxin-activated signaling pathway|regulation of seed germination|regulation of growth|positive regulation of leaf senescence	path:brp04075	Plant hormone signal transduction
	LOC103844834	1301.64	2300.52	302.752	0.131601	-2.92575	4.08612e-06	0.000180467	Down	116.435	119.501	206.014	9.71231	18.3129	29.1604	GeneID:103844834	auxin-responsive protein SAUR32	GO:0005634,GO:0005737,GO:0007275,GO:0009734,GO:0040008,GO:1900140	nucleus|cytoplasm|multicellular organism development|auxin-activated signaling pathway|regulation of growth|regulation of seedling development	path:brp04075	Plant hormone signal transduction
	LOC103842847	17.8462	1.00244	34.69	34.6054	5.11293	0.00771877	0.0787259	Up	0	0.111515	0.057364	1.15478	0.741251	3.77742	GeneID:103842847	auxin-responsive protein SAUR41-like	GO:0005737,GO:0009734,GO:0009958,GO:0040008,GO:0060918,GO:0090057	cytoplasm|auxin-activated signaling pathway|positive gravitropism|regulation of growth|auxin transport|root radial pattern formation	path:brp04075	Plant hormone signal transduction
	LOC103870220	172.806	258.084	87.5275	0.339143	-1.56003	1.17654e-06	6.17108e-05	Down	7.38445	5.89602	5.09109	1.16332	3.01738	1.89471	GeneID:103870220	auxin-responsive protein SAUR72	GO:0005737,GO:0007275,GO:0009734,GO:0040008	cytoplasm|multicellular organism development|auxin-activated signaling pathway|regulation of growth	path:brp04075	Plant hormone signal transduction
	LOC103845878	13.3265	21.9265	4.72657	0.215564	-2.21381	0.0109062	0.100099	Down	2.05908	1.46192	1.49328	0.225005	0.29155	0.543082	GeneID:103845878	auxin-responsive protein SAUR21	GO:0005886,GO:0007275,GO:0009734,GO:0040008	plasma membrane|multicellular organism development|auxin-activated signaling pathway|regulation of growth	path:brp04075	Plant hormone signal transduction
	LOC103872443	28.5658	10.0962	47.0354	4.65874	2.21994	0.00684381	0.0722997	Up	0.0754153	0.342273	0.378539	1.79037	0.700483	0.992887	GeneID:103872443	auxin-responsive protein SAUR41	GO:0005737,GO:0009734,GO:0009958,GO:0040008,GO:0060918,GO:0090057	cytoplasm|auxin-activated signaling pathway|positive gravitropism|regulation of growth|auxin transport|root radial pattern formation	path:brp04075	Plant hormone signal transduction
Ethylene pathway
SIMKK	LOC103859896	59.3891	87.4271	31.351	0.358596	-1.47957	0.000735657	0.0132032	Down	2.38402	2.36317	2.69056	1.08301	0.646014	0.908667	GeneID:103859896	mitogen-activated protein kinase kinase 5	GO:0000187,GO:0004674,GO:0004708,GO:0005524,GO:0005737,GO:0009626,GO:0009814,GO:0010227,GO:0010229,GO:0010365,GO:0023014,GO:0031098,GO:0032147	activation of MAPK activity|protein serine/threonine kinase activity|MAP kinase kinase activity|ATP binding|cytoplasm|plant-type hypersensitive response|defense response, incompatible interaction|floral organ abscission|inflorescence development|positive regulation of ethylene biosynthetic process|signal transduction by protein phosphorylation|stress-activated protein kinase signaling cascade|act…	path:brp04016,path:brp04075,path:brp04626	MAPK signaling pathway - plant|Plant hormone signal transduction|Plant-pathogen interaction
EBF1/2	LOC103837087	236.478	120.602	352.353	2.92161	1.54676	0.010316	0.0963558	Up	3.5506	3.18532	3.01514	4.21662	12.5818	11.9078	GeneID:103837087	EIN3-binding F-box protein 2	GO:0005634,GO:0006511,GO:0009723,GO:0009873,GO:0010105,GO:0016567,GO:0019005,GO:0031146	nucleus|ubiquitin-dependent protein catabolic process|response to ethylene|ethylene-activated signaling pathway|negative regulation of ethylene-activated signaling pathway|protein ubiquitination|SCF ubiquitin ligase complex|SCF-dependent proteasomal ubiquitin-dependent protein catabolic process	path:brp04016,path:brp04075	MAPK signaling pathway - plant|Plant hormone signal transduction
EIN3	LOC103855853	14.1543	1.03096	27.2776	26.4585	4.72566	0.00737499	0.0760687	Up	0	0.0162553	0.0332073	0.715612	0.125845	0.336121	GeneID:103855853	putative ETHYLENE INSENSITIVE 3-like 4 protein	GO:0003677,GO:0003700,GO:0005634,GO:0006355,GO:0009873,GO:0071281,GO:0080167	DNA binding|DNA-binding transcription factor activity|nucleus|regulation of transcription, DNA-templated|ethylene-activated signaling pathway|cellular response to iron ion|response to karrikin	path:brp04016,path:brp04075	MAPK signaling pathway - plant|Plant hormone signal transduction
ERF1/2	LOC103833785	15.0609	3.26146	26.8603	8.23567	3.04189	0.0236547	0.168868	Up	0.264192	0.110737	0.169698	1.39312	0.377006	2.57996	GeneID:103833785	ethylene-responsive transcription factor 1B	GO:0003677,GO:0003700,GO:0005634,GO:0006952,GO:0009867,GO:0009873	DNA binding|DNA-binding transcription factor activity|nucleus|defense response|jasmonic acid mediated signaling pathway|ethylene-activated signaling pathway	path:brp04016,path:brp04075	MAPK signaling pathway - plant|Plant hormone signal transduction
ABA pathway
PYR/PYL	LOC103844644	431.738	208.224	655.252	3.14686	1.65391	1.57172e-09	1.89228e-07	Up	12.2185	10.1097	6.46387	34.2361	27.6587	27.2007	GeneID:103844644	abscisic acid receptor PYL9	GO:0004864,GO:0005634,GO:0005737,GO:0005886,GO:0009738,GO:0010427,GO:0038023,GO:0042803,GO:0080163	protein phosphatase inhibitor activity|nucleus|cytoplasm|plasma membrane|abscisic acid-activated signaling pathway|abscisic acid binding|signaling receptor activity|protein homodimerization activity|regulation of protein serine/threonine phosphatase activity	path:brp04016,path:brp04075	MAPK signaling pathway - plant|Plant hormone signal transduction
	LOC103827766	68.1576	11.9735	124.342	10.3847	3.37639	1.58676e-06	7.97646e-05	Up	0.308789	0.565849	0.579735	3.41699	4.27475	7.16517	GeneID:103827766	abscisic acid receptor PYL11	GO:0004864,GO:0005634,GO:0005737,GO:0005886,GO:0009738,GO:0010427,GO:0038023,GO:0042803,GO:0080163	protein phosphatase inhibitor activity|nucleus|cytoplasm|plasma membrane|abscisic acid-activated signaling pathway|abscisic acid binding|signaling receptor activity|protein homodimerization activity|regulation of protein serine/threonine phosphatase activity	path:brp04016,path:brp04075	MAPK signaling pathway - plant|Plant hormone signal transduction
	LOC103858828	334.603	98.8711	570.335	5.76847	2.52819	7.45859e-18	3.71076e-15	Up	7.23338	5.04688	5.28968	38.3692	31.3494	36.074	GeneID:103858828	abscisic acid receptor PYL7	GO:0004864,GO:0005634,GO:0005737,GO:0005886,GO:0009738,GO:0010427,GO:0038023,GO:0042803,GO:0080163	protein phosphatase inhibitor activity|nucleus|cytoplasm|plasma membrane|abscisic acid-activated signaling pathway|abscisic acid binding|signaling receptor activity|protein homodimerization activity|regulation of protein serine/threonine phosphatase activity	path:brp04016,path:brp04075	MAPK signaling pathway - plant|Plant hormone signal transduction
PP2C	LOC103870352	1547.63	2248.19	847.073	0.37678	-1.40821	7.55206e-09	7.60398e-07	Down	60.2889	61.3249	72.9445	21.4567	26.6219	26.1499	GeneID:103870352	protein phosphatase 2C 37	GO:0004721,GO:0004722,GO:0005634,GO:0005829,GO:0009409,GO:0009414,GO:0009737,GO:0009738,GO:0009788,GO:0010119,GO:0010360,GO:0016791,GO:0019900,GO:0019901,GO:0046872	phosphoprotein phosphatase activity|protein serine/threonine phosphatase activity|nucleus|cytosol|response to cold|response to water deprivation|response to abscisic acid|abscisic acid-activated signaling pathway|negative regulation of abscisic acid-activated signaling pathway|regulation of stomatal movement|negative regulation of anion channel activity|phosphatase activity|kinase binding|protein…	path:brp04016,path:brp04075	MAPK signaling pathway - plant|Plant hormone signal transduction
	LOC103834849	314.458	169.154	459.762	2.718	1.44255	0.00539166	0.0610051	Up	3.96064	3.58208	3.04191	6.18866	8.91434	14.064	GeneID:103834849	protein phosphatase 2C 56	GO:0004721,GO:0004722,GO:0005634,GO:0005737,GO:0005886,GO:0006470,GO:0009408,GO:0009409,GO:0009737,GO:0009738,GO:0009787,GO:0009788,GO:0010119,GO:0016791,GO:0019900,GO:0019901,GO:0046872	phosphoprotein phosphatase activity|protein serine/threonine phosphatase activity|nucleus|cytoplasm|plasma membrane|protein dephosphorylation|response to heat|response to cold|response to abscisic acid|abscisic acid-activated signaling pathway|regulation of abscisic acid-activated signaling pathway|negative regulation of abscisic acid-activated signaling pathway|regulation of stomatal movement|ph…	path:brp04016,path:brp04075	MAPK signaling pathway - plant|Plant hormone signal transduction
SnRK2	LOC103854644	325.272	52.7741	597.77	11.327	3.50169	0.00279444	0.0370634	Up	1.8222	1.67082	1.31408	34.7682	12.9082	11.8982	GeneID:103854644	serine/threonine-protein kinase SRK2F	GO:0004674,GO:0005524,GO:0005634,GO:0005737,GO:0005829,GO:0006468,GO:0006970,GO:0009651,GO:0016301,GO:0035556	protein serine/threonine kinase activity|ATP binding|nucleus|cytoplasm|cytosol|protein phosphorylation|response to osmotic stress|response to salt stress|kinase activity|intracellular signal transduction	path:brp04016,path:brp04075	MAPK signaling pathway - plant|Plant hormone signal transduction
	LOC103864444	103.367	6.21456	200.518	32.2659	5.01194	0.000320634	0.00691355	Up	0.0382909	0.0199711	0.227114	4.37806	0.792732	4.65435	GeneID:103864444	serine/threonine-protein kinase SRK2J	GO:0004674,GO:0005524,GO:0005634,GO:0005737,GO:0006468,GO:0006970,GO:0035556	protein serine/threonine kinase activity|ATP binding|nucleus|cytoplasm|protein phosphorylation|response to osmotic stress|intracellular signal transduction	path:brp04016,path:brp04075	MAPK signaling pathway - plant|Plant hormone signal transduction
ABF	LOC103844297	313.949	429.9	197.998	0.460568	-1.11851	7.33259e-05	0.00206037	Down	12.0549	10.6728	13.8083	5.30568	6.06857	5.45414	GeneID:103844297	G-box-binding factor 4	GO:0003677,GO:0003700,GO:0005634,GO:0043565	DNA binding|DNA-binding transcription factor activity|nucleus|sequence-specific DNA binding	path:brp04075	Plant hormone signal transduction
Cytokinine pathway
AHP	LOC103869828	14.7347	23.2263	6.24316	0.268797	-1.89541	0.0234979	0.168209	Down	0.197421	0.341157	0.392679	0.0501177	0.132775	0.0530058	GeneID:103869828	histidine-containing phosphotransfer protein 4	GO:0000160,GO:0005634,GO:0005737,GO:0005829,GO:0009736,GO:0009927,GO:0043424	phosphorelay signal transduction system|nucleus|cytoplasm|cytosol|cytokinin-activated signaling pathway|histidine phosphotransfer kinase activity|protein histidine kinase binding	path:brp04075	Plant hormone signal transduction				0	0	0.0456222	0.0802227
B-ARR	LOC103851662	15.3253	5.95856	24.6921	4.14398	2.05102	0.0110097	0.100667	Up	0.0461058	0.0605591	0.0853049	0.303948	0.258961	0.234574	GeneID:103851662	two-component response regulator ARR18	GO:0000160,GO:0003677,GO:0003700,GO:0005634,GO:0009736	phosphorelay signal transduction system|DNA binding|DNA-binding transcription factor activity|nucleus|cytokinin-activated signaling pathway	path:brp04075	Plant hormone signal transduction				0.119833	0.0453384	0.0425841	0.0678922
Gibberellin pathway
GID1	LOC103842107	169.814	91.656	247.972	2.70546	1.43587	9.32476e-06	0.000368966	Up	3.49726	3.13737	2.33223	8.27578	6.15833	9.40491	GeneID:103842107	gibberellin receptor GID1B	GO:0005634,GO:0005737,GO:0009739,GO:0009939,GO:0010325,GO:0010331,GO:0010476,GO:0010629,GO:0016787,GO:0048444,GO:0048530,GO:1905516	nucleus|cytoplasm|response to gibberellin|positive regulation of gibberellic acid mediated signaling pathway|raffinose family oligosaccharide biosynthetic process|gibberellin binding|gibberellin mediated signaling pathway|negative regulation of gene expression|hydrolase activity|floral organ morphogenesis|fruit morphogenesis|positive regulation of fertilization	path:brp04075	Plant hormone signal transduction				11.9878	12.061	15.3725	38.6481
DELLA	LOC103852324	462.827	701.628	224.027	0.319296	-1.64704	1.00761e-09	1.25326e-07	Down	18.2519	20.3189	20.9151	4.89362	6.98723	6.9893	GeneID:103852324	DELLA protein RGL1	GO:0003700,GO:0003712,GO:0005634,GO:0009723,GO:0009737,GO:0009739,GO:0009740,GO:0009863,GO:0009867,GO:0009908,GO:0009938,GO:0010187,GO:0030154,GO:0042538,GO:0043565,GO:2000033,GO:2000377	DNA-binding transcription factor activity|transcription coregulator activity|nucleus|response to ethylene|response to abscisic acid|response to gibberellin|gibberellic acid mediated signaling pathway|salicylic acid mediated signaling pathway|jasmonic acid mediated signaling pathway|flower development|negative regulation of gibberellic acid mediated signaling pathway|negative regulation of seed ge…	path:brp04075	Plant hormone signal transduction				5.6795	5.9659	4.95998	3.40462
TF	LOC103841766	141.246	194.973	87.5186	0.448876	-1.15561	0.000614653	0.0115496	Down	7.50434	7.96565	7.69534	2.27096	5.34262	3.95846	GeneID:103841766	transcription factor PIF5	GO:0003677,GO:0003700,GO:0005634,GO:0009585,GO:0009693,GO:0010244,GO:0010600,GO:0010928,GO:0046983	DNA binding|DNA-binding transcription factor activity|nucleus|red, far-red light phototransduction|ethylene biosynthetic process|response to low fluence blue light stimulus by blue low-fluence system|regulation of auxin biosynthetic process|regulation of auxin mediated signaling pathway|protein dimerization activity	path:brp04075	Plant hormone signal transduction				2.69641	1.27386	4.65686	0.907298
	LOC103858039	147.338	197.306	97.3702	0.493499	-1.01888	0.00182262	0.0270561	Down	7.23863	4.99677	4.1587	2.05048	3.35711	2.62918	GeneID:103858039	transcription factor PIF4	GO:0003677,GO:0003700,GO:0005634,GO:0009585,GO:0009704,GO:0010017,GO:0010161,GO:0010244,GO:0010600,GO:0010928,GO:0046983	DNA binding|DNA-binding transcription factor activity|nucleus|red, far-red light phototransduction|de-etiolation|red or far-red light signaling pathway|red light signaling pathway|response to low fluence blue light stimulus by blue low-fluence system|regulation of auxin biosynthetic process|regulation of auxin mediated signaling pathway|protein dimerization activity	path:brp04075	Plant hormone signal transduction				0.965482	0.438133	1.96561	3.41577
BR pathway
BKI1	LOC103848567	7.69332	0.988341	14.3983	14.5682	3.86475	0.00375979	0.0464055	Up	0.0157232	0.0164833	0.0167639	0.258029	0.0776257	0.350911	GeneID:103848567	BRI1 kinase inhibitor 1	GO:0004860,GO:0005829,GO:0005886,GO:0006629,GO:0009742,GO:0010423,GO:0046982	protein kinase inhibitor activity|cytosol|plasma membrane|lipid metabolic process|brassinosteroid mediated signaling pathway|negative regulation of brassinosteroid biosynthetic process|protein heterodimerization activity	path:brp04075	Plant hormone signal transduction				0.335815	0.372166	0.195923	0.490665
BZR1/2	LOC103865897	275.632	137.223	414.042	3.01729	1.59325	2.71024e-05	0.000897164	Up	3.02446	3.32832	5.33483	10.0205	9.78861	15.1633	GeneID:103865897	BES1/BZR1 homolog protein 2	GO:0003677,GO:0003700,GO:0006351,GO:0009742	DNA binding|DNA-binding transcription factor activity|transcription, DNA-templated|brassinosteroid mediated signaling pathway	path:brp04075	Plant hormone signal transduction				4.26802	11.31	7.73655	5.3006
TCH4	LOC103845191	155.553	298.324	12.7827	0.0428484	-4.54462	0.00729294	0.0755026	Down	4.92672	4.7615	17.0959	0.140677	0.621196	0.624828	GeneID:103845191	xyloglucan endotransglucosylase/hydrolase protein 22	GO:0004553,GO:0005618,GO:0005794,GO:0009408,GO:0009409,GO:0009612,GO:0009664,GO:0009733,GO:0009741,GO:0010411,GO:0016762,GO:0042546,GO:0048046	hydrolase activity, hydrolyzing O-glycosyl compounds|cell wall|Golgi apparatus|response to heat|response to cold|response to mechanical stimulus|plant-type cell wall organization|response to auxin|response to brassinosteroid|xyloglucan metabolic process|xyloglucan:xyloglucosyl transferase activity|cell wall biogenesis|apoplast	path:brp04075	Plant hormone signal transduction				0.280863	1.56068	0.220424	0.284069
	LOC103845192	506.428	953.613	59.2437	0.0621255	-4.00867	0.0209362	0.15646	Down	20.3271	17.6439	79.4424	1.419	2.65089	3.14518	GeneID:103845192	xyloglucan endotransglucosylase/hydrolase protein 22	GO:0004553,GO:0005618,GO:0005794,GO:0009408,GO:0009409,GO:0009612,GO:0009664,GO:0009733,GO:0009741,GO:0010411,GO:0016762,GO:0042546,GO:0048046	hydrolase activity, hydrolyzing O-glycosyl compounds|cell wall|Golgi apparatus|response to heat|response to cold|response to mechanical stimulus|plant-type cell wall organization|response to auxin|response to brassinosteroid|xyloglucan metabolic process|xyloglucan:xyloglucosyl transferase activity|cell wall biogenesis|apoplast	path:brp04075	Plant hormone signal transduction				1.69225	3.46813	0.817481	2.45352
	LOC103851777	3246.37	5965.37	527.381	0.0884071	-3.49969	0.0169999	0.136092	Down	125.653	122.061	433.082	9.28324	20.2506	31.8107	GeneID:103851777	xyloglucan endotransglucosylase/hydrolase protein 22	GO:0004553,GO:0005618,GO:0005794,GO:0009408,GO:0009409,GO:0009612,GO:0009664,GO:0009733,GO:0009741,GO:0010411,GO:0016762,GO:0042546,GO:0048046	hydrolase activity, hydrolyzing O-glycosyl compounds|cell wall|Golgi apparatus|response to heat|response to cold|response to mechanical stimulus|plant-type cell wall organization|response to auxin|response to brassinosteroid|xyloglucan metabolic process|xyloglucan:xyloglucosyl transferase activity|cell wall biogenesis|apoplast	path:brp04075	Plant hormone signal transduction				40.4559	43.5875	20.7616	43.0316
CYCD3	LOC103829523	91.2193	133.108	49.3302	0.370602	-1.43206	0.000195566	0.00460098	Down	5.93625	4.42551	3.98578	1.23889	2.991	1.12809	GeneID:103829523	cyclin-D3-2	GO:0000079,GO:0000278,GO:0000307,GO:0005634,GO:0005737,GO:0006468,GO:0007088,GO:0008284,GO:0010444,GO:0016538,GO:0019901,GO:0045787,GO:0048316,GO:0051301	regulation of cyclin-dependent protein serine/threonine kinase activity|mitotic cell cycle|cyclin-dependent protein kinase holoenzyme complex|nucleus|cytoplasm|protein phosphorylation|regulation of mitotic nuclear division|positive regulation of cell proliferation|guard mother cell differentiation|cyclin-dependent protein serine/threonine kinase regulator activity|protein kinase binding|positive …	path:brp04075	Plant hormone signal transduction				0.494465	0.455711	0.786977	0.115803
	LOC103841511	136.15	190.085	82.2151	0.432518	-1.20917	0.000256477	0.00573488	Down	5.9214	7.77185	4.09183	3.11638	2.18347	2.36959	GeneID:103841511	cyclin-D3-1	GO:0000079,GO:0000082,GO:0000278,GO:0000307,GO:0005634,GO:0005737,GO:0006468,GO:0007088,GO:0008284,GO:0009735,GO:0009744,GO:0010444,GO:0016538,GO:0019901,GO:0045787,GO:0048316,GO:0051301	regulation of cyclin-dependent protein serine/threonine kinase activity|G1/S transition of mitotic cell cycle|mitotic cell cycle|cyclin-dependent protein kinase holoenzyme complex|nucleus|cytoplasm|protein phosphorylation|regulation of mitotic nuclear division|positive regulation of cell proliferation|response to cytokinin|response to sucrose|guard mother cell differentiation|cyclin-dependent pro…	path:brp04075	Plant hormone signal transduction				0.709139	0.780557	0.734728	0.24411
	LOC103834430	261.011	388.774	133.248	0.342739	-1.54482	2.10309e-07	1.34245e-05	Down	10.8106	14.4416	11.4719	3.26078	6.59366	2.40028	GeneID:103834430	cyclin-D3-1	GO:0000079,GO:0000082,GO:0000278,GO:0000307,GO:0005634,GO:0005737,GO:0006468,GO:0007088,GO:0008284,GO:0009735,GO:0009744,GO:0010444,GO:0016538,GO:0019901,GO:0045787,GO:0048316,GO:0051301	regulation of cyclin-dependent protein serine/threonine kinase activity|G1/S transition of mitotic cell cycle|mitotic cell cycle|cyclin-dependent protein kinase holoenzyme complex|nucleus|cytoplasm|protein phosphorylation|regulation of mitotic nuclear division|positive regulation of cell proliferation|response to cytokinin|response to sucrose|guard mother cell differentiation|cyclin-dependent pro…	path:brp04075	Plant hormone signal transduction				0.82538	0.626725	1.88638	0.282665
	LOC103860643	66.1376	98.5164	33.7588	0.342672	-1.5451	0.000349852	0.00742991	Down	1.06894	1.11214	0.745354	0.325408	0.580811	0.0677139	GeneID:103860643	cyclin-D3-3	GO:0000079,GO:0000278,GO:0000307,GO:0005634,GO:0005737,GO:0006468,GO:0007088,GO:0008284,GO:0010444,GO:0016538,GO:0019901,GO:0045787,GO:0048316,GO:0051301	regulation of cyclin-dependent protein serine/threonine kinase activity|mitotic cell cycle|cyclin-dependent protein kinase holoenzyme complex|nucleus|cytoplasm|protein phosphorylation|regulation of mitotic nuclear division|positive regulation of cell proliferation|guard mother cell differentiation|cyclin-dependent protein serine/threonine kinase regulator activity|protein kinase binding|positive …	path:brp04075	Plant hormone signal transduction				0.266963	0.0535889	0.460925	0.226542
JA pathway
JAR1	LOC103866475	1208.86	762.276	1655.44	2.17171	1.11883	0.000897327	0.0155289	Up	14.1521	10.4711	22.8053	40.3866	27.3124	33.3318	GeneID:103866475	jasmonoyl--L-amino acid synthetase JAR1	GO:0005737,GO:0009611,GO:0009694,GO:0009864,GO:0010046,GO:0010224,GO:0019899,GO:0071365,GO:0080123,GO:2000030	cytoplasm|response to wounding|jasmonic acid metabolic process|induced systemic resistance, jasmonic acid mediated signaling pathway|response to mycotoxin|response to UV-B|enzyme binding|cellular response to auxin stimulus|jasmonate-amino synthetase activity|regulation of response to red or far red light	path:brp04075	Plant hormone signal transduction				70.69	47.9545	56.9929	76.9969
COI1	LOC103865754	109.472	65.0425	153.902	2.36617	1.24255	0.00061874	0.0116034	Up	1.13682	1.33668	0.863555	2.96924	1.81579	2.77629	GeneID:103865754	coronatine-insensitive protein 1	GO:0006952,GO:0009611,GO:0009625,GO:0009641,GO:0009753,GO:0009861,GO:0009867,GO:0009901,GO:0009909,GO:0010118,GO:0010218,GO:0016567,GO:0019005,GO:0031146,GO:0031348,GO:0042742,GO:0048364,GO:0048443,GO:0050832	defense response|response to wounding|response to insect|shade avoidance|response to jasmonic acid|jasmonic acid and ethylene-dependent systemic resistance|jasmonic acid mediated signaling pathway|anther dehiscence|regulation of flower development|stomatal movement|response to far red light|protein ubiquitination|SCF ubiquitin ligase complex|SCF-dependent proteasomal ubiquitin-dependent protein c…	path:brp04075	Plant hormone signal transduction				4.12317	3.96686	3.02775	3.71362
SA pathway
NPR1	LOC103830086	91.7459	55.6429	127.849	2.29767	1.20017	0.00397169	0.0484552	Up	1.75968	0.92444	1.38764	3.8568	3.20493	1.98293	GeneID:103830086	regulatory protein NPR6	GO:0005634,GO:0005737,GO:0009864,GO:0009944,GO:0009954,GO:0009965,GO:0010022,GO:0010227,GO:0010254,GO:0010434,GO:0010582,GO:0016567,GO:0048439	nucleus|cytoplasm|induced systemic resistance, jasmonic acid mediated signaling pathway|polarity specification of adaxial/abaxial axis|proximal/distal pattern formation|leaf morphogenesis|meristem determinacy|floral organ abscission|nectary development|bract formation|floral meristem determinacy|protein ubiquitination|flower morphogenesis	path:brp04075	Plant hormone signal transduction
TGA	LOC103873950	45.0528	19.4284	70.6772	3.63783	1.86308	0.000190332	0.00451234	Up	0.433282	0.37227	0.521284	2.23699	1.13643	1.40794	GeneID:103873950	transcription factor TGA1	GO:0003700,GO:0005634,GO:0006351,GO:0042742,GO:0043565,GO:0044212	DNA-binding transcription factor activity|nucleus|transcription, DNA-templated|defense response to bacterium|sequence-specific DNA binding|transcription regulatory region DNA binding	path:brp04075	Plant hormone signal transduction
	LOC103831279	93.5952	130.904	56.286	0.429977	-1.21767	0.0148354	0.12338	Down	2.72774	2.17078	1.69859	0.910328	1.79652	0.23728	GeneID:103831279	transcription factor PERIANTHIA	GO:0003677,GO:0003700,GO:0005634,GO:0006351,GO:0009909,GO:0043565	DNA binding|DNA-binding transcription factor activity|nucleus|transcription, DNA-templated|regulation of flower development|sequence-specific DNA binding	path:brp04075	Plant hormone signal transduction
PR-1	LOC103860400	831.471	1308.12	354.817	0.271241	-1.88235	4.21007e-05	0.00128201	Down	13.3421	18.2304	14.0511	2.12045	9.25226	1.0561	GeneID:103860400	pathogenesis-related protein 1-like	GO:0005615,GO:0009611,GO:0009617,GO:0009723,GO:0009751,GO:0009753,GO:0009814,GO:0080027	extracellular space|response to wounding|response to bacterium|response to ethylene|response to salicylic acid|response to jasmonic acid|defense response, incompatible interaction|response to herbivore	path:brp04016,path:brp04075,path:brp04626	MAPK signaling pathway - plant|Plant hormone signal transduction|Plant-pathogen interaction
	LOC103844852	6.86869	0.353156	13.3842	37.8989	5.24408	0.00275537	0.0367574	Up	0	0	0.0389223	0.78108	0.109197	0.582336	GeneID:103844852	pathogenesis-related protein 1	GO:0005615,GO:0009611,GO:0009617,GO:0009723,GO:0009751,GO:0009753,GO:0009814,GO:0080027	extracellular space|response to wounding|response to bacterium|response to ethylene|response to salicylic acid|response to jasmonic acid|defense response, incompatible interaction|response to herbivore	path:brp04016,path:brp04075,path:brp04626	MAPK signaling pathway - plant|Plant hormone signal transduction|Plant-pathogen interaction
