# Supplementary material for: Transcriptomic Insights Into Root Development and Overwintering Transcriptional Memory of Brassica rapa L. Grown in the Field
Source: Front Plant Sci. 2022 Jul 22;13:900708. doi: 10.3389/fpls.2022.900708 (PMC9355659; doi:10.3389/fpls.2022.900708)
Supplement: Supplementary file 9 [file Data_Sheet_1.zip › Table S15.xls]

## Sheet: primer
Supplementary Table S15: Primers of qRT-PCR for validation of the selected 11 DEGs from RNA-seq.
Gene ID	Forward primers	Reverse primers	Product size (bp)
LOC103874395	TGCAGTTCTTGGACACTACG	AACCCTTTCTCATTCACCCC	78
LOC103833785	TCAAGAAAGCCAGAGAAGTCG	TTCCGAGCCAAACCCTAATAC	109
LOC103845633	TCATCCGTATTGCCGCTG	CTCTGTTCAGTGCTGGAGAAG	90
LOC103860324	ATGGACACTGATCTTGACGC	CAAAAGGCACGTTCTCAAGC	145
LOC103865042	AAGAATCCTGACGCAGCTAC	CCTCTTACCGAACATGATACCG	96
GME	TCAGACCCGTTCATTTACCTTC	ACCATCTCAGCCATCTCATTC	132
LOC103846395	GGATACCCTTTCAGTCTTCGTG	CATCCACATACCTAGCGTTCC	130
LOC103831107	ACAAGTGGGCTTTCTCTGG	ACCAAACTCATCTTCCCCAAC	138
LOC103863829	GCATAACAGCAAAGGGATCAAG	ACGGTCAGGGTTGAAAAGATC	94
LOC103846718	GGAGAACGACAAGACACTAGC	CCTCTAACGACTCTGCCTTG	147
LOC103847147	CTTCTACCGCATCTTCACTCC	ACAAGTCTCATCCCAATCGTG	105
Actin	TGTGCCAATCTACGAGGGTTT	TTTCCCGCTCTGCTGTTGT	137
