# Supplementary material for: Transcriptomic Insights Into Root Development and Overwintering Transcriptional Memory of Brassica rapa L. Grown in the Field
Source: Front Plant Sci. 2022 Jul 22;13:900708. doi: 10.3389/fpls.2022.900708 (PMC9355659; doi:10.3389/fpls.2022.900708)
Supplement: Supplementary file 9 [file Data_Sheet_1.zip › Table S2.xls]

## Sheet: L7_S2 vs L7_S1_GO_enrichment
Supplementary Table S2: GO enrichment analysis of DEGs at S2 stage in Longyou-7(L7).
id	Term	Category	ListHits	ListTotal	PopHits	PopTotal	pValue	qValue	Enrichment_score	Gene
GO:0010488	UDP-galactose:N-glycan beta-1,3-galactosyltransferase activity	molecular_function	1	2001	1	29058	0	0	14.5217	LOC103829205
GO:0051574	positive regulation of histone H3-K9 methylation	biological_process	2	2001	2	29058	0	0	14.5217	LOC103829569; LOC103837711
GO:0090241	negative regulation of histone H4 acetylation	biological_process	2	2001	2	29058	0	0	14.5217	LOC103829569; LOC103837711
GO:0008395	steroid hydroxylase activity	molecular_function	1	2001	1	29058	0	0	14.5217	LOC103829630
GO:0035452	extrinsic component of plastid membrane	cellular_component	1	2001	1	29058	0	0	14.5217	LOC103831960
GO:0045089	positive regulation of innate immune response	biological_process	1	2001	1	29058	0	0	14.5217	LOC103832973
GO:0080085	signal recognition particle, chloroplast targeting	cellular_component	1	2001	1	29058	0	0	14.5217	LOC103833041
GO:0032973	amino acid export across plasma membrane	biological_process	2	2001	2	29058	0	0	14.5217	LOC103833126; LOC103848336
GO:0034639	L-amino acid efflux transmembrane transporter activity	molecular_function	2	2001	2	29058	0	0	14.5217	LOC103833126; LOC103848336
GO:0051738	xanthophyll binding	molecular_function	2	2001	2	29058	0	0	14.5217	LOC103833131; LOC103847722
GO:0047496	vesicle transport along microtubule	biological_process	2	2001	2	29058	0	0	14.5217	LOC103835205; LOC103870633
GO:0035264	multicellular organism growth	biological_process	2	2001	2	29058	0	0	14.5217	LOC103835375; LOC103839020
GO:0006857	oligopeptide transport	biological_process	3	2001	3	29058	0	0	14.5217	LOC103836183; LOC103843153; LOC103872025
GO:0004567	beta-mannosidase activity	molecular_function	1	2001	1	29058	0	0	14.5217	LOC103838824
GO:0047668	amygdalin beta-glucosidase activity	molecular_function	1	2001	1	29058	0	0	14.5217	LOC103838824
GO:0080081	4-methylumbelliferyl-beta-D-glucopyranoside beta-glucosidase activity	molecular_function	1	2001	1	29058	0	0	14.5217	LOC103838824
GO:0080082	esculin beta-glucosidase activity	molecular_function	1	2001	1	29058	0	0	14.5217	LOC103838824
GO:0080083	beta-gentiobiose beta-glucosidase activity	molecular_function	1	2001	1	29058	0	0	14.5217	LOC103838824
GO:0004038	allantoinase activity	molecular_function	1	2001	1	29058	0	0	14.5217	LOC103839792
GO:0042907	xanthine transmembrane transporter activity	molecular_function	1	2001	1	29058	0	0	14.5217	LOC103840615
GO:0003914	DNA (6-4) photolyase activity	molecular_function	1	2001	1	29058	0	0	14.5217	LOC103840624
GO:0000779	condensed chromosome, centromeric region	cellular_component	2	2001	2	29058	0	0	14.5217	LOC103841612; LOC103863063
GO:0030466	chromatin silencing at silent mating-type cassette	biological_process	2	2001	2	29058	0	0	14.5217	LOC103841612; LOC103863063
GO:0070058	tRNA gene clustering	biological_process	2	2001	2	29058	0	0	14.5217	LOC103841612; LOC103863063
GO:1903342	negative regulation of meiotic DNA double-strand break formation	biological_process	2	2001	2	29058	0	0	14.5217	LOC103841612; LOC103863063
GO:0007113	endomitotic cell cycle	biological_process	1	2001	1	29058	0	0	14.5217	LOC103841686
GO:0018131	oxazole or thiazole biosynthetic process	biological_process	3	2001	3	29058	0	0	14.5217	LOC103844930; LOC103851941; LOC103857026
GO:0052837	thiazole biosynthetic process	biological_process	3	2001	3	29058	0	0	14.5217	LOC103844930; LOC103851941; LOC103857026
GO:0000914	phragmoplast assembly	biological_process	2	2001	2	29058	0	0	14.5217	LOC103845810; LOC103856329
GO:0007349	cellularization	biological_process	2	2001	2	29058	0	0	14.5217	LOC103845810; LOC103856329
GO:0018171	peptidyl-cysteine oxidation	biological_process	3	2001	3	29058	0	0	14.5217	LOC103846440; LOC103856111; LOC103863926
GO:0102911	(-)-secoisolariciresinol dehydrogenase activity	molecular_function	1	2001	1	29058	0	0	14.5217	LOC103846833
GO:0005344	oxygen carrier activity	molecular_function	1	2001	1	29058	0	0	14.5217	LOC103850586
GO:0010585	glutamine secretion	biological_process	2	2001	2	29058	0	0	14.5217	LOC103851579; LOC103862081
GO:0015810	aspartate transmembrane transport	biological_process	1	2001	1	29058	0	0	14.5217	LOC103852289
GO:0015827	tryptophan transport	biological_process	1	2001	1	29058	0	0	14.5217	LOC103852289
GO:0015205	nucleobase transmembrane transporter activity	molecular_function	1	2001	1	29058	0	0	14.5217	LOC103855523
GO:0009667	plastid inner membrane organization	biological_process	1	2001	1	29058	0	0	14.5217	LOC103858021
GO:0010290	chlorophyll catabolite transmembrane transporter activity	molecular_function	2	2001	2	29058	0	0	14.5217	LOC103859497; LOC103859499
GO:0015431	glutathione S-conjugate-exporting ATPase activity	molecular_function	2	2001	2	29058	0	0	14.5217	LOC103859497; LOC103859499
GO:0042391	regulation of membrane potential	biological_process	1	2001	1	29058	0	0	14.5217	LOC103859869
GO:0006793	phosphorus metabolic process	biological_process	1	2001	1	29058	0	0	14.5217	LOC103860731
GO:0050242	pyruvate, phosphate dikinase activity	molecular_function	2	2001	2	29058	0	0	14.5217	LOC103860785; LOC103870831
GO:0047652	allantoate deiminase activity	molecular_function	1	2001	1	29058	0	0	14.5217	LOC103861077
GO:0019133	choline monooxygenase activity	molecular_function	1	2001	1	29058	0	0	14.5217	LOC103861915
GO:0010792	DNA double-strand break processing involved in repair via single-strand annealing	biological_process	1	2001	1	29058	0	0	14.5217	LOC103863489
GO:0102395	9-cis-beta-carotene 9',10'-cleavage oxygenase activity	molecular_function	1	2001	1	29058	0	0	14.5217	LOC103866186
GO:0043987	histone H3-S10 phosphorylation	biological_process	2	2001	2	29058	0	0	14.5217	LOC103866213; LOC103866899
GO:0043988	histone H3-S28 phosphorylation	biological_process	2	2001	2	29058	0	0	14.5217	LOC103866213; LOC103866899
GO:0044022	histone kinase activity (H3-S28 specific)	molecular_function	2	2001	2	29058	0	0	14.5217	LOC103866213; LOC103866899
GO:0016209	antioxidant activity	molecular_function	1	2001	1	29058	0	0	14.5217	LOC103867215
GO:0034614	cellular response to reactive oxygen species	biological_process	1	2001	1	29058	0	0	14.5217	LOC103870978
GO:0061673	mitotic spindle astral microtubule	cellular_component	1	2001	1	29058	0	0	14.5217	LOC103872618
GO:1990023	mitotic spindle midzone	cellular_component	1	2001	1	29058	0	0	14.5217	LOC103872618
GO:0004170	dUTP diphosphatase activity	molecular_function	1	2001	1	29058	0	0	14.5217	LOC103873282
GO:0046081	dUTP catabolic process	biological_process	1	2001	1	29058	0	0	14.5217	LOC103873282
GO:0010425	DNA methylation on cytosine within a CNG sequence	biological_process	1	2001	1	29058	0	0	14.5217	LOC103873920
GO:0018822	nitrile hydratase activity	molecular_function	1	2001	1	29058	0	0	14.5217	NIT-T4
GO:0047427	cyanoalanine nitrilase activity	molecular_function	1	2001	1	29058	0	0	14.5217	NIT-T4
GO:0047558	3-cyanoalanine hydratase activity	molecular_function	1	2001	1	29058	0	0	14.5217	NIT-T4
GO:0008017	microtubule binding	molecular_function	52	2001	261	29058	9.03573e-13	3.6691e-11	2.89322	LOC103831733; LOC103831773; LOC103832952; LOC103833696; LOC103833948; LOC103834270; LOC103835205; LOC103835782; LOC103837176; LOC103837419; LOC103837743; LOC103837875; LOC103838266; LOC103839087; LOC103839760; LOC103842704; LOC103843250; LOC103843685; LOC103844317; LOC103845810; LOC103848049; LOC103850987; LOC103851875; LOC103852767; LOC103855463; LOC103855543; LOC103855783; LOC103856329; LOC1038…
GO:0005874	microtubule	cellular_component	59	2001	321	29058	1.25592e-12	5.0176e-11	2.6691	LOC103831733; LOC103831773; LOC103832026; LOC103832952; LOC103833696; LOC103834270; LOC103834510; LOC103835205; LOC103835638; LOC103835782; LOC103837176; LOC103837419; LOC103837743; LOC103837875; LOC103838266; LOC103839760; LOC103842704; LOC103843250; LOC103843685; LOC103844317; LOC103845810; LOC103846653; LOC103848049; LOC103849132; LOC103849546; LOC103850407; LOC103850987; LOC103851875; LOC1038…
GO:0051301	cell division	biological_process	66	2001	406	29058	2.29954e-11	9.04119e-10	2.36068	LOC103827996; LOC103829012; LOC103829786; LOC103830678; LOC103831722; LOC103831951; LOC103832088; LOC103832204; LOC103832245; LOC103832492; LOC103833884; LOC103834015; LOC103834016; LOC103834270; LOC103834430; LOC103834510; LOC103835331; LOC103836384; LOC103836692; LOC103836999; LOC103837743; LOC103838346; LOC103838958; LOC103839760; LOC103841511; LOC103841612; LOC103841686; LOC103841902; LOC1038…
GO:0000278	mitotic cell cycle	biological_process	28	2001	122	29058	2.93639e-09	1.13647e-07	3.33286	LOC103827996; LOC103832026; LOC103832088; LOC103832245; LOC103832492; LOC103834270; LOC103834430; LOC103841511; LOC103842946; LOC103843685; LOC103844317; LOC103845968; LOC103846653; LOC103849546; LOC103850609; LOC103850987; LOC103851094; LOC103855656; LOC103859480; LOC103862424; LOC103865118; LOC103866213; LOC103866899; LOC103867904; LOC103868027; LOC103868732; LOC103872352; LOC103874112
GO:0003777	microtubule motor activity	molecular_function	26	2001	108	29058	3.14276e-09	1.16188e-07	3.49597	LOC103831733; LOC103835205; LOC103837176; LOC103837875; LOC103838266; LOC103839760; LOC103842704; LOC103848049; LOC103851875; LOC103852767; LOC103855463; LOC103859338; LOC103859841; LOC103860553; LOC103864904; LOC103865597; LOC103866372; LOC103867307; LOC103869496; LOC103869689; LOC103870477; LOC103870633; LOC103872599; LOC103872618; LOC103874252; LOC103874497
GO:0005871	kinesin complex	cellular_component	26	2001	108	29058	3.14276e-09	1.16188e-07	3.49597	LOC103831733; LOC103835205; LOC103837176; LOC103837875; LOC103838266; LOC103839760; LOC103842704; LOC103848049; LOC103851875; LOC103852767; LOC103855463; LOC103859338; LOC103859841; LOC103860553; LOC103864904; LOC103865597; LOC103866372; LOC103867307; LOC103869496; LOC103869689; LOC103870477; LOC103870633; LOC103872599; LOC103872618; LOC103874252; LOC103874497
GO:0007018	microtubule-based movement	biological_process	26	2001	108	29058	3.14276e-09	1.16188e-07	3.49597	LOC103831733; LOC103835205; LOC103837176; LOC103837875; LOC103838266; LOC103839760; LOC103842704; LOC103848049; LOC103851875; LOC103852767; LOC103855463; LOC103859338; LOC103859841; LOC103860553; LOC103864904; LOC103865597; LOC103866372; LOC103867307; LOC103869496; LOC103869689; LOC103870477; LOC103870633; LOC103872599; LOC103872618; LOC103874252; LOC103874497
GO:0003700	DNA-binding transcription factor activity	molecular_function	266	2001	2770	29058	5.85498e-09	2.13276e-07	1.39451	EGL3; FLC1; HY5; JMJ30; LOC103249154; LOC103827532; LOC103827790; LOC103828402; LOC103828454; LOC103829012; LOC103829133; LOC103829163; LOC103829311; LOC103829328; LOC103829805; LOC103830221; LOC103830678; LOC103830865; LOC103830900; LOC103830925; LOC103830933; LOC103830976; LOC103831037; LOC103831089; LOC103831280; LOC103831344; LOC103831523; LOC103831624; LOC103831820; LOC103831916; LOC10383193…
GO:0071398	cellular response to fatty acid	biological_process	6	2001	7	29058	7.27144e-09	2.61034e-07	12.4472	LOC103828296; LOC103843208; LOC103844184; LOC103872037; LOC117126758; LOC117126760
GO:0010200	response to chitin	biological_process	45	2001	278	29058	2.75872e-08	9.76193e-07	2.35064	LOC103831914; LOC103831916; LOC103834015; LOC103834016; LOC103834087; LOC103834590; LOC103834775; LOC103835375; LOC103837290; LOC103837900; LOC103838103; LOC103838346; LOC103839020; LOC103839535; LOC103843450; LOC103845376; LOC103845398; LOC103845918; LOC103850507; LOC103850779; LOC103851573; LOC103855430; LOC103855535; LOC103856603; LOC103856604; LOC103856607; LOC103856624; LOC103856909; LOC1038…
GO:0045787	positive regulation of cell cycle	biological_process	18	2001	66	29058	5.77934e-08	2.01626e-06	3.96047	LOC103827996; LOC103832088; LOC103832245; LOC103832492; LOC103834430; LOC103840954; LOC103841511; LOC103842946; LOC103845968; LOC103850609; LOC103851094; LOC103855656; LOC103859480; LOC103860654; LOC103862424; LOC103868732; LOC103872352; LOC103874112
GO:0007088	regulation of mitotic nuclear division	biological_process	17	2001	60	29058	6.36063e-08	2.18823e-06	4.11449	LOC103827996; LOC103832088; LOC103832245; LOC103832492; LOC103834430; LOC103841511; LOC103841686; LOC103842946; LOC103845968; LOC103850609; LOC103851094; LOC103855656; LOC103859480; LOC103862424; LOC103868732; LOC103872352; LOC103874112
GO:0000079	regulation of cyclin-dependent protein serine/threonine kinase activity	biological_process	20	2001	80	29058	6.94173e-08	2.35543e-06	3.63043	LOC103827996; LOC103832088; LOC103832245; LOC103832492; LOC103834430; LOC103841511; LOC103841902; LOC103842946; LOC103845968; LOC103847057; LOC103850609; LOC103851094; LOC103855656; LOC103859480; LOC103862424; LOC103866152; LOC103866861; LOC103868732; LOC103872352; LOC103874112
GO:0031225	anchored component of membrane	cellular_component	47	2001	311	29058	1.26814e-07	4.24485e-06	2.1946	LOC103827823; LOC103830138; LOC103830329; LOC103831040; LOC103834586; LOC103834719; LOC103835890; LOC103837078; LOC103840707; LOC103841243; LOC103842216; LOC103845019; LOC103846416; LOC103846776; LOC103849323; LOC103850282; LOC103850303; LOC103851494; LOC103851896; LOC103852319; LOC103853085; LOC103853667; LOC103854537; LOC103854935; LOC103856132; LOC103856556; LOC103857002; LOC103858145; LOC1038…
GO:0000307	cyclin-dependent protein kinase holoenzyme complex	cellular_component	20	2001	87	29058	3.26548e-07	1.07848e-05	3.33833	LOC103827996; LOC103829786; LOC103832088; LOC103832116; LOC103832245; LOC103832492; LOC103834430; LOC103841511; LOC103842946; LOC103845968; LOC103850609; LOC103851094; LOC103855656; LOC103859480; LOC103862424; LOC103864814; LOC103868732; LOC103872352; LOC103874112; LOC103874972
GO:0009505	plant-type cell wall	cellular_component	58	2001	435	29058	4.93813e-07	1.60944e-05	1.93623	LOC103249155; LOC103827599; LOC103827823; LOC103831209; LOC103833744; LOC103836185; LOC103836314; LOC103836935; LOC103837014; LOC103837135; LOC103837749; LOC103837896; LOC103838824; LOC103840097; LOC103841353; LOC103842033; LOC103842580; LOC103846031; LOC103847031; LOC103847097; LOC103847421; LOC103847584; LOC103848519; LOC103851896; LOC103852142; LOC103852428; LOC103852855; LOC103853889; LOC1038…
GO:0016538	cyclin-dependent protein serine/threonine kinase regulator activity	molecular_function	18	2001	75	29058	5.26939e-07	1.6951e-05	3.48522	LOC103827996; LOC103829786; LOC103832088; LOC103832245; LOC103832492; LOC103834430; LOC103841511; LOC103842946; LOC103845968; LOC103850609; LOC103851094; LOC103855656; LOC103859480; LOC103862424; LOC103868732; LOC103872352; LOC103874112; LOC103874972
GO:0019901	protein kinase binding	molecular_function	25	2001	129	29058	6.29838e-07	2.00014e-05	2.81429	LOC103827996; LOC103832035; LOC103832088; LOC103832245; LOC103832492; LOC103834430; LOC103841511; LOC103841902; LOC103842946; LOC103845968; LOC103847057; LOC103850609; LOC103851094; LOC103853965; LOC103855656; LOC103859480; LOC103862424; LOC103864814; LOC103865118; LOC103866152; LOC103866861; LOC103867904; LOC103868732; LOC103872352; LOC103874112
GO:0006821	chloride transport	biological_process	6	2001	10	29058	7.24748e-07	2.27241e-05	8.71304	LOC103838028; LOC103838410; LOC103850199; LOC103864237; LOC103865761; LOC103874270
GO:0000911	cytokinesis by cell plate formation	biological_process	16	2001	63	29058	7.89927e-07	2.44581e-05	3.68806	LOC103832887; LOC103832952; LOC103835782; LOC103842704; LOC103845810; LOC103850289; LOC103854943; LOC103856329; LOC103857561; LOC103862716; LOC103864904; LOC103865434; LOC103866564; LOC103869496; LOC103869689; LOC103872599
GO:0009524	phragmoplast	cellular_component	33	2001	199	29058	8.03415e-07	2.45686e-05	2.40813	LOC103832035; LOC103832887; LOC103832952; LOC103834270; LOC103834510; LOC103835205; LOC103835782; LOC103836384; LOC103837743; LOC103839087; LOC103839760; LOC103842704; LOC103843685; LOC103844317; LOC103845091; LOC103845810; LOC103849003; LOC103850407; LOC103850987; LOC103852577; LOC103856329; LOC103857000; LOC103857031; LOC103859831; LOC103862716; LOC103866564; LOC103869382; LOC103869496; LOC1038…
GO:0035175	histone kinase activity (H3-S10 specific)	molecular_function	4	2001	5	29058	1.54129e-06	4.59973e-05	11.6174	LOC103834510; LOC103850407; LOC103866213; LOC103866899
GO:0000799	nuclear condensin complex	cellular_component	4	2001	5	29058	1.54129e-06	4.59973e-05	11.6174	LOC103841612; LOC103863063; LOC103863736; LOC103867656
GO:0016572	histone phosphorylation	biological_process	5	2001	8	29058	2.62636e-06	7.65353e-05	9.07609	LOC103832116; LOC103834510; LOC103850407; LOC103866213; LOC103866899
GO:0000281	mitotic cytokinesis	biological_process	5	2001	8	29058	2.62636e-06	7.65353e-05	9.07609	LOC103864904; LOC103865118; LOC103867904; LOC103869496; LOC103869689
GO:0006979	response to oxidative stress	biological_process	53	2001	410	29058	3.61556e-06	0.000104137	1.8772	LOC103249155; LOC103830750; LOC103831828; LOC103831987; LOC103833121; LOC103833884; LOC103834779; LOC103834825; LOC103835375; LOC103837014; LOC103837015; LOC103837228; LOC103837896; LOC103839020; LOC103840176; LOC103843355; LOC103846031; LOC103846112; LOC103846887; LOC103847421; LOC103850580; LOC103850961; LOC103851264; LOC103851496; LOC103854501; LOC103854785; LOC103856603; LOC103856604; LOC1038…
GO:0009815	1-aminocyclopropane-1-carboxylate oxidase activity	molecular_function	8	2001	21	29058	4.69932e-06	0.000133796	5.53209	GSL-OH; LOC103828296; LOC103832184; LOC103843208; LOC103844184; LOC103872037; LOC117126758; LOC117126760
GO:0080167	response to karrikin	biological_process	31	2001	198	29058	5.6555e-06	0.000159189	2.27361	HY5; LOC103831646; LOC103833131; LOC103834289; LOC103835086; LOC103836475; LOC103836497; LOC103836707; LOC103837423; LOC103840803; LOC103842949; LOC103843573; LOC103844078; LOC103846543; LOC103846718; LOC103847722; LOC103849623; LOC103852126; LOC103852142; LOC103853889; LOC103857901; LOC103859976; LOC103862811; LOC103864025; LOC103865042; LOC103865763; LOC103866683; LOC103866985; LOC103866992; LO…
GO:0051365	cellular response to potassium ion starvation	biological_process	8	2001	22	29058	7.46584e-06	0.000205476	5.28063	LOC103828296; LOC103831873; LOC103843774; LOC103844627; LOC103847712; LOC103874273; LOC117126758; LOC117126760
GO:0008574	ATP-dependent microtubule motor activity, plus-end-directed	molecular_function	8	2001	22	29058	7.46584e-06	0.000205476	5.28063	LOC103835205; LOC103851875; LOC103859841; LOC103864904; LOC103865597; LOC103867307; LOC103870633; LOC103872618
GO:0071492	cellular response to UV-A	biological_process	4	2001	6	29058	8.71829e-06	0.00023473	9.68116	LOC103834289; LOC103842489; LOC103859976; LOC103871843
GO:0007142	male meiosis II	biological_process	4	2001	6	29058	8.71829e-06	0.00023473	9.68116	LOC103836471; LOC103845636; LOC103857339; LOC103865074
GO:0009909	regulation of flower development	biological_process	27	2001	167	29058	1.04856e-05	0.000279278	2.34783	LOC103249154; LOC103831103; LOC103832146; LOC103834947; LOC103844065; LOC103844818; LOC103846378; LOC103850507; LOC103851008; LOC103851960; LOC103852031; LOC103855535; LOC103857295; LOC103857901; LOC103858956; LOC103860605; LOC103861686; LOC103865754; LOC103865763; LOC103866224; LOC103866913; LOC103866985; LOC103867022; LOC103868317; LOC103869205; LOC103872868; LOC103873932
GO:0010117	photoprotection	biological_process	6	2001	14	29058	1.61979e-05	0.000426832	6.2236	LOC103834289; LOC103835375; LOC103839020; LOC103853414; LOC103859976; LOC103871843
GO:0010167	response to nitrate	biological_process	13	2001	56	29058	1.91142e-05	0.000498378	3.37112	LOC103836183; LOC103837937; LOC103841050; LOC103843153; LOC103844354; LOC103844555; LOC103848008; LOC103850199; LOC103852916; LOC103864237; LOC103872025; LOC103872948; LOC103874747
GO:0031464	Cul4A-RING E3 ubiquitin ligase complex	cellular_component	3	2001	4	29058	2.2424e-05	0.000555441	10.8913	LOC103831063; LOC103838434; LOC103867269
GO:0071490	cellular response to far red light	biological_process	3	2001	4	29058	2.2424e-05	0.000555441	10.8913	LOC103834289; LOC103859976; LOC103871843
GO:0004657	proline dehydrogenase activity	molecular_function	3	2001	4	29058	2.2424e-05	0.000555441	10.8913	LOC103837228; LOC103854501; LOC103875050
GO:0070483	detection of hypoxia	biological_process	3	2001	4	29058	2.2424e-05	0.000555441	10.8913	LOC103846440; LOC103856111; LOC103863926
GO:1902609	(R)-2-hydroxy-alpha-linolenic acid biosynthetic process	biological_process	3	2001	4	29058	2.2424e-05	0.000555441	10.8913	LOC103857486; LOC103865264; LOC103870978
GO:0048046	apoplast	cellular_component	93	2001	893	29058	2.70825e-05	0.000663146	1.51234	LOC103828569; LOC103828713; LOC103829543; LOC103829745; LOC103830874; LOC103831209; LOC103831722; LOC103833121; LOC103833582; LOC103833678; LOC103835152; LOC103835599; LOC103835672; LOC103836314; LOC103837127; LOC103837641; LOC103837733; LOC103837749; LOC103838226; LOC103838367; LOC103839470; LOC103840622; LOC103840793; LOC103841025; LOC103841066; LOC103841316; LOC103841353; LOC103842123; LOC1038…
GO:0043565	sequence-specific DNA binding	molecular_function	135	2001	1399	29058	2.73076e-05	0.000663146	1.40131	FLC1; HY5; LOC103827532; LOC103828402; LOC103829133; LOC103829163; LOC103830865; LOC103830925; LOC103830933; LOC103830976; LOC103831037; LOC103831089; LOC103831523; LOC103831624; LOC103831818; LOC103831916; LOC103831932; LOC103832275; LOC103834087; LOC103834590; LOC103834973; LOC103835174; LOC103835375; LOC103835434; LOC103837276; LOC103837290; LOC103837568; LOC103838342; LOC103839020; LOC1038393…
GO:0000226	microtubule cytoskeleton organization	biological_process	14	2001	66	29058	3.31143e-05	0.000796351	3.08037	LOC103832026; LOC103832952; LOC103835782; LOC103839411; LOC103839760; LOC103841413; LOC103846653; LOC103849546; LOC103858121; LOC103866213; LOC103866564; LOC103866899; LOC103868027; LOC103869732
GO:0008284	positive regulation of cell proliferation	biological_process	18	2001	101	29058	5.36147e-05	0.00127696	2.58803	LOC103827996; LOC103830235; LOC103832088; LOC103832245; LOC103832492; LOC103834430; LOC103841511; LOC103842946; LOC103845968; LOC103850318; LOC103850609; LOC103851094; LOC103855656; LOC103859480; LOC103862424; LOC103868732; LOC103872352; LOC103874112
GO:0046658	anchored component of plasma membrane	cellular_component	38	2001	293	29058	6.09021e-05	0.00143671	1.88337	LOC103827823; LOC103830138; LOC103830329; LOC103832923; LOC103834586; LOC103834719; LOC103837078; LOC103842216; LOC103845019; LOC103846416; LOC103848066; LOC103851494; LOC103851896; LOC103852319; LOC103853085; LOC103853667; LOC103854537; LOC103854935; LOC103855670; LOC103856132; LOC103857002; LOC103858145; LOC103858631; LOC103859211; LOC103859741; LOC103860311; LOC103860386; LOC103860571; LOC1038…
GO:0052793	pectin acetylesterase activity	molecular_function	7	2001	22	29058	6.64576e-05	0.00155298	4.62055	LOC103837135; LOC103842033; LOC103857370; LOC103859294; LOC103862799; LOC103874247; LOC103874472
GO:0080143	regulation of amino acid export	biological_process	5	2001	12	29058	6.80735e-05	0.00157587	6.05072	LOC103842230; LOC103851579; LOC103851693; LOC103854500; LOC103862081
GO:0048442	sepal development	biological_process	4	2001	8	29058	7.23428e-05	0.00165919	7.26087	LOC103839393; LOC103850507; LOC103855535; LOC103875390
GO:0005385	zinc ion transmembrane transporter activity	molecular_function	10	2001	41	29058	7.36697e-05	0.00167413	3.54189	LOC103830215; LOC103832550; LOC103838466; LOC103843273; LOC103844142; LOC103850142; LOC103853609; LOC103857713; LOC103867987; LOC103870229
GO:0071732	cellular response to nitric oxide	biological_process	11	2001	48	29058	7.45007e-05	0.00167762	3.3279	LOC103828296; LOC103832138; LOC103843208; LOC103844184; LOC103850307; LOC103853044; LOC103857713; LOC103870978; LOC103872037; LOC117126758; LOC117126760
GO:0004497	monooxygenase activity	molecular_function	25	2001	168	29058	8.65309e-05	0.00193096	2.16097	LOC103828095; LOC103829630; LOC103830877; LOC103835030; LOC103835836; LOC103835976; LOC103839343; LOC103841893; LOC103843148; LOC103847110; LOC103849374; LOC103857486; LOC103860780; LOC103861101; LOC103863782; LOC103864160; LOC103865264; LOC103868134; LOC103869474; LOC103870003; LOC103872023; LOC103872492; LOC103875063; LOC103875212; LOC117133689
GO:0009611	response to wounding	biological_process	44	2001	362	29058	9.18144e-05	0.00201471	1.76507	LOC103828183; LOC103830603; LOC103830678; LOC103830749; LOC103830995; LOC103830997; LOC103831812; LOC103831873; LOC103831951; LOC103832126; LOC103832815; LOC103833884; LOC103835375; LOC103837883; LOC103838218; LOC103839020; LOC103842489; LOC103842606; LOC103843774; LOC103844627; LOC103844917; LOC103846819; LOC103847298; LOC103847299; LOC103848067; LOC103850260; LOC103851795; LOC103852925; LOC1038…
GO:0010017	red or far-red light signaling pathway	biological_process	11	2001	49	29058	9.25245e-05	0.00201471	3.25998	HY5; LOC103851571; LOC103856368; LOC103857901; LOC103858021; LOC103858039; LOC103865763; LOC103866306; LOC103866432; LOC103866985; LOC103869205
GO:0009809	lignin biosynthetic process	biological_process	18	2001	105	29058	9.27238e-05	0.00201471	2.48944	LOC103830750; LOC103831828; LOC103835065; LOC103836868; LOC103837896; LOC103840386; LOC103844876; LOC103846887; LOC103850944; LOC103850961; LOC103851264; LOC103857055; LOC103857865; LOC103864346; LOC103865564; LOC103865714; LOC103865968; LOC103867139
GO:1902448	positive regulation of shade avoidance	biological_process	3	2001	5	29058	0.000105955	0.00224316	8.71304	LOC103836497; LOC103843573; LOC103844078
GO:0010032	meiotic chromosome condensation	biological_process	3	2001	5	29058	0.000105955	0.00224316	8.71304	LOC103841612; LOC103856444; LOC103863063
GO:0009727	detection of ethylene stimulus	biological_process	3	2001	5	29058	0.000105955	0.00224316	8.71304	LOC103843208; LOC103844184; LOC103872037
GO:0010555	response to mannitol	biological_process	6	2001	18	29058	0.000117501	0.00246651	4.84058	LOC103836763; LOC103841659; LOC103843774; LOC103844627; LOC103845641; LOC103865650
GO:0016157	sucrose synthase activity	molecular_function	5	2001	13	29058	0.00011904	0.00247782	5.58528	LOC103836763; LOC103845641; LOC103845691; LOC103851339; LOC103874391
GO:0019760	glucosinolate metabolic process	biological_process	15	2001	82	29058	0.000129984	0.00268308	2.65642	LOC103829133; LOC103831089; LOC103834668; LOC103835434; LOC103843116; LOC103846580; LOC103850861; LOC103852118; LOC103852308; LOC103852473; LOC103852592; LOC103856012; LOC103860609; LOC103862580; LOC103870330
GO:0007623	circadian rhythm	biological_process	25	2001	173	29058	0.00014146	0.00289585	2.09852	JMJ30; LOC103834947; LOC103837378; LOC103838572; LOC103841152; LOC103846255; LOC103851571; LOC103851960; LOC103853214; LOC103854785; LOC103856239; LOC103856643; LOC103858021; LOC103859441; LOC103859462; LOC103861686; LOC103862202; LOC103866306; LOC103866432; LOC103866550; LOC103867022; LOC103868317; LOC103870257; LOC103873296; LOC103874346
GO:0016722	oxidoreductase activity, oxidizing metal ions	molecular_function	9	2001	37	29058	0.000145896	0.00296216	3.53231	LOC103840803; LOC103846893; LOC103854537; LOC103858631; LOC103863038; LOC103866286; LOC103867139; LOC103868142; LOC103870556
GO:0071486	cellular response to high light intensity	biological_process	4	2001	9	29058	0.000153501	0.00309123	6.45411	LOC103834289; LOC103842489; LOC103859976; LOC103871843
GO:0005985	sucrose metabolic process	biological_process	8	2001	31	29058	0.000171739	0.00339057	3.74755	LOC103829313; LOC103834779; LOC103836763; LOC103840834; LOC103841316; LOC103845641; LOC103852734; LOC103869111
GO:0009414	response to water deprivation	biological_process	63	2001	585	29058	0.000172311	0.00339057	1.56388	LOC103829160; LOC103830348; LOC103830933; LOC103831372; LOC103831932; LOC103833096; LOC103833582; LOC103835375; LOC103835460; LOC103836183; LOC103836763; LOC103837228; LOC103838028; LOC103838410; LOC103839020; LOC103841383; LOC103841659; LOC103842019; LOC103843116; LOC103843153; LOC103843801; LOC103844566; LOC103845299; LOC103845336; LOC103845376; LOC103845641; LOC103846147; LOC103846543; LOC1038…
GO:0009873	ethylene-activated signaling pathway	biological_process	44	2001	372	29058	0.000172471	0.00339057	1.71763	LOC103829012; LOC103830678; LOC103830749; LOC103830865; LOC103831951; LOC103832689; LOC103833096; LOC103834015; LOC103834016; LOC103834775; LOC103835331; LOC103837736; LOC103838121; LOC103838346; LOC103838958; LOC103839535; LOC103841898; LOC103842657; LOC103843297; LOC103843716; LOC103843859; LOC103846580; LOC103846706; LOC103850307; LOC103850661; LOC103850861; LOC103852118; LOC103854399; LOC1038…
GO:0005986	sucrose biosynthetic process	biological_process	6	2001	19	29058	0.000174997	0.00341313	4.58581	LOC103833143; LOC103841316; LOC103845691; LOC103851339; LOC103868568; LOC103874391
GO:0015706	nitrate transport	biological_process	14	2001	76	29058	0.000182774	0.00353695	2.67506	LOC103829324; LOC103830808; LOC103831529; LOC103836183; LOC103837937; LOC103841050; LOC103843153; LOC103850199; LOC103852916; LOC103864237; LOC103871230; LOC103872025; LOC103872948; LOC103874747
GO:0071577	zinc ion transmembrane transport	biological_process	8	2001	32	29058	0.000224425	0.00427615	3.63043	LOC103830215; LOC103832550; LOC103838466; LOC103844142; LOC103850142; LOC103857713; LOC103867987; LOC103870229
GO:0055062	phosphate ion homeostasis	biological_process	8	2001	32	29058	0.000224425	0.00427615	3.63043	LOC103830976; LOC103831280; LOC103852516; LOC103855498; LOC103860731; LOC103865655; LOC103867130; LOC103873246
GO:0051213	dioxygenase activity	molecular_function	28	2001	208	29058	0.000230119	0.00435118	1.95485	GSL-OH; JMJ30; LOC103828296; LOC103832184; LOC103832325; LOC103835211; LOC103836196; LOC103836707; LOC103836863; LOC103840663; LOC103842064; LOC103842815; LOC103842949; LOC103843208; LOC103844184; LOC103847069; LOC103851632; LOC103852126; LOC103853128; LOC103856627; LOC103858565; LOC103860882; LOC103871929; LOC103872037; LOC103873673; LOC103875428; LOC117126758; LOC117126760
GO:0005819	spindle	cellular_component	19	2001	122	29058	0.000248938	0.00467136	2.26158	LOC103834270; LOC103834510; LOC103837743; LOC103839087; LOC103843685; LOC103844317; LOC103845810; LOC103850407; LOC103850987; LOC103852577; LOC103856329; LOC103857000; LOC103862716; LOC103864904; LOC103865597; LOC103866213; LOC103866564; LOC103866899; LOC103867307
GO:0031930	mitochondria-nucleus signaling pathway	biological_process	4	2001	10	29058	0.000289547	0.0048953	5.8087	AOX; LOC103829311; LOC103859953; LOC103865548
GO:0035017	cuticle pattern formation	biological_process	4	2001	10	29058	0.000289547	0.0048953	5.8087	LOC103830700; LOC103831917; LOC103846421; LOC103850980
GO:1901957	regulation of cutin biosynthetic process	biological_process	4	2001	10	29058	0.000289547	0.0048953	5.8087	LOC103830700; LOC103831917; LOC103846421; LOC103850980
GO:0007076	mitotic chromosome condensation	biological_process	4	2001	10	29058	0.000289547	0.0048953	5.8087	LOC103841612; LOC103863063; LOC103863736; LOC103867656
GO:0071555	cell wall organization	biological_process	59	2001	550	29058	0.000291283	0.0048953	1.55779	LOC103827823; LOC103827882; LOC103828713; LOC103828935; LOC103830329; LOC103830649; LOC103832013; LOC103833345; LOC103834719; LOC103836761; LOC103837015; LOC103837135; LOC103839087; LOC103839343; LOC103840753; LOC103841111; LOC103841754; LOC103842033; LOC103842239; LOC103842948; LOC103844113; LOC103844566; LOC103844924; LOC103846611; LOC103847361; LOC103851896; LOC103852956; LOC103852970; LOC1038…
GO:0051304	chromosome separation	biological_process	3	2001	6	29058	0.000300427	0.0048953	7.26087	LOC103832204; LOC103841612; LOC103863063
GO:0010133	proline catabolic process to glutamate	biological_process	3	2001	6	29058	0.000300427	0.0048953	7.26087	LOC103837228; LOC103854501; LOC103875050
GO:0046524	sucrose-phosphate synthase activity	molecular_function	3	2001	6	29058	0.000300427	0.0048953	7.26087	LOC103845691; LOC103851339; LOC103874391
GO:0010342	endosperm cellularization	biological_process	3	2001	6	29058	0.000300427	0.0048953	7.26087	LOC103845810; LOC103856329; LOC103858121
GO:0071497	cellular response to freezing	biological_process	3	2001	6	29058	0.000300427	0.0048953	7.26087	LOC103846580; LOC103850861; LOC103856012
GO:0090355	positive regulation of auxin metabolic process	biological_process	2	2001	3	29058	0.00032609	0.0048953	9.68116	LOC103830649; LOC103852956
GO:0090358	positive regulation of tryptophan metabolic process	biological_process	2	2001	3	29058	0.00032609	0.0048953	9.68116	LOC103830649; LOC103852956
GO:0052096	formation by symbiont of syncytium involving giant cell for nutrient acquisition from host	biological_process	2	2001	3	29058	0.00032609	0.0048953	9.68116	LOC103832952; LOC103835782
GO:0031616	spindle pole centrosome	cellular_component	2	2001	3	29058	0.00032609	0.0048953	9.68116	LOC103834510; LOC103850407
GO:0032133	chromosome passenger complex	cellular_component	2	2001	3	29058	0.00032609	0.0048953	9.68116	LOC103834510; LOC103850407
GO:0035174	histone serine kinase activity	molecular_function	2	2001	3	29058	0.00032609	0.0048953	9.68116	LOC103834510; LOC103850407
GO:0004760	serine-pyruvate transaminase activity	molecular_function	2	2001	3	29058	0.00032609	0.0048953	9.68116	LOC103837641; LOC103860370
GO:0019265	glycine biosynthetic process, by transamination of glyoxylate	biological_process	2	2001	3	29058	0.00032609	0.0048953	9.68116	LOC103837641; LOC103860370
GO:0050281	serine-glyoxylate transaminase activity	molecular_function	2	2001	3	29058	0.00032609	0.0048953	9.68116	LOC103837641; LOC103860370
GO:1902039	negative regulation of seed dormancy process	biological_process	2	2001	3	29058	0.00032609	0.0048953	9.68116	LOC103840015; LOC103843946
GO:0051410	detoxification of nitrogen compound	biological_process	2	2001	3	29058	0.00032609	0.0048953	9.68116	LOC103841966; NIT-T4
GO:0009512	cytochrome b6f complex	cellular_component	2	2001	3	29058	0.00032609	0.0048953	9.68116	LOC103842140; LOC103846718
GO:0048838	release of seed from dormancy	biological_process	2	2001	3	29058	0.00032609	0.0048953	9.68116	LOC103843946; LOC103849374
GO:0048307	ferredoxin-nitrite reductase activity	molecular_function	2	2001	3	29058	0.00032609	0.0048953	9.68116	LOC103844354; LOC103848008
GO:0050421	nitrite reductase (NO-forming) activity	molecular_function	2	2001	3	29058	0.00032609	0.0048953	9.68116	LOC103844354; LOC103848008
GO:0010413	glucuronoxylan metabolic process	biological_process	2	2001	3	29058	0.00032609	0.0048953	9.68116	LOC103844924; LOC103867226
GO:0010245	radial microtubular system formation	biological_process	2	2001	3	29058	0.00032609	0.0048953	9.68116	LOC103845810; LOC103856329
GO:0048498	establishment of petal orientation	biological_process	2	2001	3	29058	0.00032609	0.0048953	9.68116	LOC103850507; LOC103855535
GO:0090428	perianth development	biological_process	2	2001	3	29058	0.00032609	0.0048953	9.68116	LOC103850507; LOC103855535
GO:0046554	malate dehydrogenase (NADP+) activity	molecular_function	2	2001	3	29058	0.00032609	0.0048953	9.68116	LOC103851645; LOC103856701
GO:0051775	response to redox state	biological_process	2	2001	3	29058	0.00032609	0.0048953	9.68116	LOC103851645; LOC103856701
GO:0001210	transcriptional repressor activity, metal ion regulated sequence-specific DNA binding	molecular_function	2	2001	3	29058	0.00032609	0.0048953	9.68116	LOC103855006; LOC103874677
GO:0017084	delta1-pyrroline-5-carboxylate synthetase activity	molecular_function	2	2001	3	29058	0.00032609	0.0048953	9.68116	LOC103865746; LOC103867010
GO:0030674	protein binding, bridging	molecular_function	7	2001	27	29058	0.000338342	0.00503258	3.7649	LOC103833041; LOC103834947; LOC103836999; LOC103851960; LOC103861686; LOC103867022; LOC103868124
GO:0009055	electron transfer activity	molecular_function	29	2001	223	29058	0.000339298	0.00503258	1.88848	LOC103829671; LOC103834501; LOC103834586; LOC103836989; LOC103837078; LOC103837443; LOC103838183; LOC103842216; LOC103846416; LOC103846680; LOC103850122; LOC103851494; LOC103852764; LOC103854709; LOC103855545; LOC103855946; LOC103856132; LOC103856321; LOC103858145; LOC103862086; LOC103862212; LOC103862758; LOC103863924; LOC103867949; LOC103870428; LOC103870440; LOC103870450; LOC103874374; LOC1171…
GO:0003846	2-acylglycerol O-acyltransferase activity	molecular_function	6	2001	21	29058	0.000357387	0.00526934	4.14907	LOC103830750; LOC103831828; LOC103850961; LOC103851264; LOC103857865; LOC103865714
GO:0009753	response to jasmonic acid	biological_process	37	2001	308	29058	0.000359728	0.00527246	1.74449	LOC103830900; LOC103830995; LOC103830997; LOC103831873; LOC103833884; LOC103834830; LOC103835174; LOC103837883; LOC103844065; LOC103845398; LOC103846421; LOC103846580; LOC103850260; LOC103850861; LOC103850980; LOC103851795; LOC103852925; LOC103856012; LOC103856607; LOC103859162; LOC103860547; LOC103860911; LOC103861272; LOC103862384; LOC103865754; LOC103866470; LOC103868317; LOC103869757; LOC1038…
GO:0045454	cell redox homeostasis	biological_process	31	2001	246	29058	0.000402694	0.00586748	1.82998	LOC103830885; LOC103831078; LOC103831533; LOC103833121; LOC103834501; LOC103837443; LOC103841025; LOC103841735; LOC103846112; LOC103846680; LOC103849719; LOC103850122; LOC103851496; LOC103852020; LOC103855545; LOC103855946; LOC103856321; LOC103858132; LOC103859689; LOC103860594; LOC103862212; LOC103862389; LOC103862758; LOC103863924; LOC103867949; LOC103868440; LOC103869307; LOC103870428; LOC1038…
GO:0047262	polygalacturonate 4-alpha-galacturonosyltransferase activity	molecular_function	10	2001	49	29058	0.000408092	0.00591136	2.96362	LOC103828935; LOC103835852; LOC103837015; LOC103841111; LOC103841754; LOC103844924; LOC103850984; LOC103853348; LOC103871948; LOC103875162
GO:0009627	systemic acquired resistance	biological_process	15	2001	91	29058	0.00045126	0.00649866	2.39369	LOC103829160; LOC103835460; LOC103836314; LOC103838218; LOC103841353; LOC103842652; LOC103844555; LOC103847097; LOC103850491; LOC103854541; LOC103855713; LOC103862513; LOC103870047; LOC103870978; LOC103872728
GO:0006468	protein phosphorylation	biological_process	37	2001	312	29058	0.000463456	0.00660546	1.72213	LOC103827996; LOC103829020; LOC103829401; LOC103832088; LOC103832116; LOC103832245; LOC103832492; LOC103832973; LOC103834430; LOC103840853; LOC103841511; LOC103842946; LOC103845810; LOC103845968; LOC103848908; LOC103850609; LOC103851094; LOC103854644; LOC103855656; LOC103856329; LOC103857034; LOC103859480; LOC103860492; LOC103860566; LOC103862424; LOC103863255; LOC103864444; LOC103866159; LOC1038…
GO:0015186	L-glutamine transmembrane transporter activity	molecular_function	5	2001	16	29058	0.000464009	0.00660546	4.53804	LOC103843770; LOC103857961; LOC103865725; LOC103865849; LOC103866524
GO:0010325	raffinose family oligosaccharide biosynthetic process	biological_process	4	2001	11	29058	0.000500711	0.00704693	5.28063	LOC103830382; LOC103842107; LOC103845694; LOC103863987
GO:0071483	cellular response to blue light	biological_process	4	2001	11	29058	0.000500711	0.00704693	5.28063	LOC103834289; LOC103840415; LOC103859976; LOC103871843
GO:0009693	ethylene biosynthetic process	biological_process	9	2001	43	29058	0.000549778	0.00769378	3.03943	LOC103828296; LOC103830749; LOC103832184; LOC103833884; LOC103843208; LOC103844184; LOC103872037; LOC117126758; LOC117126760
GO:0010087	phloem or xylem histogenesis	biological_process	15	2001	94	29058	0.000654237	0.00887217	2.3173	LOC103829012; LOC103830678; LOC103831951; LOC103833884; LOC103834015; LOC103834016; LOC103834337; LOC103835331; LOC103838346; LOC103838958; LOC103851278; LOC103854952; LOC103855430; LOC103855963; LOC103868722
GO:0071491	cellular response to red light	biological_process	3	2001	7	29058	0.000662637	0.00887217	6.2236	LOC103834289; LOC103859976; LOC103871843
GO:0019499	cyanide metabolic process	biological_process	3	2001	7	29058	0.000662637	0.00887217	6.2236	LOC103841966; NIT-T1; NIT-T4
GO:0019500	cyanide catabolic process	biological_process	3	2001	7	29058	0.000662637	0.00887217	6.2236	LOC103841966; NIT-T1; NIT-T4
GO:0007143	female meiotic nuclear division	biological_process	3	2001	7	29058	0.000662637	0.00887217	6.2236	LOC103842955; LOC103872260; LOC103874954
GO:0034059	response to anoxia	biological_process	3	2001	7	29058	0.000662637	0.00887217	6.2236	LOC103843716; LOC103845972; LOC103870339
GO:0046467	membrane lipid biosynthetic process	biological_process	3	2001	7	29058	0.000662637	0.00887217	6.2236	LOC103854785; LOC103870645; LOC103874346
GO:1901031	regulation of response to reactive oxygen species	biological_process	3	2001	7	29058	0.000662637	0.00887217	6.2236	LOC103854785; LOC103870645; LOC103874346
GO:0004622	lysophospholipase activity	molecular_function	6	2001	23	29058	0.000667015	0.00888277	3.78828	LOC103830750; LOC103831828; LOC103850961; LOC103851264; LOC103857865; LOC103865714
GO:0010332	response to gamma radiation	biological_process	5	2001	17	29058	0.000675463	0.00894717	4.2711	LOC103829163; LOC103840596; LOC103850609; LOC103855656; LOC103859480
GO:0010319	stromule	cellular_component	11	2001	60	29058	0.000693915	0.0091427	2.66232	LOC103833678; LOC103841316; LOC103844930; LOC103846112; LOC103851941; LOC103856643; LOC103857026; LOC103862389; LOC103867216; LOC103870985; RCA
GO:0004601	peroxidase activity	molecular_function	23	2001	172	29058	0.000754508	0.00988844	1.94186	LOC103249155; LOC103833582; LOC103837014; LOC103837896; LOC103838121; LOC103839444; LOC103846031; LOC103846112; LOC103846887; LOC103847421; LOC103850580; LOC103857206; LOC103857780; LOC103858759; LOC103862471; LOC103863954; LOC103864346; LOC103869716; LOC103870978; LOC103873087; LOC103873830; LOC103873927; PAP17-1
GO:0032465	regulation of cytokinesis	biological_process	4	2001	12	29058	0.000809737	0.0105564	4.84058	LOC103834510; LOC103850407; LOC103866213; LOC103866899
GO:0090430	caffeoyl-CoA: alcohol caffeoyl transferase activity	molecular_function	6	2001	24	29058	0.000886083	0.0114912	3.63043	LOC103830750; LOC103831828; LOC103850961; LOC103851264; LOC103857865; LOC103865714
GO:0009651	response to salt stress	biological_process	93	2001	987	29058	0.000894185	0.0115053	1.36831	LOC103828204; LOC103829707; LOC103830443; LOC103830477; LOC103830749; LOC103830900; LOC103830933; LOC103831812; LOC103831818; LOC103831932; LOC103833582; LOC103834779; LOC103835375; LOC103836185; LOC103836518; LOC103836868; LOC103838028; LOC103838410; LOC103838907; LOC103839020; LOC103840367; LOC103841659; LOC103841864; LOC103842919; LOC103843208; LOC103843774; LOC103844065; LOC103844184; LOC1038…
GO:0009556	microsporogenesis	biological_process	8	2001	38	29058	0.000896458	0.0115053	3.05721	LOC103836471; LOC103845636; LOC103845810; LOC103849469; LOC103856329; LOC103857339; LOC103861076; LOC103865074
GO:0052543	callose deposition in cell wall	biological_process	5	2001	18	29058	0.000954444	0.0121864	4.03382	LOC103848657; LOC103849469; LOC103854935; LOC103860571; LOC103867902
GO:0003677	DNA binding	molecular_function	212	2001	2524	29058	0.000961908	0.0122187	1.21973	EGL3; HY5; LOC103249154; LOC103827790; LOC103828454; LOC103829012; LOC103829018; LOC103829049; LOC103829160; LOC103829311; LOC103829328; LOC103829549; LOC103829569; LOC103829805; LOC103829945; LOC103830221; LOC103830678; LOC103830691; LOC103830700; LOC103830925; LOC103831037; LOC103831280; LOC103831344; LOC103831917; LOC103831951; LOC103831984; LOC103832689; LOC103832990; LOC103833096; LOC1038332…
GO:0031418	L-ascorbic acid binding	molecular_function	10	2001	55	29058	0.00114551	0.0134351	2.64032	LOC103828296; LOC103832184; LOC103834925; LOC103843208; LOC103844184; LOC103872037; LOC103872941; LOC103874104; LOC117126758; LOC117126760
GO:0009620	response to fungus	biological_process	21	2001	157	29058	0.0011576	0.0134351	1.9424	LOC103829776; LOC103830141; LOC103830749; LOC103830995; LOC103830997; LOC103842123; LOC103842134; LOC103843208; LOC103844184; LOC103850109; LOC103851556; LOC103856610; LOC103857486; LOC103859162; LOC103865264; LOC103870041; LOC103870047; LOC103870413; LOC103870743; LOC103872037; LOC103874492
GO:0015185	gamma-aminobutyric acid transmembrane transporter activity	molecular_function	2	2001	4	29058	0.00123709	0.0134351	7.26087	LOC103827602; LOC103836399
GO:0015812	gamma-aminobutyric acid transport	biological_process	2	2001	4	29058	0.00123709	0.0134351	7.26087	LOC103827602; LOC103836399
GO:1990055	phenylacetaldehyde synthase activity	molecular_function	2	2001	4	29058	0.00123709	0.0134351	7.26087	LOC103828183; LOC103842606
GO:0050268	coniferyl-alcohol dehydrogenase activity	molecular_function	2	2001	4	29058	0.00123709	0.0134351	7.26087	LOC103828799; LOC103867418
GO:1900409	positive regulation of cellular response to oxidative stress	biological_process	2	2001	4	29058	0.00123709	0.0134351	7.26087	LOC103829311; LOC103863516
GO:0006344	maintenance of chromatin silencing	biological_process	2	2001	4	29058	0.00123709	0.0134351	7.26087	LOC103829569; LOC103837711
GO:1905516	positive regulation of fertilization	biological_process	2	2001	4	29058	0.00123709	0.0134351	7.26087	LOC103830382; LOC103842107
GO:0004560	alpha-L-fucosidase activity	molecular_function	2	2001	4	29058	0.00123709	0.0134351	7.26087	LOC103831209; LOC103852428
GO:0000780	condensed nuclear chromosome, centromeric region	cellular_component	2	2001	4	29058	0.00123709	0.0134351	7.26087	LOC103834510; LOC103850407
GO:0003867	4-aminobutyrate transaminase activity	molecular_function	2	2001	4	29058	0.00123709	0.0134351	7.26087	LOC103834779; LOC103869111
GO:0009448	gamma-aminobutyric acid metabolic process	biological_process	2	2001	4	29058	0.00123709	0.0134351	7.26087	LOC103834779; LOC103869111
GO:0010033	response to organic substance	biological_process	2	2001	4	29058	0.00123709	0.0134351	7.26087	LOC103834779; LOC103869111
GO:0019484	beta-alanine catabolic process	biological_process	2	2001	4	29058	0.00123709	0.0134351	7.26087	LOC103834779; LOC103869111
GO:0034387	4-aminobutyrate:pyruvate transaminase activity	molecular_function	2	2001	4	29058	0.00123709	0.0134351	7.26087	LOC103834779; LOC103869111
GO:0102351	gamma-aminobutyrate transaminase (glyoxylate dependent) activity	molecular_function	2	2001	4	29058	0.00123709	0.0134351	7.26087	LOC103834779; LOC103869111
GO:0036149	phosphatidylinositol acyl-chain remodeling	biological_process	2	2001	4	29058	0.00123709	0.0134351	7.26087	LOC103837663; LOC103852928
GO:1901529	positive regulation of anion channel activity	biological_process	2	2001	4	29058	0.00123709	0.0134351	7.26087	LOC103838028; LOC103838410
GO:0019318	hexose metabolic process	biological_process	2	2001	4	29058	0.00123709	0.0134351	7.26087	LOC103838909; LOC103846437
GO:0004067	asparaginase activity	molecular_function	2	2001	4	29058	0.00123709	0.0134351	7.26087	LOC103840193; LOC103869850
GO:0033345	asparagine catabolic process via L-aspartate	biological_process	2	2001	4	29058	0.00123709	0.0134351	7.26087	LOC103840193; LOC103869850
GO:0080112	seed growth	biological_process	2	2001	4	29058	0.00123709	0.0134351	7.26087	LOC103848657; LOC103861520
GO:1905200	gibberellic acid transmembrane transport	biological_process	2	2001	4	29058	0.00123709	0.0134351	7.26087	LOC103848657; LOC103861520
GO:1905201	gibberellin transmembrane transporter activity	molecular_function	2	2001	4	29058	0.00123709	0.0134351	7.26087	LOC103848657; LOC103861520
GO:0009671	nitrate:proton symporter activity	molecular_function	2	2001	4	29058	0.00123709	0.0134351	7.26087	LOC103850199; LOC103864237
GO:0031407	oxylipin metabolic process	biological_process	2	2001	4	29058	0.00123709	0.0134351	7.26087	LOC103857486; LOC103865264
GO:0010277	chlorophyllide a oxygenase [overall] activity	molecular_function	2	2001	4	29058	0.00123709	0.0134351	7.26087	LOC103858361; LOC103863379
GO:0046622	positive regulation of organ growth	biological_process	4	2001	13	29058	0.00124142	0.0134351	4.46823	LOC103830235; LOC103858116; LOC103866122; LOC117134082
GO:0008152	metabolic process	biological_process	4	2001	13	29058	0.00124142	0.0134351	4.46823	LOC103831209; LOC103846376; LOC103852428; LOC103861076
GO:0007052	mitotic spindle organization	biological_process	4	2001	13	29058	0.00124142	0.0134351	4.46823	LOC103834510; LOC103850407; LOC103860553; LOC103864904
GO:0040020	regulation of meiotic nuclear division	biological_process	3	2001	8	29058	0.00125293	0.0134351	5.44565	LOC103829163; LOC103840596; LOC103841686
GO:0000076	DNA replication checkpoint	biological_process	3	2001	8	29058	0.00125293	0.0134351	5.44565	LOC103836692; LOC103865118; LOC103867904
GO:0071836	nectar secretion	biological_process	3	2001	8	29058	0.00125293	0.0134351	5.44565	LOC103845691; LOC103851339; LOC103874391
GO:0017172	cysteine dioxygenase activity	molecular_function	3	2001	8	29058	0.00125293	0.0134351	5.44565	LOC103846440; LOC103856111; LOC103863926
GO:0003006	developmental process involved in reproduction	biological_process	3	2001	8	29058	0.00125293	0.0134351	5.44565	LOC103861463; LOC103861748; LOC103868148
GO:0009409	response to cold	biological_process	65	2001	658	29058	0.00141802	0.0151398	1.43452	AOX; LOC103828569; LOC103829877; LOC103830030; LOC103831818; LOC103831932; LOC103833096; LOC103833582; LOC103833678; LOC103834289; LOC103834870; LOC103835375; LOC103836185; LOC103836419; LOC103836518; LOC103839020; LOC103839535; LOC103841316; LOC103843210; LOC103843355; LOC103843774; LOC103844174; LOC103844627; LOC103844930; LOC103845299; LOC103845641; LOC103846112; LOC103846147; LOC103846653; LO…
GO:0071281	cellular response to iron ion	biological_process	12	2001	74	29058	0.00150855	0.0160372	2.35488	LOC103828296; LOC103832138; LOC103833884; LOC103843208; LOC103844184; LOC103853044; LOC103857713; LOC103858337; LOC103866029; LOC103872037; LOC117126758; LOC117126760
GO:0009506	plasmodesma	cellular_component	133	2001	1515	29058	0.00163058	0.0172604	1.27485	GSL-OH; LOC103249155; LOC103827615; LOC103829049; LOC103829543; LOC103830138; LOC103830687; LOC103830750; LOC103831372; LOC103831722; LOC103831828; LOC103831873; LOC103833121; LOC103833582; LOC103834355; LOC103834586; LOC103835890; LOC103836185; LOC103836384; LOC103837057; LOC103837078; LOC103837120; LOC103837423; LOC103837733; LOC103837900; LOC103838023; LOC103838289; LOC103838340; LOC103840097;…
GO:0044212	transcription regulatory region DNA binding	molecular_function	61	2001	614	29058	0.00165687	0.0174641	1.44271	FLC1; HY5; LOC103829133; LOC103829163; LOC103830933; LOC103831089; LOC103831624; LOC103831916; LOC103831932; LOC103832275; LOC103834370; LOC103835174; LOC103835434; LOC103837081; LOC103837568; LOC103839393; LOC103840596; LOC103840954; LOC103841898; LOC103841905; LOC103843116; LOC103843297; LOC103843664; LOC103844065; LOC103845433; LOC103846317; LOC103846421; LOC103848482; LOC103849604; LOC1038503…
GO:0045549	9-cis-epoxycarotenoid dioxygenase activity	molecular_function	4	2001	14	29058	0.00182212	0.0187277	4.14907	LOC103834110; LOC103842019; LOC103857159; LOC103866186
GO:0060236	regulation of mitotic spindle organization	biological_process	4	2001	14	29058	0.00182212	0.0187277	4.14907	LOC103834270; LOC103843685; LOC103844317; LOC103850987
GO:0006873	cellular ion homeostasis	biological_process	4	2001	14	29058	0.00182212	0.0187277	4.14907	LOC103838028; LOC103838410; LOC103865761; LOC103874270
GO:0047259	glucomannan 4-beta-mannosyltransferase activity	molecular_function	4	2001	14	29058	0.00182212	0.0187277	4.14907	LOC103840753; LOC103847361; LOC103856186; LOC103863632
GO:0009228	thiamine biosynthetic process	biological_process	4	2001	14	29058	0.00182212	0.0187277	4.14907	LOC103844930; LOC103851941; LOC103857026; LOC103868019
GO:0015369	calcium:proton antiporter activity	molecular_function	4	2001	14	29058	0.00182212	0.0187277	4.14907	LOC103860731; LOC103865655; LOC103867130; LOC103871140
GO:0006865	amino acid transport	biological_process	6	2001	27	29058	0.00189506	0.0193171	3.22705	LOC103833126; LOC103842230; LOC103848336; LOC103851693; LOC103854500; LOC103865680
GO:0102799	glucosinolate glucohydrolase activity	molecular_function	6	2001	27	29058	0.00189506	0.0193171	3.22705	LOC103834655; LOC103840452; LOC103854698; LOC103854724; LOC103854829; LOC103860090
GO:0010030	positive regulation of seed germination	biological_process	8	2001	42	29058	0.00191186	0.0194086	2.76605	LOC103834289; LOC103843208; LOC103843946; LOC103844184; LOC103858103; LOC103859976; LOC103871843; LOC103872037
GO:0015035	protein disulfide oxidoreductase activity	molecular_function	18	2001	133	29058	0.00193654	0.0195789	1.96535	LOC103831533; LOC103833121; LOC103834501; LOC103837443; LOC103841025; LOC103846680; LOC103849719; LOC103850122; LOC103855545; LOC103855946; LOC103856321; LOC103862212; LOC103862758; LOC103863924; LOC103867949; LOC103870428; LOC103870440; LOC103870450
GO:0005618	cell wall	cellular_component	89	2001	964	29058	0.00204643	0.0206057	1.3407	LOC103827644; LOC103828713; LOC103828799; LOC103829410; LOC103829745; LOC103830329; LOC103833582; LOC103834719; LOC103835773; LOC103836314; LOC103836935; LOC103837647; LOC103837743; LOC103837749; LOC103838616; LOC103838824; LOC103839321; LOC103839322; LOC103840097; LOC103840309; LOC103841086; LOC103841353; LOC103842123; LOC103842134; LOC103842580; LOC103842652; LOC103842948; LOC103843639; LOC1038…
GO:0008506	sucrose:proton symporter activity	molecular_function	3	2001	9	29058	0.00213248	0.0209609	4.84058	LOC103829313; LOC103840834; LOC103852734
GO:0080046	quercetin 4'-O-glucosyltransferase activity	molecular_function	3	2001	9	29058	0.00213248	0.0209609	4.84058	LOC103830724; LOC103834830; LOC103867256
GO:0009828	plant-type cell wall loosening	biological_process	3	2001	9	29058	0.00213248	0.0209609	4.84058	LOC103831820; LOC103861948; LOC103868753
GO:0010295	(+)-abscisic acid 8'-hydroxylase activity	molecular_function	3	2001	9	29058	0.00213248	0.0209609	4.84058	LOC103835836; LOC103849374; LOC103869474
GO:0007019	microtubule depolymerization	biological_process	3	2001	9	29058	0.00213248	0.0209609	4.84058	LOC103843250; LOC103855783; LOC103872618
GO:0009061	anaerobic respiration	biological_process	3	2001	9	29058	0.00213248	0.0209609	4.84058	LOC103846440; LOC103856111; LOC103875235
GO:0009751	response to salicylic acid	biological_process	38	2001	351	29058	0.00222735	0.0218069	1.57215	LOC103830900; LOC103830976; LOC103831812; LOC103831818; LOC103831932; LOC103834590; LOC103835174; LOC103836518; LOC103837883; LOC103840954; LOC103843639; LOC103844065; LOC103844555; LOC103845398; LOC103846421; LOC103846580; LOC103850260; LOC103850861; LOC103850980; LOC103855670; LOC103856012; LOC103856607; LOC103857486; LOC103860474; LOC103860654; LOC103860911; LOC103862384; LOC103862555; LOC1038…
GO:0006559	L-phenylalanine catabolic process	biological_process	5	2001	21	29058	0.00233346	0.0225682	3.45756	LOC103828183; LOC103839444; LOC103842606; LOC103843547; LOC103868301
GO:0009574	preprophase band	cellular_component	5	2001	21	29058	0.00233346	0.0225682	3.45756	LOC103832952; LOC103835782; LOC103845810; LOC103856329; LOC103866564
GO:0070588	calcium ion transmembrane transport	biological_process	5	2001	21	29058	0.00233346	0.0225682	3.45756	LOC103833582; LOC103860731; LOC103865655; LOC103867130; LOC103871140
GO:0006952	defense response	biological_process	77	2001	819	29058	0.00234155	0.0225682	1.36529	LOC103827579; LOC103828296; LOC103829776; LOC103830141; LOC103830329; LOC103830649; LOC103831914; LOC103831932; LOC103832184; LOC103832350; LOC103832815; LOC103832973; LOC103833884; LOC103834015; LOC103834016; LOC103834081; LOC103834434; LOC103834719; LOC103835169; LOC103839535; LOC103841686; LOC103843208; LOC103843859; LOC103844184; LOC103844363; LOC103844844; LOC103845815; LOC103847298; LOC1038…
GO:0010436	carotenoid dioxygenase activity	molecular_function	4	2001	15	29058	0.00257922	0.0245598	3.87246	LOC103834110; LOC103842019; LOC103857159; LOC103866186
GO:0016121	carotene catabolic process	biological_process	4	2001	15	29058	0.00257922	0.0245598	3.87246	LOC103834110; LOC103842019; LOC103857159; LOC103866186
GO:0008453	alanine-glyoxylate transaminase activity	molecular_function	4	2001	15	29058	0.00257922	0.0245598	3.87246	LOC103835672; LOC103837641; LOC103857781; LOC103860370
GO:0009737	response to abscisic acid	biological_process	74	2001	785	29058	0.00258785	0.0245598	1.36893	HY5; LOC103829160; LOC103830691; LOC103830877; LOC103830900; LOC103831280; LOC103831372; LOC103831818; LOC103831916; LOC103831932; LOC103833143; LOC103833582; LOC103835152; LOC103835375; LOC103835460; LOC103836185; LOC103837050; LOC103839020; LOC103841659; LOC103845299; LOC103845336; LOC103845376; LOC103846580; LOC103847712; LOC103848481; LOC103849623; LOC103850056; LOC103850849; LOC103850861; LO…
GO:0020037	heme binding	molecular_function	53	2001	530	29058	0.00262604	0.024802	1.45217	LOC103249155; LOC103829518; LOC103829630; LOC103835030; LOC103835836; LOC103835976; LOC103836125; LOC103836218; LOC103837014; LOC103837265; LOC103837896; LOC103837910; LOC103839343; LOC103841893; LOC103844354; LOC103846031; LOC103846887; LOC103847421; LOC103848008; LOC103849374; LOC103850580; LOC103850586; LOC103853300; LOC103854375; LOC103857751; LOC103857780; LOC103859000; LOC103860780; LOC1038…
GO:0008810	cellulase activity	molecular_function	8	2001	44	29058	0.00268497	0.024802	2.64032	LOC103832013; LOC103836761; LOC103852970; LOC103858588; LOC103867584; LOC103868221; LOC103868753; LOC103872802
GO:0004837	tyrosine decarboxylase activity	molecular_function	2	2001	5	29058	0.00293379	0.024802	5.8087	LOC103828183; LOC103842606
GO:0070001	aspartic-type peptidase activity	molecular_function	2	2001	5	29058	0.00293379	0.024802	5.8087	LOC103829160; LOC103835460
GO:0010331	gibberellin binding	molecular_function	2	2001	5	29058	0.00293379	0.024802	5.8087	LOC103830382; LOC103842107
GO:0055073	cadmium ion homeostasis	biological_process	2	2001	5	29058	0.00293379	0.024802	5.8087	LOC103831636; LOC103851107
GO:0000280	nuclear division	biological_process	2	2001	5	29058	0.00293379	0.024802	5.8087	LOC103832952; LOC103835782
GO:0030388	fructose 1,6-bisphosphate metabolic process	biological_process	2	2001	5	29058	0.00293379	0.024802	5.8087	LOC103833143; LOC103841316
GO:0006540	glutamate decarboxylation to succinate	biological_process	2	2001	5	29058	0.00293379	0.024802	5.8087	LOC103834779; LOC103869111
GO:0009450	gamma-aminobutyric acid catabolic process	biological_process	2	2001	5	29058	0.00293379	0.024802	5.8087	LOC103834779; LOC103869111
GO:1990931	RNA N6-methyladenosine dioxygenase activity	molecular_function	2	2001	5	29058	0.00293379	0.024802	5.8087	LOC103836707; LOC103842949
GO:0004127	cytidylate kinase activity	molecular_function	2	2001	5	29058	0.00293379	0.024802	5.8087	LOC103837127; LOC103841868
GO:0010136	ureide catabolic process	biological_process	2	2001	5	29058	0.00293379	0.024802	5.8087	LOC103839792; LOC103861077
GO:0015200	methylammonium transmembrane transporter activity	molecular_function	2	2001	5	29058	0.00293379	0.024802	5.8087	LOC103840097; LOC103869842
GO:0008798	beta-aspartyl-peptidase activity	molecular_function	2	2001	5	29058	0.00293379	0.024802	5.8087	LOC103840193; LOC103869850
GO:0051307	meiotic chromosome separation	biological_process	2	2001	5	29058	0.00293379	0.024802	5.8087	LOC103841612; LOC103863063
GO:0008352	katanin complex	cellular_component	2	2001	5	29058	0.00293379	0.024802	5.8087	LOC103843250; LOC103855783
GO:0051013	microtubule severing	biological_process	2	2001	5	29058	0.00293379	0.024802	5.8087	LOC103843250; LOC103855783
GO:0043266	regulation of potassium ion transport	biological_process	2	2001	5	29058	0.00293379	0.024802	5.8087	LOC103843774; LOC103844627
GO:0047274	galactinol-sucrose galactosyltransferase activity	molecular_function	2	2001	5	29058	0.00293379	0.024802	5.8087	LOC103845694; LOC103863987
GO:0019825	oxygen binding	molecular_function	2	2001	5	29058	0.00293379	0.024802	5.8087	LOC103850586; LOC103870460
GO:0006521	regulation of cellular amino acid metabolic process	biological_process	2	2001	5	29058	0.00293379	0.024802	5.8087	LOC103851579; LOC103862081
GO:0008746	NAD(P)+ transhydrogenase activity	molecular_function	2	2001	5	29058	0.00293379	0.024802	5.8087	LOC103851645; LOC103856701
GO:0051980	iron-nicotianamine transmembrane transporter activity	molecular_function	2	2001	5	29058	0.00293379	0.024802	5.8087	LOC103861463; LOC103861748
GO:0071163	DNA replication preinitiation complex assembly	biological_process	2	2001	5	29058	0.00293379	0.024802	5.8087	LOC103865118; LOC103867904
GO:0004349	glutamate 5-kinase activity	molecular_function	2	2001	5	29058	0.00293379	0.024802	5.8087	LOC103865746; LOC103867010
GO:0004350	glutamate-5-semialdehyde dehydrogenase activity	molecular_function	2	2001	5	29058	0.00293379	0.024802	5.8087	LOC103865746; LOC103867010
GO:0016702	oxidoreductase activity, acting on single donors with incorporation of molecular oxygen, incorporation of two atoms of oxygen	molecular_function	2	2001	5	29058	0.00293379	0.024802	5.8087	LOC103866186; LOC103870978
GO:0000060	protein import into nucleus, translocation	biological_process	2	2001	5	29058	0.00293379	0.024802	5.8087	LOC103866224; LOC103866913
GO:0000257	nitrilase activity	molecular_function	2	2001	5	29058	0.00293379	0.024802	5.8087	NIT-T1; NIT-T4
GO:0080061	indole-3-acetonitrile nitrilase activity	molecular_function	2	2001	5	29058	0.00293379	0.024802	5.8087	NIT-T1; NIT-T4
GO:0080109	indole-3-acetonitrile nitrile hydratase activity	molecular_function	2	2001	5	29058	0.00293379	0.024802	5.8087	NIT-T1; NIT-T4
GO:0010540	basipetal auxin transport	biological_process	6	2001	29	29058	0.00295114	0.0248639	3.0045	LOC103844989; LOC103846543; LOC103852207; LOC103853110; LOC103862019; LOC103866159
GO:0016762	xyloglucan:xyloglucosyl transferase activity	molecular_function	9	2001	53	29058	0.00298478	0.025062	2.46596	LOC103828713; LOC103842948; LOC103857641; LOC103858712; LOC103860348; LOC103861948; LOC103867249; LOC103871910; XTH1
GO:1990137	plant seed peroxidase activity	molecular_function	3	2001	10	29058	0.00336109	0.0272965	4.35652	LOC103830877; LOC103857486; LOC103865264
GO:0010597	green leaf volatile biosynthetic process	biological_process	3	2001	10	29058	0.00336109	0.0272965	4.35652	LOC103830995; LOC103830997; LOC103860780
GO:0050736	O-malonyltransferase activity	molecular_function	3	2001	10	29058	0.00336109	0.0272965	4.35652	LOC103831584; LOC103863819; LOC103875069
GO:0009986	cell surface	cellular_component	3	2001	10	29058	0.00336109	0.0272965	4.35652	LOC103831625; LOC103865653; PAP17-1
GO:0007127	meiosis I	biological_process	3	2001	10	29058	0.00336109	0.0272965	4.35652	LOC103832204; LOC103836958; LOC103841686
GO:2000762	regulation of phenylpropanoid metabolic process	biological_process	3	2001	10	29058	0.00336109	0.0272965	4.35652	LOC103835174; LOC103842890; LOC103872356
GO:0046345	abscisic acid catabolic process	biological_process	3	2001	10	29058	0.00336109	0.0272965	4.35652	LOC103835836; LOC103849374; LOC103869474
GO:0071367	cellular response to brassinosteroid stimulus	biological_process	3	2001	10	29058	0.00336109	0.0272965	4.35652	LOC103842649; LOC103845898; LOC103857973
GO:0006882	cellular zinc ion homeostasis	biological_process	3	2001	10	29058	0.00336109	0.0272965	4.35652	LOC103860731; LOC103865655; LOC103867130
GO:0016984	ribulose-bisphosphate carboxylase activity	molecular_function	3	2001	10	29058	0.00336109	0.0272965	4.35652	LOC103863782; LOC103864160; LOC117133689
GO:0045551	cinnamyl-alcohol dehydrogenase activity	molecular_function	4	2001	16	29058	0.00354068	0.0282224	3.63043	LOC103828799; LOC103835065; LOC103840386; LOC103867418
GO:0052747	sinapyl alcohol dehydrogenase activity	molecular_function	4	2001	16	29058	0.00354068	0.0282224	3.63043	LOC103828799; LOC103835065; LOC103840386; LOC103867418
GO:0004805	trehalose-phosphatase activity	molecular_function	4	2001	16	29058	0.00354068	0.0282224	3.63043	LOC103832235; LOC103835097; LOC103846836; LOC103853109
GO:0010014	meristem initiation	biological_process	4	2001	16	29058	0.00354068	0.0282224	3.63043	LOC103841667; LOC103850318; LOC103865350; LOC103867425
GO:0009504	cell plate	cellular_component	10	2001	63	29058	0.00355836	0.0282224	2.30504	LOC103834510; LOC103836384; LOC103844113; LOC103844632; LOC103850407; LOC103854943; LOC103857561; LOC103862716; LOC103865434; LOC103871600
GO:0042742	defense response to bacterium	biological_process	54	2001	550	29058	0.00358311	0.0282224	1.42577	LOC103827870; LOC103829410; LOC103829507; LOC103830094; LOC103831812; LOC103833678; LOC103834419; LOC103834590; LOC103834830; LOC103835773; LOC103836866; LOC103837228; LOC103837265; LOC103837290; LOC103837568; LOC103838218; LOC103839911; LOC103841070; LOC103842442; LOC103844555; LOC103845561; LOC103846112; LOC103846718; LOC103848067; LOC103848856; LOC103850944; LOC103851429; LOC103851795; LOC1038…
GO:0016887	ATPase activity	molecular_function	36	2001	339	29058	0.00382553	0.0282224	1.54213	LOC103829569; LOC103831733; LOC103835205; LOC103837050; LOC103837176; LOC103837711; LOC103837875; LOC103838266; LOC103838871; LOC103839760; LOC103842439; LOC103842704; LOC103847712; LOC103848049; LOC103850369; LOC103851875; LOC103852767; LOC103855262; LOC103855463; LOC103859338; LOC103859841; LOC103860553; LOC103863934; LOC103864904; LOC103865597; LOC103866372; LOC103867307; LOC103869496; LOC1038…
GO:0030026	cellular manganese ion homeostasis	biological_process	5	2001	23	29058	0.00385531	0.0282224	3.1569	LOC103832138; LOC103853044; LOC103860731; LOC103865655; LOC103867130
GO:0009631	cold acclimation	biological_process	12	2001	82	29058	0.00385973	0.0282224	2.12513	LOC103832928; LOC103834870; LOC103843210; LOC103856603; LOC103856604; LOC103857034; LOC103858020; LOC103858021; LOC103865655; LOC103867130; LOC103870223; LOC103871108
GO:0007165	signal transduction	biological_process	27	2001	238	29058	0.00396296	0.0282224	1.64742	LOC103827870; LOC103830000; LOC103831787; LOC103835634; LOC103837213; LOC103838330; LOC103839911; LOC103841070; LOC103843678; LOC103843774; LOC103844627; LOC103845972; LOC103846905; LOC103852207; LOC103855958; LOC103856745; LOC103858718; LOC103859857; LOC103860375; LOC103862019; LOC103866297; LOC103866441; LOC103867951; LOC103868722; LOC103870339; LOC103872410; LOC103875074
GO:0004553	hydrolase activity, hydrolyzing O-glycosyl compounds	molecular_function	10	2001	64	29058	0.00403495	0.0282224	2.26902	LOC103828713; LOC103842948; LOC103857641; LOC103858712; LOC103860348; LOC103861948; LOC103867249; LOC103871910; LOC103871957; XTH1
GO:0010043	response to zinc ion	biological_process	13	2001	92	29058	0.00406465	0.0282224	2.05198	LOC103827579; LOC103830750; LOC103831828; LOC103832396; LOC103843385; LOC103847730; LOC103850142; LOC103850961; LOC103851264; LOC103857780; LOC103857865; LOC103858759; LOC103865714
GO:0016998	cell wall macromolecule catabolic process	biological_process	6	2001	31	29058	0.00440682	0.0282224	2.81066	LOC103857641; LOC103858081; LOC103859446; LOC103859448; LOC103866725; LOC103867249
GO:0009853	photorespiration	biological_process	11	2001	74	29058	0.00447087	0.0282224	2.15864	LOC103830434; LOC103835672; LOC103837641; LOC103843638; LOC103856643; LOC103857781; LOC103860370; LOC103863782; LOC103864160; LOC103871992; LOC117133689
GO:0009819	drought recovery	biological_process	4	2001	17	29058	0.00473452	0.0282224	3.41688	LOC103830877; LOC103839411; LOC103858021; LOC103869732
GO:0006833	water transport	biological_process	4	2001	17	29058	0.00473452	0.0282224	3.41688	LOC103840097; LOC103841383; LOC103843801; LOC103869842
GO:0046975	histone methyltransferase activity (H3-K36 specific)	molecular_function	1	2001	2	29058	0.00473981	0.0282224	7.26087	JMJ30
GO:0070544	histone H3-K36 demethylation	biological_process	1	2001	2	29058	0.00473981	0.0282224	7.26087	JMJ30
GO:0010493	Lewis a epitope biosynthetic process	biological_process	1	2001	2	29058	0.00473981	0.0282224	7.26087	LOC103829205
GO:0047218	hydroxycinnamate 4-beta-glucosyltransferase activity	molecular_function	1	2001	2	29058	0.00473981	0.0282224	7.26087	LOC103829577
GO:0102359	daphnetin 4-O-beta-glucosyltransferase activity	molecular_function	1	2001	2	29058	0.00473981	0.0282224	7.26087	LOC103829577
GO:0102361	esculetin 4-O-beta-glucosyltransferase activity	molecular_function	1	2001	2	29058	0.00473981	0.0282224	7.26087	LOC103829577
GO:0080164	regulation of nitric oxide metabolic process	biological_process	1	2001	2	29058	0.00473981	0.0282224	7.26087	LOC103831103
GO:0009606	tropism	biological_process	1	2001	2	29058	0.00473981	0.0282224	7.26087	LOC103831625
GO:0032092	positive regulation of protein binding	biological_process	1	2001	2	29058	0.00473981	0.0282224	7.26087	LOC103832204
GO:0072480	signal transduction involved in mitotic spindle assembly checkpoint	biological_process	1	2001	2	29058	0.00473981	0.0282224	7.26087	LOC103832204
GO:0090267	positive regulation of mitotic cell cycle spindle assembly checkpoint	biological_process	1	2001	2	29058	0.00473981	0.0282224	7.26087	LOC103832204
GO:1990299	Bub1-Bub3 complex localization to kinetochore	biological_process	1	2001	2	29058	0.00473981	0.0282224	7.26087	LOC103832204
GO:0019894	kinesin binding	molecular_function	1	2001	2	29058	0.00473981	0.0282224	7.26087	LOC103832887
GO:0009801	cinnamic acid ester metabolic process	biological_process	1	2001	2	29058	0.00473981	0.0282224	7.26087	LOC103835086
GO:1903086	negative regulation of sinapate ester biosynthetic process	biological_process	1	2001	2	29058	0.00473981	0.0282224	7.26087	LOC103835174
GO:0052386	cell wall thickening	biological_process	1	2001	2	29058	0.00473981	0.0282224	7.26087	LOC103835852
GO:1903259	exon-exon junction complex disassembly	biological_process	1	2001	2	29058	0.00473981	0.0282224	7.26087	LOC103836238
GO:0004788	thiamine diphosphokinase activity	molecular_function	1	2001	2	29058	0.00473981	0.0282224	7.26087	LOC103836640
GO:0006772	thiamine metabolic process	biological_process	1	2001	2	29058	0.00473981	0.0282224	7.26087	LOC103836640
GO:0030975	thiamine binding	molecular_function	1	2001	2	29058	0.00473981	0.0282224	7.26087	LOC103836640
GO:0004715	non-membrane spanning protein tyrosine kinase activity	molecular_function	1	2001	2	29058	0.00473981	0.0282224	7.26087	LOC103836692
GO:0007093	mitotic cell cycle checkpoint	biological_process	1	2001	2	29058	0.00473981	0.0282224	7.26087	LOC103836692
GO:0009905	ent-copalyl diphosphate synthase activity	molecular_function	1	2001	2	29058	0.00473981	0.0282224	7.26087	LOC103836713
GO:0006279	premeiotic DNA replication	biological_process	1	2001	2	29058	0.00473981	0.0282224	7.26087	LOC103836999
GO:0031422	RecQ helicase-Topo III complex	cellular_component	1	2001	2	29058	0.00473981	0.0282224	7.26087	LOC103837476
GO:0003837	beta-ureidopropionase activity	molecular_function	1	2001	2	29058	0.00473981	0.0282224	7.26087	LOC103837528
GO:0019482	beta-alanine metabolic process	biological_process	1	2001	2	29058	0.00473981	0.0282224	7.26087	LOC103837528
GO:0033396	beta-alanine biosynthetic process via 3-ureidopropionate	biological_process	1	2001	2	29058	0.00473981	0.0282224	7.26087	LOC103837528
GO:0005365	myo-inositol transmembrane transporter activity	molecular_function	1	2001	2	29058	0.00473981	0.0282224	7.26087	LOC103837684
GO:0015148	D-xylose transmembrane transporter activity	molecular_function	1	2001	2	29058	0.00473981	0.0282224	7.26087	LOC103837684
GO:0015575	mannitol transmembrane transporter activity	molecular_function	1	2001	2	29058	0.00473981	0.0282224	7.26087	LOC103837684
GO:0015576	sorbitol transmembrane transporter activity	molecular_function	1	2001	2	29058	0.00473981	0.0282224	7.26087	LOC103837684
GO:0015591	D-ribose transmembrane transporter activity	molecular_function	1	2001	2	29058	0.00473981	0.0282224	7.26087	LOC103837684
GO:0015633	zinc-transporting ATPase activity	molecular_function	1	2001	2	29058	0.00473981	0.0282224	7.26087	LOC103842439
GO:0010412	mannan metabolic process	biological_process	1	2001	2	29058	0.00473981	0.0282224	7.26087	LOC103842585
GO:0009007	site-specific DNA-methyltransferase (adenine-specific) activity	molecular_function	1	2001	2	29058	0.00473981	0.0282224	7.26087	LOC103842651
GO:0003868	4-hydroxyphenylpyruvate dioxygenase activity	molecular_function	1	2001	2	29058	0.00473981	0.0282224	7.26087	LOC103843547
GO:0080021	response to benzoic acid	biological_process	1	2001	2	29058	0.00473981	0.0282224	7.26087	LOC103844555
GO:0033106	cis-Golgi network membrane	cellular_component	1	2001	2	29058	0.00473981	0.0282224	7.26087	LOC103845336
GO:0072708	response to sorbitol	biological_process	1	2001	2	29058	0.00473981	0.0282224	7.26087	LOC103845641
GO:0009496	plastoquinol--plastocyanin reductase activity	molecular_function	1	2001	2	29058	0.00473981	0.0282224	7.26087	LOC103846718
GO:0045158	electron transporter, transferring electrons within cytochrome b6/f complex of photosystem II activity	molecular_function	1	2001	2	29058	0.00473981	0.0282224	7.26087	LOC103846718
GO:1901430	positive regulation of syringal lignin biosynthetic process	biological_process	1	2001	2	29058	0.00473981	0.0282224	7.26087	LOC103846887
GO:0033473	indoleacetic acid conjugate metabolic process	biological_process	1	2001	2	29058	0.00473981	0.0282224	7.26087	LOC103847267
GO:0017178	diphthine-ammonia ligase activity	molecular_function	1	2001	2	29058	0.00473981	0.0282224	7.26087	LOC103848915
GO:0071258	cellular response to gravity	biological_process	1	2001	2	29058	0.00473981	0.0282224	7.26087	LOC103849546
GO:0004753	saccharopine dehydrogenase activity	molecular_function	1	2001	2	29058	0.00473981	0.0282224	7.26087	LOC103849713
GO:0019878	lysine biosynthetic process via aminoadipic acid	biological_process	1	2001	2	29058	0.00473981	0.0282224	7.26087	LOC103849713
GO:0047130	saccharopine dehydrogenase (NADP+, L-lysine-forming) activity	molecular_function	1	2001	2	29058	0.00473981	0.0282224	7.26087	LOC103849713
GO:0047131	saccharopine dehydrogenase (NAD+, L-glutamate-forming) activity	molecular_function	1	2001	2	29058	0.00473981	0.0282224	7.26087	LOC103849713
GO:0042565	RNA nuclear export complex	cellular_component	1	2001	2	29058	0.00473981	0.0282224	7.26087	LOC103850025
GO:0061716	miRNA export from nucleus	biological_process	1	2001	2	29058	0.00473981	0.0282224	7.26087	LOC103850025
GO:0005272	sodium channel activity	molecular_function	1	2001	2	29058	0.00473981	0.0282224	7.26087	LOC103850056
GO:0090470	shoot organ boundary specification	biological_process	1	2001	2	29058	0.00473981	0.0282224	7.26087	LOC103850218
GO:0015671	oxygen transport	biological_process	1	2001	2	29058	0.00473981	0.0282224	7.26087	LOC103850586
GO:0010487	thermospermine synthase activity	molecular_function	1	2001	2	29058	0.00473981	0.0282224	7.26087	LOC103851278
GO:0045543	gibberellin 2-beta-dioxygenase activity	molecular_function	1	2001	2	29058	0.00473981	0.0282224	7.26087	LOC103851632
GO:0071171	site-specific DNA replication termination at RTS1 barrier	biological_process	1	2001	2	29058	0.00473981	0.0282224	7.26087	LOC103851666
GO:1902979	mitotic DNA replication termination	biological_process	1	2001	2	29058	0.00473981	0.0282224	7.26087	LOC103851666
GO:0008676	3-deoxy-8-phosphooctulonate synthase activity	molecular_function	1	2001	2	29058	0.00473981	0.0282224	7.26087	LOC103853194
GO:0046364	monosaccharide biosynthetic process	biological_process	1	2001	2	29058	0.00473981	0.0282224	7.26087	LOC103853194
GO:0004668	protein-arginine deiminase activity	molecular_function	1	2001	2	29058	0.00473981	0.0282224	7.26087	LOC103855763
GO:0047632	agmatine deiminase activity	molecular_function	1	2001	2	29058	0.00473981	0.0282224	7.26087	LOC103855763
GO:0004740	pyruvate dehydrogenase (acetyl-transferring) kinase activity	molecular_function	1	2001	2	29058	0.00473981	0.0282224	7.26087	LOC103859160
GO:0005537	mannose binding	molecular_function	1	2001	2	29058	0.00473981	0.0282224	7.26087	LOC103859316
GO:0070918	production of small RNA involved in gene silencing by RNA	biological_process	1	2001	2	29058	0.00473981	0.0282224	7.26087	LOC103859969
GO:1904277	negative regulation of wax biosynthetic process	biological_process	1	2001	2	29058	0.00473981	0.0282224	7.26087	LOC103860609
GO:0008777	acetylornithine deacetylase activity	molecular_function	1	2001	2	29058	0.00473981	0.0282224	7.26087	LOC103860949
GO:1903508	positive regulation of nucleic acid-templated transcription	biological_process	1	2001	2	29058	0.00473981	0.0282224	7.26087	LOC103860988
GO:0019285	glycine betaine biosynthetic process from choline	biological_process	1	2001	2	29058	0.00473981	0.0282224	7.26087	LOC103861915
GO:0007638	mechanosensory behavior	biological_process	1	2001	2	29058	0.00473981	0.0282224	7.26087	LOC103862445
GO:0010212	response to ionizing radiation	biological_process	1	2001	2	29058	0.00473981	0.0282224	7.26087	LOC103863489
GO:0008114	phosphogluconate 2-dehydrogenase activity	molecular_function	1	2001	2	29058	0.00473981	0.0282224	7.26087	LOC103864104
GO:0000900	translation repressor activity, mRNA regulatory element binding	molecular_function	1	2001	2	29058	0.00473981	0.0282224	7.26087	LOC103864363
GO:0046512	sphingosine biosynthetic process	biological_process	1	2001	2	29058	0.00473981	0.0282224	7.26087	LOC103865645
GO:0046514	ceramide catabolic process	biological_process	1	2001	2	29058	0.00473981	0.0282224	7.26087	LOC103865645
GO:0006849	plasma membrane pyruvate transport	biological_process	1	2001	2	29058	0.00473981	0.0282224	7.26087	LOC103867083
GO:0044547	DNA topoisomerase binding	molecular_function	1	2001	2	29058	0.00473981	0.0282224	7.26087	LOC103867656
GO:0072587	DNA topoisomerase (ATP-hydrolyzing) activator activity	molecular_function	1	2001	2	29058	0.00473981	0.0282224	7.26087	LOC103867656
GO:0080045	quercetin 3'-O-glucosyltransferase activity	molecular_function	1	2001	2	29058	0.00473981	0.0282224	7.26087	LOC103868013
GO:0016830	carbon-carbon lyase activity	molecular_function	1	2001	2	29058	0.00473981	0.0282224	7.26087	LOC103868019
GO:0080041	ADP-ribose pyrophosphohydrolase activity	molecular_function	1	2001	2	29058	0.00473981	0.0282224	7.26087	LOC103868019
GO:0080127	fruit septum development	biological_process	1	2001	2	29058	0.00473981	0.0282224	7.26087	LOC103868148
GO:0000024	maltose biosynthetic process	biological_process	1	2001	2	29058	0.00473981	0.0282224	7.26087	LOC103868361
GO:1902459	positive regulation of stem cell population maintenance	biological_process	1	2001	2	29058	0.00473981	0.0282224	7.26087	LOC103870362
GO:0033108	mitochondrial respiratory chain complex assembly	biological_process	1	2001	2	29058	0.00473981	0.0282224	7.26087	LOC103870571
GO:0048478	replication fork protection	biological_process	1	2001	2	29058	0.00473981	0.0282224	7.26087	LOC103870890
GO:0001561	fatty acid alpha-oxidation	biological_process	1	2001	2	29058	0.00473981	0.0282224	7.26087	LOC103870978
GO:0052667	phosphomethylethanolamine N-methyltransferase activity	molecular_function	1	2001	2	29058	0.00473981	0.0282224	7.26087	LOC103871458
GO:0048446	petal morphogenesis	biological_process	1	2001	2	29058	0.00473981	0.0282224	7.26087	LOC103871814
GO:0043268	positive regulation of potassium ion transport	biological_process	1	2001	2	29058	0.00473981	0.0282224	7.26087	LOC103872294
GO:0031520	plasma membrane of cell tip	cellular_component	1	2001	2	29058	0.00473981	0.0282224	7.26087	LOC103872374
GO:0015774	polysaccharide transport	biological_process	1	2001	2	29058	0.00473981	0.0282224	7.26087	LOC103873927
GO:0015187	glycine transmembrane transporter activity	molecular_function	1	2001	2	29058	0.00473981	0.0282224	7.26087	LOC103874450
GO:1904983	glycine import into mitochondrion	biological_process	1	2001	2	29058	0.00473981	0.0282224	7.26087	LOC103874450
GO:0006508	proteolysis	biological_process	20	2001	165	29058	0.00477005	0.0283343	1.76021	LOC103829160; LOC103831014; LOC103835460; LOC103836314; LOC103841353; LOC103845780; LOC103846776; LOC103847097; LOC103850303; LOC103851260; LOC103853889; LOC103853955; LOC103855713; LOC103859462; LOC103861985; LOC103862811; LOC103864533; LOC103866683; LOC103869368; LOC103875357
GO:0009558	embryo sac cellularization	biological_process	3	2001	11	29058	0.0049956	0.0294621	3.96047	LOC103832887; LOC103842704; LOC103872599
GO:0051233	spindle midzone	cellular_component	3	2001	11	29058	0.0049956	0.0294621	3.96047	LOC103834510; LOC103837743; LOC103850407
GO:0042807	central vacuole	cellular_component	3	2001	11	29058	0.0049956	0.0294621	3.96047	LOC103840097; LOC103868228; LOC103869842
GO:0019137	thioglucosidase activity	molecular_function	6	2001	32	29058	0.00531109	0.0312484	2.72283	LOC103834655; LOC103840452; LOC103854698; LOC103854724; LOC103854829; LOC103860090
GO:0010230	alternative respiration	biological_process	2	2001	6	29058	0.00556715	0.0316281	4.84058	AOX; LOC103859953
GO:0005261	cation channel activity	molecular_function	2	2001	6	29058	0.00556715	0.0316281	4.84058	LOC103830141; LOC103850056
GO:0010169	thioglucosidase complex	cellular_component	2	2001	6	29058	0.00556715	0.0316281	4.84058	LOC103832815; LOC103871242
GO:0010180	thioglucosidase binding	molecular_function	2	2001	6	29058	0.00556715	0.0316281	4.84058	LOC103832815; LOC103871242
GO:0097718	disordered domain specific binding	molecular_function	2	2001	6	29058	0.00556715	0.0316281	4.84058	LOC103833041; LOC103833678
GO:0034722	gamma-glutamyl-peptidase activity	molecular_function	2	2001	6	29058	0.00556715	0.0316281	4.84058	LOC103834668; LOC103852592
GO:0009041	uridylate kinase activity	molecular_function	2	2001	6	29058	0.00556715	0.0316281	4.84058	LOC103837127; LOC103841868
GO:0004034	aldose 1-epimerase activity	molecular_function	2	2001	6	29058	0.00556715	0.0316281	4.84058	LOC103838909; LOC103846437
GO:0050017	L-3-cyanoalanine synthase activity	molecular_function	2	2001	6	29058	0.00556715	0.0316281	4.84058	LOC103841966; LOC103854642
GO:0046527	glucosyltransferase activity	molecular_function	2	2001	6	29058	0.00556715	0.0316281	4.84058	LOC103844566; LOC103867256
GO:0080124	pheophytinase activity	molecular_function	2	2001	6	29058	0.00556715	0.0316281	4.84058	LOC103845720; LOC103867579
GO:0061635	regulation of protein complex stability	biological_process	2	2001	6	29058	0.00556715	0.0316281	4.84058	LOC103850641; LOC103872115
GO:0033302	quercetin O-glucoside metabolic process	biological_process	2	2001	6	29058	0.00556715	0.0316281	4.84058	LOC103866139; LOC103866799
GO:0033329	kaempferol O-glucoside metabolic process	biological_process	2	2001	6	29058	0.00556715	0.0316281	4.84058	LOC103866139; LOC103866799
GO:0050062	long-chain-fatty-acyl-CoA reductase activity	molecular_function	2	2001	6	29058	0.00556715	0.0316281	4.84058	LOC103873613; LOC103873656
GO:0010315	auxin efflux	biological_process	5	2001	25	29058	0.00600935	0.0340621	2.90435	LOC103830649; LOC103831625; LOC103852855; LOC103852956; LOC103854081
GO:0071705	nitrogen compound transport	biological_process	4	2001	18	29058	0.0061884	0.0348379	3.22705	LOC103837937; LOC103841050; LOC103852916; LOC103872948
GO:0080060	integument development	biological_process	4	2001	18	29058	0.0061884	0.0348379	3.22705	LOC103845898; LOC103865350; LOC103867425; LOC103871175
GO:0015770	sucrose transport	biological_process	4	2001	18	29058	0.0061884	0.0348379	3.22705	LOC103846596; LOC103848657; LOC103861520; LOC103865612
GO:0030245	cellulose catabolic process	biological_process	8	2001	50	29058	0.0065489	0.0367837	2.32348	LOC103832013; LOC103836761; LOC103852970; LOC103858588; LOC103867584; LOC103868221; LOC103868753; LOC103872802
GO:0043090	amino acid import	biological_process	3	2001	12	29058	0.00708853	0.0394568	3.63043	LOC103833126; LOC103848336; LOC103864025
GO:0010031	circumnutation	biological_process	3	2001	12	29058	0.00708853	0.0394568	3.63043	LOC103837378; LOC103839462; LOC103849132
GO:0000070	mitotic sister chromatid segregation	biological_process	3	2001	12	29058	0.00708853	0.0394568	3.63043	LOC103841612; LOC103863063; LOC103872618
GO:0010600	regulation of auxin biosynthetic process	biological_process	3	2001	12	29058	0.00708853	0.0394568	3.63043	LOC103846255; LOC103856239; LOC103858039
GO:0008353	RNA polymerase II CTD heptapeptide repeat kinase activity	molecular_function	5	2001	26	29058	0.00736471	0.0409022	2.79264	LOC103827800; LOC103829401; LOC103832116; LOC103853841; LOC103863255
GO:0030570	pectate lyase activity	molecular_function	8	2001	51	29058	0.00747724	0.0414343	2.27792	LOC103831011; LOC103837270; LOC103841243; LOC103843635; LOC103844229; LOC103850282; LOC103852424; LOC103862557
GO:0010598	NAD(P)H dehydrogenase complex (plastoquinone)	cellular_component	4	2001	19	29058	0.00792919	0.043549	3.05721	LOC103828016; LOC103831946; LOC103838834; LOC103861444
GO:0010196	nonphotochemical quenching	biological_process	4	2001	19	29058	0.00792919	0.043549	3.05721	LOC103830885; LOC103833131; LOC103846718; LOC103847722
GO:1990641	response to iron ion starvation	biological_process	4	2001	19	29058	0.00792919	0.043549	3.05721	LOC103834825; LOC103854785; LOC103870645; LOC103874346
GO:0009648	photoperiodism	biological_process	4	2001	19	29058	0.00792919	0.043549	3.05721	LOC103857901; LOC103862389; LOC103865763; LOC103866985
GO:0004693	cyclin-dependent protein serine/threonine kinase activity	molecular_function	9	2001	61	29058	0.00838608	0.0459564	2.14255	LOC103827800; LOC103829401; LOC103832116; LOC103853841; LOC103863255; LOC103865118; LOC103867904; LOC103871735; LOC103874555
GO:0055114	oxidation-reduction process	biological_process	20	2001	174	29058	0.0086925	0.0475305	1.66917	LOC103830322; LOC103835836; LOC103836218; LOC103837265; LOC103838023; LOC103839780; LOC103841998; LOC103842140; LOC103843638; LOC103843969; LOC103849323; LOC103849374; LOC103857344; LOC103860594; LOC103866291; LOC103866981; LOC103867215; LOC103869474; LOC103870673; LOC103875063
GO:0006814	sodium ion transport	biological_process	5	2001	27	29058	0.00892747	0.0485195	2.68921	LOC103838907; LOC103845894; LOC103850056; LOC103851135; LOC103855235
GO:0009916	alternative oxidase activity	molecular_function	2	2001	7	29058	0.00924554	0.0485195	4.14907	AOX; LOC103859953
GO:0045333	cellular respiration	biological_process	2	2001	7	29058	0.00924554	0.0485195	4.14907	AOX; LOC103859953
GO:0102721	ubiquinol:oxygen oxidoreductase activity	molecular_function	2	2001	7	29058	0.00924554	0.0485195	4.14907	AOX; LOC103859953
GO:0000077	DNA damage checkpoint	biological_process	2	2001	7	29058	0.00924554	0.0485195	4.14907	LOC103829163; LOC103840596
GO:0046785	microtubule polymerization	biological_process	2	2001	7	29058	0.00924554	0.0485195	4.14907	LOC103832952; LOC103835782
GO:0009229	thiamine diphosphate biosynthetic process	biological_process	2	2001	7	29058	0.00924554	0.0485195	4.14907	LOC103836640; LOC103868019
GO:0016174	NAD(P)H oxidase activity	molecular_function	2	2001	7	29058	0.00924554	0.0485195	4.14907	LOC103838121; LOC103857206
GO:0043007	maintenance of rDNA	biological_process	2	2001	7	29058	0.00924554	0.0485195	4.14907	LOC103841612; LOC103863063
GO:0030744	luteolin O-methyltransferase activity	molecular_function	2	2001	7	29058	0.00924554	0.0485195	4.14907	LOC103844876; LOC103857055
GO:0030755	quercetin 3-O-methyltransferase activity	molecular_function	2	2001	7	29058	0.00924554	0.0485195	4.14907	LOC103844876; LOC103857055
GO:0033799	myricetin 3'-O-methyltransferase activity	molecular_function	2	2001	7	29058	0.00924554	0.0485195	4.14907	LOC103844876; LOC103857055
GO:0102822	quercetin 3'-O-methyltransferase activity	molecular_function	2	2001	7	29058	0.00924554	0.0485195	4.14907	LOC103844876; LOC103857055
GO:0009877	nodulation	biological_process	2	2001	7	29058	0.00924554	0.0485195	4.14907	LOC103846298; LOC103854305
GO:0045300	acyl-[acyl-carrier-protein] desaturase activity	molecular_function	2	2001	7	29058	0.00924554	0.0485195	4.14907	LOC103846343; LOC103858091
GO:0102786	stearoyl-[acp] desaturase activity	molecular_function	2	2001	7	29058	0.00924554	0.0485195	4.14907	LOC103846343; LOC103858091
GO:1905589	positive regulation of L-arginine import across plasma membrane	biological_process	2	2001	7	29058	0.00924554	0.0485195	4.14907	LOC103860882; LOC103873673
GO:1905736	negative regulation of L-proline import across plasma membrane	biological_process	2	2001	7	29058	0.00924554	0.0485195	4.14907	LOC103860882; LOC103873673
GO:0055129	L-proline biosynthetic process	biological_process	2	2001	7	29058	0.00924554	0.0485195	4.14907	LOC103865746; LOC103867010
GO:0009939	positive regulation of gibberellic acid mediated signaling pathway	biological_process	3	2001	13	29058	0.00968724	0.0500946	3.35117	LOC103830382; LOC103842107; LOC103843946
GO:0009635	response to herbicide	biological_process	3	2001	13	29058	0.00968724	0.0500946	3.35117	LOC103836183; LOC103843153; LOC103872025
GO:0050665	hydrogen peroxide biosynthetic process	biological_process	3	2001	13	29058	0.00968724	0.0500946	3.35117	LOC103838121; LOC103860985; LOC103870064
GO:0005247	voltage-gated chloride channel activity	molecular_function	3	2001	13	29058	0.00968724	0.0500946	3.35117	LOC103841959; LOC103850199; LOC103864237
GO:0071446	cellular response to salicylic acid stimulus	biological_process	3	2001	13	29058	0.00968724	0.0500946	3.35117	LOC103846596; LOC103850491; LOC103870978
GO:0010016	shoot system morphogenesis	biological_process	3	2001	13	29058	0.00968724	0.0500946	3.35117	LOC103857294; LOC103865014; LOC103867979
GO:0022622	root system development	biological_process	3	2001	13	29058	0.00968724	0.0500946	3.35117	LOC103859310; LOC103865648; LOC103871108
GO:0080054	low-affinity nitrate transmembrane transporter activity	molecular_function	4	2001	20	29058	0.00998263	0.0513008	2.90435	LOC103829324; LOC103830808; LOC103831529; LOC103871230
GO:0048441	petal development	biological_process	4	2001	20	29058	0.00998263	0.0513008	2.90435	LOC103839393; LOC103850507; LOC103855535; LOC103875390
GO:0006874	cellular calcium ion homeostasis	biological_process	4	2001	20	29058	0.00998263	0.0513008	2.90435	LOC103860731; LOC103865655; LOC103867130; LOC103871140
GO:0015112	nitrate transmembrane transporter activity	molecular_function	6	2001	36	29058	0.0103611	0.0531357	2.42029	LOC103836183; LOC103843153; LOC103850199; LOC103864237; LOC103872025; LOC103874747
GO:0005886	plasma membrane	cellular_component	315	2001	4078	29058	0.0111619	0.0561974	1.12171	LOC103827518; LOC103827599; LOC103827615; LOC103827641; LOC103827726; LOC103827766; LOC103827781; LOC103829142; LOC103829313; LOC103829363; LOC103829410; LOC103829776; LOC103829951; LOC103829955; LOC103830094; LOC103830141; LOC103830215; LOC103830603; LOC103830649; LOC103830687; LOC103830750; LOC103831040; LOC103831078; LOC103831529; LOC103831564; LOC103831614; LOC103831625; LOC103831722; LOC1038…
GO:0005975	carbohydrate metabolic process	biological_process	45	2001	472	29058	0.0112602	0.0561974	1.38449	LOC103827823; LOC103828016; LOC103828204; LOC103829745; LOC103830329; LOC103830340; LOC103834655; LOC103834719; LOC103835599; LOC103838824; LOC103838831; LOC103840452; LOC103840622; LOC103841864; LOC103842580; LOC103843385; LOC103844581; LOC103847224; LOC103851645; LOC103851719; LOC103851896; LOC103852319; LOC103853667; LOC103854367; LOC103854698; LOC103854724; LOC103854829; LOC103855066; LOC1038…
GO:0042542	response to hydrogen peroxide	biological_process	17	2001	146	29058	0.0116992	0.0561974	1.69089	LOC103830750; LOC103831812; LOC103831828; LOC103836518; LOC103850961; LOC103851264; LOC103854785; LOC103857865; LOC103862389; LOC103862555; LOC103863903; LOC103865714; LOC103872582; LOC103873314; LOC103874346; LOC103875105; PAP17-1
GO:0051119	sugar transmembrane transporter activity	molecular_function	6	2001	37	29058	0.012037	0.0561974	2.35488	LOC103835747; LOC103846596; LOC103848657; LOC103861520; LOC103865612; LOC103871632
GO:0010411	xyloglucan metabolic process	biological_process	10	2001	74	29058	0.0121251	0.0561974	1.9624	LOC103828713; LOC103831563; LOC103842948; LOC103857641; LOC103858712; LOC103860348; LOC103861948; LOC103867249; LOC103871910; XTH1
GO:0000786	nucleosome	cellular_component	12	2001	94	29058	0.0121779	0.0561974	1.85384	LOC103829569; LOC103829945; LOC103837711; LOC103844917; LOC103845409; LOC103856615; LOC103863224; LOC103863386; LOC103864916; LOC103869292; LOC103873396; LOC117134283
GO:0001872	(1->3)-beta-D-glucan binding	molecular_function	4	2001	21	29058	0.012373	0.0561974	2.76605	LOC103830138; LOC103835890; LOC103854935; LOC103860571
GO:0009854	oxidative photosynthetic carbon pathway	biological_process	4	2001	21	29058	0.012373	0.0561974	2.76605	LOC103830434; LOC103860985; LOC103870064; LOC103871992
GO:0042538	hyperosmotic salinity response	biological_process	14	2001	115	29058	0.0125142	0.0561974	1.76786	LOC103831372; LOC103842019; LOC103846147; LOC103848481; LOC103852207; LOC103856603; LOC103856604; LOC103857274; LOC103861272; LOC103861516; LOC103862019; LOC103865746; LOC103867010; LOC103869441
GO:0030187	melatonin biosynthetic process	biological_process	3	2001	14	29058	0.0128333	0.0561974	3.1118	LOC103835481; LOC103844876; LOC103857055
GO:0051091	positive regulation of DNA-binding transcription factor activity	biological_process	3	2001	14	29058	0.0128333	0.0561974	3.1118	LOC103841570; LOC103863903; LOC103875105
GO:0080086	stamen filament development	biological_process	3	2001	14	29058	0.0128333	0.0561974	3.1118	LOC103842948; LOC103858909; LOC103869905
GO:0015171	amino acid transmembrane transporter activity	molecular_function	12	2001	95	29058	0.0132455	0.0561974	1.83432	LOC103830440; LOC103833126; LOC103835462; LOC103836399; LOC103848336; LOC103852289; LOC103857969; LOC103858403; LOC103864025; LOC103865653; LOC103865680; LOC103865864
GO:0042744	hydrogen peroxide catabolic process	biological_process	17	2001	148	29058	0.0133425	0.0561974	1.66804	LOC103249155; LOC103831078; LOC103837014; LOC103837896; LOC103846031; LOC103846112; LOC103846887; LOC103847421; LOC103850580; LOC103857780; LOC103862389; LOC103862471; LOC103863954; LOC103864346; LOC103869716; LOC103873087; LOC103873830
GO:0046910	pectinesterase inhibitor activity	molecular_function	14	2001	116	29058	0.0134855	0.0561974	1.75262	LOC103830874; LOC103838367; LOC103839470; LOC103842123; LOC103842134; LOC103847228; LOC103848519; LOC103850357; LOC103854053; LOC103858353; LOC103866037; LOC103866363; LOC103870041; LOC108871269
GO:0080166	stomium development	biological_process	1	2001	3	29058	0.0135672	0.0561974	4.84058	LOC103828454
GO:0003879	ATP phosphoribosyltransferase activity	molecular_function	1	2001	3	29058	0.0135672	0.0561974	4.84058	LOC103828719
GO:0047209	coniferyl-alcohol glucosyltransferase activity	molecular_function	1	2001	3	29058	0.0135672	0.0561974	4.84058	LOC103829577
GO:0055081	anion homeostasis	biological_process	1	2001	3	29058	0.0135672	0.0561974	4.84058	LOC103830094
GO:0008887	glycerate kinase activity	molecular_function	1	2001	3	29058	0.0135672	0.0561974	4.84058	LOC103830434
GO:0043392	negative regulation of DNA binding	biological_process	1	2001	3	29058	0.0135672	0.0561974	4.84058	LOC103830691
GO:0016784	3-mercaptopyruvate sulfurtransferase activity	molecular_function	1	2001	3	29058	0.0135672	0.0561974	4.84058	LOC103832400
GO:0071435	potassium ion export	biological_process	1	2001	3	29058	0.0135672	0.0561974	4.84058	LOC103833582
GO:0008974	phosphoribulokinase activity	molecular_function	1	2001	3	29058	0.0135672	0.0561974	4.84058	LOC103833678
GO:0004566	beta-glucuronidase activity	molecular_function	1	2001	3	29058	0.0135672	0.0561974	4.84058	LOC103833744
GO:0019276	UDP-N-acetylgalactosamine metabolic process	biological_process	1	2001	3	29058	0.0135672	0.0561974	4.84058	LOC103833836
GO:0052630	UDP-N-acetylgalactosamine diphosphorylase activity	molecular_function	1	2001	3	29058	0.0135672	0.0561974	4.84058	LOC103833836
GO:0050525	cutinase activity	molecular_function	1	2001	3	29058	0.0135672	0.0561974	4.84058	LOC103834690
GO:0008928	mannose-1-phosphate guanylyltransferase (GDP) activity	molecular_function	1	2001	3	29058	0.0135672	0.0561974	4.84058	LOC103834830
GO:0010471	GDP-galactose:mannose-1-phosphate guanylyltransferase activity	molecular_function	1	2001	3	29058	0.0135672	0.0561974	4.84058	LOC103834830
GO:0010472	GDP-galactose:glucose-1-phosphate guanylyltransferase activity	molecular_function	1	2001	3	29058	0.0135672	0.0561974	4.84058	LOC103834830
GO:0010473	GDP-galactose:myoinositol-1-phosphate guanylyltransferase activity	molecular_function	1	2001	3	29058	0.0135672	0.0561974	4.84058	LOC103834830
GO:0010474	glucose-1-phosphate guanylyltransferase (GDP) activity	molecular_function	1	2001	3	29058	0.0135672	0.0561974	4.84058	LOC103834830
GO:0004081	bis(5'-nucleosyl)-tetraphosphatase (asymmetrical) activity	molecular_function	1	2001	3	29058	0.0135672	0.0561974	4.84058	LOC103835238
GO:0015967	diadenosine tetraphosphate catabolic process	biological_process	1	2001	3	29058	0.0135672	0.0561974	4.84058	LOC103835238
GO:0004059	aralkylamine N-acetyltransferase activity	molecular_function	1	2001	3	29058	0.0135672	0.0561974	4.84058	LOC103835481
GO:0008398	sterol 14-demethylase activity	molecular_function	1	2001	3	29058	0.0135672	0.0561974	4.84058	LOC103836218
GO:0032797	SMN complex	cellular_component	1	2001	3	29058	0.0135672	0.0561974	4.84058	LOC103836749
GO:0009722	detection of cytokinin stimulus	biological_process	1	2001	3	29058	0.0135672	0.0561974	4.84058	LOC103837083
GO:0071345	cellular response to cytokine stimulus	biological_process	1	2001	3	29058	0.0135672	0.0561974	4.84058	LOC103837083
GO:0009173	pyrimidine ribonucleoside monophosphate metabolic process	biological_process	1	2001	3	29058	0.0135672	0.0561974	4.84058	LOC103837127
GO:0019010	farnesoic acid O-methyltransferase activity	molecular_function	1	2001	3	29058	0.0135672	0.0561974	4.84058	LOC103837883
GO:0002679	respiratory burst involved in defense response	biological_process	1	2001	3	29058	0.0135672	0.0561974	4.84058	LOC103838121
GO:0090357	regulation of tryptophan metabolic process	biological_process	1	2001	3	29058	0.0135672	0.0561974	4.84058	LOC103838346
GO:0006580	ethanolamine metabolic process	biological_process	1	2001	3	29058	0.0135672	0.0561974	4.84058	LOC103838694
GO:0080079	cellobiose glucosidase activity	molecular_function	1	2001	3	29058	0.0135672	0.0561974	4.84058	LOC103838824
GO:0016034	maleylacetoacetate isomerase activity	molecular_function	1	2001	3	29058	0.0135672	0.0561974	4.84058	LOC103839444
GO:2001066	amylopectin binding	molecular_function	1	2001	3	29058	0.0135672	0.0561974	4.84058	LOC103841152
GO:0007135	meiosis II	biological_process	1	2001	3	29058	0.0135672	0.0561974	4.84058	LOC103841686
GO:1904667	negative regulation of ubiquitin protein ligase activity	biological_process	1	2001	3	29058	0.0135672	0.0561974	4.84058	LOC103841686
GO:0052731	phosphocholine phosphatase activity	molecular_function	1	2001	3	29058	0.0135672	0.0561974	4.84058	LOC103842736
GO:0052732	phosphoethanolamine phosphatase activity	molecular_function	1	2001	3	29058	0.0135672	0.0561974	4.84058	LOC103842736
GO:1901699	cellular response to nitrogen compound	biological_process	1	2001	3	29058	0.0135672	0.0561974	4.84058	LOC103842978
GO:0008309	double-stranded DNA exodeoxyribonuclease activity	molecular_function	1	2001	3	29058	0.0135672	0.0561974	4.84058	LOC103843249
GO:0004476	mannose-6-phosphate isomerase activity	molecular_function	1	2001	3	29058	0.0135672	0.0561974	4.84058	LOC103843385
GO:1990570	GDP-mannose transmembrane transport	biological_process	1	2001	3	29058	0.0135672	0.0561974	4.84058	LOC103843958
GO:0005721	pericentric heterochromatin	cellular_component	1	2001	3	29058	0.0135672	0.0561974	4.84058	LOC103845409
GO:0001935	endothelial cell proliferation	biological_process	1	2001	3	29058	0.0135672	0.0561974	4.84058	LOC103845898
GO:0052861	glucan endo-1,3-beta-glucanase activity, C-3 substituted reducing group	molecular_function	1	2001	3	29058	0.0135672	0.0561974	4.84058	LOC103846376
GO:0052862	glucan endo-1,4-beta-glucanase activity, C-3 substituted reducing group	molecular_function	1	2001	3	29058	0.0135672	0.0561974	4.84058	LOC103846376
GO:0016139	glycoside catabolic process	biological_process	1	2001	3	29058	0.0135672	0.0561974	4.84058	LOC103846819
GO:0047746	chlorophyllase activity	molecular_function	1	2001	3	29058	0.0135672	0.0561974	4.84058	LOC103848843
GO:0102293	pheophytinase b activity	molecular_function	1	2001	3	29058	0.0135672	0.0561974	4.84058	LOC103848843
GO:0080181	lateral root branching	biological_process	1	2001	3	29058	0.0135672	0.0561974	4.84058	LOC103849623
GO:0030003	cellular cation homeostasis	biological_process	1	2001	3	29058	0.0135672	0.0561974	4.84058	LOC103850056
GO:0051179	localization	biological_process	1	2001	3	29058	0.0135672	0.0561974	4.84058	LOC103850426
GO:0090344	negative regulation of cell aging	biological_process	1	2001	3	29058	0.0135672	0.0561974	4.84058	LOC103850515
GO:0015172	acidic amino acid transmembrane transporter activity	molecular_function	1	2001	3	29058	0.0135672	0.0561974	4.84058	LOC103852289
GO:0033597	mitotic checkpoint complex	cellular_component	1	2001	3	29058	0.0135672	0.0561974	4.84058	LOC103852577
GO:1990298	bub1-bub3 complex	cellular_component	1	2001	3	29058	0.0135672	0.0561974	4.84058	LOC103852577
GO:0008442	3-hydroxyisobutyrate dehydrogenase activity	molecular_function	1	2001	3	29058	0.0135672	0.0561974	4.84058	LOC103852707
GO:0042834	peptidoglycan binding	molecular_function	1	2001	3	29058	0.0135672	0.0561974	4.84058	LOC103853085
GO:0000819	sister chromatid segregation	biological_process	1	2001	3	29058	0.0135672	0.0561974	4.84058	LOC103853975
GO:0044774	mitotic DNA integrity checkpoint	biological_process	1	2001	3	29058	0.0135672	0.0561974	4.84058	LOC103853975
GO:0006792	regulation of sulfur utilization	biological_process	1	2001	3	29058	0.0135672	0.0561974	4.84058	LOC103854562
GO:0090568	nuclear transcriptional repressor complex	cellular_component	1	2001	3	29058	0.0135672	0.0561974	4.84058	LOC103854562
GO:0043100	pyrimidine nucleobase salvage	biological_process	1	2001	3	29058	0.0135672	0.0561974	4.84058	LOC103855523
GO:1902325	negative regulation of chlorophyll biosynthetic process	biological_process	1	2001	3	29058	0.0135672	0.0561974	4.84058	LOC103856368
GO:0000109	nucleotide-excision repair complex	cellular_component	1	2001	3	29058	0.0135672	0.0561974	4.84058	LOC103856485
GO:0004015	adenosylmethionine-8-amino-7-oxononanoate transaminase activity	molecular_function	1	2001	3	29058	0.0135672	0.0561974	4.84058	LOC103856746
GO:0004141	dethiobiotin synthase activity	molecular_function	1	2001	3	29058	0.0135672	0.0561974	4.84058	LOC103856746
GO:0010178	IAA-amino acid conjugate hydrolase activity	molecular_function	1	2001	3	29058	0.0135672	0.0561974	4.84058	LOC103856806
GO:0033198	response to ATP	biological_process	1	2001	3	29058	0.0135672	0.0561974	4.84058	LOC103857206
GO:0032350	regulation of hormone metabolic process	biological_process	1	2001	3	29058	0.0135672	0.0561974	4.84058	LOC103858567
GO:0045930	negative regulation of mitotic cell cycle	biological_process	1	2001	3	29058	0.0135672	0.0561974	4.84058	LOC103858567
GO:2001147	camalexin binding	molecular_function	1	2001	3	29058	0.0135672	0.0561974	4.84058	LOC103858759
GO:2001227	quercitrin binding	molecular_function	1	2001	3	29058	0.0135672	0.0561974	4.84058	LOC103858759
GO:0015217	ADP transmembrane transporter activity	molecular_function	1	2001	3	29058	0.0135672	0.0561974	4.84058	LOC103859089
GO:0015866	ADP transport	biological_process	1	2001	3	29058	0.0135672	0.0561974	4.84058	LOC103859089
GO:0015867	ATP transport	biological_process	1	2001	3	29058	0.0135672	0.0561974	4.84058	LOC103859089
GO:0034219	carbohydrate transmembrane transport	biological_process	1	2001	3	29058	0.0135672	0.0561974	4.84058	LOC103859131
GO:1900384	regulation of flavonol biosynthetic process	biological_process	1	2001	3	29058	0.0135672	0.0561974	4.84058	LOC103860474
GO:2000117	negative regulation of cysteine-type endopeptidase activity	biological_process	1	2001	3	29058	0.0135672	0.0561974	4.84058	LOC103861061
GO:0010270	photosystem II oxygen evolving complex assembly	biological_process	1	2001	3	29058	0.0135672	0.0561974	4.84058	LOC103861852
GO:0006422	aspartyl-tRNA aminoacylation	biological_process	1	2001	3	29058	0.0135672	0.0561974	4.84058	LOC103862036
GO:0051598	meiotic recombination checkpoint	biological_process	1	2001	3	29058	0.0135672	0.0561974	4.84058	LOC103862485
GO:0048449	floral organ formation	biological_process	1	2001	3	29058	0.0135672	0.0561974	4.84058	LOC103862509
GO:0090701	specification of plant organ identity	biological_process	1	2001	3	29058	0.0135672	0.0561974	4.84058	LOC103862509
GO:0016048	detection of temperature stimulus	biological_process	1	2001	3	29058	0.0135672	0.0561974	4.84058	LOC103863224
GO:0000406	double-strand/single-strand DNA junction binding	molecular_function	1	2001	3	29058	0.0135672	0.0561974	4.84058	LOC103863489
GO:0034256	chlorophyll(ide) b reductase activity	molecular_function	1	2001	3	29058	0.0135672	0.0561974	4.84058	LOC103863639
GO:0080065	4-alpha-methyl-delta7-sterol oxidation	biological_process	1	2001	3	29058	0.0135672	0.0561974	4.84058	LOC103864965
GO:0050308	sugar-phosphatase activity	molecular_function	1	2001	3	29058	0.0135672	0.0561974	4.84058	LOC103865684
GO:0098754	detoxification	biological_process	1	2001	3	29058	0.0135672	0.0561974	4.84058	LOC103867256
GO:0016530	metallochaperone activity	molecular_function	1	2001	3	29058	0.0135672	0.0561974	4.84058	LOC103867703
GO:1990059	fruit valve development	biological_process	1	2001	3	29058	0.0135672	0.0561974	4.84058	LOC103868753
GO:0009871	jasmonic acid and ethylene-dependent systemic resistance, ethylene mediated signaling pathway	biological_process	1	2001	3	29058	0.0135672	0.0561974	4.84058	LOC103870047
GO:0048254	snoRNA localization	biological_process	1	2001	3	29058	0.0135672	0.0561974	4.84058	LOC103871443
GO:0070761	pre-snoRNP complex	cellular_component	1	2001	3	29058	0.0135672	0.0561974	4.84058	LOC103871443
GO:0016972	thiol oxidase activity	molecular_function	1	2001	3	29058	0.0135672	0.0561974	4.84058	LOC103872294
GO:0008301	DNA binding, bending	molecular_function	1	2001	3	29058	0.0135672	0.0561974	4.84058	LOC103872532
GO:0000796	condensin complex	cellular_component	1	2001	3	29058	0.0135672	0.0561974	4.84058	LOC103874675
GO:0016166	phytoene dehydrogenase activity	molecular_function	1	2001	3	29058	0.0135672	0.0561974	4.84058	PDS
GO:0080108	S-alkylthiohydroximate lyase activity	molecular_function	1	2001	3	29058	0.0135672	0.0561974	4.84058	SUR1
GO:0042659	regulation of cell fate specification	biological_process	1	2001	3	29058	0.0135672	0.0561974	4.84058	WRKY28
GO:0002213	defense response to insect	biological_process	6	2001	38	29058	0.0138998	0.0563692	2.29291	LOC103830678; LOC103831951; LOC103842701; LOC103848067; LOC103855271; LOC103860547
GO:0006346	methylation-dependent chromatin silencing	biological_process	2	2001	8	29058	0.0140411	0.0563692	3.63043	LOC103829569; LOC103837711
GO:0009517	PSII associated light-harvesting complex II	cellular_component	2	2001	8	29058	0.0140411	0.0563692	3.63043	LOC103833131; LOC103847722
GO:0042132	fructose 1,6-bisphosphate 1-phosphatase activity	molecular_function	2	2001	8	29058	0.0140411	0.0563692	3.63043	LOC103833143; LOC103841316
GO:0009865	pollen tube adhesion	biological_process	2	2001	8	29058	0.0140411	0.0563692	3.63043	LOC103834779; LOC103869111
GO:0032451	demethylase activity	molecular_function	2	2001	8	29058	0.0140411	0.0563692	3.63043	LOC103836707; LOC103842949
GO:0007231	osmosensory signaling pathway	biological_process	2	2001	8	29058	0.0140411	0.0563692	3.63043	LOC103838121; LOC103862445
GO:0004478	methionine adenosyltransferase activity	molecular_function	2	2001	8	29058	0.0140411	0.0563692	3.63043	LOC103839308; LOC103865564
GO:0006556	S-adenosylmethionine biosynthetic process	biological_process	2	2001	8	29058	0.0140411	0.0563692	3.63043	LOC103839308; LOC103865564
GO:0010165	response to X-ray	biological_process	2	2001	8	29058	0.0140411	0.0563692	3.63043	LOC103842955; LOC103872260
GO:0006572	tyrosine catabolic process	biological_process	2	2001	8	29058	0.0140411	0.0563692	3.63043	LOC103843547; LOC103868301
GO:0009413	response to flooding	biological_process	2	2001	8	29058	0.0140411	0.0563692	3.63043	LOC103845641; LOC103850060
GO:0016758	transferase activity, transferring hexosyl groups	molecular_function	2	2001	8	29058	0.0140411	0.0563692	3.63043	LOC103846621; LOC103869143
GO:0009685	gibberellin metabolic process	biological_process	2	2001	8	29058	0.0140411	0.0563692	3.63043	LOC103847069; LOC103851632
GO:0071629	cytoplasm protein quality control by the ubiquitin-proteasome system	biological_process	2	2001	8	29058	0.0140411	0.0563692	3.63043	LOC103852114; LOC103872115
GO:0004815	aspartate-tRNA ligase activity	molecular_function	2	2001	8	29058	0.0140411	0.0563692	3.63043	LOC103862036; LOC103862306
GO:0010376	stomatal complex formation	biological_process	2	2001	8	29058	0.0140411	0.0563692	3.63043	LOC103863255; LOC103866470
GO:0000793	condensed chromosome	cellular_component	2	2001	8	29058	0.0140411	0.0563692	3.63043	LOC103863736; LOC103867656
GO:0009855	determination of bilateral symmetry	biological_process	2	2001	8	29058	0.0140411	0.0563692	3.63043	LOC103865350; LOC103867425
GO:0010224	response to UV-B	biological_process	17	2001	149	29058	0.0142296	0.0570335	1.65684	HY5; LOC103829311; LOC103834947; LOC103835174; LOC103841470; LOC103842652; LOC103851960; LOC103855752; LOC103856603; LOC103856604; LOC103861686; LOC103867022; LOC103870681; LOC103871843; LOC103872728; LOC103874492; LOC117130855
GO:0055072	iron ion homeostasis	biological_process	10	2001	76	29058	0.014667	0.0586919	1.91076	LOC103830215; LOC103838466; LOC103852491; LOC103854785; LOC103857713; LOC103858567; LOC103861463; LOC103861748; LOC103870645; LOC103874346
GO:0080043	quercetin 3-O-glucosyltransferase activity	molecular_function	15	2001	128	29058	0.0148681	0.0594006	1.70177	LOC103829577; LOC103830724; LOC103833921; LOC103834434; LOC103835086; LOC103836868; LOC103841479; LOC103844363; LOC103846019; LOC103857295; LOC103858103; LOC103867239; LOC103867256; LOC103868013; LOC103871003
GO:0042753	positive regulation of circadian rhythm	biological_process	5	2001	30	29058	0.0150173	0.0598999	2.42029	HY5; LOC103857901; LOC103865763; LOC103866985; LOC103873296
GO:0070696	transmembrane receptor protein serine/threonine kinase binding	molecular_function	4	2001	22	29058	0.0151228	0.0600308	2.64032	LOC103835366; LOC103837900; LOC103842209; LOC103869533
GO:0015996	chlorophyll catabolic process	biological_process	4	2001	22	29058	0.0151228	0.0600308	2.64032	LOC103845720; LOC103848843; LOC103863639; LOC103867579
GO:0008515	sucrose transmembrane transporter activity	molecular_function	4	2001	22	29058	0.0151228	0.0600308	2.64032	LOC103846596; LOC103848657; LOC103861520; LOC103865612
GO:0045489	pectin biosynthetic process	biological_process	9	2001	67	29058	0.0159079	0.0629506	1.95068	LOC103828935; LOC103835852; LOC103837015; LOC103841111; LOC103841754; LOC103844924; LOC103853348; LOC103871948; LOC103875162
GO:0051225	spindle assembly	biological_process	7	2001	48	29058	0.0159092	0.0629506	2.11775	LOC103834270; LOC103837743; LOC103839760; LOC103843685; LOC103844317; LOC103850987; LOC103858121
GO:0047134	protein-disulfide reductase activity	molecular_function	3	2001	15	29058	0.016562	0.0654293	2.90435	LOC103849719; LOC103852020; LOC103858132
GO:0080044	quercetin 7-O-glucosyltransferase activity	molecular_function	14	2001	119	29058	0.016753	0.0660784	1.70844	LOC103829577; LOC103830724; LOC103833921; LOC103834434; LOC103835086; LOC103836868; LOC103841479; LOC103844363; LOC103846019; LOC103857295; LOC103858103; LOC103867239; LOC103867256; LOC103868013
GO:0009624	response to nematode	biological_process	18	2001	163	29058	0.0170754	0.0672429	1.60363	LOC103830215; LOC103831812; LOC103832952; LOC103835782; LOC103838466; LOC103839073; LOC103842123; LOC103842134; LOC103845146; LOC103852734; LOC103855262; LOC103858403; LOC103860731; LOC103862557; LOC103865653; LOC103867987; LOC103870041; LOC103870413
GO:0005381	iron ion transmembrane transporter activity	molecular_function	5	2001	31	29058	0.0175638	0.0690518	2.34222	LOC103830215; LOC103832138; LOC103838466; LOC103853044; LOC103857713
GO:0005215	transporter activity	molecular_function	10	2001	78	29058	0.0175905	0.0690518	1.86176	LOC103831075; LOC103846147; LOC103852855; LOC103854785; LOC103855235; LOC103855262; LOC103867703; LOC103873209; LOC103874346; LOC103874675
GO:0008171	O-methyltransferase activity	molecular_function	6	2001	40	29058	0.0182272	0.0711999	2.17826	LOC103829389; LOC103830562; LOC103830598; LOC103842025; LOC103844876; LOC103857055
GO:0008194	UDP-glycosyltransferase activity	molecular_function	17	2001	153	29058	0.0182483	0.0711999	1.61353	LOC103829577; LOC103830724; LOC103833921; LOC103834434; LOC103835086; LOC103836868; LOC103841479; LOC103844363; LOC103846019; LOC103846621; LOC103857295; LOC103858103; LOC103867239; LOC103867256; LOC103868013; LOC103869143; LOC103871003
GO:0090307	mitotic spindle assembly	biological_process	4	2001	23	29058	0.0182527	0.0711999	2.52552	LOC103834270; LOC103843685; LOC103844317; LOC103850987
GO:0010444	guard mother cell differentiation	biological_process	4	2001	23	29058	0.0182527	0.0711999	2.52552	LOC103834430; LOC103841511; LOC103863255; LOC103872352
GO:0005507	copper ion binding	molecular_function	31	2001	317	29058	0.0195869	0.075501	1.42011	LOC103827579; LOC103828569; LOC103832065; LOC103833294; LOC103833582; LOC103834825; LOC103840803; LOC103841069; LOC103841966; LOC103843208; LOC103843210; LOC103844184; LOC103846893; LOC103847730; LOC103848856; LOC103851283; LOC103853005; LOC103854537; LOC103858631; LOC103863038; LOC103865548; LOC103865564; LOC103866286; LOC103867139; LOC103867241; LOC103868133; LOC103868142; LOC103870556; LOC1038…
GO:0048530	fruit morphogenesis	biological_process	2	2001	9	29058	0.0199954	0.075501	3.22705	LOC103830382; LOC103842107
GO:0071585	detoxification of cadmium ion	biological_process	2	2001	9	29058	0.0199954	0.075501	3.22705	LOC103831636; LOC103851107
GO:1904278	positive regulation of wax biosynthetic process	biological_process	2	2001	9	29058	0.0199954	0.075501	3.22705	LOC103831932; LOC103871622
GO:0007112	male meiosis cytokinesis	biological_process	2	2001	9	29058	0.0199954	0.075501	3.22705	LOC103832887; LOC103845091
GO:0080144	amino acid homeostasis	biological_process	2	2001	9	29058	0.0199954	0.075501	3.22705	LOC103833126; LOC103848336
GO:0010306	rhamnogalacturonan II biosynthetic process	biological_process	2	2001	9	29058	0.0199954	0.075501	3.22705	LOC103833431; LOC103853194
GO:0006105	succinate metabolic process	biological_process	2	2001	9	29058	0.0199954	0.075501	3.22705	LOC103834779; LOC103869111
GO:0030527	structural constituent of chromatin	molecular_function	2	2001	9	29058	0.0199954	0.075501	3.22705	LOC103835781; LOC103872857
GO:0006805	xenobiotic metabolic process	biological_process	2	2001	9	29058	0.0199954	0.075501	3.22705	LOC103836868; LOC103861882
GO:0006221	pyrimidine nucleotide biosynthetic process	biological_process	2	2001	9	29058	0.0199954	0.075501	3.22705	LOC103837127; LOC103841868
GO:0030865	cortical cytoskeleton organization	biological_process	2	2001	9	29058	0.0199954	0.075501	3.22705	LOC103837743; LOC103841413
GO:0051754	meiotic sister chromatid cohesion, centromeric	biological_process	2	2001	9	29058	0.0199954	0.075501	3.22705	LOC103842586; LOC103856444
GO:1904961	quiescent center organization	biological_process	2	2001	9	29058	0.0199954	0.075501	3.22705	LOC103842649; LOC103845898
GO:0080037	negative regulation of cytokinin-activated signaling pathway	biological_process	2	2001	9	29058	0.0199954	0.075501	3.22705	LOC103842890; LOC103872356
GO:1901601	strigolactone biosynthetic process	biological_process	2	2001	9	29058	0.0199954	0.075501	3.22705	LOC103843711; LOC103866186
GO:0000919	cell plate assembly	biological_process	2	2001	9	29058	0.0199954	0.075501	3.22705	LOC103844566; LOC103850289
GO:0006107	oxaloacetate metabolic process	biological_process	2	2001	9	29058	0.0199954	0.075501	3.22705	LOC103851645; LOC103856701
GO:0051315	attachment of mitotic spindle microtubules to kinetochore	biological_process	2	2001	9	29058	0.0199954	0.075501	3.22705	LOC103865118; LOC103867904
GO:0070182	DNA polymerase binding	molecular_function	2	2001	9	29058	0.0199954	0.075501	3.22705	LOC103865118; LOC103867904
GO:0010424	DNA methylation on cytosine within a CG sequence	biological_process	2	2001	9	29058	0.0199954	0.075501	3.22705	LOC103871899; LOC103873920
GO:0030170	pyridoxal phosphate binding	molecular_function	18	2001	166	29058	0.0203158	0.076594	1.57465	LOC103828183; LOC103833884; LOC103834779; LOC103835672; LOC103838694; LOC103839459; LOC103841966; LOC103842606; LOC103851283; LOC103854027; LOC103854642; LOC103856643; LOC103856746; LOC103857781; LOC103861272; LOC103868301; LOC103869111; SUR1
GO:0030247	polysaccharide binding	molecular_function	5	2001	32	29058	0.0203914	0.0766455	2.26902	LOC103830138; LOC103835890; LOC103841152; LOC103854935; LOC103860571
GO:0009901	anther dehiscence	biological_process	5	2001	32	29058	0.0203914	0.0766455	2.26902	LOC103848657; LOC103861520; LOC103865754; LOC103866594; LOC103874302
GO:0005516	calmodulin binding	molecular_function	25	2001	247	29058	0.0207038	0.0775082	1.46981	LOC103829776; LOC103830094; LOC103830141; LOC103830145; LOC103831773; LOC103833696; LOC103836518; LOC103839073; LOC103839459; LOC103844844; LOC103844883; LOC103845146; LOC103854027; LOC103857034; LOC103857967; LOC103859831; LOC103859940; LOC103862555; LOC103863082; LOC103864717; LOC103865309; LOC103866688; LOC103869382; LOC103872582; LOC103874492
GO:0009734	auxin-activated signaling pathway	biological_process	42	2001	453	29058	0.0208065	0.0775082	1.34639	LOC103830649; LOC103831625; LOC103832490; LOC103834036; LOC103834337; LOC103834602; LOC103834703; LOC103835829; LOC103836183; LOC103837658; LOC103842038; LOC103843153; LOC103843662; LOC103843664; LOC103844989; LOC103846255; LOC103849138; LOC103849323; LOC103849715; LOC103850822; LOC103851955; LOC103851967; LOC103852855; LOC103852956; LOC103854081; LOC103856239; LOC103856282; LOC103858304; LOC1038…
GO:0043069	negative regulation of programmed cell death	biological_process	3	2001	16	29058	0.0209025	0.0775082	2.72283	LOC103830094; LOC103838121; LOC103861061
GO:0047893	flavonol 3-O-glucosyltransferase activity	molecular_function	3	2001	16	29058	0.0209025	0.0775082	2.72283	LOC103830724; LOC103834434; LOC103844363
GO:0102360	daphnetin 3-O-glucosyltransferase activity	molecular_function	3	2001	16	29058	0.0209025	0.0775082	2.72283	LOC103830724; LOC103834434; LOC103844363
GO:0102425	myricetin 3-O-glucosyltransferase activity	molecular_function	3	2001	16	29058	0.0209025	0.0775082	2.72283	LOC103830724; LOC103834434; LOC103844363
GO:0007094	mitotic spindle assembly checkpoint	biological_process	3	2001	16	29058	0.0209025	0.0775082	2.72283	LOC103832204; LOC103842586; LOC103852577
GO:0010417	glucuronoxylan biosynthetic process	biological_process	3	2001	16	29058	0.0209025	0.0775082	2.72283	LOC103835852; LOC103844924; LOC103867226
GO:0051276	chromosome organization	biological_process	3	2001	16	29058	0.0209025	0.0775082	2.72283	LOC103856444; LOC103865118; LOC103867904
GO:0005887	integral component of plasma membrane	cellular_component	24	2001	236	29058	0.0214112	0.0792759	1.47679	LOC103829313; LOC103830094; LOC103835747; LOC103837684; LOC103839817; LOC103840834; LOC103842642; LOC103842921; LOC103845146; LOC103846596; LOC103848657; LOC103849623; LOC103850307; LOC103852734; LOC103857206; LOC103859131; LOC103861520; LOC103862445; LOC103862787; LOC103865612; LOC103870826; LOC103871632; LOC103871888; LOC108868755
GO:0006002	fructose 6-phosphate metabolic process	biological_process	4	2001	24	29058	0.021781	0.0805247	2.42029	LOC103833143; LOC103841316; LOC103850396; LOC103856808
GO:0010048	vernalization response	biological_process	7	2001	51	29058	0.022402	0.0826972	1.99318	FLC1; LOC103850339; LOC103855854; LOC103860605; LOC103866224; LOC103866913; LOC103873932
GO:0048573	photoperiodism, flowering	biological_process	9	2001	71	29058	0.0231504	0.0848516	1.84078	LOC103832146; LOC103836497; LOC103843573; LOC103844078; LOC103857901; LOC103865455; LOC103865763; LOC103866985; LOC103873932
GO:0043067	regulation of programmed cell death	biological_process	6	2001	42	29058	0.0234215	0.0848516	2.07453	LOC103836314; LOC103841353; LOC103847097; LOC103848472; LOC103855713; LOC103861061
GO:0016787	hydrolase activity	molecular_function	21	2001	203	29058	0.0234965	0.0848516	1.50225	LOC103828724; LOC103830382; LOC103830750; LOC103830885; LOC103831828; LOC103831829; LOC103834830; LOC103840193; LOC103842107; LOC103842122; LOC103844989; LOC103850961; LOC103851264; LOC103852850; LOC103854987; LOC103857865; LOC103862753; LOC103865714; LOC103867058; LOC103869850; LOC103870244
GO:0042546	cell wall biogenesis	biological_process	12	2001	103	29058	0.0245591	0.0848516	1.69185	LOC103827882; LOC103828713; LOC103842948; LOC103844566; LOC103844632; LOC103857641; LOC103858712; LOC103860348; LOC103861948; LOC103867249; LOC103871910; XTH1
GO:0006596	polyamine biosynthetic process	biological_process	4	2001	25	29058	0.0257239	0.0848516	2.32348	LOC103834707; LOC103847091; LOC103851278; LOC103855763
GO:0006536	glutamate metabolic process	biological_process	4	2001	25	29058	0.0257239	0.0848516	2.32348	LOC103834779; LOC103851283; LOC103861882; LOC103869111
GO:0015238	drug transmembrane transporter activity	molecular_function	11	2001	93	29058	0.0257393	0.0848516	1.71763	LOC103831646; LOC103834860; LOC103835044; LOC103843908; LOC103848620; LOC103851123; LOC103859919; LOC103861872; LOC103867462; LOC103873971; LOC117127469
GO:0009927	histidine phosphotransfer kinase activity	molecular_function	3	2001	17	29058	0.0258773	0.0848516	2.56266	LOC103850307; LOC103859160; LOC103869828
GO:0043295	glutathione binding	molecular_function	3	2001	17	29058	0.0258773	0.0848516	2.56266	LOC103858759; LOC103868035; LOC103872504
GO:0031539	positive regulation of anthocyanin metabolic process	biological_process	1	2001	4	29058	0.0258974	0.0848516	3.63043	HY5
GO:0033836	flavonol 7-O-beta-glucosyltransferase activity	molecular_function	1	2001	4	29058	0.0258974	0.0848516	3.63043	LOC103830724
GO:0004103	choline kinase activity	molecular_function	1	2001	4	29058	0.0258974	0.0848516	3.63043	LOC103831902
GO:0080090	regulation of primary metabolic process	biological_process	1	2001	4	29058	0.0258974	0.0848516	3.63043	LOC103831916
GO:0080091	regulation of raffinose metabolic process	biological_process	1	2001	4	29058	0.0258974	0.0848516	3.63043	LOC103831916
GO:0016783	sulfurtransferase activity	molecular_function	1	2001	4	29058	0.0258974	0.0848516	3.63043	LOC103832400
GO:0010475	galactose-1-phosphate guanylyltransferase (GDP) activity	molecular_function	1	2001	4	29058	0.0258974	0.0848516	3.63043	LOC103834830
GO:0080047	GDP-L-galactose phosphorylase activity	molecular_function	1	2001	4	29058	0.0258974	0.0848516	3.63043	LOC103834830
GO:0080048	GDP-D-glucose phosphorylase activity	molecular_function	1	2001	4	29058	0.0258974	0.0848516	3.63043	LOC103834830
GO:0004814	arginine-tRNA ligase activity	molecular_function	1	2001	4	29058	0.0258974	0.0848516	3.63043	LOC103834842
GO:0006420	arginyl-tRNA aminoacylation	biological_process	1	2001	4	29058	0.0258974	0.0848516	3.63043	LOC103834842
GO:0072659	protein localization to plasma membrane	biological_process	1	2001	4	29058	0.0258974	0.0848516	3.63043	LOC103836503
GO:0042178	xenobiotic catabolic process	biological_process	1	2001	4	29058	0.0258974	0.0848516	3.63043	LOC103836868
GO:0050505	hydroquinone glucosyltransferase activity	molecular_function	1	2001	4	29058	0.0258974	0.0848516	3.63043	LOC103836868
GO:0019374	galactolipid metabolic process	biological_process	1	2001	4	29058	0.0258974	0.0848516	3.63043	LOC103837651
GO:0046509	1,2-diacylglycerol 3-beta-galactosyltransferase activity	molecular_function	1	2001	4	29058	0.0258974	0.0848516	3.63043	LOC103837651
GO:0015168	glycerol transmembrane transporter activity	molecular_function	1	2001	4	29058	0.0258974	0.0848516	3.63043	LOC103837684
GO:0052542	defense response by callose deposition	biological_process	1	2001	4	29058	0.0258974	0.0848516	3.63043	LOC103838121
GO:0010495	long-distance posttranscriptional gene silencing	biological_process	1	2001	4	29058	0.0258974	0.0848516	3.63043	LOC103838307
GO:0000256	allantoin catabolic process	biological_process	1	2001	4	29058	0.0258974	0.0848516	3.63043	LOC103839792
GO:0005274	allantoin:proton symporter activity	molecular_function	1	2001	4	29058	0.0258974	0.0848516	3.63043	LOC103840615
GO:0015505	uracil:cation symporter activity	molecular_function	1	2001	4	29058	0.0258974	0.0848516	3.63043	LOC103840615
GO:0019203	carbohydrate phosphatase activity	molecular_function	1	2001	4	29058	0.0258974	0.0848516	3.63043	LOC103841152
GO:0046838	phosphorylated carbohydrate dephosphorylation	biological_process	1	2001	4	29058	0.0258974	0.0848516	3.63043	LOC103841152
GO:0030981	cortical microtubule cytoskeleton	cellular_component	1	2001	4	29058	0.0258974	0.0848516	3.63043	LOC103841413
GO:0042548	regulation of photosynthesis, light reaction	biological_process	1	2001	4	29058	0.0258974	0.0848516	3.63043	LOC103841959
GO:0016891	endoribonuclease activity, producing 5'-phosphomonoesters	molecular_function	1	2001	4	29058	0.0258974	0.0848516	3.63043	LOC103843249
GO:0043765	T/G mismatch-specific endonuclease activity	molecular_function	1	2001	4	29058	0.0258974	0.0848516	3.63043	LOC103843249
GO:0032025	response to cobalt ion	biological_process	1	2001	4	29058	0.0258974	0.0848516	3.63043	LOC103843385
GO:0016859	cis-trans isomerase activity	molecular_function	1	2001	4	29058	0.0258974	0.0848516	3.63043	LOC103843711
GO:0031304	intrinsic component of mitochondrial inner membrane	cellular_component	1	2001	4	29058	0.0258974	0.0848516	3.63043	LOC103843969
GO:1901485	positive regulation of transcription factor catabolic process	biological_process	1	2001	4	29058	0.0258974	0.0848516	3.63043	LOC103845815
GO:0030644	cellular chloride ion homeostasis	biological_process	1	2001	4	29058	0.0258974	0.0848516	3.63043	LOC103846147
GO:0016767	geranylgeranyl-diphosphate geranylgeranyltransferase activity	molecular_function	1	2001	4	29058	0.0258974	0.0848516	3.63043	LOC103846262
GO:0046028	electron transporter, transferring electrons from cytochrome b6/f complex of photosystem II activity	molecular_function	1	2001	4	29058	0.0258974	0.0848516	3.63043	LOC103846718
GO:0080089	sinapoyl spermidine:sinapoyl CoA N-acyltransferase activity	molecular_function	1	2001	4	29058	0.0258974	0.0848516	3.63043	LOC103847091
GO:0016752	sinapoyltransferase activity	molecular_function	1	2001	4	29058	0.0258974	0.0848516	3.63043	LOC103847220
GO:0047202	sinapoylglucose-choline O-sinapoyltransferase activity	molecular_function	1	2001	4	29058	0.0258974	0.0848516	3.63043	LOC103847220
GO:0090626	plant epidermis morphogenesis	biological_process	1	2001	4	29058	0.0258974	0.0848516	3.63043	LOC103850426
GO:0016768	spermine synthase activity	molecular_function	1	2001	4	29058	0.0258974	0.0848516	3.63043	LOC103851278
GO:0070574	cadmium ion transmembrane transport	biological_process	1	2001	4	29058	0.0258974	0.0848516	3.63043	LOC103852491
GO:0004619	phosphoglycerate mutase activity	molecular_function	1	2001	4	29058	0.0258974	0.0848516	3.63043	LOC103853105
GO:0046538	2,3-bisphosphoglycerate-dependent phosphoglycerate mutase activity	molecular_function	1	2001	4	29058	0.0258974	0.0848516	3.63043	LOC103853105
GO:0061621	canonical glycolysis	biological_process	1	2001	4	29058	0.0258974	0.0848516	3.63043	LOC103853105
GO:0003985	acetyl-CoA C-acetyltransferase activity	molecular_function	1	2001	4	29058	0.0258974	0.0848516	3.63043	LOC103854526
GO:0051050	positive regulation of transport	biological_process	1	2001	4	29058	0.0258974	0.0848516	3.63043	LOC103855202
GO:0051455	attachment of spindle microtubules to kinetochore involved in homologous chromosome segregation	biological_process	1	2001	4	29058	0.0258974	0.0848516	3.63043	LOC103856444
GO:0010179	IAA-Ala conjugate hydrolase activity	molecular_function	1	2001	4	29058	0.0258974	0.0848516	3.63043	LOC103856806
GO:0046914	transition metal ion binding	molecular_function	1	2001	4	29058	0.0258974	0.0848516	3.63043	LOC103857273
GO:0046916	cellular transition metal ion homeostasis	biological_process	1	2001	4	29058	0.0258974	0.0848516	3.63043	LOC103857273
GO:0070212	protein poly-ADP-ribosylation	biological_process	1	2001	4	29058	0.0258974	0.0848516	3.63043	LOC103858766
GO:1990404	protein ADP-ribosylase activity	molecular_function	1	2001	4	29058	0.0258974	0.0848516	3.63043	LOC103858766
GO:0004528	phosphodiesterase I activity	molecular_function	1	2001	4	29058	0.0258974	0.0848516	3.63043	LOC103860053
GO:0008311	double-stranded DNA 3'-5' exodeoxyribonuclease activity	molecular_function	1	2001	4	29058	0.0258974	0.0848516	3.63043	LOC103860053
GO:0007276	gamete generation	biological_process	1	2001	4	29058	0.0258974	0.0848516	3.63043	LOC103863489
GO:0090400	stress-induced premature senescence	biological_process	1	2001	4	29058	0.0258974	0.0848516	3.63043	LOC103863903
GO:1904250	positive regulation of age-related resistance	biological_process	1	2001	4	29058	0.0258974	0.0848516	3.63043	LOC103863903
GO:0004616	phosphogluconate dehydrogenase (decarboxylating) activity	molecular_function	1	2001	4	29058	0.0258974	0.0848516	3.63043	LOC103864104
GO:0019521	D-gluconate metabolic process	biological_process	1	2001	4	29058	0.0258974	0.0848516	3.63043	LOC103864104
GO:0048438	floral whorl development	biological_process	1	2001	4	29058	0.0258974	0.0848516	3.63043	LOC103864363
GO:0061575	cyclin-dependent protein serine/threonine kinase activator activity	molecular_function	1	2001	4	29058	0.0258974	0.0848516	3.63043	LOC103864814
GO:0017040	N-acylsphingosine amidohydrolase activity	molecular_function	1	2001	4	29058	0.0258974	0.0848516	3.63043	LOC103865645
GO:0102121	ceramidase activity	molecular_function	1	2001	4	29058	0.0258974	0.0848516	3.63043	LOC103865645
GO:0047150	betaine-homocysteine S-methyltransferase activity	molecular_function	1	2001	4	29058	0.0258974	0.0848516	3.63043	LOC103869013
GO:0070143	mitochondrial alanyl-tRNA aminoacylation	biological_process	1	2001	4	29058	0.0258974	0.0848516	3.63043	LOC103869749
GO:0045132	meiotic chromosome segregation	biological_process	1	2001	4	29058	0.0258974	0.0848516	3.63043	LOC103870890
GO:0080141	regulation of jasmonic acid biosynthetic process	biological_process	1	2001	4	29058	0.0258974	0.0848516	3.63043	LOC103871154
GO:0016074	snoRNA metabolic process	biological_process	1	2001	4	29058	0.0258974	0.0848516	3.63043	LOC103871443
GO:0071218	cellular response to misfolded protein	biological_process	1	2001	4	29058	0.0258974	0.0848516	3.63043	LOC103872115
GO:0016971	flavin-linked sulfhydryl oxidase activity	molecular_function	1	2001	4	29058	0.0258974	0.0848516	3.63043	LOC103872294
GO:0043157	response to cation stress	biological_process	1	2001	4	29058	0.0258974	0.0848516	3.63043	LOC103872294
GO:0043812	phosphatidylinositol-4-phosphate phosphatase activity	molecular_function	1	2001	4	29058	0.0258974	0.0848516	3.63043	LOC103872374
GO:0046976	histone methyltransferase activity (H3-K27 specific)	molecular_function	1	2001	4	29058	0.0258974	0.0848516	3.63043	LOC103874302
GO:0008821	crossover junction endodeoxyribonuclease activity	molecular_function	1	2001	4	29058	0.0258974	0.0848516	3.63043	LOC103874916
GO:0046863	ribulose-1,5-bisphosphate carboxylase/oxygenase activator activity	molecular_function	1	2001	4	29058	0.0258974	0.0848516	3.63043	RCA
GO:0001560	regulation of cell growth by extracellular stimulus	biological_process	1	2001	4	29058	0.0258974	0.0848516	3.63043	SUR1
GO:0019438	aromatic compound biosynthetic process	biological_process	5	2001	34	29058	0.0269375	0.08647	2.13555	LOC103829389; LOC103830562; LOC103830598; LOC103844876; LOC103857055
GO:0090697	post-embryonic plant organ morphogenesis	biological_process	2	2001	10	29058	0.0271244	0.08647	2.90435	LOC103830900; LOC103860911
GO:2000469	negative regulation of peroxidase activity	biological_process	2	2001	10	29058	0.0271244	0.08647	2.90435	LOC103830900; LOC103860911
GO:1901332	negative regulation of lateral root development	biological_process	2	2001	10	29058	0.0271244	0.08647	2.90435	LOC103832158; LOC103864374
GO:0000778	condensed nuclear chromosome kinetochore	cellular_component	2	2001	10	29058	0.0271244	0.08647	2.90435	LOC103832204; LOC103842586
GO:0102229	amylopectin maltohydrolase activity	molecular_function	2	2001	10	29058	0.0271244	0.08647	2.90435	LOC103833505; LOC103868361
GO:0016846	carbon-sulfur lyase activity	molecular_function	2	2001	10	29058	0.0271244	0.08647	2.90435	LOC103833609; SUR1
GO:0001664	G protein-coupled receptor binding	molecular_function	2	2001	10	29058	0.0271244	0.08647	2.90435	LOC103834419; LOC103844648
GO:0007188	adenylate cyclase-modulating G protein-coupled receptor signaling pathway	biological_process	2	2001	10	29058	0.0271244	0.08647	2.90435	LOC103834419; LOC103844648
GO:0005094	Rho GDP-dissociation inhibitor activity	molecular_function	2	2001	10	29058	0.0271244	0.08647	2.90435	LOC103838393; LOC103849001
GO:0031176	endo-1,4-beta-xylanase activity	molecular_function	2	2001	10	29058	0.0271244	0.08647	2.90435	LOC103838616; LOC103865100
GO:0010076	maintenance of floral meristem identity	biological_process	2	2001	10	29058	0.0271244	0.08647	2.90435	LOC103839393; LOC103875390
GO:0004351	glutamate decarboxylase activity	molecular_function	2	2001	10	29058	0.0271244	0.08647	2.90435	LOC103839459; LOC103854027
GO:0006538	glutamate catabolic process	biological_process	2	2001	10	29058	0.0271244	0.08647	2.90435	LOC103839459; LOC103854027
GO:0005267	potassium channel activity	molecular_function	2	2001	10	29058	0.0271244	0.08647	2.90435	LOC103843946; LOC103850056
GO:1901562	response to paraquat	biological_process	2	2001	10	29058	0.0271244	0.08647	2.90435	LOC103846147; LOC103867703
GO:1902476	chloride transmembrane transport	biological_process	2	2001	10	29058	0.0271244	0.08647	2.90435	LOC103850199; LOC103864237
GO:0046621	negative regulation of organ growth	biological_process	2	2001	10	29058	0.0271244	0.08647	2.90435	LOC103850507; LOC103855535
GO:0048317	seed morphogenesis	biological_process	2	2001	10	29058	0.0271244	0.08647	2.90435	LOC103857031; LOC103871175
GO:0006090	pyruvate metabolic process	biological_process	2	2001	10	29058	0.0271244	0.08647	2.90435	LOC103860785; LOC103870831
GO:0003886	DNA (cytosine-5-)-methyltransferase activity	molecular_function	2	2001	10	29058	0.0271244	0.08647	2.90435	LOC103871899; LOC103873920
GO:0001666	response to hypoxia	biological_process	9	2001	73	29058	0.0275513	0.0877181	1.79035	LOC103835672; LOC103838218; LOC103845641; LOC103846440; LOC103850586; LOC103856111; LOC103863926; LOC103866029; LOC103870045
GO:0045490	pectin catabolic process	biological_process	20	2001	195	29058	0.0280622	0.0892299	1.48941	LOC103827644; LOC103831011; LOC103837270; LOC103841243; LOC103842123; LOC103842134; LOC103843635; LOC103844229; LOC103847228; LOC103848519; LOC103850282; LOC103850357; LOC103852424; LOC103858353; LOC103862557; LOC103866037; LOC103866363; LOC103866594; LOC103870041; LOC108871269
GO:0016788	hydrolase activity, acting on ester bonds	molecular_function	15	2001	138	29058	0.0281998	0.0895524	1.57845	LOC103829000; LOC103831209; LOC103838749; LOC103838944; LOC103840180; LOC103842206; LOC103847267; LOC103848263; LOC103852428; LOC103854496; LOC103861127; LOC103862513; LOC103863443; LOC103870049; LOC103871089
GO:0043231	intracellular membrane-bounded organelle	cellular_component	23	2001	231	29058	0.0291375	0.0924118	1.44589	LOC103829577; LOC103830724; LOC103833921; LOC103834434; LOC103835086; LOC103836868; LOC103840415; LOC103841418; LOC103841479; LOC103844363; LOC103846019; LOC103846621; LOC103857295; LOC103857486; LOC103858103; LOC103858759; LOC103865264; LOC103867239; LOC103867256; LOC103868013; LOC103869143; LOC103871003; LOC103873209
GO:0009266	response to temperature stimulus	biological_process	4	2001	26	29058	0.0300952	0.0948419	2.23411	FLC1; LOC103850339; LOC103855854; LOC103864363
GO:0048038	quinone binding	molecular_function	4	2001	26	29058	0.0300952	0.0948419	2.23411	LOC103831946; LOC103838834; LOC103861444; LOC103868133
GO:0010380	regulation of chlorophyll biosynthetic process	biological_process	4	2001	26	29058	0.0300952	0.0948419	2.23411	LOC103834289; LOC103859684; LOC103859976; LOC103871843
GO:0008308	voltage-gated anion channel activity	molecular_function	4	2001	26	29058	0.0300952	0.0948419	2.23411	LOC103838028; LOC103838410; LOC103865761; LOC103874270
GO:0048229	gametophyte development	biological_process	4	2001	26	29058	0.0300952	0.0948419	2.23411	LOC103842704; LOC103865118; LOC103867904; LOC103872599
GO:0005622	intracellular	cellular_component	19	2001	185	29058	0.030386	0.0956368	1.49142	LOC103829543; LOC103837733; LOC103838121; LOC103839521; LOC103841066; LOC103845299; LOC103848943; LOC103850056; LOC103850199; LOC103855399; LOC103858116; LOC103860800; LOC103860882; LOC103863572; LOC103864237; LOC103866122; LOC103870047; LOC103873673; LOC117134082
GO:0009294	DNA mediated transformation	biological_process	5	2001	35	29058	0.0306774	0.0963091	2.07453	LOC103829569; LOC103837711; LOC103844917; LOC103847361; LOC103871899
GO:0031982	vesicle	cellular_component	5	2001	35	29058	0.0306774	0.0963091	2.07453	LOC103839108; LOC103840415; LOC103850515; LOC103851556; LOC103856610
GO:0045737	positive regulation of cyclin-dependent protein serine/threonine kinase activity	biological_process	3	2001	18	29058	0.0315027	0.0979072	2.42029	LOC103829786; LOC103864814; LOC103874972
GO:0016682	oxidoreductase activity, acting on diphenols and related substances as donors, oxygen as acceptor	molecular_function	3	2001	18	29058	0.0315027	0.0979072	2.42029	LOC103835211; LOC103840803; LOC103842815
GO:0000712	resolution of meiotic recombination intermediates	biological_process	3	2001	18	29058	0.0315027	0.0979072	2.42029	LOC103837476; LOC103853975; LOC103874954
GO:0015145	monosaccharide transmembrane transporter activity	molecular_function	3	2001	18	29058	0.0315027	0.0979072	2.42029	LOC103837684; LOC103859131; LOC103871888
GO:0000148	1,3-beta-D-glucan synthase complex	cellular_component	3	2001	18	29058	0.0315027	0.0979072	2.42029	LOC103844113; LOC103846611; LOC103849469
GO:0003843	1,3-beta-D-glucan synthase activity	molecular_function	3	2001	18	29058	0.0315027	0.0979072	2.42029	LOC103844113; LOC103846611; LOC103849469
GO:0006075	(1->3)-beta-D-glucan biosynthetic process	biological_process	3	2001	18	29058	0.0315027	0.0979072	2.42029	LOC103844113; LOC103846611; LOC103849469
GO:0035265	organ growth	biological_process	3	2001	18	29058	0.0315027	0.0979072	2.42029	LOC103858116; LOC103866122; LOC117134082
GO:0010150	leaf senescence	biological_process	22	2001	221	29058	0.0316234	0.0981594	1.4456	LOC103830749; LOC103830900; LOC103831344; LOC103835211; LOC103842815; LOC103843249; LOC103845336; LOC103846596; LOC103850260; LOC103850849; LOC103854785; LOC103858020; LOC103858021; LOC103860911; LOC103863903; LOC103870413; LOC103871085; LOC103874346; LOC103874747; LOC103875105; RCA; WRKY22
GO:0000166	nucleotide binding	molecular_function	9	2001	75	29058	0.0325173	0.100808	1.74261	LOC103834830; LOC103836314; LOC103837476; LOC103840624; LOC103841353; LOC103841554; LOC103843954; LOC103847097; LOC103865479
GO:1900057	positive regulation of leaf senescence	biological_process	6	2001	45	29058	0.032989	0.102142	1.93623	LOC103843662; LOC103853074; LOC103860183; LOC103863903; LOC103868845; LOC103875105
GO:0005983	starch catabolic process	biological_process	4	2001	27	29058	0.034906	0.106483	2.15137	LOC103833143; LOC103833505; LOC103841152; LOC103868361
GO:0016717	oxidoreductase activity, acting on paired donors, with oxidation of a pair of donors resulting in the reduction of molecular oxygen to two molecules of water	molecular_function	4	2001	27	29058	0.034906	0.106483	2.15137	LOC103836493; LOC103843570; LOC103844072; LOC103867994
GO:0080030	methyl indole-3-acetate esterase activity	molecular_function	4	2001	27	29058	0.034906	0.106483	2.15137	LOC103846819; LOC103847267; LOC103861127; LOC103862513
GO:0052716	hydroquinone:oxygen oxidoreductase activity	molecular_function	4	2001	27	29058	0.034906	0.106483	2.15137	LOC103846893; LOC103866286; LOC103867139; LOC103870556
GO:0019538	protein metabolic process	biological_process	4	2001	27	29058	0.034906	0.106483	2.15137	LOC103860767; LOC103863461; LOC103866977; LOC103867997
GO:0010069	zygote asymmetric cytokinesis in embryo sac	biological_process	2	2001	11	29058	0.0354227	0.106483	2.64032	LOC103827599; LOC103873920
GO:0044613	nuclear pore central transport channel	cellular_component	2	2001	11	29058	0.0354227	0.106483	2.64032	LOC103829038; LOC103835361
GO:0000118	histone deacetylase complex	cellular_component	2	2001	11	29058	0.0354227	0.106483	2.64032	LOC103829877; LOC103873164
GO:0016165	linoleate 13S-lipoxygenase activity	molecular_function	2	2001	11	29058	0.0354227	0.106483	2.64032	LOC103830995; LOC103830997
GO:0031683	G-protein beta/gamma-subunit complex binding	molecular_function	2	2001	11	29058	0.0354227	0.106483	2.64032	LOC103834419; LOC103844648
GO:0000082	G1/S transition of mitotic cell cycle	biological_process	2	2001	11	29058	0.0354227	0.106483	2.64032	LOC103834430; LOC103841511
GO:0008216	spermidine metabolic process	biological_process	2	2001	11	29058	0.0354227	0.106483	2.64032	LOC103834707; LOC103847091
GO:0006333	chromatin assembly or disassembly	biological_process	2	2001	11	29058	0.0354227	0.106483	2.64032	LOC103835781; LOC103872857
GO:0098807	chloroplast thylakoid membrane protein complex	cellular_component	2	2001	11	29058	0.0354227	0.106483	2.64032	LOC103836866; LOC103869513
GO:0003841	1-acylglycerol-3-phosphate O-acyltransferase activity	molecular_function	2	2001	11	29058	0.0354227	0.106483	2.64032	LOC103837663; LOC103852928
GO:0033500	carbohydrate homeostasis	biological_process	2	2001	11	29058	0.0354227	0.106483	2.64032	LOC103838121; LOC103862445
GO:0017096	acetylserotonin O-methyltransferase activity	molecular_function	2	2001	11	29058	0.0354227	0.106483	2.64032	LOC103844876; LOC103857055
GO:0047763	caffeate O-methyltransferase activity	molecular_function	2	2001	11	29058	0.0354227	0.106483	2.64032	LOC103844876; LOC103857055
GO:0006696	ergosterol biosynthetic process	biological_process	2	2001	11	29058	0.0354227	0.106483	2.64032	LOC103846262; LOC103868124
GO:0009823	cytokinin catabolic process	biological_process	2	2001	11	29058	0.0354227	0.106483	2.64032	LOC103851408; LOC103857986
GO:0044375	regulation of peroxisome size	biological_process	2	2001	11	29058	0.0354227	0.106483	2.64032	LOC103858189; LOC103866917
GO:0052852	very-long-chain-(S)-2-hydroxy-acid oxidase activity	molecular_function	2	2001	11	29058	0.0354227	0.106483	2.64032	LOC103860985; LOC103870064
GO:0052853	long-chain-(S)-2-hydroxy-long-chain-acid oxidase activity	molecular_function	2	2001	11	29058	0.0354227	0.106483	2.64032	LOC103860985; LOC103870064
GO:0052854	medium-chain-(S)-2-hydroxy-acid oxidase activity	molecular_function	2	2001	11	29058	0.0354227	0.106483	2.64032	LOC103860985; LOC103870064
GO:0003333	amino acid transmembrane transport	biological_process	10	2001	87	29058	0.0362817	0.108933	1.66917	LOC103830440; LOC103835462; LOC103836399; LOC103852289; LOC103857969; LOC103858403; LOC103864025; LOC103865653; LOC103865680; LOC103865864
GO:0030154	cell differentiation	biological_process	37	2001	408	29058	0.0363458	0.108993	1.31692	FLC1; LOC103827632; LOC103828454; LOC103831916; LOC103831932; LOC103832973; LOC103835174; LOC103839393; LOC103844065; LOC103846317; LOC103846421; LOC103850318; LOC103850339; LOC103850515; LOC103850980; LOC103852086; LOC103855854; LOC103857119; LOC103857508; LOC103860474; LOC103860547; LOC103860988; LOC103862384; LOC103862580; LOC103862870; LOC103864363; LOC103865350; LOC103866224; LOC103866470; L…
GO:0007017	microtubule-based process	biological_process	6	2001	46	29058	0.0366815	0.109734	1.89414	LOC103832026; LOC103846653; LOC103849546; LOC103851571; LOC103868027; LOC103874709
GO:0000160	phosphorelay signal transduction system	biological_process	6	2001	46	29058	0.0366815	0.109734	1.89414	LOC103837378; LOC103838572; LOC103866306; LOC103866432; LOC103866550; LOC103869828
GO:0009636	response to toxic substance	biological_process	7	2001	56	29058	0.0370212	0.110617	1.81522	LOC103831584; LOC103835086; LOC103836868; LOC103861882; LOC103863819; LOC103864045; LOC103875069
GO:0023052	signaling	biological_process	3	2001	19	29058	0.0377889	0.1121	2.29291	LOC103827781; LOC103842980; LOC103865772
GO:0006913	nucleocytoplasmic transport	biological_process	3	2001	19	29058	0.0377889	0.1121	2.29291	LOC103829038; LOC103835361; LOC103856368
GO:0010389	regulation of G2/M transition of mitotic cell cycle	biological_process	3	2001	19	29058	0.0377889	0.1121	2.29291	LOC103829401; LOC103832116; LOC103872352
GO:0048444	floral organ morphogenesis	biological_process	3	2001	19	29058	0.0377889	0.1121	2.29291	LOC103830382; LOC103839462; LOC103842107
GO:0007140	male meiotic nuclear division	biological_process	3	2001	19	29058	0.0377889	0.1121	2.29291	LOC103842955; LOC103872260; LOC103874954
GO:0048280	vesicle fusion with Golgi apparatus	biological_process	3	2001	19	29058	0.0377889	0.1121	2.29291	LOC103857561; LOC103859709; LOC103865434
GO:0043086	negative regulation of catalytic activity	biological_process	5	2001	37	29058	0.0391349	0.112783	1.9624	LOC103830874; LOC103838367; LOC103839470; LOC103854053; LOC103869712
GO:0031647	regulation of protein stability	biological_process	5	2001	37	29058	0.0391349	0.112783	1.9624	LOC103836843; LOC103837120; LOC103849485; LOC103854708; LOC103867605
GO:0009932	cell tip growth	biological_process	5	2001	37	29058	0.0391349	0.112783	1.9624	LOC103838393; LOC103849001; LOC103854537; LOC103858631; LOC103868142
GO:0009649	entrainment of circadian clock	biological_process	5	2001	37	29058	0.0391349	0.112783	1.9624	LOC103841470; LOC103857901; LOC103865763; LOC103866985; LOC117130855
GO:0071669	plant-type cell wall organization or biogenesis	biological_process	4	2001	28	29058	0.0401652	0.112783	2.07453	LOC103830874; LOC103839470; LOC103854053; LOC103861948
GO:0055028	cortical microtubule	cellular_component	4	2001	28	29058	0.0401652	0.112783	2.07453	LOC103832952; LOC103833948; LOC103835782; LOC103866564
GO:1901698	response to nitrogen compound	biological_process	4	2001	28	29058	0.0401652	0.112783	2.07453	LOC103837937; LOC103841050; LOC103852916; LOC103872948
GO:0016597	amino acid binding	molecular_function	4	2001	28	29058	0.0401652	0.112783	2.07453	LOC103856643; LOC103858881; LOC103869749; LOC103872005
GO:0004568	chitinase activity	molecular_function	4	2001	28	29058	0.0401652	0.112783	2.07453	LOC103858081; LOC103859446; LOC103859448; LOC103866725
GO:0008061	chitin binding	molecular_function	4	2001	28	29058	0.0401652	0.112783	2.07453	LOC103858081; LOC103859446; LOC103859448; LOC103866725
GO:0005543	phospholipid binding	molecular_function	6	2001	47	29058	0.0406361	0.112783	1.85384	LOC103831614; LOC103834200; LOC103835078; LOC103840793; LOC103846808; LOC103853834
GO:0032993	protein-DNA complex	cellular_component	1	2001	5	29058	0.0412065	0.112783	2.90435	HY5
GO:0015181	arginine transmembrane transporter activity	molecular_function	1	2001	5	29058	0.0412065	0.112783	2.90435	LOC103827602
GO:0012506	vesicle membrane	cellular_component	1	2001	5	29058	0.0412065	0.112783	2.90435	LOC103831625
GO:0010258	NADH dehydrogenase complex (plastoquinone) assembly	biological_process	1	2001	5	29058	0.0412065	0.112783	2.90435	LOC103831946
GO:0070042	rRNA (uridine-N3-)-methyltransferase activity	molecular_function	1	2001	5	29058	0.0412065	0.112783	2.90435	LOC103832719
GO:0045038	protein import into chloroplast thylakoid membrane	biological_process	1	2001	5	29058	0.0412065	0.112783	2.90435	LOC103833041
GO:0070208	protein heterotrimerization	biological_process	1	2001	5	29058	0.0412065	0.112783	2.90435	LOC103833041
GO:0003977	UDP-N-acetylglucosamine diphosphorylase activity	molecular_function	1	2001	5	29058	0.0412065	0.112783	2.90435	LOC103833836
GO:0006047	UDP-N-acetylglucosamine metabolic process	biological_process	1	2001	5	29058	0.0412065	0.112783	2.90435	LOC103833836
GO:0003994	aconitate hydratase activity	molecular_function	1	2001	5	29058	0.0412065	0.112783	2.90435	LOC103834825
GO:0006101	citrate metabolic process	biological_process	1	2001	5	29058	0.0412065	0.112783	2.90435	LOC103834825
GO:0003849	3-deoxy-7-phosphoheptulonate synthase activity	molecular_function	1	2001	5	29058	0.0412065	0.112783	2.90435	LOC103835703
GO:0032504	multicellular organism reproduction	biological_process	1	2001	5	29058	0.0412065	0.112783	2.90435	LOC103835852
GO:0016102	diterpenoid biosynthetic process	biological_process	1	2001	5	29058	0.0412065	0.112783	2.90435	LOC103836713
GO:0045281	succinate dehydrogenase complex	cellular_component	1	2001	5	29058	0.0412065	0.112783	2.90435	LOC103836989
GO:0033178	proton-transporting two-sector ATPase complex, catalytic domain	cellular_component	1	2001	5	29058	0.0412065	0.112783	2.90435	LOC103838142
GO:0009590	detection of gravity	biological_process	1	2001	5	29058	0.0412065	0.112783	2.90435	LOC103839462
GO:0015210	uracil transmembrane transporter activity	molecular_function	1	2001	5	29058	0.0412065	0.112783	2.90435	LOC103840615
GO:0009765	photosynthesis, light harvesting	biological_process	1	2001	5	29058	0.0412065	0.112783	2.90435	LOC103842489
GO:0032107	regulation of response to nutrient levels	biological_process	1	2001	5	29058	0.0412065	0.112783	2.90435	LOC103842978
GO:0033591	response to L-ascorbic acid	biological_process	1	2001	5	29058	0.0412065	0.112783	2.90435	LOC103843385
GO:0003959	NADPH dehydrogenase activity	molecular_function	1	2001	5	29058	0.0412065	0.112783	2.90435	LOC103843969
GO:0005784	Sec61 translocon complex	cellular_component	1	2001	5	29058	0.0412065	0.112783	2.90435	LOC103845464
GO:0031205	endoplasmic reticulum Sec complex	cellular_component	1	2001	5	29058	0.0412065	0.112783	2.90435	LOC103845464
GO:0051920	peroxiredoxin activity	molecular_function	1	2001	5	29058	0.0412065	0.112783	2.90435	LOC103846112
GO:0009807	lignan biosynthetic process	biological_process	1	2001	5	29058	0.0412065	0.112783	2.90435	LOC103846833
GO:0046938	phytochelatin biosynthetic process	biological_process	1	2001	5	29058	0.0412065	0.112783	2.90435	LOC103848856
GO:0098849	cellular detoxification of cadmium ion	biological_process	1	2001	5	29058	0.0412065	0.112783	2.90435	LOC103848856
GO:0010365	positive regulation of ethylene biosynthetic process	biological_process	1	2001	5	29058	0.0412065	0.112783	2.90435	LOC103850060
GO:0060261	positive regulation of transcription initiation from RNA polymerase II promoter	biological_process	1	2001	5	29058	0.0412065	0.112783	2.90435	LOC103850717
GO:0003862	3-isopropylmalate dehydrogenase activity	molecular_function	1	2001	5	29058	0.0412065	0.112783	2.90435	LOC103850918
GO:0010338	leaf formation	biological_process	1	2001	5	29058	0.0412065	0.112783	2.90435	LOC103852855
GO:0046906	tetrapyrrole binding	molecular_function	1	2001	5	29058	0.0412065	0.112783	2.90435	LOC103856368
GO:0006723	cuticle hydrocarbon biosynthetic process	biological_process	1	2001	5	29058	0.0412065	0.112783	2.90435	LOC103856731
GO:0052639	salicylic acid glucosyltransferase (ester-forming) activity	molecular_function	1	2001	5	29058	0.0412065	0.112783	2.90435	LOC103858103
GO:0052641	benzoic acid glucosyltransferase activity	molecular_function	1	2001	5	29058	0.0412065	0.112783	2.90435	LOC103858103
GO:0090704	nicotinate-O-glucosyltransferase activity	molecular_function	1	2001	5	29058	0.0412065	0.112783	2.90435	LOC103858103
GO:0031537	regulation of anthocyanin metabolic process	biological_process	1	2001	5	29058	0.0412065	0.112783	2.90435	LOC103859684
GO:0004148	dihydrolipoyl dehydrogenase activity	molecular_function	1	2001	5	29058	0.0412065	0.112783	2.90435	LOC103859689
GO:0001673	male germ cell nucleus	cellular_component	1	2001	5	29058	0.0412065	0.112783	2.90435	LOC103859797
GO:0033683	nucleotide-excision repair, DNA incision	biological_process	1	2001	5	29058	0.0412065	0.112783	2.90435	LOC103860053
GO:0033481	galacturonate biosynthetic process	biological_process	1	2001	5	29058	0.0412065	0.112783	2.90435	LOC103861964
GO:0000403	Y-form DNA binding	molecular_function	1	2001	5	29058	0.0412065	0.112783	2.90435	LOC103863489
GO:0016710	trans-cinnamate 4-monooxygenase activity	molecular_function	1	2001	5	29058	0.0412065	0.112783	2.90435	LOC103865042
GO:0080132	fatty acid alpha-hydroxylase activity	molecular_function	1	2001	5	29058	0.0412065	0.112783	2.90435	LOC103865353
GO:0042759	long-chain fatty acid biosynthetic process	biological_process	1	2001	5	29058	0.0412065	0.112783	2.90435	LOC103865645
GO:0001736	establishment of planar polarity	biological_process	1	2001	5	29058	0.0412065	0.112783	2.90435	LOC103865653
GO:0010063	positive regulation of trichoblast fate specification	biological_process	1	2001	5	29058	0.0412065	0.112783	2.90435	LOC103866470
GO:0051446	positive regulation of meiotic cell cycle	biological_process	1	2001	5	29058	0.0412065	0.112783	2.90435	LOC103867321
GO:0046739	transport of virus in multicellular host	biological_process	1	2001	5	29058	0.0412065	0.112783	2.90435	LOC103867543
GO:0004813	alanine-tRNA ligase activity	molecular_function	1	2001	5	29058	0.0412065	0.112783	2.90435	LOC103869749
GO:0006419	alanyl-tRNA aminoacylation	biological_process	1	2001	5	29058	0.0412065	0.112783	2.90435	LOC103869749
GO:0042720	mitochondrial inner membrane peptidase complex	cellular_component	1	2001	5	29058	0.0412065	0.112783	2.90435	LOC103870571
GO:0004462	lactoylglutathione lyase activity	molecular_function	1	2001	5	29058	0.0412065	0.112783	2.90435	LOC103871929
GO:0019310	inositol catabolic process	biological_process	1	2001	5	29058	0.0412065	0.112783	2.90435	LOC103872250
GO:0050113	inositol oxygenase activity	molecular_function	1	2001	5	29058	0.0412065	0.112783	2.90435	LOC103872250
GO:2000123	positive regulation of stomatal complex development	biological_process	1	2001	5	29058	0.0412065	0.112783	2.90435	LOC103872352
GO:0006226	dUMP biosynthetic process	biological_process	1	2001	5	29058	0.0412065	0.112783	2.90435	LOC103873282
GO:0030643	cellular phosphate ion homeostasis	biological_process	1	2001	5	29058	0.0412065	0.112783	2.90435	PAP17-1
GO:0016491	oxidoreductase activity	molecular_function	29	2001	313	29058	0.0421893	0.115345	1.34546	LOC103831987; LOC103832065; LOC103832919; LOC103833294; LOC103836442; LOC103838834; LOC103838848; LOC103839321; LOC103839322; LOC103839780; LOC103840309; LOC103841069; LOC103842219; LOC103842442; LOC103843501; LOC103843945; LOC103844024; LOC103844025; LOC103850944; LOC103853005; LOC103853214; LOC103855041; LOC103859168; LOC103861444; LOC103864962; LOC103867139; LOC103868046; LOC103872836; LOC1171…
GO:0003993	acid phosphatase activity	molecular_function	8	2001	68	29058	0.0429498	0.117295	1.70844	LOC103827934; LOC103829137; LOC103836593; LOC103842921; LOC103843848; LOC103857795; LOC103862947; PAP17-1
GO:0090404	pollen tube tip	cellular_component	3	2001	20	29058	0.0447405	0.119502	2.17826	LOC103835971; LOC103842810; LOC103872374
GO:0008324	cation transmembrane transporter activity	molecular_function	3	2001	20	29058	0.0447405	0.119502	2.17826	LOC103838907; LOC103842853; LOC103844883
GO:0051537	2 iron, 2 sulfur cluster binding	molecular_function	11	2001	101	29058	0.0448123	0.119502	1.58158	LOC103829671; LOC103836989; LOC103846718; LOC103856321; LOC103858361; LOC103861915; LOC103863379; LOC103867949; LOC103870428; LOC103870440; LOC103870450
GO:0004565	beta-galactosidase activity	molecular_function	6	2001	48	29058	0.0448577	0.119502	1.81522	LOC103829745; LOC103842580; LOC103854367; LOC103855066; LOC103858295; LOC103873800
GO:0000976	transcription regulatory region sequence-specific DNA binding	molecular_function	6	2001	48	29058	0.0448577	0.119502	1.81522	LOC103830900; LOC103831820; LOC103836196; LOC103836863; LOC103860609; LOC103860911
GO:0080184	response to phenylpropanoid	biological_process	2	2001	12	29058	0.0448674	0.119502	2.42029	LOC103827579; LOC103847730
GO:0006369	termination of RNA polymerase II transcription	biological_process	2	2001	12	29058	0.0448674	0.119502	2.42029	LOC103831856; LOC103857628
GO:0001522	pseudouridine synthesis	biological_process	2	2001	12	29058	0.0448674	0.119502	2.42029	LOC103832368; LOC103837157
GO:0016161	beta-amylase activity	molecular_function	2	2001	12	29058	0.0448674	0.119502	2.42029	LOC103833505; LOC103868361
GO:0032454	histone demethylase activity (H3-K9 specific)	molecular_function	2	2001	12	29058	0.0448674	0.119502	2.42029	LOC103836196; LOC103836863
GO:0033169	histone H3-K9 demethylation	biological_process	2	2001	12	29058	0.0448674	0.119502	2.42029	LOC103836196; LOC103836863
GO:0004096	catalase activity	molecular_function	2	2001	12	29058	0.0448674	0.119502	2.42029	LOC103837910; LOC103862389
GO:0006145	purine nucleobase catabolic process	biological_process	2	2001	12	29058	0.0448674	0.119502	2.42029	LOC103839792; LOC103861077
GO:0000014	single-stranded DNA endodeoxyribonuclease activity	molecular_function	2	2001	12	29058	0.0448674	0.119502	2.42029	LOC103843249; LOC103863489
GO:0080150	S-adenosyl-L-methionine:benzoic acid carboxyl methyl transferase activity	molecular_function	2	2001	12	29058	0.0448674	0.119502	2.42029	LOC103847298; LOC103847299
GO:0005049	nuclear export signal receptor activity	molecular_function	2	2001	12	29058	0.0448674	0.119502	2.42029	LOC103850025; LOC103851920
GO:0010067	procambium histogenesis	biological_process	2	2001	12	29058	0.0448674	0.119502	2.42029	LOC103850318; LOC103868722
GO:0019139	cytokinin dehydrogenase activity	molecular_function	2	2001	12	29058	0.0448674	0.119502	2.42029	LOC103851408; LOC103857986
GO:0006734	NADH metabolic process	biological_process	2	2001	12	29058	0.0448674	0.119502	2.42029	LOC103851645; LOC103856701
GO:0003857	3-hydroxyacyl-CoA dehydrogenase activity	molecular_function	2	2001	12	29058	0.0448674	0.119502	2.42029	LOC103854526; LOC108870118
GO:0015292	uniporter activity	molecular_function	2	2001	12	29058	0.0448674	0.119502	2.42029	LOC103855340; LOC103862498
GO:0051560	mitochondrial calcium ion homeostasis	biological_process	2	2001	12	29058	0.0448674	0.119502	2.42029	LOC103855340; LOC103862498
GO:0009531	secondary cell wall	cellular_component	2	2001	12	29058	0.0448674	0.119502	2.42029	LOC103866297; LOC103866441
GO:0016021	integral component of membrane	cellular_component	399	2001	5387	29058	0.0453652	0.120698	1.07558	AOX; LOC103827518; LOC103827599; LOC103827602; LOC103827882; LOC103827972; LOC103828935; LOC103829142; LOC103829205; LOC103829311; LOC103829324; LOC103829363; LOC103829518; LOC103829528; LOC103829630; LOC103829707; LOC103829776; LOC103829948; LOC103829951; LOC103829955; LOC103830030; LOC103830141; LOC103830215; LOC103830235; LOC103830322; LOC103830340; LOC103830440; LOC103830443; LOC103830649; LO…
GO:0009416	response to light stimulus	biological_process	25	2001	266	29058	0.0456023	0.121198	1.36483	LOC103831625; LOC103832026; LOC103836419; LOC103836497; LOC103837083; LOC103843385; LOC103843573; LOC103843985; LOC103844078; LOC103846147; LOC103848908; LOC103850287; LOC103851635; LOC103853659; LOC103856603; LOC103856604; LOC103856643; LOC103858021; LOC103860688; LOC103862202; LOC103862389; LOC103866187; LOC103872661; LOC103873087; RCA
GO:0010629	negative regulation of gene expression	biological_process	4	2001	29	29058	0.0458791	0.121413	2.003	LOC103830382; LOC103837378; LOC103842107; LOC103862509
GO:0000162	tryptophan biosynthetic process	biological_process	4	2001	29	29058	0.0458791	0.121413	2.003	LOC103830649; LOC103852956; LOC103860547; LOC103864163
GO:0009696	salicylic acid metabolic process	biological_process	4	2001	29	29058	0.0458791	0.121413	2.003	LOC103846819; LOC103858103; LOC103861127; LOC103862513
GO:0046274	lignin catabolic process	biological_process	4	2001	29	29058	0.0458791	0.121413	2.003	LOC103846893; LOC103866286; LOC103867139; LOC103870556
GO:0030163	protein catabolic process	biological_process	16	2001	160	29058	0.0496448	0.131238	1.45217	LOC103829160; LOC103835460; LOC103836314; LOC103841353; LOC103845780; LOC103846776; LOC103847097; LOC103850303; LOC103851260; LOC103853889; LOC103855713; LOC103859462; LOC103862811; LOC103866683; LOC103869368; LOC103875357
GO:0042545	cell wall modification	biological_process	13	2001	126	29058	0.051758	0.136679	1.49827	LOC103827644; LOC103840954; LOC103842123; LOC103842134; LOC103847228; LOC103848519; LOC103850357; LOC103858353; LOC103860654; LOC103866037; LOC103866363; LOC103870041; LOC108871269
GO:0005576	extracellular region	cellular_component	109	2001	1371	29058	0.051937	0.136725	1.15454	LOC103827644; LOC103827823; LOC103828724; LOC103828799; LOC103829000; LOC103829137; LOC103829513; LOC103830329; LOC103832013; LOC103832065; LOC103832739; LOC103833294; LOC103833329; LOC103833744; LOC103834251; LOC103834719; LOC103836185; LOC103836451; LOC103836761; LOC103837014; LOC103837135; LOC103837647; LOC103837749; LOC103837896; LOC103838616; LOC103838749; LOC103838824; LOC103838909; LOC1038…
GO:0030552	cAMP binding	molecular_function	4	2001	30	29058	0.0520515	0.136725	1.93623	LOC103829776; LOC103830141; LOC103839073; LOC103844883
GO:0030553	cGMP binding	molecular_function	4	2001	30	29058	0.0520515	0.136725	1.93623	LOC103829776; LOC103830141; LOC103839073; LOC103844883
GO:0010039	response to iron ion	biological_process	4	2001	30	29058	0.0520515	0.136725	1.93623	LOC103832138; LOC103853044; LOC103861463; LOC103861748
GO:0006465	signal peptide processing	biological_process	4	2001	30	29058	0.0520515	0.136725	1.93623	LOC103837895; LOC103853961; LOC103869883; LOC103870571
GO:0005216	ion channel activity	molecular_function	3	2001	21	29058	0.0523564	0.1368	2.07453	LOC103829776; LOC103839073; LOC103844883
GO:0009979	16:0 monogalactosyldiacylglycerol desaturase activity	molecular_function	3	2001	21	29058	0.0523564	0.1368	2.07453	LOC103836493; LOC103843570; LOC103844072
GO:0055075	potassium ion homeostasis	biological_process	3	2001	21	29058	0.0523564	0.1368	2.07453	LOC103843774; LOC103844627; LOC103874747
GO:1902456	regulation of stomatal opening	biological_process	3	2001	21	29058	0.0523564	0.1368	2.07453	LOC103845501; LOC103852650; LOC103856536
GO:0012507	ER to Golgi transport vesicle membrane	cellular_component	3	2001	21	29058	0.0523564	0.1368	2.07453	LOC103857561; LOC103859709; LOC103865434
GO:0010026	trichome differentiation	biological_process	5	2001	40	29058	0.0543604	0.14072	1.81522	EGL3; LOC103843297; LOC103852086; LOC103852473; LOC103857119
GO:0035251	UDP-glucosyltransferase activity	molecular_function	5	2001	40	29058	0.0543604	0.14072	1.81522	LOC103830724; LOC103834434; LOC103836868; LOC103844363; LOC103858103
GO:0009755	hormone-mediated signaling pathway	biological_process	2	2001	13	29058	0.0554215	0.14072	2.23411	LOC103829401; LOC103832116
GO:0008379	thioredoxin peroxidase activity	molecular_function	2	2001	13	29058	0.0554215	0.14072	2.23411	LOC103831078; LOC103846112
GO:1902289	negative regulation of defense response to oomycetes	biological_process	2	2001	13	29058	0.0554215	0.14072	2.23411	LOC103831564; LOC117126495
GO:0010115	regulation of abscisic acid biosynthetic process	biological_process	2	2001	13	29058	0.0554215	0.14072	2.23411	LOC103831932; LOC103871622
GO:0052634	C-19 gibberellin 2-beta-dioxygenase activity	molecular_function	2	2001	13	29058	0.0554215	0.14072	2.23411	LOC103832325; LOC103853128
GO:0007155	cell adhesion	biological_process	2	2001	13	29058	0.0554215	0.14072	2.23411	LOC103832815; LOC103871242
GO:0042285	xylosyltransferase activity	molecular_function	2	2001	13	29058	0.0554215	0.14072	2.23411	LOC103833431; LOC103867226
GO:0004332	fructose-bisphosphate aldolase activity	molecular_function	2	2001	13	29058	0.0554215	0.14072	2.23411	LOC103835152; LOC103865548
GO:0000210	NAD+ diphosphatase activity	molecular_function	2	2001	13	29058	0.0554215	0.14072	2.23411	LOC103835913; LOC103872594
GO:0047631	ADP-ribose diphosphatase activity	molecular_function	2	2001	13	29058	0.0554215	0.14072	2.23411	LOC103835913; LOC103872594
GO:0052325	cell wall pectin biosynthetic process	biological_process	2	2001	13	29058	0.0554215	0.14072	2.23411	LOC103839028; LOC103850984
GO:0042578	phosphoric ester hydrolase activity	molecular_function	2	2001	13	29058	0.0554215	0.14072	2.23411	LOC103842755; LOC103863176
GO:0010371	regulation of gibberellin biosynthetic process	biological_process	2	2001	13	29058	0.0554215	0.14072	2.23411	LOC103843116; LOC103850218
GO:0051555	flavonol biosynthetic process	biological_process	2	2001	13	29058	0.0554215	0.14072	2.23411	LOC103844876; LOC103857055
GO:0016208	AMP binding	molecular_function	2	2001	13	29058	0.0554215	0.14072	2.23411	LOC103845875; LOC103859417
GO:0052624	2-phytyl-1,4-naphthoquinone methyltransferase activity	molecular_function	2	2001	13	29058	0.0554215	0.14072	2.23411	LOC103847298; LOC103847299
GO:0034707	chloride channel complex	cellular_component	2	2001	13	29058	0.0554215	0.14072	2.23411	LOC103850199; LOC103864237
GO:0005534	galactose binding	molecular_function	2	2001	13	29058	0.0554215	0.14072	2.23411	LOC103858020; LOC103858021
GO:0003950	NAD+ ADP-ribosyltransferase activity	molecular_function	2	2001	13	29058	0.0554215	0.14072	2.23411	LOC103858766; LOC103865455
GO:0000981	DNA-binding transcription factor activity, RNA polymerase II-specific	molecular_function	2	2001	13	29058	0.0554215	0.14072	2.23411	LOC103867321; LOC103870970
GO:0015293	symporter activity	molecular_function	12	2001	116	29058	0.0560881	0.14072	1.50225	LOC103836183; LOC103841128; LOC103843153; LOC103852289; LOC103856387; LOC103858403; LOC103864025; LOC103865653; LOC103865680; LOC103867071; LOC103872025; LOC103874747
GO:0009723	response to ethylene	biological_process	24	2001	260	29058	0.0575209	0.14072	1.34047	LOC103830900; LOC103835169; LOC103836518; LOC103838121; LOC103845398; LOC103846421; LOC103846580; LOC103850260; LOC103850861; LOC103850980; LOC103856012; LOC103856607; LOC103858337; LOC103859162; LOC103859615; LOC103860911; LOC103862384; LOC103863903; LOC103866029; LOC103868317; LOC103870743; LOC103872086; LOC103872532; LOC103872661
GO:0042128	nitrate assimilation	biological_process	8	2001	72	29058	0.0582996	0.14072	1.61353	LOC103831529; LOC103835064; LOC103836183; LOC103843153; LOC103844354; LOC103848008; LOC103869157; LOC103872025
GO:0006032	chitin catabolic process	biological_process	4	2001	31	29058	0.0586837	0.14072	1.87377	LOC103858081; LOC103859446; LOC103859448; LOC103866725
GO:0016706	oxidoreductase activity, acting on paired donors, with incorporation or reduction of molecular oxygen, 2-oxoglutarate as one donor, and incorporation of one atom each of oxygen into both donors	molecular_function	1	2001	6	29058	0.0590261	0.14072	2.42029	AOP2-1
GO:0010070	zygote asymmetric cell division	biological_process	1	2001	6	29058	0.0590261	0.14072	2.42029	LOC103827599
GO:0051290	protein heterotetramerization	biological_process	1	2001	6	29058	0.0590261	0.14072	2.42029	LOC103828569
GO:1901671	positive regulation of superoxide dismutase activity	biological_process	1	2001	6	29058	0.0590261	0.14072	2.42029	LOC103828569
GO:0038199	ethylene receptor activity	molecular_function	1	2001	6	29058	0.0590261	0.14072	2.42029	LOC103833878
GO:0051740	ethylene binding	molecular_function	1	2001	6	29058	0.0590261	0.14072	2.42029	LOC103833878
GO:0050284	sinapate 1-glucosyltransferase activity	molecular_function	1	2001	6	29058	0.0590261	0.14072	2.42029	LOC103835086
GO:0006753	nucleoside phosphate metabolic process	biological_process	1	2001	6	29058	0.0590261	0.14072	2.42029	LOC103835238
GO:0047958	glycine:2-oxoglutarate aminotransferase activity	molecular_function	1	2001	6	29058	0.0590261	0.14072	2.42029	LOC103835672
GO:0000439	transcription factor TFIIH core complex	cellular_component	1	2001	6	29058	0.0590261	0.14072	2.42029	LOC103836163
GO:0016210	naringenin-chalcone synthase activity	molecular_function	1	2001	6	29058	0.0590261	0.14072	2.42029	LOC103836793
GO:0032432	actin filament bundle	cellular_component	1	2001	6	29058	0.0590261	0.14072	2.42029	LOC103837254
GO:0051639	actin filament network formation	biological_process	1	2001	6	29058	0.0590261	0.14072	2.42029	LOC103837254
GO:0006212	uracil catabolic process	biological_process	1	2001	6	29058	0.0590261	0.14072	2.42029	LOC103837528
GO:0006405	RNA export from nucleus	biological_process	1	2001	6	29058	0.0590261	0.14072	2.42029	LOC103838591
GO:0034398	telomere tethering at nuclear periphery	biological_process	1	2001	6	29058	0.0590261	0.14072	2.42029	LOC103838591
GO:0102406	omega-hydroxypalmitate O-sinapoyl transferase activity	molecular_function	1	2001	6	29058	0.0590261	0.14072	2.42029	LOC103839028
GO:1902000	homogentisate catabolic process	biological_process	1	2001	6	29058	0.0590261	0.14072	2.42029	LOC103839444
GO:0000913	preprophase band assembly	biological_process	1	2001	6	29058	0.0590261	0.14072	2.42029	LOC103841413
GO:0008444	CDP-diacylglycerol-glycerol-3-phosphate 3-phosphatidyltransferase activity	molecular_function	1	2001	6	29058	0.0590261	0.14072	2.42029	LOC103841418
GO:0032259	methylation	biological_process	1	2001	6	29058	0.0590261	0.14072	2.42029	LOC103842025
GO:0010313	phytochrome binding	molecular_function	1	2001	6	29058	0.0590261	0.14072	2.42029	LOC103843613
GO:1900370	positive regulation of RNA interference	biological_process	1	2001	6	29058	0.0590261	0.14072	2.42029	LOC103844121
GO:0004629	phospholipase C activity	molecular_function	1	2001	6	29058	0.0590261	0.14072	2.42029	LOC103845299
GO:0006883	cellular sodium ion homeostasis	biological_process	1	2001	6	29058	0.0590261	0.14072	2.42029	LOC103846147
GO:0015630	microtubule cytoskeleton	cellular_component	1	2001	6	29058	0.0590261	0.14072	2.42029	LOC103846653
GO:0052635	C-20 gibberellin 2-beta-dioxygenase activity	molecular_function	1	2001	6	29058	0.0590261	0.14072	2.42029	LOC103847069
GO:0080072	spermidine:sinapoyl CoA N-acyltransferase activity	molecular_function	1	2001	6	29058	0.0590261	0.14072	2.42029	LOC103847091
GO:0048544	recognition of pollen	biological_process	1	2001	6	29058	0.0590261	0.14072	2.42029	LOC103847367
GO:0046373	L-arabinose metabolic process	biological_process	1	2001	6	29058	0.0590261	0.14072	2.42029	LOC103847584
GO:0015446	ATPase-coupled arsenite transmembrane transporter activity	molecular_function	1	2001	6	29058	0.0590261	0.14072	2.42029	LOC103848856
GO:0046870	cadmium ion binding	molecular_function	1	2001	6	29058	0.0590261	0.14072	2.42029	LOC103848856
GO:0051258	protein polymerization	biological_process	1	2001	6	29058	0.0590261	0.14072	2.42029	LOC103849623
GO:0033512	L-lysine catabolic process to acetyl-CoA via saccharopine	biological_process	1	2001	6	29058	0.0590261	0.14072	2.42029	LOC103849713
GO:0070676	intralumenal vesicle formation	biological_process	1	2001	6	29058	0.0590261	0.14072	2.42029	LOC103851477
GO:0010541	acropetal auxin transport	biological_process	1	2001	6	29058	0.0590261	0.14072	2.42029	LOC103853110
GO:0006488	dolichol-linked oligosaccharide biosynthetic process	biological_process	1	2001	6	29058	0.0590261	0.14072	2.42029	LOC103856164
GO:0080040	positive regulation of cellular response to phosphate starvation	biological_process	1	2001	6	29058	0.0590261	0.14072	2.42029	LOC103856427
GO:0008278	cohesin complex	cellular_component	1	2001	6	29058	0.0590261	0.14072	2.42029	LOC103856444
GO:0046482	para-aminobenzoic acid metabolic process	biological_process	1	2001	6	29058	0.0590261	0.14072	2.42029	LOC103858103
GO:0052640	salicylic acid glucosyltransferase (glucoside-forming) activity	molecular_function	1	2001	6	29058	0.0590261	0.14072	2.42029	LOC103858103
GO:0080002	UDP-glucose:4-aminobenzoate acylglucosyltransferase activity	molecular_function	1	2001	6	29058	0.0590261	0.14072	2.42029	LOC103858103
GO:0055037	recycling endosome	cellular_component	1	2001	6	29058	0.0590261	0.14072	2.42029	LOC103858567
GO:0090729	toxin activity	molecular_function	1	2001	6	29058	0.0590261	0.14072	2.42029	LOC103858688
GO:0033160	positive regulation of protein import into nucleus, translocation	biological_process	1	2001	6	29058	0.0590261	0.14072	2.42029	LOC103859317
GO:0080036	regulation of cytokinin-activated signaling pathway	biological_process	1	2001	6	29058	0.0590261	0.14072	2.42029	LOC103859684
GO:0005746	mitochondrial respiratory chain	cellular_component	1	2001	6	29058	0.0590261	0.14072	2.42029	LOC103860584
GO:0019367	fatty acid elongation, saturated fatty acid	biological_process	1	2001	6	29058	0.0590261	0.14072	2.42029	LOC103862500
GO:0034625	fatty acid elongation, monounsaturated fatty acid	biological_process	1	2001	6	29058	0.0590261	0.14072	2.42029	LOC103862500
GO:0034626	fatty acid elongation, polyunsaturated fatty acid	biological_process	1	2001	6	29058	0.0590261	0.14072	2.42029	LOC103862500
GO:0019172	glyoxalase III activity	molecular_function	1	2001	6	29058	0.0590261	0.14072	2.42029	LOC103863516
GO:0036524	protein deglycase activity	molecular_function	1	2001	6	29058	0.0590261	0.14072	2.42029	LOC103863516
GO:0036529	protein deglycation, glyoxal removal	biological_process	1	2001	6	29058	0.0590261	0.14072	2.42029	LOC103863516
GO:0106046	guanine deglycation, glyoxal removal	biological_process	1	2001	6	29058	0.0590261	0.14072	2.42029	LOC103863516
GO:0000254	C-4 methylsterol oxidase activity	molecular_function	1	2001	6	29058	0.0590261	0.14072	2.42029	LOC103864965
GO:0008202	steroid metabolic process	biological_process	1	2001	6	29058	0.0590261	0.14072	2.42029	LOC103866423
GO:0015018	galactosylgalactosylxylosylprotein 3-beta-glucuronosyltransferase activity	molecular_function	1	2001	6	29058	0.0590261	0.14072	2.42029	LOC103867226
GO:0010266	response to vitamin B1	biological_process	1	2001	6	29058	0.0590261	0.14072	2.42029	LOC103868019
GO:0009866	induced systemic resistance, ethylene mediated signaling pathway	biological_process	1	2001	6	29058	0.0590261	0.14072	2.42029	LOC103870047
GO:0005432	calcium:sodium antiporter activity	molecular_function	1	2001	6	29058	0.0590261	0.14072	2.42029	LOC103871140
GO:0055074	calcium ion homeostasis	biological_process	1	2001	6	29058	0.0590261	0.14072	2.42029	LOC103871140
GO:0046256	2,4,6-trinitrotoluene catabolic process	biological_process	1	2001	6	29058	0.0590261	0.14072	2.42029	LOC103872504
GO:0070008	serine-type exopeptidase activity	molecular_function	1	2001	6	29058	0.0590261	0.14072	2.42029	LOC103872834
GO:0010966	regulation of phosphate transport	biological_process	1	2001	6	29058	0.0590261	0.14072	2.42029	LOC103872868
GO:0010202	response to low fluence red light stimulus	biological_process	1	2001	6	29058	0.0590261	0.14072	2.42029	LOC103874091
GO:0006094	gluconeogenesis	biological_process	5	2001	41	29058	0.0601288	0.143211	1.77094	LOC103833143; LOC103835152; LOC103841316; LOC103853105; LOC103865548
GO:0010120	camalexin biosynthetic process	biological_process	3	2001	22	29058	0.0606305	0.143577	1.98024	LOC103830749; LOC103834668; LOC103852592
GO:0005876	spindle microtubule	cellular_component	3	2001	22	29058	0.0606305	0.143577	1.98024	LOC103834510; LOC103839760; LOC103850407
GO:0004656	procollagen-proline 4-dioxygenase activity	molecular_function	3	2001	22	29058	0.0606305	0.143577	1.98024	LOC103834925; LOC103872941; LOC103874104
GO:0018401	peptidyl-proline hydroxylation to 4-hydroxy-L-proline	biological_process	3	2001	22	29058	0.0606305	0.143577	1.98024	LOC103834925; LOC103872941; LOC103874104
GO:0008559	xenobiotic transmembrane transporting ATPase activity	molecular_function	3	2001	22	29058	0.0606305	0.143577	1.98024	LOC103841771; LOC103859497; LOC103859499
GO:0005779	integral component of peroxisomal membrane	cellular_component	3	2001	22	29058	0.0606305	0.143577	1.98024	LOC103858189; LOC103859089; LOC103866917
GO:0006855	drug transmembrane transport	biological_process	11	2001	106	29058	0.0607576	0.143741	1.50697	LOC103831646; LOC103834860; LOC103835044; LOC103843908; LOC103848620; LOC103851123; LOC103859919; LOC103861872; LOC103867462; LOC103873971; LOC117127469
GO:0000902	cell morphogenesis	biological_process	6	2001	52	29058	0.0644904	0.152426	1.67559	LOC103830700; LOC103831917; LOC103832035; LOC103846421; LOC103850980; LOC103853965
GO:0022857	transmembrane transporter activity	molecular_function	15	2001	154	29058	0.0654018	0.154433	1.41446	LOC103829142; LOC103829363; LOC103830649; LOC103831564; LOC103852956; LOC103855030; LOC103855498; LOC103860342; LOC103863963; LOC103864226; LOC103867195; LOC103867475; LOC103873246; LOC103875169; LOC117126495
GO:0051865	protein autoubiquitination	biological_process	5	2001	42	29058	0.0662466	0.154464	1.72878	LOC103845376; LOC103851573; LOC103856624; LOC103861302; LOC103872115
GO:0006749	glutathione metabolic process	biological_process	9	2001	85	29058	0.0667783	0.154464	1.5376	LOC103829825; LOC103831538; LOC103831930; LOC103839444; LOC103858758; LOC103858759; LOC103861882; LOC103868035; LOC103872504
GO:0007346	regulation of mitotic cell cycle	biological_process	2	2001	14	29058	0.0670365	0.154464	2.07453	LOC103829401; LOC103864814
GO:0006829	zinc ion transport	biological_process	2	2001	14	29058	0.0670365	0.154464	2.07453	LOC103830215; LOC103838466
GO:0010476	gibberellin mediated signaling pathway	biological_process	2	2001	14	29058	0.0670365	0.154464	2.07453	LOC103830382; LOC103842107
GO:0004708	MAP kinase kinase activity	molecular_function	2	2001	14	29058	0.0670365	0.154464	2.07453	LOC103830749; LOC103845091
GO:0034440	lipid oxidation	biological_process	2	2001	14	29058	0.0670365	0.154464	2.07453	LOC103830995; LOC103830997
GO:0060969	negative regulation of gene silencing	biological_process	2	2001	14	29058	0.0670365	0.154464	2.07453	LOC103836196; LOC103836863
GO:0102391	decanoate-CoA ligase activity	molecular_function	2	2001	14	29058	0.0670365	0.154464	2.07453	LOC103838163; LOC103853538
GO:0003954	NADH dehydrogenase activity	molecular_function	2	2001	14	29058	0.0670365	0.154464	2.07453	LOC103840176; LOC103843969
GO:0051604	protein maturation	biological_process	2	2001	14	29058	0.0670365	0.154464	2.07453	LOC103840193; LOC103869850
GO:0004124	cysteine synthase activity	molecular_function	2	2001	14	29058	0.0670365	0.154464	2.07453	LOC103841966; LOC103854642
GO:0006955	immune response	biological_process	2	2001	14	29058	0.0670365	0.154464	2.07453	LOC103841966; LOC103853085
GO:0036092	phosphatidylinositol-3-phosphate biosynthetic process	biological_process	2	2001	14	29058	0.0670365	0.154464	2.07453	LOC103842755; LOC103863176
GO:0009831	plant-type cell wall modification involved in multidimensional cell growth	biological_process	2	2001	14	29058	0.0670365	0.154464	2.07453	LOC103844581; LOC103868082
GO:0009956	radial pattern formation	biological_process	2	2001	14	29058	0.0670365	0.154464	2.07453	LOC103844989; LOC103858567
GO:0045298	tubulin complex	cellular_component	2	2001	14	29058	0.0670365	0.154464	2.07453	LOC103849546; LOC103868027
GO:0009643	photosynthetic acclimation	biological_process	2	2001	14	29058	0.0670365	0.154464	2.07453	LOC103856603; LOC103856604
GO:0000170	sphingosine hydroxylase activity	molecular_function	2	2001	14	29058	0.0670365	0.154464	2.07453	LOC103856731; LOC103865625
GO:0045962	positive regulation of development, heterochronic	biological_process	2	2001	14	29058	0.0670365	0.154464	2.07453	LOC103860988; LOC103867916
GO:0009955	adaxial/abaxial pattern specification	biological_process	2	2001	14	29058	0.0670365	0.154464	2.07453	LOC103865350; LOC103867425
GO:0001078	proximal promoter DNA-binding transcription repressor activity, RNA polymerase II-specific	molecular_function	2	2001	14	29058	0.0670365	0.154464	2.07453	LOC103867321; LOC103870970
GO:0035336	long-chain fatty-acyl-CoA metabolic process	biological_process	2	2001	14	29058	0.0670365	0.154464	2.07453	LOC103873613; LOC103873656
GO:0080019	fatty-acyl-CoA reductase (alcohol-forming) activity	molecular_function	2	2001	14	29058	0.0670365	0.154464	2.07453	LOC103873613; LOC103873656
GO:0102965	alcohol-forming fatty acyl-CoA reductase activity	molecular_function	2	2001	14	29058	0.0670365	0.154464	2.07453	LOC103873613; LOC103873656
GO:0009684	indoleacetic acid biosynthetic process	biological_process	2	2001	14	29058	0.0670365	0.154464	2.07453	NIT-T1; SUR1
GO:0071949	FAD binding	molecular_function	11	2001	108	29058	0.0680707	0.156561	1.47907	LOC103828095; LOC103828799; LOC103837228; LOC103839321; LOC103839322; LOC103840309; LOC103851408; LOC103854501; LOC103857986; LOC103867418; LOC103875050
GO:0005096	GTPase activator activity	molecular_function	14	2001	143	29058	0.0680728	0.156561	1.42171	LOC103831614; LOC103834200; LOC103838393; LOC103840793; LOC103845972; LOC103846905; LOC103849001; LOC103850686; LOC103853834; LOC103858718; LOC103862716; LOC103866297; LOC103866441; LOC103870339
GO:0015297	antiporter activity	molecular_function	15	2001	155	29058	0.0684882	0.157225	1.40533	LOC103831646; LOC103834860; LOC103835044; LOC103843908; LOC103843958; LOC103845894; LOC103848620; LOC103851123; LOC103851135; LOC103859089; LOC103859919; LOC103861872; LOC103867462; LOC103873971; LOC117127469
GO:0015979	photosynthesis	biological_process	15	2001	155	29058	0.0684882	0.157225	1.40533	LOC103833131; LOC103833143; LOC103834289; LOC103835375; LOC103839020; LOC103841316; LOC103842140; LOC103847722; LOC103849838; LOC103859976; LOC103860785; LOC103866650; LOC103870831; LOC103870985; LOC103871843
GO:0009739	response to gibberellin	biological_process	16	2001	167	29058	0.0686174	0.157375	1.3913	LOC103830382; LOC103830691; LOC103830900; LOC103842107; LOC103844065; LOC103845398; LOC103846421; LOC103850980; LOC103852126; LOC103856607; LOC103860911; LOC103861061; LOC103866224; LOC103866913; LOC103868317; LOC103872532
GO:0010005	cortical microtubule, transverse to long axis	cellular_component	3	2001	23	29058	0.0695521	0.159224	1.89414	LOC103839087; LOC103846396; LOC103850994
GO:0090698	post-embryonic plant morphogenesis	biological_process	3	2001	23	29058	0.0695521	0.159224	1.89414	LOC103843985; LOC103851635; LOC103853659
GO:0009686	gibberellin biosynthetic process	biological_process	7	2001	64	29058	0.071692	0.163972	1.58832	LOC103830976; LOC103832325; LOC103836713; LOC103847069; LOC103852126; LOC103853128; LOC103866029
GO:0006636	unsaturated fatty acid biosynthetic process	biological_process	5	2001	43	29058	0.0727138	0.166002	1.68857	LOC103832928; LOC103836493; LOC103843570; LOC103844072; LOC103867994
GO:0019253	reductive pentose-phosphate cycle	biological_process	5	2001	43	29058	0.0727138	0.166002	1.68857	LOC103833678; LOC103841316; LOC103863782; LOC103864160; LOC117133689
GO:0010102	lateral root morphogenesis	biological_process	4	2001	33	29058	0.0733218	0.167236	1.76021	LOC103860068; LOC103860087; LOC103860102; LOC103865455
GO:0004683	calmodulin-dependent protein kinase activity	molecular_function	8	2001	76	29058	0.0767907	0.169071	1.5286	LOC103828112; LOC103832930; LOC103837057; LOC103848908; LOC103857967; LOC103859356; LOC103859857; LOC103865911
GO:0015333	peptide:proton symporter activity	molecular_function	8	2001	76	29058	0.0767907	0.169071	1.5286	LOC103829324; LOC103829955; LOC103830808; LOC103831529; LOC103835064; LOC103840062; LOC103869157; LOC103871230
GO:1904680	peptide transmembrane transporter activity	molecular_function	8	2001	76	29058	0.0767907	0.169071	1.5286	LOC103829324; LOC103829955; LOC103830808; LOC103831529; LOC103835064; LOC103840062; LOC103869157; LOC103871230
GO:0010287	plastoglobule	cellular_component	12	2001	122	29058	0.0772208	0.169071	1.42837	LOC103834110; LOC103835152; LOC103840176; LOC103848738; LOC103854289; LOC103857159; LOC103857751; LOC103865641; LOC103870645; LOC103874902; LOC103875326; RCA
GO:0004748	ribonucleoside-diphosphate reductase activity, thioredoxin disulfide as acceptor	molecular_function	1	2001	7	29058	0.0789383	0.169071	2.07453	LOC103829393
GO:0009263	deoxyribonucleotide biosynthetic process	biological_process	1	2001	7	29058	0.0789383	0.169071	2.07453	LOC103829393
GO:0016328	lateral plasma membrane	cellular_component	1	2001	7	29058	0.0789383	0.169071	2.07453	LOC103831625
GO:0016655	oxidoreductase activity, acting on NAD(P)H, quinone or similar compound as acceptor	molecular_function	1	2001	7	29058	0.0789383	0.169071	2.07453	LOC103831946
GO:0008429	phosphatidylethanolamine binding	molecular_function	1	2001	7	29058	0.0789383	0.169071	2.07453	LOC103832146
GO:0048531	beta-1,3-galactosyltransferase activity	molecular_function	1	2001	7	29058	0.0789383	0.169071	2.07453	LOC103832209
GO:0004792	thiosulfate sulfurtransferase activity	molecular_function	1	2001	7	29058	0.0789383	0.169071	2.07453	LOC103832400
GO:0008081	phosphoric diester hydrolase activity	molecular_function	1	2001	7	29058	0.0789383	0.169071	2.07453	LOC103832923
GO:0099080	supramolecular complex	cellular_component	1	2001	7	29058	0.0789383	0.169071	2.07453	LOC103833678
GO:0051511	negative regulation of unidimensional cell growth	biological_process	1	2001	7	29058	0.0789383	0.169071	2.07453	LOC103833948
GO:0042853	L-alanine catabolic process	biological_process	1	2001	7	29058	0.0789383	0.169071	2.07453	LOC103835672
GO:0090448	glucosinolate:proton symporter activity	molecular_function	1	2001	7	29058	0.0789383	0.169071	2.07453	LOC103837423
GO:0090449	phloem glucosinolate loading	biological_process	1	2001	7	29058	0.0789383	0.169071	2.07453	LOC103837423
GO:1901349	glucosinolate transport	biological_process	1	2001	7	29058	0.0789383	0.169071	2.07453	LOC103837423
GO:0005354	galactose transmembrane transporter activity	molecular_function	1	2001	7	29058	0.0789383	0.169071	2.07453	LOC103837684
GO:0042349	guiding stereospecific synthesis activity	molecular_function	1	2001	7	29058	0.0789383	0.169071	2.07453	LOC103838226
GO:1901599	(-)-pinoresinol biosynthetic process	biological_process	1	2001	7	29058	0.0789383	0.169071	2.07453	LOC103838226
GO:0015081	sodium ion transmembrane transporter activity	molecular_function	1	2001	7	29058	0.0789383	0.169071	2.07453	LOC103838907
GO:0050734	hydroxycinnamoyltransferase activity	molecular_function	1	2001	7	29058	0.0789383	0.169071	2.07453	LOC103839028
GO:2000008	regulation of protein localization to cell surface	biological_process	1	2001	7	29058	0.0789383	0.169071	2.07453	LOC103839108
GO:1902884	positive regulation of response to oxidative stress	biological_process	1	2001	7	29058	0.0789383	0.169071	2.07453	LOC103846147
GO:0001158	enhancer sequence-specific DNA binding	molecular_function	1	2001	7	29058	0.0789383	0.169071	2.07453	LOC103846317
GO:0022821	potassium ion antiporter activity	molecular_function	1	2001	7	29058	0.0789383	0.169071	2.07453	LOC103846543
GO:0008253	5'-nucleotidase activity	molecular_function	1	2001	7	29058	0.0789383	0.169071	2.07453	LOC103847468
GO:0010273	detoxification of copper ion	biological_process	1	2001	7	29058	0.0789383	0.169071	2.07453	LOC103848856
GO:0055047	generative cell mitosis	biological_process	1	2001	7	29058	0.0789383	0.169071	2.07453	LOC103849469
GO:0008519	ammonium transmembrane transporter activity	molecular_function	1	2001	7	29058	0.0789383	0.169071	2.07453	LOC103849623
GO:0015696	ammonium transport	biological_process	1	2001	7	29058	0.0789383	0.169071	2.07453	LOC103849623
GO:0072488	ammonium transmembrane transport	biological_process	1	2001	7	29058	0.0789383	0.169071	2.07453	LOC103849623
GO:0046825	regulation of protein export from nucleus	biological_process	1	2001	7	29058	0.0789383	0.169071	2.07453	LOC103850025
GO:0003854	3-beta-hydroxy-delta5-steroid dehydrogenase activity	molecular_function	1	2001	7	29058	0.0789383	0.169071	2.07453	LOC103850944
GO:0032940	secretion by cell	biological_process	1	2001	7	29058	0.0789383	0.169071	2.07453	LOC103851693
GO:0003916	DNA topoisomerase activity	molecular_function	1	2001	7	29058	0.0789383	0.169071	2.07453	LOC103853975
GO:0009526	plastid envelope	cellular_component	1	2001	7	29058	0.0789383	0.169071	2.07453	LOC103855523
GO:0006641	triglyceride metabolic process	biological_process	1	2001	7	29058	0.0789383	0.169071	2.07453	LOC103855549
GO:0006563	L-serine metabolic process	biological_process	1	2001	7	29058	0.0789383	0.169071	2.07453	LOC103856643
GO:0009102	biotin biosynthetic process	biological_process	1	2001	7	29058	0.0789383	0.169071	2.07453	LOC103856746
GO:0015675	nickel cation transport	biological_process	1	2001	7	29058	0.0789383	0.169071	2.07453	LOC103857713
GO:0097268	cytoophidium	cellular_component	1	2001	7	29058	0.0789383	0.169071	2.07453	LOC103858122
GO:1902806	regulation of cell cycle G1/S phase transition	biological_process	1	2001	7	29058	0.0789383	0.169071	2.07453	LOC103863255
GO:0032050	clathrin heavy chain binding	molecular_function	1	2001	7	29058	0.0789383	0.169071	2.07453	LOC103863508
GO:0016229	steroid dehydrogenase activity	molecular_function	1	2001	7	29058	0.0789383	0.169071	2.07453	LOC103866423
GO:0016627	oxidoreductase activity, acting on the CH-CH group of donors	molecular_function	1	2001	7	29058	0.0789383	0.169071	2.07453	LOC103866423
GO:0009830	cell wall modification involved in abscission	biological_process	1	2001	7	29058	0.0789383	0.169071	2.07453	LOC103866594
GO:0050403	trans-zeatin O-beta-D-glucosyltransferase activity	molecular_function	1	2001	7	29058	0.0789383	0.169071	2.07453	LOC103867256
GO:0050502	cis-zeatin O-beta-D-glucosyltransferase activity	molecular_function	1	2001	7	29058	0.0789383	0.169071	2.07453	LOC103867256
GO:0050307	sucrose-phosphate phosphatase activity	molecular_function	1	2001	7	29058	0.0789383	0.169071	2.07453	LOC103868568
GO:0030532	small nuclear ribonucleoprotein complex	cellular_component	1	2001	7	29058	0.0789383	0.169071	2.07453	LOC103870218
GO:0034087	establishment of mitotic sister chromatid cohesion	biological_process	1	2001	7	29058	0.0789383	0.169071	2.07453	LOC103870890
GO:0043570	maintenance of DNA repeat elements	biological_process	1	2001	7	29058	0.0789383	0.169071	2.07453	LOC103870890
GO:0000234	phosphoethanolamine N-methyltransferase activity	molecular_function	1	2001	7	29058	0.0789383	0.169071	2.07453	LOC103871458
GO:0016618	hydroxypyruvate reductase activity	molecular_function	1	2001	7	29058	0.0789383	0.169071	2.07453	LOC103871992
GO:0070932	histone H3 deacetylation	biological_process	1	2001	7	29058	0.0789383	0.169071	2.07453	LOC103873164
GO:0070933	histone H4 deacetylation	biological_process	1	2001	7	29058	0.0789383	0.169071	2.07453	LOC103873164
GO:0048256	flap endonuclease activity	molecular_function	1	2001	7	29058	0.0789383	0.169071	2.07453	LOC103874916
GO:1900425	negative regulation of defense response to bacterium	biological_process	3	2001	24	29058	0.0791063	0.169071	1.81522	LOC103831564; LOC103845815; LOC117126495
GO:0043928	exonucleolytic nuclear-transcribed mRNA catabolic process involved in deadenylation-dependent decay	biological_process	3	2001	24	29058	0.0791063	0.169071	1.81522	LOC103845561; LOC103848067; LOC103851429
GO:0080113	regulation of seed growth	biological_process	3	2001	24	29058	0.0791063	0.169071	1.81522	LOC103845898; LOC103859684; LOC103870330
GO:0080031	methyl salicylate esterase activity	molecular_function	3	2001	24	29058	0.0791063	0.169071	1.81522	LOC103846819; LOC103861127; LOC103862513
GO:0080032	methyl jasmonate esterase activity	molecular_function	3	2001	24	29058	0.0791063	0.169071	1.81522	LOC103846819; LOC103861127; LOC103862513
GO:0042343	indole glucosinolate metabolic process	biological_process	5	2001	44	29058	0.0795287	0.169071	1.6502	LOC103829389; LOC103829518; LOC103830562; LOC103835030; LOC103868304
GO:0015250	water channel activity	molecular_function	5	2001	44	29058	0.0795287	0.169071	1.6502	LOC103840097; LOC103841383; LOC103843801; LOC103868228; LOC103869842
GO:0090506	axillary shoot meristem initiation	biological_process	2	2001	15	29058	0.0796551	0.169071	1.93623	LOC103828454; LOC103859684
GO:0010188	response to microbial phytotoxin	biological_process	2	2001	15	29058	0.0796551	0.169071	1.93623	LOC103833121; LOC103861272
GO:0009612	response to mechanical stimulus	biological_process	2	2001	15	29058	0.0796551	0.169071	1.93623	LOC103833884; LOC103854943
GO:0006020	inositol metabolic process	biological_process	2	2001	15	29058	0.0796551	0.169071	1.93623	LOC103834779; LOC103869111
GO:0007050	cell cycle arrest	biological_process	2	2001	15	29058	0.0796551	0.169071	1.93623	LOC103836692; LOC103859797
GO:0004467	long-chain fatty acid-CoA ligase activity	molecular_function	2	2001	15	29058	0.0796551	0.169071	1.93623	LOC103838163; LOC103853538
GO:0010161	red light signaling pathway	biological_process	2	2001	15	29058	0.0796551	0.169071	1.93623	LOC103838572; LOC103858039
GO:0007010	cytoskeleton organization	biological_process	2	2001	15	29058	0.0796551	0.169071	1.93623	LOC103839087; LOC103860902
GO:0015386	potassium:proton antiporter activity	molecular_function	2	2001	15	29058	0.0796551	0.169071	1.93623	LOC103843721; LOC103874747
GO:0016756	glutathione gamma-glutamylcysteinyltransferase activity	molecular_function	2	2001	15	29058	0.0796551	0.169071	1.93623	LOC103848856; LOC103861882
GO:0030060	L-malate dehydrogenase activity	molecular_function	2	2001	15	29058	0.0796551	0.169071	1.93623	LOC103851645; LOC103856701
GO:0047938	glucose-6-phosphate 1-epimerase activity	molecular_function	2	2001	15	29058	0.0796551	0.169071	1.93623	LOC103851719; LOC103861434
GO:0001558	regulation of cell growth	biological_process	2	2001	15	29058	0.0796551	0.169071	1.93623	LOC103857973; LOC103859480
GO:0010088	phloem development	biological_process	2	2001	15	29058	0.0796551	0.169071	1.93623	LOC103859310; LOC103865648
GO:0010216	maintenance of DNA methylation	biological_process	2	2001	15	29058	0.0796551	0.169071	1.93623	LOC103871899; LOC103873920
GO:0042973	glucan endo-1,3-beta-D-glucosidase activity	molecular_function	9	2001	88	29058	0.080356	0.170413	1.48518	LOC103830329; LOC103834719; LOC103851896; LOC103852319; LOC103853667; LOC103857002; LOC103859211; LOC103870118; LOC103870679
GO:0008483	transaminase activity	molecular_function	4	2001	34	29058	0.0813191	0.17216	1.70844	LOC103833609; LOC103861272; LOC103871312; SUR1
GO:0006896	Golgi to vacuole transport	biological_process	4	2001	34	29058	0.0813191	0.17216	1.70844	LOC103840280; LOC103857561; LOC103859709; LOC103865434
GO:0000982	transcription factor activity, RNA polymerase II proximal promoter sequence-specific DNA binding	molecular_function	13	2001	135	29058	0.0817661	0.172959	1.39839	FLC1; LOC103839393; LOC103848482; LOC103850339; LOC103855854; LOC103860605; LOC103864363; LOC103864905; LOC103866224; LOC103866913; LOC103873932; LOC103874476; LOC103875390
GO:0007267	cell-cell signaling	biological_process	6	2001	55	29058	0.0821522	0.173331	1.58419	LOC103829543; LOC103837733; LOC103841066; LOC103848943; LOC103860800; LOC103863572
GO:0009825	multidimensional cell growth	biological_process	6	2001	55	29058	0.0821522	0.173331	1.58419	LOC103831344; LOC103831916; LOC103844989; LOC103858116; LOC103866122; LOC117134082
GO:0016125	sterol metabolic process	biological_process	6	2001	55	29058	0.0821522	0.173331	1.58419	LOC103835836; LOC103836218; LOC103849374; LOC103854526; LOC103869474; LOC103875063
GO:0002239	response to oomycetes	biological_process	5	2001	45	29058	0.0866886	0.182747	1.61353	LOC103828095; LOC103855958; LOC103858758; LOC103858759; LOC103860554
GO:0009931	calcium-dependent protein serine/threonine kinase activity	molecular_function	8	2001	78	29058	0.087239	0.183595	1.48941	LOC103828112; LOC103832930; LOC103837057; LOC103848908; LOC103857967; LOC103859356; LOC103859857; LOC103865911
GO:0048510	regulation of timing of transition from vegetative to reproductive phase	biological_process	8	2001	78	29058	0.087239	0.183595	1.48941	LOC103843116; LOC103843297; LOC103845755; LOC103855006; LOC103860605; LOC103866029; LOC103870272; LOC103874677
GO:0009523	photosystem II	cellular_component	6	2001	56	29058	0.0885994	0.186141	1.5559	LOC103833131; LOC103834289; LOC103842489; LOC103847722; LOC103859976; LOC103871843
GO:0043622	cortical microtubule organization	biological_process	6	2001	56	29058	0.0885994	0.186141	1.5559	LOC103833948; LOC103846396; LOC103850994; LOC103854445; LOC103857000; LOC103864904
GO:0006000	fructose metabolic process	biological_process	3	2001	25	29058	0.0892744	0.187242	1.74261	LOC103833143; LOC103841316; LOC103857369
GO:0009299	mRNA transcription	biological_process	3	2001	25	29058	0.0892744	0.187242	1.74261	LOC103843985; LOC103851635; LOC103853659
GO:0012511	monolayer-surrounded lipid storage body	cellular_component	4	2001	35	29058	0.0897594	0.1881	1.65963	LOC103855549; LOC103857486; LOC103865264; LOC103870978
GO:0035556	intracellular signal transduction	biological_process	20	2001	223	29058	0.0901972	0.188857	1.3024	LOC103827800; LOC103828112; LOC103829020; LOC103832930; LOC103833881; LOC103837057; LOC103840853; LOC103843431; LOC103845299; LOC103848908; LOC103853841; LOC103854644; LOC103857967; LOC103859356; LOC103859857; LOC103864444; LOC103865911; LOC103868949; LOC103872582; LOC117128524
GO:0009834	plant-type secondary cell wall biogenesis	biological_process	9	2001	90	29058	0.090285	0.188882	1.45217	LOC103829528; LOC103830649; LOC103840933; LOC103852956; LOC103856556; LOC103860311; LOC103867139; LOC103867226; LOC103867334
GO:0009640	photomorphogenesis	biological_process	10	2001	102	29058	0.0922212	0.192769	1.4237	LOC103830691; LOC103836497; LOC103843573; LOC103844078; LOC103850218; LOC103852855; LOC103853414; LOC103865141; LOC103867878; LOC103869205
GO:0031965	nuclear membrane	cellular_component	8	2001	79	29058	0.0927643	0.19289	1.47056	LOC103830852; LOC103834510; LOC103836749; LOC103842115; LOC103850407; LOC103856164; LOC103856368; LOC103862716
GO:0006355	regulation of transcription, DNA-templated	biological_process	101	2001	1301	29058	0.092783	0.19289	1.12736	EGL3; LOC103827532; LOC103827790; LOC103828454; LOC103829018; LOC103829133; LOC103829328; LOC103829549; LOC103829805; LOC103830900; LOC103830925; LOC103831089; LOC103831280; LOC103831932; LOC103831984; LOC103832490; LOC103834087; LOC103834741; LOC103834947; LOC103834973; LOC103835434; LOC103835610; LOC103835698; LOC103836163; LOC103836471; LOC103836497; LOC103836518; LOC103837081; LOC103837378; L…
GO:1901409	positive regulation of phosphorylation of RNA polymerase II C-terminal domain	biological_process	2	2001	16	29058	0.0932133	0.19289	1.81522	LOC103829786; LOC103874972
GO:0006826	iron ion transport	biological_process	2	2001	16	29058	0.0932133	0.19289	1.81522	LOC103830215; LOC103838466
GO:0009759	indole glucosinolate biosynthetic process	biological_process	2	2001	16	29058	0.0932133	0.19289	1.81522	LOC103830598; LOC103860547
GO:0000187	activation of MAPK activity	biological_process	2	2001	16	29058	0.0932133	0.19289	1.81522	LOC103830749; LOC103845091
GO:0045487	gibberellin catabolic process	biological_process	2	2001	16	29058	0.0932133	0.19289	1.81522	LOC103832325; LOC103853128
GO:0032041	NAD-dependent histone deacetylase activity (H3-K14 specific)	molecular_function	2	2001	16	29058	0.0932133	0.19289	1.81522	LOC103837366; LOC103873164
GO:0009697	salicylic acid biosynthetic process	biological_process	2	2001	16	29058	0.0932133	0.19289	1.81522	LOC103844555; LOC103874492
GO:0031929	TOR signaling	biological_process	2	2001	16	29058	0.0932133	0.19289	1.81522	LOC103860882; LOC103873673
GO:0010100	negative regulation of photomorphogenesis	biological_process	2	2001	16	29058	0.0932133	0.19289	1.81522	LOC103865141; LOC103867878
GO:0010077	maintenance of inflorescence meristem identity	biological_process	2	2001	16	29058	0.0932133	0.19289	1.81522	LOC103866224; LOC103866913
GO:0016705	oxidoreductase activity, acting on paired donors, with incorporation or reduction of molecular oxygen	molecular_function	11	2001	114	29058	0.093331	0.192972	1.40122	LOC103829630; LOC103835976; LOC103839343; LOC103841893; LOC103860780; LOC103861101; LOC103868134; LOC103870003; LOC103872492; LOC103875063; LOC103875212
GO:0005856	cytoskeleton	cellular_component	13	2001	138	29058	0.093824	0.19383	1.36799	LOC103832887; LOC103834355; LOC103845091; LOC103849003; LOC103858207; LOC103863136; LOC103865845; LOC103867000; LOC103868003; LOC103868730; LOC103868973; LOC103870832; LOC103870931
GO:0008134	transcription factor binding	molecular_function	19	2001	212	29058	0.0950232	0.19569	1.30148	FLC1; LOC103829049; LOC103839393; LOC103845755; LOC103845815; LOC103848482; LOC103850339; LOC103855854; LOC103860605; LOC103864363; LOC103864905; LOC103866224; LOC103866913; LOC103867321; LOC103870272; LOC103870970; LOC103873932; LOC103874476; LOC103875390
GO:0009744	response to sucrose	biological_process	12	2001	127	29058	0.0982828	0.19569	1.37213	LOC103830900; LOC103834430; LOC103839556; LOC103841511; LOC103845641; LOC103850515; LOC103859462; LOC103860911; LOC103862572; LOC103864104; LOC103865039; LOC103866029
GO:0016746	transferase activity, transferring acyl groups	molecular_function	4	2001	36	29058	0.0986334	0.19569	1.61353	LOC103829513; LOC103837663; LOC103852928; LOC103875115
GO:0071249	cellular response to nitrate	biological_process	4	2001	36	29058	0.0986334	0.19569	1.61353	LOC103837937; LOC103841050; LOC103852916; LOC103872948
GO:0008360	regulation of cell shape	biological_process	4	2001	36	29058	0.0986334	0.19569	1.61353	LOC103844113; LOC103846611; LOC103849469; LOC103868730
GO:0010262	somatic embryogenesis	biological_process	3	2001	26	29058	0.100034	0.19569	1.67559	LOC103832973; LOC103842038; LOC103852461
GO:0048868	pollen tube development	biological_process	3	2001	26	29058	0.100034	0.19569	1.67559	LOC103833431; LOC103853194; LOC103867413
GO:0015189	L-lysine transmembrane transporter activity	molecular_function	1	2001	8	29058	0.100571	0.19569	1.81522	LOC103827602
GO:0006518	peptide metabolic process	biological_process	1	2001	8	29058	0.100571	0.19569	1.81522	LOC103831014
GO:0005102	signaling receptor binding	molecular_function	1	2001	8	29058	0.100571	0.19569	1.81522	LOC103832973
GO:0080073	spermidine:coumaroyl CoA N-acyltransferase activity	molecular_function	1	2001	8	29058	0.100571	0.19569	1.81522	LOC103834707
GO:0008893	guanosine-3',5'-bis(diphosphate) 3'-diphosphatase activity	molecular_function	1	2001	8	29058	0.100571	0.19569	1.81522	LOC103835238
GO:0006545	glycine biosynthetic process	biological_process	1	2001	8	29058	0.100571	0.19569	1.81522	LOC103835672
GO:0031110	regulation of microtubule polymerization or depolymerization	biological_process	1	2001	8	29058	0.100571	0.19569	1.81522	LOC103837743
GO:0035371	microtubule plus-end	cellular_component	1	2001	8	29058	0.100571	0.19569	1.81522	LOC103837743
GO:0035372	protein localization to microtubule	biological_process	1	2001	8	29058	0.100571	0.19569	1.81522	LOC103837743
GO:1904825	protein localization to microtubule plus-end	biological_process	1	2001	8	29058	0.100571	0.19569	1.81522	LOC103837743
GO:0016831	carboxy-lyase activity	molecular_function	1	2001	8	29058	0.100571	0.19569	1.81522	LOC103838694
GO:0019752	carboxylic acid metabolic process	biological_process	1	2001	8	29058	0.100571	0.19569	1.81522	LOC103838694
GO:2000904	regulation of starch metabolic process	biological_process	1	2001	8	29058	0.100571	0.19569	1.81522	LOC103839462
GO:1901006	ubiquinone-6 biosynthetic process	biological_process	1	2001	8	29058	0.100571	0.19569	1.81522	LOC103840176
GO:0046474	glycerophospholipid biosynthetic process	biological_process	1	2001	8	29058	0.100571	0.19569	1.81522	LOC103841418
GO:0008551	cadmium-exporting ATPase activity	molecular_function	1	2001	8	29058	0.100571	0.19569	1.81522	LOC103842439
GO:0016463	zinc-exporting ATPase activity	molecular_function	1	2001	8	29058	0.100571	0.19569	1.81522	LOC103842439
GO:0051262	protein tetramerization	biological_process	1	2001	8	29058	0.100571	0.19569	1.81522	LOC103842736
GO:0033201	alpha-1,4-glucan synthase activity	molecular_function	1	2001	8	29058	0.100571	0.19569	1.81522	LOC103842772
GO:0006308	DNA catabolic process	biological_process	1	2001	8	29058	0.100571	0.19569	1.81522	LOC103843249
GO:0000792	heterochromatin	cellular_component	1	2001	8	29058	0.100571	0.19569	1.81522	LOC103845409
GO:0004014	adenosylmethionine decarboxylase activity	molecular_function	1	2001	8	29058	0.100571	0.19569	1.81522	LOC103846371
GO:0006557	S-adenosylmethioninamine biosynthetic process	biological_process	1	2001	8	29058	0.100571	0.19569	1.81522	LOC103846371
GO:0045597	positive regulation of cell differentiation	biological_process	1	2001	8	29058	0.100571	0.19569	1.81522	LOC103850318
GO:0006611	protein export from nucleus	biological_process	1	2001	8	29058	0.100571	0.19569	1.81522	LOC103851920
GO:0015175	neutral amino acid transmembrane transporter activity	molecular_function	1	2001	8	29058	0.100571	0.19569	1.81522	LOC103852289
GO:0004143	diacylglycerol kinase activity	molecular_function	1	2001	8	29058	0.100571	0.19569	1.81522	LOC103852752
GO:0009925	basal plasma membrane	cellular_component	1	2001	8	29058	0.100571	0.19569	1.81522	LOC103852855
GO:0045177	apical part of cell	cellular_component	1	2001	8	29058	0.100571	0.19569	1.81522	LOC103852855
GO:0042754	negative regulation of circadian rhythm	biological_process	1	2001	8	29058	0.100571	0.19569	1.81522	LOC103853214
GO:1905157	positive regulation of photosynthesis	biological_process	1	2001	8	29058	0.100571	0.19569	1.81522	LOC103853414
GO:0009317	acetyl-CoA carboxylase complex	cellular_component	1	2001	8	29058	0.100571	0.19569	1.81522	LOC103856193
GO:0045010	actin nucleation	biological_process	1	2001	8	29058	0.100571	0.19569	1.81522	LOC103857031
GO:0090696	post-embryonic plant organ development	biological_process	1	2001	8	29058	0.100571	0.19569	1.81522	LOC103857973
GO:0003883	CTP synthase activity	molecular_function	1	2001	8	29058	0.100571	0.19569	1.81522	LOC103858122
GO:0019856	pyrimidine nucleobase biosynthetic process	biological_process	1	2001	8	29058	0.100571	0.19569	1.81522	LOC103858122
GO:0044210	'de novo' CTP biosynthetic process	biological_process	1	2001	8	29058	0.100571	0.19569	1.81522	LOC103858122
GO:0046244	salicylic acid catabolic process	biological_process	1	2001	8	29058	0.100571	0.19569	1.81522	LOC103858565
GO:0005347	ATP transmembrane transporter activity	molecular_function	1	2001	8	29058	0.100571	0.19569	1.81522	LOC103859089
GO:0080024	indolebutyric acid metabolic process	biological_process	1	2001	8	29058	0.100571	0.19569	1.81522	LOC103859089
GO:0004142	diacylglycerol cholinephosphotransferase activity	molecular_function	1	2001	8	29058	0.100571	0.19569	1.81522	LOC103859639
GO:0051592	response to calcium ion	biological_process	1	2001	8	29058	0.100571	0.19569	1.81522	LOC103860731
GO:0009360	DNA polymerase III complex	cellular_component	1	2001	8	29058	0.100571	0.19569	1.81522	LOC103861506
GO:0047325	inositol tetrakisphosphate 1-kinase activity	molecular_function	1	2001	8	29058	0.100571	0.19569	1.81522	LOC103862265
GO:0052726	inositol-1,3,4-trisphosphate 5-kinase activity	molecular_function	1	2001	8	29058	0.100571	0.19569	1.81522	LOC103862265
GO:0006418	tRNA aminoacylation for protein translation	biological_process	1	2001	8	29058	0.100571	0.19569	1.81522	LOC103862306
GO:2000037	regulation of stomatal complex patterning	biological_process	1	2001	8	29058	0.100571	0.19569	1.81522	LOC103863255
GO:0015165	pyrimidine nucleotide-sugar transmembrane transporter activity	molecular_function	1	2001	8	29058	0.100571	0.19569	1.81522	LOC103866052
GO:0045836	positive regulation of meiotic nuclear division	biological_process	1	2001	8	29058	0.100571	0.19569	1.81522	LOC103866676
GO:0042054	histone methyltransferase activity	molecular_function	1	2001	8	29058	0.100571	0.19569	1.81522	LOC103867384
GO:0006828	manganese ion transport	biological_process	1	2001	8	29058	0.100571	0.19569	1.81522	LOC103867703
GO:0006809	nitric oxide biosynthetic process	biological_process	1	2001	8	29058	0.100571	0.19569	1.81522	LOC103868133
GO:0009308	amine metabolic process	biological_process	1	2001	8	29058	0.100571	0.19569	1.81522	LOC103868133
GO:0052593	tryptamine:oxygen oxidoreductase (deaminating) activity	molecular_function	1	2001	8	29058	0.100571	0.19569	1.81522	LOC103868133
GO:0052594	aminoacetone:oxygen oxidoreductase(deaminating) activity	molecular_function	1	2001	8	29058	0.100571	0.19569	1.81522	LOC103868133
GO:0052595	aliphatic-amine oxidase activity	molecular_function	1	2001	8	29058	0.100571	0.19569	1.81522	LOC103868133
GO:0052596	phenethylamine:oxygen oxidoreductase (deaminating) activity	molecular_function	1	2001	8	29058	0.100571	0.19569	1.81522	LOC103868133
GO:0031145	anaphase-promoting complex-dependent catabolic process	biological_process	1	2001	8	29058	0.100571	0.19569	1.81522	LOC103868621
GO:0016207	4-coumarate-CoA ligase activity	molecular_function	1	2001	8	29058	0.100571	0.19569	1.81522	LOC103869196
GO:0051513	regulation of monopolar cell growth	biological_process	1	2001	8	29058	0.100571	0.19569	1.81522	LOC103870931
GO:1902065	response to L-glutamate	biological_process	1	2001	8	29058	0.100571	0.19569	1.81522	LOC103871108
GO:0000492	box C/D snoRNP assembly	biological_process	1	2001	8	29058	0.100571	0.19569	1.81522	LOC103871443
GO:0034504	protein localization to nucleus	biological_process	1	2001	8	29058	0.100571	0.19569	1.81522	LOC103873426
GO:0051908	double-stranded DNA 5'-3' exodeoxyribonuclease activity	molecular_function	1	2001	8	29058	0.100571	0.19569	1.81522	LOC103874916
GO:0008692	3-hydroxybutyryl-CoA epimerase activity	molecular_function	1	2001	8	29058	0.100571	0.19569	1.81522	LOC108870118
GO:0018812	3-hydroxyacyl-CoA dehydratase activity	molecular_function	1	2001	8	29058	0.100571	0.19569	1.81522	LOC108870118
GO:1902066	regulation of cell wall pectin metabolic process	biological_process	1	2001	8	29058	0.100571	0.19569	1.81522	LOC108871269
GO:0019761	glucosinolate biosynthetic process	biological_process	7	2001	69	29058	0.100899	0.196175	1.47322	AOP2-1; GSL-OH; LOC103838628; LOC103850918; LOC103856627; LOC103865913; SUR1
GO:0004857	enzyme inhibitor activity	molecular_function	5	2001	47	29058	0.102027	0.198212	1.54487	LOC103830874; LOC103838367; LOC103839470; LOC103854053; LOC103869712
GO:0010114	response to red light	biological_process	10	2001	104	29058	0.102282	0.198553	1.39632	HY5; LOC103829311; LOC103838572; LOC103849374; LOC103857901; LOC103858398; LOC103864287; LOC103865763; LOC103866985; LOC103871843
GO:0008199	ferric iron binding	molecular_function	2	2001	17	29058	0.107642	0.20653	1.70844	LOC103829137; PAP17-1
GO:2000033	regulation of seed dormancy process	biological_process	2	2001	17	29058	0.107642	0.20653	1.70844	LOC103831932; LOC103871622
GO:0009902	chloroplast relocation	biological_process	2	2001	17	29058	0.107642	0.20653	1.70844	LOC103834069; LOC103871479
GO:0016799	hydrolase activity, hydrolyzing N-glycosyl compounds	molecular_function	2	2001	17	29058	0.107642	0.20653	1.70844	LOC103837108; LOC103850484
GO:0006207	'de novo' pyrimidine nucleobase biosynthetic process	biological_process	2	2001	17	29058	0.107642	0.20653	1.70844	LOC103837127; LOC103841868
GO:0032509	endosome transport via multivesicular body sorting pathway	biological_process	2	2001	17	29058	0.107642	0.20653	1.70844	LOC103839171; LOC103851477
GO:0051782	negative regulation of cell division	biological_process	2	2001	17	29058	0.107642	0.20653	1.70844	LOC103841667; LOC103845898
GO:0009298	GDP-mannose biosynthetic process	biological_process	2	2001	17	29058	0.107642	0.20653	1.70844	LOC103843385; VTC1
GO:0051753	mannan synthase activity	molecular_function	2	2001	17	29058	0.107642	0.20653	1.70844	LOC103844566; LOC103847361
GO:0003872	6-phosphofructokinase activity	molecular_function	2	2001	17	29058	0.107642	0.20653	1.70844	LOC103850396; LOC103856808
GO:0010438	cellular response to sulfur starvation	biological_process	2	2001	17	29058	0.107642	0.20653	1.70844	LOC103854562; LOC103860547
GO:0016559	peroxisome fission	biological_process	2	2001	17	29058	0.107642	0.20653	1.70844	LOC103858189; LOC103866917
GO:0043614	multi-eIF complex	cellular_component	2	2001	17	29058	0.107642	0.20653	1.70844	LOC103861383; LOC117129334
GO:0006561	proline biosynthetic process	biological_process	2	2001	17	29058	0.107642	0.20653	1.70844	LOC103865746; LOC103867010
GO:0030261	chromosome condensation	biological_process	2	2001	17	29058	0.107642	0.20653	1.70844	LOC103874675; LOC117134283
GO:0045330	aspartyl esterase activity	molecular_function	11	2001	117	29058	0.107849	0.206607	1.36529	LOC103827644; LOC103842123; LOC103842134; LOC103847228; LOC103848519; LOC103850357; LOC103858353; LOC103866037; LOC103866363; LOC103870041; LOC108871269
GO:0019904	protein domain specific binding	molecular_function	11	2001	117	29058	0.107849	0.206607	1.36529	LOC103833041; LOC103833131; LOC103842682; LOC103844930; LOC103847722; LOC103849838; LOC103851941; LOC103857026; LOC103858759; LOC103868019; LOC103875115
GO:0000741	karyogamy	biological_process	5	2001	48	29058	0.110194	0.210935	1.51268	LOC103829707; LOC103830443; LOC103857852; LOC103860470; LOC103865707
GO:0004535	poly(A)-specific ribonuclease activity	molecular_function	3	2001	27	29058	0.111361	0.213005	1.61353	LOC103845561; LOC103848067; LOC103851429
GO:0045893	positive regulation of transcription, DNA-templated	biological_process	43	2001	529	29058	0.112122	0.214295	1.18041	LOC103827532; LOC103830030; LOC103830749; LOC103831818; LOC103831932; LOC103832275; LOC103833096; LOC103834087; LOC103834870; LOC103836814; LOC103837290; LOC103838218; LOC103840954; LOC103845558; LOC103845898; LOC103846580; LOC103846706; LOC103850060; LOC103850861; LOC103852086; LOC103853074; LOC103854952; LOC103856012; LOC103856909; LOC103857119; LOC103860053; LOC103860547; LOC103860609; LOC1038…
GO:0051015	actin filament binding	molecular_function	9	2001	94	29058	0.112243	0.214361	1.39038	LOC103834355; LOC103837254; LOC103859831; LOC103863136; LOC103867000; LOC103868003; LOC103868973; LOC103869382; LOC103869665
GO:0048367	shoot system development	biological_process	10	2001	106	29058	0.112963	0.21557	1.36998	LOC103834779; LOC103843059; LOC103844566; LOC103845019; LOC103847267; LOC103850025; LOC103852855; LOC103856978; LOC103859684; LOC103869111
GO:0009738	abscisic acid-activated signaling pathway	biological_process	41	2001	503	29058	0.113346	0.216134	1.18368	HY5; LOC103827766; LOC103828112; LOC103829133; LOC103830935; LOC103831089; LOC103831614; LOC103831932; LOC103832930; LOC103835434; LOC103837057; LOC103837081; LOC103838121; LOC103840793; LOC103842919; LOC103845299; LOC103845376; LOC103848908; LOC103850056; LOC103850307; LOC103851573; LOC103852308; LOC103853834; LOC103853965; LOC103856624; LOC103857100; LOC103857107; LOC103857967; LOC103859356; LO…
GO:0010197	polar nucleus fusion	biological_process	7	2001	71	29058	0.1142	0.217427	1.43172	LOC103827615; LOC103829707; LOC103830443; LOC103857852; LOC103860470; LOC103865707; LOC103867418
GO:0004185	serine-type carboxypeptidase activity	molecular_function	7	2001	71	29058	0.1142	0.217427	1.43172	LOC103829513; LOC103837647; LOC103840196; LOC103847220; LOC103848746; LOC103861985; LOC103864809
GO:0019762	glucosinolate catabolic process	biological_process	6	2001	60	29058	0.117129	0.221723	1.45217	LOC103828204; LOC103841864; LOC103866139; LOC103866799; LOC103870049; LOC103871085
GO:0016747	transferase activity, transferring acyl groups other than amino-acyl groups	molecular_function	6	2001	60	29058	0.117129	0.221723	1.45217	LOC103829534; LOC103840937; LOC103847497; LOC103848570; LOC103850426; LOC103863770
GO:0005506	iron ion binding	molecular_function	37	2001	452	29058	0.118144	0.221723	1.18873	LOC103829518; LOC103829630; LOC103834925; LOC103835030; LOC103835836; LOC103835976; LOC103836125; LOC103836218; LOC103839343; LOC103841893; LOC103843711; LOC103849374; LOC103853300; LOC103854375; LOC103856731; LOC103859000; LOC103860780; LOC103861101; LOC103861915; LOC103864965; LOC103865042; LOC103865353; LOC103865625; LOC103865913; LOC103866218; LOC103866220; LOC103868134; LOC103868304; LOC1038…
GO:0009908	flower development	biological_process	36	2001	440	29058	0.121376	0.221723	1.18814	FLC1; JMJ30; LOC103830925; LOC103831037; LOC103831344; LOC103832815; LOC103835038; LOC103837276; LOC103837378; LOC103837611; LOC103841667; LOC103842051; LOC103850339; LOC103850515; LOC103851686; LOC103852126; LOC103852855; LOC103855006; LOC103855854; LOC103857508; LOC103857901; LOC103859900; LOC103860605; LOC103861516; LOC103862580; LOC103863224; LOC103863905; LOC103865763; LOC103866224; LOC10386…
GO:0002020	protease binding	molecular_function	2	2001	18	29058	0.12287	0.221723	1.61353	LOC103831722; LOC103847804
GO:0008375	acetylglucosaminyltransferase activity	molecular_function	2	2001	18	29058	0.12287	0.221723	1.61353	LOC103832697; LOC103867182
GO:0005834	heterotrimeric G-protein complex	cellular_component	2	2001	18	29058	0.12287	0.221723	1.61353	LOC103834419; LOC103844648
GO:0000920	septum digestion after cytokinesis	biological_process	2	2001	18	29058	0.12287	0.221723	1.61353	LOC103839171; LOC103851477
GO:0045926	negative regulation of growth	biological_process	2	2001	18	29058	0.12287	0.221723	1.61353	LOC103839411; LOC103869732
GO:0046685	response to arsenic-containing substance	biological_process	2	2001	18	29058	0.12287	0.221723	1.61353	LOC103848856; LOC103859689
GO:0071219	cellular response to molecule of bacterial origin	biological_process	2	2001	18	29058	0.12287	0.221723	1.61353	LOC103850307; LOC103874492
GO:0004300	enoyl-CoA hydratase activity	molecular_function	2	2001	18	29058	0.12287	0.221723	1.61353	LOC103854526; LOC108870118
GO:0048354	mucilage biosynthetic process involved in seed coat development	biological_process	2	2001	18	29058	0.12287	0.221723	1.61353	LOC103855066; LOC103873191
GO:0048507	meristem development	biological_process	2	2001	18	29058	0.12287	0.221723	1.61353	LOC103857986; LOC103871312
GO:0044732	mitotic spindle pole body	cellular_component	3	2001	28	29058	0.123227	0.221723	1.5559	LOC103832204; LOC103850446; LOC103856485
GO:0016024	CDP-diacylglycerol biosynthetic process	biological_process	3	2001	28	29058	0.123227	0.221723	1.5559	LOC103837663; LOC103844589; LOC103852928
GO:0019344	cysteine biosynthetic process	biological_process	3	2001	28	29058	0.123227	0.221723	1.5559	LOC103841966; LOC103855196; LOC103861882
GO:0048765	root hair cell differentiation	biological_process	3	2001	28	29058	0.123227	0.221723	1.5559	LOC103852197; LOC103856692; LOC103865653
GO:0005351	carbohydrate:proton symporter activity	molecular_function	8	2001	84	29058	0.123363	0.221723	1.38302	LOC103837684; LOC103839817; LOC103842642; LOC103859131; LOC103870826; LOC103871632; LOC103871888; LOC108868755
GO:0008645	hexose transmembrane transport	biological_process	8	2001	84	29058	0.123363	0.221723	1.38302	LOC103837684; LOC103839817; LOC103842642; LOC103859131; LOC103870826; LOC103871632; LOC103871888; LOC108868755
GO:0009957	epidermal cell fate specification	biological_process	1	2001	9	29058	0.123592	0.221723	1.61353	EGL3
GO:0048577	negative regulation of short-day photoperiodism, flowering	biological_process	1	2001	9	29058	0.123592	0.221723	1.61353	LOC103830925
GO:0010373	negative regulation of gibberellin biosynthetic process	biological_process	1	2001	9	29058	0.123592	0.221723	1.61353	LOC103830976
GO:0009820	alkaloid metabolic process	biological_process	1	2001	9	29058	0.123592	0.221723	1.61353	LOC103831873
GO:0000086	G2/M transition of mitotic cell cycle	biological_process	1	2001	9	29058	0.123592	0.221723	1.61353	LOC103832116
GO:0032977	membrane insertase activity	molecular_function	1	2001	9	29058	0.123592	0.221723	1.61353	LOC103833404
GO:0004345	glucose-6-phosphate dehydrogenase activity	molecular_function	1	2001	9	29058	0.123592	0.221723	1.61353	LOC103836338
GO:0036205	histone catabolic process	biological_process	1	2001	9	29058	0.123592	0.221723	1.61353	LOC103836958
GO:0000104	succinate dehydrogenase activity	molecular_function	1	2001	9	29058	0.123592	0.221723	1.61353	LOC103836989
GO:0022904	respiratory electron transport chain	biological_process	1	2001	9	29058	0.123592	0.221723	1.61353	LOC103836989
GO:0000304	response to singlet oxygen	biological_process	1	2001	9	29058	0.123592	0.221723	1.61353	LOC103837050
GO:0000973	posttranscriptional tethering of RNA polymerase II gene DNA at nuclear periphery	biological_process	1	2001	9	29058	0.123592	0.221723	1.61353	LOC103838591
GO:0044614	nuclear pore cytoplasmic filaments	cellular_component	1	2001	9	29058	0.123592	0.221723	1.61353	LOC103838591
GO:0110102	chloroplast ribulose bisphosphate carboxylase complex assembly	biological_process	1	2001	9	29058	0.123592	0.221723	1.61353	LOC103838871
GO:0009150	purine ribonucleotide metabolic process	biological_process	1	2001	9	29058	0.123592	0.221723	1.61353	LOC103841554
GO:0009533	chloroplast stromal thylakoid	cellular_component	1	2001	9	29058	0.123592	0.221723	1.61353	LOC103841959
GO:0016985	mannan endo-1,4-beta-mannosidase activity	molecular_function	1	2001	9	29058	0.123592	0.221723	1.61353	LOC103842585
GO:0046355	mannan catabolic process	biological_process	1	2001	9	29058	0.123592	0.221723	1.61353	LOC103842585
GO:0004373	glycogen (starch) synthase activity	molecular_function	1	2001	9	29058	0.123592	0.221723	1.61353	LOC103842772
GO:0009011	starch synthase activity	molecular_function	1	2001	9	29058	0.123592	0.221723	1.61353	LOC103842772
GO:0047216	inositol 3-alpha-galactosyltransferase activity	molecular_function	1	2001	9	29058	0.123592	0.221723	1.61353	LOC103843355
GO:0004310	farnesyl-diphosphate farnesyltransferase activity	molecular_function	1	2001	9	29058	0.123592	0.221723	1.61353	LOC103846262
GO:0051996	squalene synthase activity	molecular_function	1	2001	9	29058	0.123592	0.221723	1.61353	LOC103846262
GO:0005853	eukaryotic translation elongation factor 1 complex	cellular_component	1	2001	9	29058	0.123592	0.221723	1.61353	LOC103846667
GO:0006206	pyrimidine nucleobase metabolic process	biological_process	1	2001	9	29058	0.123592	0.221723	1.61353	LOC103847468
GO:0008252	nucleotidase activity	molecular_function	1	2001	9	29058	0.123592	0.221723	1.61353	LOC103847468
GO:0009166	nucleotide catabolic process	biological_process	1	2001	9	29058	0.123592	0.221723	1.61353	LOC103847468
GO:0017183	peptidyl-diphthamide biosynthetic process from peptidyl-histidine	biological_process	1	2001	9	29058	0.123592	0.221723	1.61353	LOC103848915
GO:0009657	plastid organization	biological_process	1	2001	9	29058	0.123592	0.221723	1.61353	LOC103849719
GO:0034051	negative regulation of plant-type hypersensitive response	biological_process	1	2001	9	29058	0.123592	0.221723	1.61353	LOC103849719
GO:0006531	aspartate metabolic process	biological_process	1	2001	9	29058	0.123592	0.221723	1.61353	LOC103851283
GO:0000777	condensed chromosome kinetochore	cellular_component	1	2001	9	29058	0.123592	0.221723	1.61353	LOC103852577
GO:0003988	acetyl-CoA C-acyltransferase activity	molecular_function	1	2001	9	29058	0.123592	0.221723	1.61353	LOC103854526
GO:0003958	NADPH-hemoprotein reductase activity	molecular_function	1	2001	9	29058	0.123592	0.221723	1.61353	LOC103855041
GO:0019433	triglyceride catabolic process	biological_process	1	2001	9	29058	0.123592	0.221723	1.61353	LOC103855549
GO:0010321	regulation of vegetative phase change	biological_process	1	2001	9	29058	0.123592	0.221723	1.61353	LOC103857508
GO:0031365	N-terminal protein amino acid modification	biological_process	1	2001	9	29058	0.123592	0.221723	1.61353	LOC103858120
GO:0070084	protein initiator methionine removal	biological_process	1	2001	9	29058	0.123592	0.221723	1.61353	LOC103858120
GO:0140078	class I DNA-(apurinic or apyrimidinic site) endonuclease activity	molecular_function	1	2001	9	29058	0.123592	0.221723	1.61353	LOC103860053
GO:2000306	positive regulation of photomorphogenesis	biological_process	1	2001	9	29058	0.123592	0.221723	1.61353	LOC103860988
GO:0004121	cystathionine beta-lyase activity	molecular_function	1	2001	9	29058	0.123592	0.221723	1.61353	LOC103861272
GO:0005452	inorganic anion exchanger activity	molecular_function	1	2001	9	29058	0.123592	0.221723	1.61353	LOC103862787
GO:0080139	borate efflux transmembrane transporter activity	molecular_function	1	2001	9	29058	0.123592	0.221723	1.61353	LOC103862787
GO:0010731	protein glutathionylation	biological_process	1	2001	9	29058	0.123592	0.221723	1.61353	LOC103864045
GO:0042409	caffeoyl-CoA O-methyltransferase activity	molecular_function	1	2001	9	29058	0.123592	0.221723	1.61353	LOC103865968
GO:2000035	regulation of stem cell division	biological_process	1	2001	9	29058	0.123592	0.221723	1.61353	LOC103866029
GO:2000069	regulation of post-embryonic root development	biological_process	1	2001	9	29058	0.123592	0.221723	1.61353	LOC103866029
GO:0033358	UDP-L-arabinose biosynthetic process	biological_process	1	2001	9	29058	0.123592	0.221723	1.61353	LOC103867413
GO:0045227	capsule polysaccharide biosynthetic process	biological_process	1	2001	9	29058	0.123592	0.221723	1.61353	LOC103867413
GO:0050373	UDP-arabinose 4-epimerase activity	molecular_function	1	2001	9	29058	0.123592	0.221723	1.61353	LOC103867413
GO:0043111	replication fork arrest	biological_process	1	2001	9	29058	0.123592	0.221723	1.61353	LOC103870890
GO:2000122	negative regulation of stomatal complex development	biological_process	1	2001	9	29058	0.123592	0.221723	1.61353	LOC103870985
GO:0080148	negative regulation of response to water deprivation	biological_process	1	2001	9	29058	0.123592	0.221723	1.61353	LOC103870996
GO:0010942	positive regulation of cell death	biological_process	1	2001	9	29058	0.123592	0.221723	1.61353	LOC103871154
GO:0019243	methylglyoxal catabolic process to D-lactate via S-lactoyl-glutathione	biological_process	1	2001	9	29058	0.123592	0.221723	1.61353	LOC103871929
GO:0030267	glyoxylate reductase (NADP) activity	molecular_function	1	2001	9	29058	0.123592	0.221723	1.61353	LOC103871992
GO:0060560	developmental growth involved in morphogenesis	biological_process	1	2001	9	29058	0.123592	0.221723	1.61353	LOC103874091
GO:0045145	single-stranded DNA 5'-3' exodeoxyribonuclease activity	molecular_function	1	2001	9	29058	0.123592	0.221723	1.61353	LOC103874916
GO:0017057	6-phosphogluconolactonase activity	molecular_function	1	2001	9	29058	0.123592	0.221723	1.61353	LOC103875228
GO:0048316	seed development	biological_process	11	2001	120	29058	0.123617	0.221723	1.33116	LOC103834430; LOC103841511; LOC103843770; LOC103857961; LOC103858121; LOC103861463; LOC103861748; LOC103865725; LOC103865849; LOC103866524; LOC103871154
GO:0005634	nucleus	cellular_component	625	2001	8752	29058	0.124802	0.223687	1.03703	EGL3; FLC1; HY5; JMJ30; LOC103249154; LOC103827532; LOC103827766; LOC103827790; LOC103827800; LOC103827834; LOC103827970; LOC103827974; LOC103827996; LOC103828112; LOC103828402; LOC103828454; LOC103829010; LOC103829012; LOC103829018; LOC103829020; LOC103829038; LOC103829124; LOC103829133; LOC103829163; LOC103829311; LOC103829328; LOC103829393; LOC103829401; LOC103829549; LOC103829569; LOC10382978…
GO:0004707	MAP kinase activity	molecular_function	4	2001	39	29058	0.127739	0.22829	1.48941	LOC103829020; LOC103833881; LOC103843431; LOC103872582
GO:0005992	trehalose biosynthetic process	biological_process	4	2001	39	29058	0.127739	0.22829	1.48941	LOC103832235; LOC103835097; LOC103846836; LOC103853109
GO:0010105	negative regulation of ethylene-activated signaling pathway	biological_process	4	2001	39	29058	0.127739	0.22829	1.48941	LOC103833878; LOC103850307; LOC103859615; LOC103866029
GO:0010588	cotyledon vascular tissue pattern formation	biological_process	4	2001	39	29058	0.127739	0.22829	1.48941	LOC103843059; LOC103858403; LOC103859310; LOC103865648
GO:0008422	beta-glucosidase activity	molecular_function	8	2001	85	29058	0.130063	0.232276	1.36675	LOC103828204; LOC103835599; LOC103838824; LOC103838831; LOC103840622; LOC103841864; LOC103866139; LOC103866799
GO:0010329	auxin efflux transmembrane transporter activity	molecular_function	3	2001	29	29058	0.135603	0.241472	1.50225	LOC103831625; LOC103852855; LOC103854081
GO:0019853	L-ascorbic acid biosynthetic process	biological_process	3	2001	29	29058	0.135603	0.241472	1.50225	LOC103834830; LOC103872250; VTC1
GO:0009691	cytokinin biosynthetic process	biological_process	3	2001	29	29058	0.135603	0.241472	1.50225	LOC103837108; LOC103842115; LOC103850484
GO:0000289	nuclear-transcribed mRNA poly(A) tail shortening	biological_process	3	2001	29	29058	0.135603	0.241472	1.50225	LOC103845561; LOC103848067; LOC103851429
GO:1900426	positive regulation of defense response to bacterium	biological_process	5	2001	51	29058	0.136598	0.242895	1.4237	LOC103834081; LOC103841686; LOC103851556; LOC103856610; LOC103856764
GO:0010051	xylem and phloem pattern formation	biological_process	5	2001	51	29058	0.136598	0.242895	1.4237	LOC103835852; LOC103839087; LOC103852135; LOC103852855; LOC103860902
GO:0005355	glucose transmembrane transporter activity	molecular_function	8	2001	86	29058	0.136952	0.24335	1.35086	LOC103837684; LOC103839817; LOC103842642; LOC103859131; LOC103870826; LOC103871632; LOC103871888; LOC108868755
GO:0051017	actin filament bundle assembly	biological_process	4	2001	40	29058	0.138222	0.244918	1.45217	LOC103837254; LOC103863136; LOC103867000; LOC103868003
GO:0042594	response to starvation	biological_process	4	2001	40	29058	0.138222	0.244918	1.45217	LOC103839556; LOC103851943; LOC103853106; LOC103855271
GO:0005623	cell	cellular_component	4	2001	40	29058	0.138222	0.244918	1.45217	LOC103841735; LOC103852020; LOC103858132; LOC103868440
GO:0008420	RNA polymerase II CTD heptapeptide repeat phosphatase activity	molecular_function	2	2001	19	29058	0.138823	0.244918	1.5286	LOC103831856; LOC103869439
GO:0070940	dephosphorylation of RNA polymerase II C-terminal domain	biological_process	2	2001	19	29058	0.138823	0.244918	1.5286	LOC103831856; LOC103869439
GO:0006880	intracellular sequestering of iron ion	biological_process	2	2001	19	29058	0.138823	0.244918	1.5286	LOC103832138; LOC103853044
GO:0005786	signal recognition particle, endoplasmic reticulum targeting	cellular_component	2	2001	19	29058	0.138823	0.244918	1.5286	LOC103833041; LOC103872323
GO:0005982	starch metabolic process	biological_process	2	2001	19	29058	0.138823	0.244918	1.5286	LOC103836763; LOC103841152
GO:0000815	ESCRT III complex	cellular_component	2	2001	19	29058	0.138823	0.244918	1.5286	LOC103839171; LOC103851477
GO:0015976	carbon utilization	biological_process	2	2001	19	29058	0.138823	0.244918	1.5286	LOC103870985; LOC103871504
GO:0005179	hormone activity	molecular_function	6	2001	63	29058	0.141283	0.248727	1.38302	LOC103829543; LOC103837733; LOC103841066; LOC103848943; LOC103860800; LOC103863572
GO:0009741	response to brassinosteroid	biological_process	6	2001	63	29058	0.141283	0.248727	1.38302	LOC103829630; LOC103830691; LOC103858116; LOC103866122; LOC103874091; LOC117134082
GO:0003712	transcription coregulator activity	molecular_function	6	2001	63	29058	0.141283	0.248727	1.38302	LOC103836497; LOC103836518; LOC103843573; LOC103844078; LOC103850515; LOC103862555
GO:0032147	activation of protein kinase activity	biological_process	9	2001	99	29058	0.143533	0.251288	1.32016	LOC103830749; LOC103834270; LOC103843685; LOC103844317; LOC103845091; LOC103850987; LOC103852650; LOC103854445; LOC103871108
GO:0035673	oligopeptide transmembrane transporter activity	molecular_function	8	2001	87	29058	0.144024	0.251288	1.33533	LOC103829324; LOC103829955; LOC103830808; LOC103831529; LOC103835064; LOC103840062; LOC103869157; LOC103871230
GO:0006048	UDP-N-acetylglucosamine biosynthetic process	biological_process	1	2001	10	29058	0.147709	0.251288	1.45217	LOC103833836
GO:0008177	succinate dehydrogenase (ubiquinone) activity	molecular_function	1	2001	10	29058	0.147709	0.251288	1.45217	LOC103836989
GO:0072318	clathrin coat disassembly	biological_process	1	2001	10	29058	0.147709	0.251288	1.45217	LOC103840415
GO:0005319	lipid transporter activity	molecular_function	1	2001	10	29058	0.147709	0.251288	1.45217	LOC103841086
GO:0047627	adenylylsulfatase activity	molecular_function	1	2001	10	29058	0.147709	0.251288	1.45217	LOC103841554
GO:0090691	formation of plant organ boundary	biological_process	1	2001	10	29058	0.147709	0.251288	1.45217	LOC103841667
GO:0052622	ATP dimethylallyltransferase activity	molecular_function	1	2001	10	29058	0.147709	0.251288	1.45217	LOC103842115
GO:0052623	ADP dimethylallyltransferase activity	molecular_function	1	2001	10	29058	0.147709	0.251288	1.45217	LOC103842115
GO:0090502	RNA phosphodiester bond hydrolysis, endonucleolytic	biological_process	1	2001	10	29058	0.147709	0.251288	1.45217	LOC103843249
GO:0006597	spermine biosynthetic process	biological_process	1	2001	10	29058	0.147709	0.251288	1.45217	LOC103846371
GO:0090353	polygalacturonase inhibitor activity	molecular_function	1	2001	10	29058	0.147709	0.251288	1.45217	LOC103847031
GO:0015700	arsenite transport	biological_process	1	2001	10	29058	0.147709	0.251288	1.45217	LOC103848856
GO:0042344	indole glucosinolate catabolic process	biological_process	1	2001	10	29058	0.147709	0.251288	1.45217	LOC103848856
GO:0030093	chloroplast photosystem I	cellular_component	1	2001	10	29058	0.147709	0.251288	1.45217	LOC103849838
GO:0000323	lytic vacuole	cellular_component	1	2001	10	29058	0.147709	0.251288	1.45217	LOC103850260
GO:0007205	protein kinase C-activating G protein-coupled receptor signaling pathway	biological_process	1	2001	10	29058	0.147709	0.251288	1.45217	LOC103852752
GO:0048826	cotyledon morphogenesis	biological_process	1	2001	10	29058	0.147709	0.251288	1.45217	LOC103852855
GO:0033388	putrescine biosynthetic process from arginine	biological_process	1	2001	10	29058	0.147709	0.251288	1.45217	LOC103855763
GO:0036459	thiol-dependent ubiquitinyl hydrolase activity	molecular_function	1	2001	10	29058	0.147709	0.251288	1.45217	LOC103856492
GO:0043447	alkane biosynthetic process	biological_process	1	2001	10	29058	0.147709	0.251288	1.45217	LOC103856731
GO:0030041	actin filament polymerization	biological_process	1	2001	10	29058	0.147709	0.251288	1.45217	LOC103857031
GO:0010244	response to low fluence blue light stimulus by blue low-fluence system	biological_process	1	2001	10	29058	0.147709	0.251288	1.45217	LOC103858039
GO:0006241	CTP biosynthetic process	biological_process	1	2001	10	29058	0.147709	0.251288	1.45217	LOC103858122
GO:0071368	cellular response to cytokinin stimulus	biological_process	1	2001	10	29058	0.147709	0.251288	1.45217	LOC103859684
GO:0046620	regulation of organ growth	biological_process	1	2001	10	29058	0.147709	0.251288	1.45217	LOC103861872
GO:0000048	peptidyltransferase activity	molecular_function	1	2001	10	29058	0.147709	0.251288	1.45217	LOC103861882
GO:0036374	glutathione hydrolase activity	molecular_function	1	2001	10	29058	0.147709	0.251288	1.45217	LOC103861882
GO:0102953	hypoglycin A gamma-glutamyl transpeptidase activity	molecular_function	1	2001	10	29058	0.147709	0.251288	1.45217	LOC103861882
GO:0103068	leukotriene C4 gamma-glutamyl transferase activity	molecular_function	1	2001	10	29058	0.147709	0.251288	1.45217	LOC103861882
GO:0050378	UDP-glucuronate 4-epimerase activity	molecular_function	1	2001	10	29058	0.147709	0.251288	1.45217	LOC103861964
GO:0052725	inositol-1,3,4-trisphosphate 6-kinase activity	molecular_function	1	2001	10	29058	0.147709	0.251288	1.45217	LOC103862265
GO:0052746	inositol phosphorylation	biological_process	1	2001	10	29058	0.147709	0.251288	1.45217	LOC103862265
GO:0010304	PSII associated light-harvesting complex II catabolic process	biological_process	1	2001	10	29058	0.147709	0.251288	1.45217	LOC103863639
GO:0004834	tryptophan synthase activity	molecular_function	1	2001	10	29058	0.147709	0.251288	1.45217	LOC103864163
GO:0000038	very long-chain fatty acid metabolic process	biological_process	1	2001	10	29058	0.147709	0.251288	1.45217	LOC103865353
GO:0098712	L-glutamate import across plasma membrane	biological_process	1	2001	10	29058	0.147709	0.251288	1.45217	LOC103865725
GO:0015136	sialic acid transmembrane transporter activity	molecular_function	1	2001	10	29058	0.147709	0.251288	1.45217	LOC103866052
GO:0015739	sialic acid transport	biological_process	1	2001	10	29058	0.147709	0.251288	1.45217	LOC103866052
GO:0008964	phosphoenolpyruvate carboxylase activity	molecular_function	1	2001	10	29058	0.147709	0.251288	1.45217	LOC103866650
GO:0015977	carbon fixation	biological_process	1	2001	10	29058	0.147709	0.251288	1.45217	LOC103866650
GO:0004838	L-tyrosine:2-oxoglutarate aminotransferase activity	molecular_function	1	2001	10	29058	0.147709	0.251288	1.45217	LOC103868301
GO:0006627	protein processing involved in protein targeting to mitochondrion	biological_process	1	2001	10	29058	0.147709	0.251288	1.45217	LOC103870571
GO:0015749	monosaccharide transmembrane transport	biological_process	1	2001	10	29058	0.147709	0.251288	1.45217	LOC103871888
GO:0070273	phosphatidylinositol-4-phosphate binding	molecular_function	1	2001	10	29058	0.147709	0.251288	1.45217	LOC103872086
GO:0051567	histone H3-K9 methylation	biological_process	1	2001	10	29058	0.147709	0.251288	1.45217	LOC103873920
GO:0009509	chromoplast	cellular_component	1	2001	10	29058	0.147709	0.251288	1.45217	PDS
GO:0048830	adventitious root development	biological_process	1	2001	10	29058	0.147709	0.251288	1.45217	SUR1
GO:0009750	response to fructose	biological_process	3	2001	30	29058	0.148457	0.252386	1.45217	LOC103833143; LOC103864104; LOC103866029
GO:0048443	stamen development	biological_process	4	2001	41	29058	0.149068	0.253252	1.41676	LOC103839393; LOC103858909; LOC103865754; LOC103875390
GO:0010345	suberin biosynthetic process	biological_process	6	2001	64	29058	0.14983	0.254372	1.36141	LOC103830348; LOC103839028; LOC103839343; LOC103851495; LOC103873613; LOC103873656
GO:0000978	RNA polymerase II proximal promoter sequence-specific DNA binding	molecular_function	7	2001	76	29058	0.151298	0.256688	1.33753	LOC103834087; LOC103845898; LOC103855006; LOC103856909; LOC103862516; LOC103874639; LOC103874677
GO:0046983	protein dimerization activity	molecular_function	48	2001	612	29058	0.152634	0.258777	1.13896	EGL3; FLC1; LOC103828402; LOC103829328; LOC103829389; LOC103830562; LOC103830598; LOC103834973; LOC103835698; LOC103835879; LOC103836035; LOC103837276; LOC103838715; LOC103839393; LOC103840273; LOC103842465; LOC103842612; LOC103844876; LOC103845491; LOC103847806; LOC103848482; LOC103850339; LOC103852197; LOC103852461; LOC103852691; LOC103852762; LOC103855854; LOC103856031; LOC103857000; LOC103857…
GO:0010228	vegetative to reproductive phase transition of meristem	biological_process	17	2001	201	29058	0.153073	0.259344	1.22821	LOC103827579; LOC103836497; LOC103836707; LOC103837896; LOC103842949; LOC103843573; LOC103844078; LOC103845755; LOC103847730; LOC103850218; LOC103855006; LOC103857508; LOC103863019; LOC103864346; LOC103869757; LOC103870272; LOC103874677
GO:0010623	programmed cell death involved in cell development	biological_process	2	2001	20	29058	0.155426	0.26101	1.45217	LOC103829410; LOC103835773
GO:0009898	cytoplasmic side of plasma membrane	cellular_component	2	2001	20	29058	0.155426	0.26101	1.45217	LOC103830233; LOC103846147
GO:0034485	phosphatidylinositol-3,4,5-trisphosphate 5-phosphatase activity	molecular_function	2	2001	20	29058	0.155426	0.26101	1.45217	LOC103830835; LOC103855602
GO:0016829	lyase activity	molecular_function	2	2001	20	29058	0.155426	0.26101	1.45217	LOC103831873; LOC103860780
GO:0009982	pseudouridine synthase activity	molecular_function	2	2001	20	29058	0.155426	0.26101	1.45217	LOC103832368; LOC103837157
GO:0005544	calcium-dependent phospholipid binding	molecular_function	2	2001	20	29058	0.155426	0.26101	1.45217	LOC103833582; LOC103873927
GO:0003678	DNA helicase activity	molecular_function	2	2001	20	29058	0.155426	0.26101	1.45217	LOC103836781; LOC103854217
GO:0048359	mucilage metabolic process involved in seed coat development	biological_process	2	2001	20	29058	0.155426	0.26101	1.45217	LOC103837749; LOC103847324
GO:0008138	protein tyrosine/serine/threonine phosphatase activity	molecular_function	2	2001	20	29058	0.155426	0.26101	1.45217	LOC103841152; LOC103842980
GO:0007129	synapsis	biological_process	2	2001	20	29058	0.155426	0.26101	1.45217	LOC103842946; LOC103862485
GO:0051026	chiasma assembly	biological_process	2	2001	20	29058	0.155426	0.26101	1.45217	LOC103842946; LOC103854217
GO:0015780	nucleotide-sugar transmembrane transport	biological_process	2	2001	20	29058	0.155426	0.26101	1.45217	LOC103843958; LOC103847324
GO:0070301	cellular response to hydrogen peroxide	biological_process	2	2001	20	29058	0.155426	0.26101	1.45217	LOC103850307; LOC103868844
GO:0009910	negative regulation of flower development	biological_process	8	2001	89	29058	0.158708	0.265985	1.30532	FLC1; LOC103845558; LOC103850025; LOC103850339; LOC103850515; LOC103855854; LOC103864363; LOC103873932
GO:0030001	metal ion transport	biological_process	8	2001	89	29058	0.158708	0.265985	1.30532	LOC103831636; LOC103850256; LOC103851107; LOC103855514; LOC103857273; LOC103857713; LOC103867241; LOC103873099
GO:0007049	cell cycle	biological_process	19	2001	228	29058	0.158711	0.265985	1.21014	LOC103829786; LOC103831722; LOC103836384; LOC103836781; LOC103841902; LOC103847057; LOC103847469; LOC103847804; LOC103857000; LOC103858514; LOC103860703; LOC103864814; LOC103866152; LOC103866861; LOC103867321; LOC103869834; LOC103870970; LOC103871600; LOC103874972
GO:0102483	scopolin beta-glucosidase activity	molecular_function	7	2001	77	29058	0.159342	0.266863	1.32016	LOC103835599; LOC103838824; LOC103838831; LOC103840622; LOC103841864; LOC103866139; LOC103866799
GO:0080027	response to herbivore	biological_process	4	2001	42	29058	0.16026	0.268038	1.38302	LOC103830995; LOC103830997; LOC103833505; LOC103837883
GO:0010072	primary shoot apical meristem specification	biological_process	4	2001	42	29058	0.16026	0.268038	1.38302	LOC103841667; LOC103850318; LOC103865350; LOC103867425
GO:0004674	protein serine/threonine kinase activity	molecular_function	50	2001	642	29058	0.160483	0.268229	1.13098	LOC103827599; LOC103827726; LOC103827800; LOC103829401; LOC103830233; LOC103830477; LOC103830749; LOC103832204; LOC103832887; LOC103833878; LOC103834213; LOC103834510; LOC103835184; LOC103837057; LOC103840853; LOC103841683; LOC103842586; LOC103843678; LOC103843774; LOC103844627; LOC103845091; LOC103846298; LOC103848908; LOC103850407; LOC103851790; LOC103852207; LOC103852650; LOC103853841; LOC1038…
GO:0046777	protein autophosphorylation	biological_process	15	2001	177	29058	0.161196	0.26924	1.23066	LOC103827599; LOC103829401; LOC103830233; LOC103830749; LOC103837057; LOC103840853; LOC103850307; LOC103854305; LOC103854445; LOC103857967; LOC103859160; LOC103859317; LOC103866029; LOC103871108; LOC117128524
GO:1901002	positive regulation of response to salt stress	biological_process	3	2001	31	29058	0.161756	0.269449	1.40533	LOC103831818; LOC103846147; LOC103846317
GO:0015301	anion:anion antiporter activity	molecular_function	3	2001	31	29058	0.161756	0.269449	1.40533	LOC103841128; LOC103856387; LOC103862787
GO:0003756	protein disulfide isomerase activity	molecular_function	3	2001	31	29058	0.161756	0.269449	1.40533	LOC103851496; LOC103869307; LOC103872294
GO:0010492	maintenance of shoot apical meristem identity	biological_process	3	2001	31	29058	0.161756	0.269449	1.40533	LOC103859462; LOC103859684; LOC103862580
GO:0009965	leaf morphogenesis	biological_process	9	2001	102	29058	0.164252	0.273422	1.28133	LOC103839462; LOC103844989; LOC103850025; LOC103857294; LOC103860988; LOC103865014; LOC103867916; LOC103867979; LOC103870983
GO:0000149	SNARE binding	molecular_function	7	2001	78	29058	0.167583	0.274861	1.30323	LOC103836384; LOC103857561; LOC103859709; LOC103860032; LOC103860759; LOC103865434; LOC103871600
GO:0006631	fatty acid metabolic process	biological_process	7	2001	78	29058	0.167583	0.274861	1.30323	LOC103837651; LOC103838163; LOC103846343; LOC103853538; LOC103860535; LOC103865353; LOC103868487
GO:0009926	auxin polar transport	biological_process	6	2001	66	29058	0.167621	0.274861	1.32016	LOC103831625; LOC103844989; LOC103851278; LOC103852855; LOC103854081; LOC103865653
GO:0010311	lateral root formation	biological_process	6	2001	66	29058	0.167621	0.274861	1.32016	LOC103837684; LOC103843431; LOC103845091; LOC103849623; LOC103865653; LOC103872352
GO:0030599	pectinesterase activity	molecular_function	11	2001	128	29058	0.171537	0.274861	1.24796	LOC103827644; LOC103842123; LOC103842134; LOC103847228; LOC103848519; LOC103850357; LOC103858353; LOC103866037; LOC103866363; LOC103870041; LOC108871269
GO:0006662	glycerol ether metabolic process	biological_process	4	2001	43	29058	0.171779	0.274861	1.35086	LOC103831533; LOC103833121; LOC103841025; LOC103849719
GO:0009617	response to bacterium	biological_process	20	2001	244	29058	0.172468	0.274861	1.19031	LOC103829776; LOC103830141; LOC103830995; LOC103830997; LOC103834081; LOC103834419; LOC103835065; LOC103835169; LOC103837290; LOC103838218; LOC103844917; LOC103847361; LOC103851556; LOC103851795; LOC103855670; LOC103856610; LOC103856764; LOC103857713; LOC103858353; LOC103874492
GO:0099402	plant organ development	biological_process	2	2001	21	29058	0.172604	0.274861	1.38302	LOC103830687; LOC103862820
GO:0030838	positive regulation of actin filament polymerization	biological_process	2	2001	21	29058	0.172604	0.274861	1.38302	LOC103832035; LOC103853965
GO:0031532	actin cytoskeleton reorganization	biological_process	2	2001	21	29058	0.172604	0.274861	1.38302	LOC103832035; LOC103853965
GO:0052544	defense response by callose deposition in cell wall	biological_process	2	2001	21	29058	0.172604	0.274861	1.38302	LOC103834830; LOC103848856
GO:0010928	regulation of auxin mediated signaling pathway	biological_process	2	2001	21	29058	0.172604	0.274861	1.38302	LOC103838346; LOC103858039
GO:0006535	cysteine biosynthetic process from serine	biological_process	2	2001	21	29058	0.172604	0.274861	1.38302	LOC103841966; LOC103854642
GO:0051510	regulation of unidimensional cell growth	biological_process	2	2001	21	29058	0.172604	0.274861	1.38302	LOC103843116; LOC103874091
GO:0009051	pentose-phosphate shunt, oxidative branch	biological_process	2	2001	21	29058	0.172604	0.274861	1.38302	LOC103864104; LOC103875228
GO:0010047	fruit dehiscence	biological_process	2	2001	21	29058	0.172604	0.274861	1.38302	LOC103866594; LOC103868753
GO:0015180	L-alanine transmembrane transporter activity	molecular_function	1	2001	11	29058	0.172662	0.274861	1.32016	LOC103827602
GO:0030295	protein kinase activator activity	molecular_function	1	2001	11	29058	0.172662	0.274861	1.32016	LOC103830749
GO:0005847	mRNA cleavage and polyadenylation specificity factor complex	cellular_component	1	2001	11	29058	0.172662	0.274861	1.32016	LOC103831856
GO:0046923	ER retention sequence binding	molecular_function	1	2001	11	29058	0.172662	0.274861	1.32016	LOC103832023
GO:0004664	prephenate dehydratase activity	molecular_function	1	2001	11	29058	0.172662	0.274861	1.32016	LOC103836212
GO:0047769	arogenate dehydratase activity	molecular_function	1	2001	11	29058	0.172662	0.274861	1.32016	LOC103836212
GO:0006098	pentose-phosphate shunt	biological_process	1	2001	11	29058	0.172662	0.274861	1.32016	LOC103836338
GO:0042555	MCM complex	cellular_component	1	2001	11	29058	0.172662	0.274861	1.32016	LOC103836781
GO:0016574	histone ubiquitination	biological_process	1	2001	11	29058	0.172662	0.274861	1.32016	LOC103836958
GO:0051538	3 iron, 4 sulfur cluster binding	molecular_function	1	2001	11	29058	0.172662	0.274861	1.32016	LOC103836989
GO:0009652	thigmotropism	biological_process	1	2001	11	29058	0.172662	0.274861	1.32016	LOC103837743
GO:0005787	signal peptidase complex	cellular_component	1	2001	11	29058	0.172662	0.274861	1.32016	LOC103837895
GO:0080066	3-methylthiopropyl-desulfoglucosinolate sulfotransferase activity	molecular_function	1	2001	11	29058	0.172662	0.274861	1.32016	LOC103838628
GO:0080067	4-methylthiobutyl-desulfoglucosinolate sulfotransferase activity	molecular_function	1	2001	11	29058	0.172662	0.274861	1.32016	LOC103838628
GO:0080068	5-methylthiopentyl-desulfoglucosinolate sulfotransferase activity	molecular_function	1	2001	11	29058	0.172662	0.274861	1.32016	LOC103838628
GO:0080069	7-methylthioheptyl-desulfoglucosinolate sulfotransferase activity	molecular_function	1	2001	11	29058	0.172662	0.274861	1.32016	LOC103838628
GO:0080070	8-methylthiooctyl-desulfoglucosinolate sulfotransferase activity	molecular_function	1	2001	11	29058	0.172662	0.274861	1.32016	LOC103838628
GO:0080071	indol-3-yl-methyl-desulfoglucosinolate sulfotransferase activity	molecular_function	1	2001	11	29058	0.172662	0.274861	1.32016	LOC103838628
GO:0010601	positive regulation of auxin biosynthetic process	biological_process	1	2001	11	29058	0.172662	0.274861	1.32016	LOC103839462
GO:0000956	nuclear-transcribed mRNA catabolic process	biological_process	1	2001	11	29058	0.172662	0.274861	1.32016	LOC103840549
GO:0006655	phosphatidylglycerol biosynthetic process	biological_process	1	2001	11	29058	0.172662	0.274861	1.32016	LOC103841418
GO:0009824	AMP dimethylallyltransferase activity	molecular_function	1	2001	11	29058	0.172662	0.274861	1.32016	LOC103842115
GO:0031204	posttranslational protein targeting to membrane, translocation	biological_process	1	2001	11	29058	0.172662	0.274861	1.32016	LOC103845464
GO:0046898	response to cycloheximide	biological_process	1	2001	11	29058	0.172662	0.274861	1.32016	LOC103848908
GO:0004069	L-aspartate:2-oxoglutarate aminotransferase activity	molecular_function	1	2001	11	29058	0.172662	0.274861	1.32016	LOC103851283
GO:0045544	gibberellin 20-oxidase activity	molecular_function	1	2001	11	29058	0.172662	0.274861	1.32016	LOC103852126
GO:0006574	valine catabolic process	biological_process	1	2001	11	29058	0.172662	0.274861	1.32016	LOC103852707
GO:0042500	aspartic endopeptidase activity, intramembrane cleaving	molecular_function	1	2001	11	29058	0.172662	0.274861	1.32016	LOC103853961
GO:0071556	integral component of lumenal side of endoplasmic reticulum membrane	cellular_component	1	2001	11	29058	0.172662	0.274861	1.32016	LOC103853961
GO:0004372	glycine hydroxymethyltransferase activity	molecular_function	1	2001	11	29058	0.172662	0.274861	1.32016	LOC103856643
GO:0006544	glycine metabolic process	biological_process	1	2001	11	29058	0.172662	0.274861	1.32016	LOC103856643
GO:0006565	L-serine catabolic process	biological_process	1	2001	11	29058	0.172662	0.274861	1.32016	LOC103856643
GO:0019264	glycine biosynthetic process from serine	biological_process	1	2001	11	29058	0.172662	0.274861	1.32016	LOC103856643
GO:0070905	serine binding	molecular_function	1	2001	11	29058	0.172662	0.274861	1.32016	LOC103856643
GO:1904482	cellular response to tetrahydrofolate	biological_process	1	2001	11	29058	0.172662	0.274861	1.32016	LOC103856643
GO:0010104	regulation of ethylene-activated signaling pathway	biological_process	1	2001	11	29058	0.172662	0.274861	1.32016	LOC103857973
GO:0030414	peptidase inhibitor activity	molecular_function	1	2001	11	29058	0.172662	0.274861	1.32016	LOC103858048
GO:0010507	negative regulation of autophagy	biological_process	1	2001	11	29058	0.172662	0.274861	1.32016	LOC103861516
GO:0051300	spindle pole body organization	biological_process	1	2001	11	29058	0.172662	0.274861	1.32016	LOC103861633
GO:0017101	aminoacyl-tRNA synthetase multienzyme complex	cellular_component	1	2001	11	29058	0.172662	0.274861	1.32016	LOC103862036
GO:0030497	fatty acid elongation	biological_process	1	2001	11	29058	0.172662	0.274861	1.32016	LOC103862500
GO:0009725	response to hormone	biological_process	1	2001	11	29058	0.172662	0.274861	1.32016	LOC103862572
GO:0008239	dipeptidyl-peptidase activity	molecular_function	1	2001	11	29058	0.172662	0.274861	1.32016	LOC103864533
GO:0033320	UDP-D-xylose biosynthetic process	biological_process	1	2001	11	29058	0.172662	0.274861	1.32016	LOC103864918
GO:0016363	nuclear matrix	cellular_component	1	2001	11	29058	0.172662	0.274861	1.32016	LOC103865455
GO:0010328	auxin influx transmembrane transporter activity	molecular_function	1	2001	11	29058	0.172662	0.274861	1.32016	LOC103865653
GO:1902347	response to strigolactone	biological_process	1	2001	11	29058	0.172662	0.274861	1.32016	LOC103866977
GO:0050833	pyruvate transmembrane transporter activity	molecular_function	1	2001	11	29058	0.172662	0.274861	1.32016	LOC103867083
GO:0080177	plastoglobule organization	biological_process	1	2001	11	29058	0.172662	0.274861	1.32016	LOC103870645
GO:0060548	negative regulation of cell death	biological_process	1	2001	11	29058	0.172662	0.274861	1.32016	LOC103871794
GO:0005850	eukaryotic translation initiation factor 2 complex	cellular_component	1	2001	11	29058	0.172662	0.274861	1.32016	LOC117129334
GO:0004475	mannose-1-phosphate guanylyltransferase activity	molecular_function	1	2001	11	29058	0.172662	0.274861	1.32016	VTC1
GO:0019748	secondary metabolic process	biological_process	3	2001	32	29058	0.175468	0.278255	1.36141	LOC103829513; LOC103840196; LOC103847220
GO:0044030	regulation of DNA methylation	biological_process	3	2001	32	29058	0.175468	0.278255	1.36141	LOC103829569; LOC103837711; LOC103859969
GO:0016459	myosin complex	cellular_component	3	2001	32	29058	0.175468	0.278255	1.36141	LOC103830145; LOC103859831; LOC103869382
GO:0009695	jasmonic acid biosynthetic process	biological_process	3	2001	32	29058	0.175468	0.278255	1.36141	LOC103830995; LOC103830997; LOC108870118
GO:0009835	fruit ripening	biological_process	3	2001	32	29058	0.175468	0.278255	1.36141	LOC103831344; LOC103833884; LOC103844184
GO:0004089	carbonate dehydratase activity	molecular_function	3	2001	32	29058	0.175468	0.278255	1.36141	LOC103841201; LOC103870985; LOC103871504
GO:0046686	response to cadmium ion	biological_process	46	2001	593	29058	0.175711	0.278462	1.12648	LOC103828569; LOC103829825; LOC103830750; LOC103830900; LOC103831078; LOC103831818; LOC103831828; LOC103831987; LOC103833121; LOC103833582; LOC103834779; LOC103834825; LOC103835152; LOC103838103; LOC103842652; LOC103843385; LOC103845398; LOC103845641; LOC103846421; LOC103848856; LOC103850369; LOC103850961; LOC103850980; LOC103851264; LOC103854785; LOC103856368; LOC103856607; LOC103856643; LOC1038…
GO:0051707	response to other organism	biological_process	5	2001	55	29058	0.175882	0.278554	1.32016	LOC103834434; LOC103844363; LOC103847298; LOC103847299; LOC103854943
GO:0005773	vacuole	cellular_component	78	2001	1033	29058	0.177662	0.281194	1.09651	LOC103827882; LOC103829745; LOC103830094; LOC103830145; LOC103831722; LOC103831873; LOC103832026; LOC103833582; LOC103834200; LOC103834655; LOC103834860; LOC103835044; LOC103835672; LOC103837647; LOC103837896; LOC103838142; LOC103838944; LOC103840097; LOC103840309; LOC103840452; LOC103841383; LOC103842206; LOC103842580; LOC103842642; LOC103842652; LOC103843801; LOC103846147; LOC103846416; LOC1038…
GO:0045892	negative regulation of transcription, DNA-templated	biological_process	25	2001	312	29058	0.181596	0.287238	1.1636	LOC103830691; LOC103830900; LOC103830935; LOC103830976; LOC103831916; LOC103835174; LOC103835375; LOC103837213; LOC103839020; LOC103846317; LOC103850849; LOC103855006; LOC103859615; LOC103860911; LOC103862516; LOC103863224; LOC103864363; LOC103865039; LOC103866306; LOC103866432; LOC103869205; LOC103869441; LOC103874302; LOC103874677; LOC103875074
GO:0006813	potassium ion transport	biological_process	8	2001	92	29058	0.182014	0.287531	1.26276	LOC103829948; LOC103838907; LOC103845894; LOC103850056; LOC103850795; LOC103850954; LOC103851135; LOC103864097
GO:0019900	kinase binding	molecular_function	8	2001	92	29058	0.182014	0.287531	1.26276	LOC103839556; LOC103841659; LOC103850507; LOC103853106; LOC103855271; LOC103855535; LOC103859797; LOC103871108
GO:0008408	3'-5' exonuclease activity	molecular_function	4	2001	44	29058	0.183606	0.289861	1.32016	LOC103845561; LOC103848067; LOC103851429; LOC103860053
GO:0009630	gravitropism	biological_process	7	2001	80	29058	0.184627	0.291287	1.27065	LOC103831625; LOC103839462; LOC103842038; LOC103846543; LOC103852855; LOC103858398; LOC103864287
GO:0008757	S-adenosylmethionine-dependent methyltransferase activity	molecular_function	11	2001	130	29058	0.184772	0.29133	1.22876	LOC103829389; LOC103830562; LOC103830598; LOC103842025; LOC103844876; LOC103847298; LOC103847299; LOC103849347; LOC103857055; LOC103865882; LOC103865968
GO:0050829	defense response to Gram-negative bacterium	biological_process	5	2001	56	29058	0.186355	0.29364	1.29658	LOC103841683; LOC103842123; LOC103842134; LOC103861964; LOC103870041
GO:0030246	carbohydrate binding	molecular_function	17	2001	208	29058	0.188499	0.296829	1.18687	LOC103828016; LOC103829205; LOC103829745; LOC103832815; LOC103838301; LOC103838909; LOC103842580; LOC103846437; LOC103850491; LOC103851719; LOC103858295; LOC103858588; LOC103861434; LOC103867053; LOC103869757; LOC103871242; LOC103873191
GO:0005384	manganese ion transmembrane transporter activity	molecular_function	3	2001	33	29058	0.189557	0.29756	1.32016	LOC103832138; LOC103852491; LOC103853044
GO:0009904	chloroplast accumulation movement	biological_process	3	2001	33	29058	0.189557	0.29756	1.32016	LOC103833998; LOC103840415; LOC103841097
GO:0004806	triglyceride lipase activity	molecular_function	3	2001	33	29058	0.189557	0.29756	1.32016	LOC103842701; LOC103845817; LOC103855549
GO:0005484	SNAP receptor activity	molecular_function	8	2001	93	29058	0.190106	0.29756	1.24918	LOC103836384; LOC103854943; LOC103857561; LOC103859709; LOC103860032; LOC103860759; LOC103865434; LOC103871600
GO:0048579	negative regulation of long-day photoperiodism, flowering	biological_process	2	2001	22	29058	0.190284	0.29756	1.32016	LOC103830925; LOC103845898
GO:0016477	cell migration	biological_process	2	2001	22	29058	0.190284	0.29756	1.32016	LOC103832035; LOC103853965
GO:0005875	microtubule associated complex	cellular_component	2	2001	22	29058	0.190284	0.29756	1.32016	LOC103834276; LOC103834802
GO:0004867	serine-type endopeptidase inhibitor activity	molecular_function	2	2001	22	29058	0.190284	0.29756	1.32016	LOC103838118; LOC103866724
GO:0008271	secondary active sulfate transmembrane transporter activity	molecular_function	2	2001	22	29058	0.190284	0.29756	1.32016	LOC103841128; LOC103856387
GO:0010337	regulation of salicylic acid metabolic process	biological_process	2	2001	22	29058	0.190284	0.29756	1.32016	LOC103844555; LOC103863082
GO:0001077	proximal promoter DNA-binding transcription activator activity, RNA polymerase II-specific	molecular_function	2	2001	22	29058	0.190284	0.29756	1.32016	LOC103867321; LOC103870970
GO:0010252	auxin homeostasis	biological_process	7	2001	81	29058	0.193417	0.302077	1.25497	LOC103830900; LOC103831625; LOC103851955; LOC103852855; LOC103854081; LOC103860911; LOC103861872
GO:0009625	response to insect	biological_process	7	2001	81	29058	0.193417	0.302077	1.25497	LOC103831812; LOC103838218; LOC103855271; LOC103859317; LOC103865754; LOC103865913; LOC103870049
GO:0048278	vesicle docking	biological_process	4	2001	45	29058	0.195721	0.303644	1.29082	LOC103836384; LOC103860032; LOC103860759; LOC103871600
GO:0018105	peptidyl-serine phosphorylation	biological_process	10	2001	119	29058	0.196659	0.303644	1.22031	LOC103828112; LOC103832930; LOC103837057; LOC103843678; LOC103848908; LOC103851790; LOC103857967; LOC103859356; LOC103859857; LOC103865911
GO:0050826	response to freezing	biological_process	5	2001	57	29058	0.197065	0.303644	1.27384	LOC103830030; LOC103843116; LOC103846147; LOC103858021; LOC103859317
GO:0071006	U2-type catalytic step 1 spliceosome	cellular_component	1	2001	12	29058	0.198221	0.303644	1.21014	LOC103831421
GO:0004315	3-oxoacyl-[acyl-carrier-protein] synthase activity	molecular_function	1	2001	12	29058	0.198221	0.303644	1.21014	LOC103832928
GO:0004021	L-alanine:2-oxoglutarate aminotransferase activity	molecular_function	1	2001	12	29058	0.198221	0.303644	1.21014	LOC103835672
GO:0006121	mitochondrial electron transport, succinate to ubiquinone	biological_process	1	2001	12	29058	0.198221	0.303644	1.21014	LOC103836989
GO:0009247	glycolipid biosynthetic process	biological_process	1	2001	12	29058	0.198221	0.303644	1.21014	LOC103837651
GO:0080119	ER body organization	biological_process	1	2001	12	29058	0.198221	0.303644	1.21014	LOC103840367
GO:0010021	amylopectin biosynthetic process	biological_process	1	2001	12	29058	0.198221	0.303644	1.21014	LOC103842772
GO:0006616	SRP-dependent cotranslational protein targeting to membrane, translocation	biological_process	1	2001	12	29058	0.198221	0.303644	1.21014	LOC103845464
GO:0006694	steroid biosynthetic process	biological_process	1	2001	12	29058	0.198221	0.303644	1.21014	LOC103850944
GO:0006103	2-oxoglutarate metabolic process	biological_process	1	2001	12	29058	0.198221	0.303644	1.21014	LOC103851283
GO:0033619	membrane protein proteolysis	biological_process	1	2001	12	29058	0.198221	0.303644	1.21014	LOC103853961
GO:0003989	acetyl-CoA carboxylase activity	molecular_function	1	2001	12	29058	0.198221	0.303644	1.21014	LOC103856193
GO:0004316	3-oxoacyl-[acyl-carrier-protein] reductase (NADPH) activity	molecular_function	1	2001	12	29058	0.198221	0.303644	1.21014	LOC103863174
GO:0102131	3-oxo-glutaryl-[acp] methyl ester reductase activity	molecular_function	1	2001	12	29058	0.198221	0.303644	1.21014	LOC103863174
GO:0102132	3-oxo-pimeloyl-[acp] methyl ester reductase activity	molecular_function	1	2001	12	29058	0.198221	0.303644	1.21014	LOC103863174
GO:0030130	clathrin coat of trans-Golgi network vesicle	cellular_component	1	2001	12	29058	0.198221	0.303644	1.21014	LOC103863508
GO:0030132	clathrin coat of coated pit	cellular_component	1	2001	12	29058	0.198221	0.303644	1.21014	LOC103863508
GO:0048040	UDP-glucuronate decarboxylase activity	molecular_function	1	2001	12	29058	0.198221	0.303644	1.21014	LOC103864918
GO:0009913	epidermal cell differentiation	biological_process	1	2001	12	29058	0.198221	0.303644	1.21014	LOC103866470
GO:0008200	ion channel inhibitor activity	molecular_function	1	2001	12	29058	0.198221	0.303644	1.21014	LOC103866724
GO:0031298	replication fork protection complex	cellular_component	1	2001	12	29058	0.198221	0.303644	1.21014	LOC103870890
GO:0000220	vacuolar proton-transporting V-type ATPase, V0 domain	cellular_component	1	2001	12	29058	0.198221	0.303644	1.21014	LOC103872800
GO:0004407	histone deacetylase activity	molecular_function	1	2001	12	29058	0.198221	0.303644	1.21014	LOC103873164
GO:0045814	negative regulation of gene expression, epigenetic	biological_process	1	2001	12	29058	0.198221	0.303644	1.21014	LOC103873920
GO:0070734	histone H3-K27 methylation	biological_process	1	2001	12	29058	0.198221	0.303644	1.21014	LOC103874302
GO:0004506	squalene monooxygenase activity	molecular_function	1	2001	12	29058	0.198221	0.303644	1.21014	LOC103874805
GO:0017108	5'-flap endonuclease activity	molecular_function	1	2001	12	29058	0.198221	0.303644	1.21014	LOC103874916
GO:0004165	dodecenoyl-CoA delta-isomerase activity	molecular_function	1	2001	12	29058	0.198221	0.303644	1.21014	LOC108870118
GO:0019722	calcium-mediated signaling	biological_process	9	2001	107	29058	0.201747	0.308855	1.22145	LOC103829543; LOC103837733; LOC103841066; LOC103848943; LOC103850056; LOC103860666; LOC103860800; LOC103861633; LOC103863572
GO:0046856	phosphatidylinositol dephosphorylation	biological_process	3	2001	34	29058	0.203989	0.311516	1.28133	LOC103830835; LOC103855602; LOC103872374
GO:0000156	phosphorelay response regulator activity	molecular_function	3	2001	34	29058	0.203989	0.311516	1.28133	LOC103838572; LOC103859684; LOC103866550
GO:0010223	secondary shoot formation	biological_process	3	2001	34	29058	0.203989	0.311516	1.28133	LOC103841667; LOC103843711; LOC103866186
GO:0008236	serine-type peptidase activity	molecular_function	3	2001	34	29058	0.203989	0.311516	1.28133	LOC103864533; LOC103869883; LOC103870571
GO:0002238	response to molecule of fungal origin	biological_process	5	2001	58	29058	0.207997	0.316295	1.25187	LOC103831812; LOC103837883; LOC103863271; LOC103866351; LOC103870413
GO:0045492	xylan biosynthetic process	biological_process	4	2001	46	29058	0.208103	0.316295	1.26276	LOC103829528; LOC103830030; LOC103840933; LOC103844924
GO:0006520	cellular amino acid metabolic process	biological_process	4	2001	46	29058	0.208103	0.316295	1.26276	LOC103861272; LOC103861882; LOC103868301; SUR1
GO:0048766	root hair initiation	biological_process	2	2001	23	29058	0.208394	0.316295	1.26276	LOC103831625; LOC103843297
GO:1902290	positive regulation of defense response to oomycetes	biological_process	2	2001	23	29058	0.208394	0.316295	1.26276	LOC103834081; LOC103856764
GO:0071944	cell periphery	cellular_component	2	2001	23	29058	0.208394	0.316295	1.26276	LOC103835038; LOC103837611
GO:0010075	regulation of meristem growth	biological_process	2	2001	23	29058	0.208394	0.316295	1.26276	LOC103854444; LOC103873426
GO:0010078	maintenance of root meristem identity	biological_process	2	2001	23	29058	0.208394	0.316295	1.26276	LOC103855963; LOC103870362
GO:0010019	chloroplast-nucleus signaling pathway	biological_process	2	2001	23	29058	0.208394	0.316295	1.26276	LOC103856368; LOC103859462
GO:0010233	phloem transport	biological_process	2	2001	23	29058	0.208394	0.316295	1.26276	LOC103859310; LOC103865648
GO:0004712	protein serine/threonine/tyrosine kinase activity	molecular_function	7	2001	83	29058	0.2115	0.320811	1.22472	LOC103830233; LOC103830477; LOC103832204; LOC103835184; LOC103843678; LOC103866029; LOC103868341
GO:0043547	positive regulation of GTPase activity	biological_process	3	2001	35	29058	0.218728	0.330964	1.24472	LOC103831614; LOC103840793; LOC103853834
GO:0051260	protein homooligomerization	biological_process	3	2001	35	29058	0.218728	0.330964	1.24472	LOC103835747; LOC103858021; LOC103865612
GO:0004499	N,N-dimethylaniline monooxygenase activity	molecular_function	3	2001	35	29058	0.218728	0.330964	1.24472	LOC103843148; LOC103847110; LOC103872023
GO:0034765	regulation of ion transmembrane transport	biological_process	3	2001	35	29058	0.218728	0.330964	1.24472	LOC103850199; LOC103859869; LOC103864237
GO:0048511	rhythmic process	biological_process	4	2001	47	29058	0.220731	0.333588	1.23589	LOC103249155; LOC103857901; LOC103865763; LOC103866985
GO:0010431	seed maturation	biological_process	4	2001	47	29058	0.220731	0.333588	1.23589	LOC103836763; LOC103846147; LOC103846596; LOC103865612
GO:0006097	glyoxylate cycle	biological_process	1	2001	13	29058	0.224184	0.334319	1.11706	LOC103834825
GO:0051010	microtubule plus-end binding	molecular_function	1	2001	13	29058	0.224184	0.334319	1.11706	LOC103837743
GO:1900459	positive regulation of brassinosteroid mediated signaling pathway	biological_process	1	2001	13	29058	0.224184	0.334319	1.11706	LOC103838342
GO:0008272	sulfate transport	biological_process	1	2001	13	29058	0.224184	0.334319	1.11706	LOC103841128
GO:0052381	tRNA dimethylallyltransferase activity	molecular_function	1	2001	13	29058	0.224184	0.334319	1.11706	LOC103842115
GO:0004617	phosphoglycerate dehydrogenase activity	molecular_function	1	2001	13	29058	0.224184	0.334319	1.11706	LOC103842644
GO:0044255	cellular lipid metabolic process	biological_process	1	2001	13	29058	0.224184	0.334319	1.11706	LOC103842701
GO:0009687	abscisic acid metabolic process	biological_process	1	2001	13	29058	0.224184	0.334319	1.11706	LOC103849374
GO:0004673	protein histidine kinase activity	molecular_function	1	2001	13	29058	0.224184	0.334319	1.11706	LOC103850307
GO:0010358	leaf shaping	biological_process	1	2001	13	29058	0.224184	0.334319	1.11706	LOC103852855
GO:0033306	phytol metabolic process	biological_process	1	2001	13	29058	0.224184	0.334319	1.11706	LOC103854289
GO:0004020	adenylylsulfate kinase activity	molecular_function	1	2001	13	29058	0.224184	0.334319	1.11706	LOC103855196
GO:0070814	hydrogen sulfide biosynthetic process	biological_process	1	2001	13	29058	0.224184	0.334319	1.11706	LOC103855196
GO:0030275	LRR domain binding	molecular_function	1	2001	13	29058	0.224184	0.334319	1.11706	LOC103855958
GO:0005849	mRNA cleavage factor complex	cellular_component	1	2001	13	29058	0.224184	0.334319	1.11706	LOC103857628
GO:0002188	translation reinitiation	biological_process	1	2001	13	29058	0.224184	0.334319	1.11706	LOC103861383
GO:0030125	clathrin vesicle coat	cellular_component	1	2001	13	29058	0.224184	0.334319	1.11706	LOC103863508
GO:0070403	NAD+ binding	molecular_function	1	2001	13	29058	0.224184	0.334319	1.11706	LOC103864918
GO:0070370	cellular heat acclimation	biological_process	1	2001	13	29058	0.224184	0.334319	1.11706	LOC103865027
GO:0008131	primary amine oxidase activity	molecular_function	1	2001	13	29058	0.224184	0.334319	1.11706	LOC103868133
GO:0080028	nitrile biosynthetic process	biological_process	1	2001	13	29058	0.224184	0.334319	1.11706	LOC103871085
GO:0006275	regulation of DNA replication	biological_process	1	2001	13	29058	0.224184	0.334319	1.11706	LOC103874302
GO:0006623	protein targeting to vacuole	biological_process	6	2001	72	29058	0.225964	0.336291	1.21014	LOC103829948; LOC103840280; LOC103850515; LOC103857561; LOC103859709; LOC103865434
GO:0051603	proteolysis involved in cellular protein catabolic process	biological_process	10	2001	123	29058	0.22683	0.336291	1.18063	LOC103829410; LOC103832158; LOC103835773; LOC103837647; LOC103841652; LOC103848746; LOC103850260; LOC103861985; LOC103863042; LOC103864809
GO:0031012	extracellular matrix	cellular_component	2	2001	24	29058	0.226864	0.336291	1.21014	LOC103827632; LOC103840707
GO:0016131	brassinosteroid metabolic process	biological_process	2	2001	24	29058	0.226864	0.336291	1.21014	LOC103829630; LOC103867256
GO:1902584	positive regulation of response to water deprivation	biological_process	2	2001	24	29058	0.226864	0.336291	1.21014	LOC103831818; LOC103874492
GO:0071482	cellular response to light stimulus	biological_process	2	2001	24	29058	0.226864	0.336291	1.21014	LOC103841570; LOC103843969
GO:0031540	regulation of anthocyanin biosynthetic process	biological_process	2	2001	24	29058	0.226864	0.336291	1.21014	LOC103842652; LOC103872728
GO:0045335	phagocytic vesicle	cellular_component	2	2001	24	29058	0.226864	0.336291	1.21014	LOC103851556; LOC103856610
GO:0048829	root cap development	biological_process	2	2001	24	29058	0.226864	0.336291	1.21014	LOC103858403; LOC103865653
GO:0080142	regulation of salicylic acid biosynthetic process	biological_process	2	2001	24	29058	0.226864	0.336291	1.21014	LOC103871154; LOC103874492
GO:0009733	response to auxin	biological_process	34	2001	445	29058	0.229634	0.340193	1.10953	LOC103830691; LOC103830900; LOC103832490; LOC103833884; LOC103834036; LOC103834337; LOC103837658; LOC103840954; LOC103842038; LOC103842115; LOC103843662; LOC103843664; LOC103846421; LOC103849138; LOC103850318; LOC103850586; LOC103850822; LOC103850980; LOC103851955; LOC103851959; LOC103860068; LOC103860087; LOC103860102; LOC103860654; LOC103860911; LOC103862555; LOC103863903; LOC103866178; LOC1038…
GO:0016791	phosphatase activity	molecular_function	5	2001	60	29058	0.230471	0.340619	1.21014	LOC103827834; LOC103843992; LOC103844589; LOC103860053; PAP17-1
GO:0006606	protein import into nucleus	biological_process	5	2001	60	29058	0.230471	0.340619	1.21014	LOC103829038; LOC103835361; LOC103838591; LOC103851920; LOC103862716
GO:0048471	perinuclear region of cytoplasm	cellular_component	5	2001	60	29058	0.230471	0.340619	1.21014	LOC103835156; LOC103845755; LOC103866213; LOC103866899; LOC103870272
GO:0000326	protein storage vacuole	cellular_component	5	2001	60	29058	0.230471	0.340619	1.21014	LOC103840097; LOC103850260; LOC103867290; LOC103869842; LOC103871414
GO:0006816	calcium ion transport	biological_process	4	2001	48	29058	0.233584	0.345014	1.21014	LOC103850056; LOC103862445; LOC103865655; LOC103867130
GO:0016042	lipid catabolic process	biological_process	19	2001	243	29058	0.235081	0.347017	1.13544	LOC103829000; LOC103832739; LOC103834690; LOC103838749; LOC103838944; LOC103842122; LOC103842206; LOC103842701; LOC103844057; LOC103845299; LOC103845817; LOC103848263; LOC103857011; LOC103862753; LOC103863443; LOC103867058; LOC103870047; LOC103870049; LOC103871089
GO:0009535	chloroplast thylakoid membrane	cellular_component	41	2001	544	29058	0.24109	0.355675	1.09447	LOC103828016; LOC103828569; LOC103830215; LOC103830885; LOC103830961; LOC103830995; LOC103830997; LOC103831946; LOC103833041; LOC103833131; LOC103833678; LOC103834289; LOC103836866; LOC103838466; LOC103838834; LOC103839073; LOC103842019; LOC103842140; LOC103842489; LOC103843273; LOC103845720; LOC103846718; LOC103847722; LOC103850641; LOC103857751; LOC103859168; LOC103859976; LOC103861444; LOC1038…
GO:0006289	nucleotide-excision repair	biological_process	5	2001	61	29058	0.241985	0.356724	1.19031	LOC103836163; LOC103841154; LOC103855752; LOC103856485; LOC103863489
GO:0010468	regulation of gene expression	biological_process	11	2001	138	29058	0.242089	0.356724	1.15753	LOC103827800; LOC103829020; LOC103831932; LOC103833881; LOC103837378; LOC103843431; LOC103853841; LOC103863903; LOC103870045; LOC103871622; LOC103872582
GO:0045491	xylan metabolic process	biological_process	2	2001	25	29058	0.245626	0.359525	1.16174	LOC103829528; LOC103840933
GO:0004003	ATP-dependent DNA helicase activity	molecular_function	2	2001	25	29058	0.245626	0.359525	1.16174	LOC103829569; LOC103837711
GO:0005388	calcium-transporting ATPase activity	molecular_function	2	2001	25	29058	0.245626	0.359525	1.16174	LOC103830094; LOC103845146
GO:1900490	positive regulation of hydroxymethylglutaryl-CoA reductase (NADPH) activity	biological_process	2	2001	25	29058	0.245626	0.359525	1.16174	LOC103830348; LOC103851495
GO:0009959	negative gravitropism	biological_process	2	2001	25	29058	0.245626	0.359525	1.16174	LOC103832669; LOC103839462
GO:0009699	phenylpropanoid biosynthetic process	biological_process	2	2001	25	29058	0.245626	0.359525	1.16174	LOC103853214; LOC103869196
GO:0010037	response to carbon dioxide	biological_process	2	2001	25	29058	0.245626	0.359525	1.16174	LOC103870985; LOC103871504
GO:0071369	cellular response to ethylene stimulus	biological_process	4	2001	49	29058	0.246641	0.359525	1.18545	LOC103832138; LOC103853044; LOC103857713; LOC103857973
GO:0010015	root morphogenesis	biological_process	3	2001	37	29058	0.248989	0.359525	1.17744	LOC103830976; LOC103849132; LOC103861872
GO:0080147	root hair cell development	biological_process	3	2001	37	29058	0.248989	0.359525	1.17744	LOC103841966; LOC103852197; LOC103874104
GO:0009694	jasmonic acid metabolic process	biological_process	3	2001	37	29058	0.248989	0.359525	1.17744	LOC103846819; LOC103861127; LOC103862513
GO:0009641	shade avoidance	biological_process	3	2001	37	29058	0.248989	0.359525	1.17744	LOC103853414; LOC103865754; LOC103874091
GO:0031347	regulation of defense response	biological_process	7	2001	87	29058	0.249462	0.359525	1.16842	LOC103834081; LOC103834590; LOC103849719; LOC103852925; LOC103856764; LOC103872642; LOC117133048
GO:0031201	SNARE complex	cellular_component	7	2001	87	29058	0.249462	0.359525	1.16842	LOC103836384; LOC103857561; LOC103859709; LOC103860032; LOC103860759; LOC103865434; LOC103871600
GO:1990538	xylan O-acetyltransferase activity	molecular_function	1	2001	14	29058	0.250375	0.359525	1.03727	LOC103830030
GO:0070475	rRNA base methylation	biological_process	1	2001	14	29058	0.250375	0.359525	1.03727	LOC103832719
GO:0016847	1-aminocyclopropane-1-carboxylate synthase activity	molecular_function	1	2001	14	29058	0.250375	0.359525	1.03727	LOC103833884
GO:0003860	3-hydroxyisobutyryl-CoA hydrolase activity	molecular_function	1	2001	14	29058	0.250375	0.359525	1.03727	LOC103836475
GO:0043562	cellular response to nitrogen levels	biological_process	1	2001	14	29058	0.250375	0.359525	1.03727	LOC103837528
GO:0010951	negative regulation of endopeptidase activity	biological_process	1	2001	14	29058	0.250375	0.359525	1.03727	LOC103838118
GO:0047364	desulfoglucosinolate sulfotransferase activity	molecular_function	1	2001	14	29058	0.250375	0.359525	1.03727	LOC103838628
GO:0019684	photosynthesis, light reaction	biological_process	1	2001	14	29058	0.250375	0.359525	1.03727	LOC103841959
GO:0055069	zinc ion homeostasis	biological_process	1	2001	14	29058	0.250375	0.359525	1.03727	LOC103842439
GO:0010109	regulation of photosynthesis	biological_process	1	2001	14	29058	0.250375	0.359525	1.03727	LOC103843721
GO:0004366	glycerol-3-phosphate O-acyltransferase activity	molecular_function	1	2001	14	29058	0.250375	0.359525	1.03727	LOC103844589
GO:0090447	glycerol-3-phosphate 2-O-acyltransferase activity	molecular_function	1	2001	14	29058	0.250375	0.359525	1.03727	LOC103844589
GO:0102420	sn-1-glycerol-3-phosphate C16:0-DCA-CoA acyl transferase activity	molecular_function	1	2001	14	29058	0.250375	0.359525	1.03727	LOC103844589
GO:0005086	ARF guanyl-nucleotide exchange factor activity	molecular_function	1	2001	14	29058	0.250375	0.359525	1.03727	LOC103845464
GO:0004356	glutamate-ammonia ligase activity	molecular_function	1	2001	14	29058	0.250375	0.359525	1.03727	LOC103849205
GO:0006542	glutamine biosynthetic process	biological_process	1	2001	14	29058	0.250375	0.359525	1.03727	LOC103849205
GO:0003918	DNA topoisomerase type II (ATP-hydrolyzing) activity	molecular_function	1	2001	14	29058	0.250375	0.359525	1.03727	LOC103853975
GO:0046655	folic acid metabolic process	biological_process	1	2001	14	29058	0.250375	0.359525	1.03727	LOC103856643
GO:0009850	auxin metabolic process	biological_process	1	2001	14	29058	0.250375	0.359525	1.03727	LOC103856806
GO:0070006	metalloaminopeptidase activity	molecular_function	1	2001	14	29058	0.250375	0.359525	1.03727	LOC103858120
GO:0006086	acetyl-CoA biosynthetic process from pyruvate	biological_process	1	2001	14	29058	0.250375	0.359525	1.03727	LOC103859689
GO:0004861	cyclin-dependent protein serine/threonine kinase inhibitor activity	molecular_function	1	2001	14	29058	0.250375	0.359525	1.03727	LOC103859797
GO:0045736	negative regulation of cyclin-dependent protein serine/threonine kinase activity	biological_process	1	2001	14	29058	0.250375	0.359525	1.03727	LOC103859797
GO:0032957	inositol trisphosphate metabolic process	biological_process	1	2001	14	29058	0.250375	0.359525	1.03727	LOC103862265
GO:0031048	chromatin silencing by small RNA	biological_process	1	2001	14	29058	0.250375	0.359525	1.03727	LOC103867384
GO:0000165	MAPK cascade	biological_process	1	2001	14	29058	0.250375	0.359525	1.03727	LOC103871108
GO:0006656	phosphatidylcholine biosynthetic process	biological_process	1	2001	14	29058	0.250375	0.359525	1.03727	LOC103871458
GO:0030628	pre-mRNA 3'-splice site binding	molecular_function	1	2001	14	29058	0.250375	0.359525	1.03727	LOC103871804
GO:0089701	U2AF	cellular_component	1	2001	14	29058	0.250375	0.359525	1.03727	LOC103871804
GO:0000123	histone acetyltransferase complex	cellular_component	1	2001	14	29058	0.250375	0.359525	1.03727	LOC103874302
GO:0051726	regulation of cell cycle	biological_process	4	2001	50	29058	0.25988	0.372525	1.16174	LOC103829393; LOC103867321; LOC103870970; LOC103874302
GO:0010143	cutin biosynthetic process	biological_process	4	2001	50	29058	0.25988	0.372525	1.16174	LOC103830348; LOC103844589; LOC103850426; LOC103851495
GO:0010193	response to ozone	biological_process	4	2001	50	29058	0.25988	0.372525	1.16174	LOC103870413; LOC103870681; LOC103871154; VTC1
GO:0009787	regulation of abscisic acid-activated signaling pathway	biological_process	3	2001	38	29058	0.264443	0.376266	1.14645	HY5; LOC103831932; LOC103871622
GO:0016760	cellulose synthase (UDP-forming) activity	molecular_function	3	2001	38	29058	0.264443	0.376266	1.14645	LOC103833345; LOC103844566; LOC103868381
GO:0006268	DNA unwinding involved in DNA replication	biological_process	3	2001	38	29058	0.264443	0.376266	1.14645	LOC103836781; LOC103841154; LOC103855752
GO:0010053	root epidermal cell differentiation	biological_process	3	2001	38	29058	0.264443	0.376266	1.14645	LOC103838393; LOC103849001; LOC103857206
GO:0070469	respiratory chain	cellular_component	2	2001	26	29058	0.264617	0.376266	1.11706	AOX; LOC103859953
GO:0009773	photosynthetic electron transport in photosystem I	biological_process	2	2001	26	29058	0.264617	0.376266	1.11706	LOC103828016; LOC103841316
GO:0009934	regulation of meristem structural organization	biological_process	2	2001	26	29058	0.264617	0.376266	1.11706	LOC103829401; LOC103832116
GO:0004439	phosphatidylinositol-4,5-bisphosphate 5-phosphatase activity	molecular_function	2	2001	26	29058	0.264617	0.376266	1.11706	LOC103830835; LOC103855602
GO:0007130	synaptonemal complex assembly	biological_process	2	2001	26	29058	0.264617	0.376266	1.11706	LOC103841612; LOC103863063
GO:0006012	galactose metabolic process	biological_process	2	2001	26	29058	0.264617	0.376266	1.11706	LOC103843355; LOC103867413
GO:0006108	malate metabolic process	biological_process	2	2001	26	29058	0.264617	0.376266	1.11706	LOC103851645; LOC103856701
GO:0009698	phenylpropanoid metabolic process	biological_process	2	2001	26	29058	0.264617	0.376266	1.11706	LOC103855041; LOC103865042
GO:0051259	protein complex oligomerization	biological_process	2	2001	26	29058	0.264617	0.376266	1.11706	LOC103858021; LOC103873314
GO:0042127	regulation of cell proliferation	biological_process	2	2001	26	29058	0.264617	0.376266	1.11706	LOC103862580; LOC103863019
GO:0017148	negative regulation of translation	biological_process	5	2001	63	29058	0.265494	0.377297	1.15252	LOC103843613; LOC103845561; LOC103848067; LOC103851429; LOC103870983
GO:0009740	gibberellic acid mediated signaling pathway	biological_process	10	2001	128	29058	0.266875	0.379042	1.13451	HY5; LOC103828402; LOC103830976; LOC103836713; LOC103843297; LOC103843639; LOC103852473; LOC103852691; LOC103858909; LOC103874079
GO:0009736	cytokinin-activated signaling pathway	biological_process	9	2001	115	29058	0.268241	0.380763	1.13648	LOC103838572; LOC103843297; LOC103850307; LOC103852473; LOC103853110; LOC103859684; LOC103866481; LOC103866550; LOC103869828
GO:0000977	RNA polymerase II regulatory region sequence-specific DNA binding	molecular_function	11	2001	142	29058	0.272999	0.385181	1.12492	FLC1; LOC103839393; LOC103850339; LOC103855854; LOC103856031; LOC103860605; LOC103864363; LOC103864905; LOC103866224; LOC103866913; LOC103875390
GO:0003682	chromatin binding	molecular_function	11	2001	142	29058	0.272999	0.385181	1.12492	LOC103835781; LOC103841470; LOC103841612; LOC103845409; LOC103856444; LOC103863063; LOC103867656; LOC103871899; LOC103872857; LOC103873920; LOC117130855
GO:0005813	centrosome	cellular_component	4	2001	51	29058	0.27328	0.385181	1.13896	LOC103832088; LOC103858121; LOC103862424; LOC103874112
GO:0061408	positive regulation of transcription from RNA polymerase II promoter in response to heat stress	biological_process	4	2001	51	29058	0.27328	0.385181	1.13896	LOC103834087; LOC103856909; LOC103862516; LOC103874639
GO:0019827	stem cell population maintenance	biological_process	1	2001	15	29058	0.27664	0.385181	0.968116	LOC103828454
GO:0035252	UDP-xylosyltransferase activity	molecular_function	1	2001	15	29058	0.27664	0.385181	0.968116	LOC103833431
GO:0032511	late endosome to vacuole transport via multivesicular body sorting pathway	biological_process	1	2001	15	29058	0.27664	0.385181	0.968116	LOC103834941
GO:0009094	L-phenylalanine biosynthetic process	biological_process	1	2001	15	29058	0.27664	0.385181	0.968116	LOC103836212
GO:0005884	actin filament	cellular_component	1	2001	15	29058	0.27664	0.385181	0.968116	LOC103837254
GO:0005881	cytoplasmic microtubule	cellular_component	1	2001	15	29058	0.27664	0.385181	0.968116	LOC103837743
GO:1905582	response to mannose	biological_process	1	2001	15	29058	0.27664	0.385181	0.968116	LOC103839556
GO:0006878	cellular copper ion homeostasis	biological_process	1	2001	15	29058	0.27664	0.385181	0.968116	LOC103842439
GO:0080187	floral organ senescence	biological_process	1	2001	15	29058	0.27664	0.385181	0.968116	LOC103843249
GO:0048759	xylem vessel member cell differentiation	biological_process	1	2001	15	29058	0.27664	0.385181	0.968116	LOC103851278
GO:0019048	modulation by virus of host morphology or physiology	biological_process	1	2001	15	29058	0.27664	0.385181	0.968116	LOC103851693
GO:0000993	RNA polymerase II complex binding	molecular_function	1	2001	15	29058	0.27664	0.385181	0.968116	LOC103857628
GO:0006972	hyperosmotic response	biological_process	1	2001	15	29058	0.27664	0.385181	0.968116	LOC103857959
GO:0005880	nuclear microtubule	cellular_component	1	2001	15	29058	0.27664	0.385181	0.968116	LOC103858121
GO:0006751	glutathione catabolic process	biological_process	1	2001	15	29058	0.27664	0.385181	0.968116	LOC103861882
GO:0009922	fatty acid elongase activity	molecular_function	1	2001	15	29058	0.27664	0.385181	0.968116	LOC103862500
GO:0042732	D-xylose metabolic process	biological_process	1	2001	15	29058	0.27664	0.385181	0.968116	LOC103864918
GO:0010011	auxin binding	molecular_function	1	2001	15	29058	0.27664	0.385181	0.968116	LOC103865653
GO:0048528	post-embryonic root development	biological_process	1	2001	15	29058	0.27664	0.385181	0.968116	LOC103866564
GO:0045927	positive regulation of growth	biological_process	1	2001	15	29058	0.27664	0.385181	0.968116	LOC103866676
GO:0003955	NAD(P)H dehydrogenase (quinone) activity	molecular_function	1	2001	15	29058	0.27664	0.385181	0.968116	LOC103866981
GO:0003978	UDP-glucose 4-epimerase activity	molecular_function	1	2001	15	29058	0.27664	0.385181	0.968116	LOC103867413
GO:0035619	root hair tip	cellular_component	1	2001	15	29058	0.27664	0.385181	0.968116	LOC103872374
GO:0052033	pathogen-associated molecular pattern dependent induction by symbiont of host innate immune response	biological_process	1	2001	15	29058	0.27664	0.385181	0.968116	LOC103873087
GO:0010405	arabinogalactan protein metabolic process	biological_process	1	2001	15	29058	0.27664	0.385181	0.968116	LOC103873191
GO:0018258	protein O-linked glycosylation via hydroxyproline	biological_process	1	2001	15	29058	0.27664	0.385181	0.968116	LOC103873191
GO:1990714	hydroxyproline O-galactosyltransferase activity	molecular_function	1	2001	15	29058	0.27664	0.385181	0.968116	LOC103873191
GO:0033116	endoplasmic reticulum-Golgi intermediate compartment membrane	cellular_component	1	2001	15	29058	0.27664	0.385181	0.968116	LOC103875436
GO:0031492	nucleosomal DNA binding	molecular_function	1	2001	15	29058	0.27664	0.385181	0.968116	LOC117134283
GO:0060359	response to ammonium ion	biological_process	1	2001	15	29058	0.27664	0.385181	0.968116	VTC1
GO:0009789	positive regulation of abscisic acid-activated signaling pathway	biological_process	8	2001	103	29058	0.278445	0.387476	1.1279	LOC103831614; LOC103840793; LOC103842919; LOC103853834; LOC103857100; LOC103868440; LOC103870996; LOC103874492
GO:0038023	signaling receptor activity	molecular_function	3	2001	39	29058	0.280066	0.389295	1.11706	LOC103827766; LOC103857100; LOC103862572
GO:0000272	polysaccharide catabolic process	biological_process	3	2001	39	29058	0.280066	0.389295	1.11706	LOC103859446; LOC103859448; LOC103866725
GO:0045944	positive regulation of transcription by RNA polymerase II	biological_process	20	2001	265	29058	0.283439	0.392028	1.09598	FLC1; LOC103829049; LOC103829786; LOC103839393; LOC103848482; LOC103850339; LOC103855854; LOC103856031; LOC103860605; LOC103864363; LOC103864905; LOC103866224; LOC103866913; LOC103867321; LOC103870970; LOC103873164; LOC103874302; LOC103874476; LOC103874972; LOC103875390
GO:0080163	regulation of protein serine/threonine phosphatase activity	biological_process	2	2001	27	29058	0.283773	0.392028	1.07568	LOC103827766; LOC103857100
GO:0016671	oxidoreductase activity, acting on a sulfur group of donors, disulfide as acceptor	molecular_function	2	2001	27	29058	0.283773	0.392028	1.07568	LOC103833121; LOC103841025
GO:0009060	aerobic respiration	biological_process	2	2001	27	29058	0.283773	0.392028	1.07568	LOC103836989; LOC103857206
GO:0009862	systemic acquired resistance, salicylic acid mediated signaling pathway	biological_process	2	2001	27	29058	0.283773	0.392028	1.07568	LOC103838218; LOC103854541
GO:0015116	sulfate transmembrane transporter activity	molecular_function	2	2001	27	29058	0.283773	0.392028	1.07568	LOC103841128; LOC103856387
GO:0017022	myosin binding	molecular_function	2	2001	27	29058	0.283773	0.392028	1.07568	LOC103846303; LOC103862008
GO:0016324	apical plasma membrane	cellular_component	2	2001	27	29058	0.283773	0.392028	1.07568	LOC103859310; LOC103865648
GO:0006306	DNA methylation	biological_process	2	2001	27	29058	0.283773	0.392028	1.07568	LOC103859969; LOC103873920
GO:0010204	defense response signaling pathway, resistance gene-independent	biological_process	2	2001	27	29058	0.283773	0.392028	1.07568	LOC103860985; LOC103870064
GO:0048768	root hair cell tip growth	biological_process	2	2001	27	29058	0.283773	0.392028	1.07568	LOC103862870; LOC103872374
GO:0034599	cellular response to oxidative stress	biological_process	5	2001	65	29058	0.289546	0.399779	1.11706	LOC103831078; LOC103837443; LOC103854785; LOC103870645; LOC103874346
GO:0009579	thylakoid	cellular_component	22	2001	294	29058	0.292704	0.403915	1.08666	LOC103828569; LOC103830961; LOC103833131; LOC103833582; LOC103833678; LOC103835152; LOC103837910; LOC103840176; LOC103844930; LOC103846112; LOC103846718; LOC103847722; LOC103849719; LOC103850641; LOC103851645; LOC103851941; LOC103856701; LOC103857026; LOC103867216; LOC103870985; LOC103873927; RCA
GO:0009867	jasmonic acid mediated signaling pathway	biological_process	9	2001	118	29058	0.294794	0.406573	1.10759	EGL3; LOC103836843; LOC103837120; LOC103849485; LOC103854708; LOC103858909; LOC103865754; LOC103867605; LOC103871154
GO:0010439	regulation of glucosinolate biosynthetic process	biological_process	3	2001	40	29058	0.295826	0.406864	1.08913	GSL-OH; LOC103854562; LOC103856627
GO:1902600	proton transmembrane transport	biological_process	3	2001	40	29058	0.295826	0.406864	1.08913	LOC103832468; LOC103861430; LOC103874747
GO:0009903	chloroplast avoidance movement	biological_process	3	2001	40	29058	0.295826	0.406864	1.08913	LOC103833998; LOC103840415; LOC103841097
GO:0006541	glutamine metabolic process	biological_process	3	2001	40	29058	0.295826	0.406864	1.08913	LOC103834779; LOC103858122; LOC103869111
GO:0007031	peroxisome organization	biological_process	3	2001	40	29058	0.295826	0.406864	1.08913	LOC103858189; LOC103859089; LOC103866917
GO:0009644	response to high light intensity	biological_process	8	2001	105	29058	0.297403	0.40795	1.10642	LOC103833041; LOC103834015; LOC103835375; LOC103839020; LOC103846147; LOC103854785; LOC103858021; LOC103874346
GO:2000012	regulation of auxin polar transport	biological_process	4	2001	53	29058	0.30048	0.40795	1.09598	LOC103835971; LOC103839462; LOC103842810; LOC103864905
GO:0005262	calcium channel activity	molecular_function	4	2001	53	29058	0.30048	0.40795	1.09598	LOC103850056; LOC103855340; LOC103862445; LOC103862498
GO:0003779	actin binding	molecular_function	6	2001	79	29058	0.301196	0.40795	1.10292	LOC103830145; LOC103836749; LOC103857031; LOC103859228; LOC103865845; LOC103870660
GO:0008283	cell proliferation	biological_process	5	2001	66	29058	0.301738	0.40795	1.10013	LOC103827632; LOC103832492; LOC103866564; LOC103868621; LOC103872352
GO:0005313	L-glutamate transmembrane transporter activity	molecular_function	1	2001	16	29058	0.302844	0.40795	0.907609	LOC103827602
GO:0030007	cellular potassium ion homeostasis	biological_process	1	2001	16	29058	0.302844	0.40795	0.907609	LOC103829948
GO:0048509	regulation of meristem development	biological_process	1	2001	16	29058	0.302844	0.40795	0.907609	LOC103830691
GO:0006621	protein retention in ER lumen	biological_process	1	2001	16	29058	0.302844	0.40795	0.907609	LOC103832023
GO:0098876	vesicle-mediated transport to the plasma membrane	biological_process	1	2001	16	29058	0.302844	0.40795	0.907609	LOC103834188
GO:0009423	chorismate biosynthetic process	biological_process	1	2001	16	29058	0.302844	0.40795	0.907609	LOC103835703
GO:0000347	THO complex	cellular_component	1	2001	16	29058	0.302844	0.40795	0.907609	LOC103836781
GO:0009772	photosynthetic electron transport in photosystem II	biological_process	1	2001	16	29058	0.302844	0.40795	0.907609	LOC103836866
GO:0080155	regulation of double fertilization forming a zygote and endosperm	biological_process	1	2001	16	29058	0.302844	0.40795	0.907609	LOC103839108
GO:0017119	Golgi transport complex	cellular_component	1	2001	16	29058	0.302844	0.40795	0.907609	LOC103840280
GO:0006898	receptor-mediated endocytosis	biological_process	1	2001	16	29058	0.302844	0.40795	0.907609	LOC103840415
GO:2001070	starch binding	molecular_function	1	2001	16	29058	0.302844	0.40795	0.907609	LOC103841152
GO:0048027	mRNA 5'-UTR binding	molecular_function	1	2001	16	29058	0.302844	0.40795	0.907609	LOC103843613
GO:0008295	spermidine biosynthetic process	biological_process	1	2001	16	29058	0.302844	0.40795	0.907609	LOC103846371
GO:0046593	mandelonitrile lyase activity	molecular_function	1	2001	16	29058	0.302844	0.40795	0.907609	LOC103846819
GO:0015086	cadmium ion transmembrane transporter activity	molecular_function	1	2001	16	29058	0.302844	0.40795	0.907609	LOC103852491
GO:0000776	kinetochore	cellular_component	1	2001	16	29058	0.302844	0.40795	0.907609	LOC103852577
GO:0003906	DNA-(apurinic or apyrimidinic site) endonuclease activity	molecular_function	1	2001	16	29058	0.302844	0.40795	0.907609	LOC103860053
GO:0007264	small GTPase mediated signal transduction	biological_process	1	2001	16	29058	0.302844	0.40795	0.907609	LOC103860704
GO:0071540	eukaryotic translation initiation factor 3 complex, eIF3e	cellular_component	1	2001	16	29058	0.302844	0.40795	0.907609	LOC103861383
GO:0071541	eukaryotic translation initiation factor 3 complex, eIF3m	cellular_component	1	2001	16	29058	0.302844	0.40795	0.907609	LOC103861383
GO:0005663	DNA replication factor C complex	cellular_component	1	2001	16	29058	0.302844	0.40795	0.907609	LOC103861506
GO:0046713	borate transport	biological_process	1	2001	16	29058	0.302844	0.40795	0.907609	LOC103862787
GO:0032875	regulation of DNA endoreduplication	biological_process	1	2001	16	29058	0.302844	0.40795	0.907609	LOC103863255
GO:0009861	jasmonic acid and ethylene-dependent systemic resistance	biological_process	1	2001	16	29058	0.302844	0.40795	0.907609	LOC103865754
GO:0008378	galactosyltransferase activity	molecular_function	1	2001	16	29058	0.302844	0.40795	0.907609	LOC103867648
GO:0051693	actin filament capping	biological_process	1	2001	16	29058	0.302844	0.40795	0.907609	LOC103868003
GO:0016584	nucleosome positioning	biological_process	1	2001	16	29058	0.302844	0.40795	0.907609	LOC117134283
GO:0008083	growth factor activity	molecular_function	2	2001	28	29058	0.303039	0.40795	1.03727	LOC103827632; LOC103836451
GO:0008198	ferrous iron binding	molecular_function	2	2001	28	29058	0.303039	0.40795	1.03727	LOC103829137; PAP17-1
GO:0007266	Rho protein signal transduction	biological_process	2	2001	28	29058	0.303039	0.40795	1.03727	LOC103832035; LOC103853965
GO:0004713	protein tyrosine kinase activity	molecular_function	2	2001	28	29058	0.303039	0.40795	1.03727	LOC103836692; LOC103868341
GO:0031090	organelle membrane	cellular_component	2	2001	28	29058	0.303039	0.40795	1.03727	LOC103837895; LOC103841418
GO:0042023	DNA endoreduplication	biological_process	2	2001	28	29058	0.303039	0.40795	1.03727	LOC103863255; LOC103872352
GO:0003774	motor activity	molecular_function	3	2001	41	29058	0.311692	0.419143	1.06257	LOC103830145; LOC103859831; LOC103869382
GO:0042147	retrograde transport, endosome to Golgi	biological_process	3	2001	41	29058	0.311692	0.419143	1.06257	LOC103857561; LOC103859709; LOC103865434
GO:0005764	lysosome	cellular_component	4	2001	54	29058	0.314237	0.42165	1.07568	LOC103829410; LOC103833329; LOC103835773; LOC103843986
GO:0042335	cuticle development	biological_process	4	2001	54	29058	0.314237	0.42165	1.07568	LOC103830348; LOC103831916; LOC103851495; LOC103856731
GO:0009960	endosperm development	biological_process	4	2001	54	29058	0.314237	0.42165	1.07568	LOC103841686; LOC103857031; LOC103858121; LOC103864905
GO:0010181	FMN binding	molecular_function	4	2001	54	29058	0.314237	0.42165	1.07568	LOC103855041; LOC103860985; LOC103866981; LOC103870064
GO:0008643	carbohydrate transport	biological_process	7	2001	94	29058	0.320302	0.429523	1.08141	LOC103836159; LOC103843958; LOC103847324; LOC103855498; LOC103866052; LOC103871996; LOC103873246
GO:0009607	response to biotic stimulus	biological_process	2	2001	29	29058	0.322359	0.429523	1.0015	LOC103832350; LOC103844844
GO:0032991	protein-containing complex	cellular_component	2	2001	29	29058	0.322359	0.429523	1.0015	LOC103833041; LOC103850446
GO:0005666	RNA polymerase III complex	cellular_component	2	2001	29	29058	0.322359	0.429523	1.0015	LOC103838307; LOC103850240
GO:0006383	transcription by RNA polymerase III	biological_process	2	2001	29	29058	0.322359	0.429523	1.0015	LOC103838307; LOC103850240
GO:0045493	xylan catabolic process	biological_process	2	2001	29	29058	0.322359	0.429523	1.0015	LOC103838616; LOC103865100
GO:1901259	chloroplast rRNA processing	biological_process	2	2001	29	29058	0.322359	0.429523	1.0015	LOC103838871; LOC103867216
GO:0005662	DNA replication factor A complex	cellular_component	2	2001	29	29058	0.322359	0.429523	1.0015	LOC103841154; LOC103855752
GO:0018107	peptidyl-threonine phosphorylation	biological_process	2	2001	29	29058	0.322359	0.429523	1.0015	LOC103843678; LOC103851790
GO:0048574	long-day photoperiodism, flowering	biological_process	2	2001	29	29058	0.322359	0.429523	1.0015	LOC103845755; LOC103870272
GO:0009767	photosynthetic electron transport chain	biological_process	2	2001	29	29058	0.322359	0.429523	1.0015	LOC103846718; LOC103861444
GO:0051787	misfolded protein binding	molecular_function	2	2001	29	29058	0.322359	0.429523	1.0015	LOC103850369; LOC103872115
GO:0009269	response to desiccation	biological_process	2	2001	29	29058	0.322359	0.429523	1.0015	LOC103857486; LOC103865264
GO:0004222	metalloendopeptidase activity	molecular_function	5	2001	68	29058	0.326383	0.432844	1.06777	LOC103831014; LOC103840707; LOC103841652; LOC103844174; LOC103863042
GO:0009846	pollen germination	biological_process	8	2001	108	29058	0.326395	0.432844	1.07568	LOC103829124; LOC103841130; LOC103849469; LOC103852734; LOC103853961; LOC103854526; LOC103858434; LOC103863501
GO:0008299	isoprenoid biosynthetic process	biological_process	3	2001	42	29058	0.327632	0.432844	1.03727	LOC103830348; LOC103851495; LOC103854526
GO:0009522	photosystem I	cellular_component	3	2001	42	29058	0.327632	0.432844	1.03727	LOC103834289; LOC103859976; LOC103871843
GO:1902074	response to salt	biological_process	3	2001	42	29058	0.327632	0.432844	1.03727	LOC103863903; LOC103866398; LOC103868314
GO:0010099	regulation of photomorphogenesis	biological_process	1	2001	17	29058	0.328871	0.432844	0.85422	HY5
GO:0000105	histidine biosynthetic process	biological_process	1	2001	17	29058	0.328871	0.432844	0.85422	LOC103828719
GO:0030104	water homeostasis	biological_process	1	2001	17	29058	0.328871	0.432844	0.85422	LOC103829948
GO:0031952	regulation of protein autophosphorylation	biological_process	1	2001	17	29058	0.328871	0.432844	0.85422	LOC103830000
GO:0006102	isocitrate metabolic process	biological_process	1	2001	17	29058	0.328871	0.432844	0.85422	LOC103834825
GO:0045273	respiratory chain complex II	cellular_component	1	2001	17	29058	0.328871	0.432844	0.85422	LOC103836989
GO:0004362	glutathione-disulfide reductase activity	molecular_function	1	2001	17	29058	0.328871	0.432844	0.85422	LOC103837443
GO:0070180	large ribosomal subunit rRNA binding	molecular_function	1	2001	17	29058	0.328871	0.432844	0.85422	LOC103838871
GO:0004435	phosphatidylinositol phospholipase C activity	molecular_function	1	2001	17	29058	0.328871	0.432844	0.85422	LOC103845299
GO:0010279	indole-3-acetic acid amido synthetase activity	molecular_function	1	2001	17	29058	0.328871	0.432844	0.85422	LOC103851955
GO:0006825	copper ion transport	biological_process	1	2001	17	29058	0.328871	0.432844	0.85422	LOC103855579
GO:0007098	centrosome cycle	biological_process	1	2001	17	29058	0.328871	0.432844	0.85422	LOC103858121
GO:0006303	double-strand break repair via nonhomologous end joining	biological_process	1	2001	17	29058	0.328871	0.432844	0.85422	LOC103858766
GO:0005249	voltage-gated potassium channel activity	molecular_function	1	2001	17	29058	0.328871	0.432844	0.85422	LOC103859869
GO:0072686	mitotic spindle	cellular_component	1	2001	17	29058	0.328871	0.432844	0.85422	LOC103866564
GO:0070534	protein K63-linked ubiquitination	biological_process	1	2001	17	29058	0.328871	0.432844	0.85422	LOC103870996
GO:0000062	fatty-acyl-CoA binding	molecular_function	1	2001	17	29058	0.328871	0.432844	0.85422	LOC103872661
GO:0005851	eukaryotic translation initiation factor 2B complex	cellular_component	1	2001	17	29058	0.328871	0.432844	0.85422	LOC117129334
GO:0009585	red, far-red light phototransduction	biological_process	7	2001	95	29058	0.330744	0.435078	1.07002	HY5; LOC103840863; LOC103851571; LOC103857901; LOC103858039; LOC103865763; LOC103866985
GO:0048364	root development	biological_process	22	2001	301	29058	0.332762	0.4375	1.06139	LOC103831625; LOC103834779; LOC103842038; LOC103843059; LOC103845019; LOC103845433; LOC103846543; LOC103850025; LOC103850307; LOC103850822; LOC103852752; LOC103852855; LOC103854081; LOC103855963; LOC103856579; LOC103856978; LOC103859684; LOC103862787; LOC103865746; LOC103865754; LOC103867010; LOC103869111
GO:0007275	multicellular organism development	biological_process	50	2001	694	29058	0.334223	0.439189	1.04623	EGL3; FLC1; LOC103827632; LOC103829393; LOC103830235; LOC103830691; LOC103834370; LOC103834741; LOC103835829; LOC103839393; LOC103843985; LOC103844065; LOC103848482; LOC103849715; LOC103850339; LOC103851635; LOC103851967; LOC103852086; LOC103852207; LOC103852473; LOC103853659; LOC103855854; LOC103856282; LOC103856532; LOC103857119; LOC103857560; LOC103858116; LOC103859470; LOC103860183; LOC103860…
GO:0004650	polygalacturonase activity	molecular_function	8	2001	109	29058	0.336178	0.441524	1.06582	LOC103827823; LOC103830340; LOC103844581; LOC103847224; LOC103861076; LOC103866594; LOC103868082; LOC103875025
GO:0010427	abscisic acid binding	molecular_function	2	2001	30	29058	0.341681	0.447564	0.968116	LOC103827766; LOC103857100
GO:0010020	chloroplast fission	biological_process	2	2001	30	29058	0.341681	0.447564	0.968116	LOC103831960; LOC103848003
GO:0048440	carpel development	biological_process	2	2001	30	29058	0.341681	0.447564	0.968116	LOC103839393; LOC103875390
GO:0005199	structural constituent of cell wall	molecular_function	2	2001	30	29058	0.341681	0.447564	0.968116	LOC103856725; LOC103860038
GO:2000377	regulation of reactive oxygen species metabolic process	biological_process	2	2001	30	29058	0.341681	0.447564	0.968116	LOC103857486; LOC103865264
GO:0010091	trichome branching	biological_process	4	2001	56	29058	0.341967	0.447702	1.03727	LOC103830700; LOC103831820; LOC103831917; LOC117127286
GO:0031408	oxylipin biosynthetic process	biological_process	3	2001	43	29058	0.343617	0.449387	1.01314	LOC103830995; LOC103830997; LOC103870978
GO:0006730	one-carbon metabolic process	biological_process	3	2001	43	29058	0.343617	0.449387	1.01314	LOC103839308; LOC103856643; LOC103865564
GO:0046872	metal ion binding	molecular_function	277	2001	3945	29058	0.344277	0.450012	1.01965	AOP2-1; AOX; GSL-OH; JMJ30; LOC103249155; LOC103827532; LOC103827615; LOC103827972; LOC103827974; LOC103828296; LOC103828569; LOC103829018; LOC103829133; LOC103829393; LOC103829671; LOC103830094; LOC103830322; LOC103830691; LOC103830885; LOC103830925; LOC103830995; LOC103830997; LOC103831011; LOC103831014; LOC103831089; LOC103831165; LOC103831614; LOC103831636; LOC103831829; LOC103831852; LOC1038…
GO:0042752	regulation of circadian rhythm	biological_process	5	2001	70	29058	0.35128	0.4582	1.03727	FLC1; JMJ30; LOC103850339; LOC103851571; LOC103855854
GO:0009958	positive gravitropism	biological_process	5	2001	70	29058	0.35128	0.4582	1.03727	HY5; LOC103831625; LOC103835038; LOC103837611; LOC103865653
GO:0005200	structural constituent of cytoskeleton	molecular_function	5	2001	70	29058	0.35128	0.4582	1.03727	LOC103832026; LOC103846653; LOC103849546; LOC103868027; LOC103874709
GO:0010089	xylem development	biological_process	5	2001	70	29058	0.35128	0.4582	1.03727	LOC103846887; LOC103850318; LOC103850849; LOC103852135; LOC108870108
GO:0030688	preribosome, small subunit precursor	cellular_component	1	2001	18	29058	0.354621	0.459412	0.806763	LOC103829010
GO:0006997	nucleus organization	biological_process	1	2001	18	29058	0.354621	0.459412	0.806763	LOC103830852
GO:0005765	lysosomal membrane	cellular_component	1	2001	18	29058	0.354621	0.459412	0.806763	LOC103833744
GO:1900458	negative regulation of brassinosteroid mediated signaling pathway	biological_process	1	2001	18	29058	0.354621	0.459412	0.806763	LOC103834188
GO:0044877	protein-containing complex binding	molecular_function	1	2001	18	29058	0.354621	0.459412	0.806763	LOC103836999
GO:0005815	microtubule organizing center	cellular_component	1	2001	18	29058	0.354621	0.459412	0.806763	LOC103837743
GO:0043085	positive regulation of catalytic activity	biological_process	1	2001	18	29058	0.354621	0.459412	0.806763	LOC103841025
GO:0048589	developmental growth	biological_process	1	2001	18	29058	0.354621	0.459412	0.806763	LOC103849469
GO:0016621	cinnamoyl-CoA reductase activity	molecular_function	1	2001	18	29058	0.354621	0.459412	0.806763	LOC103853214
GO:0071458	integral component of cytoplasmic side of endoplasmic reticulum membrane	cellular_component	1	2001	18	29058	0.354621	0.459412	0.806763	LOC103853961
GO:0009970	cellular response to sulfate starvation	biological_process	1	2001	18	29058	0.354621	0.459412	0.806763	LOC103862389
GO:0009808	lignin metabolic process	biological_process	1	2001	18	29058	0.354621	0.459412	0.806763	LOC103865042
GO:0008312	7S RNA binding	molecular_function	1	2001	18	29058	0.354621	0.459412	0.806763	LOC103872323
GO:1900150	regulation of defense response to fungus	biological_process	4	2001	57	29058	0.355899	0.460827	1.01907	LOC103831564; LOC103832973; LOC103872086; LOC117126495
GO:0010154	fruit development	biological_process	3	2001	44	29058	0.359618	0.465399	0.990119	LOC103834779; LOC103842948; LOC103869111
GO:0006349	regulation of gene expression by genetic imprinting	biological_process	2	2001	31	29058	0.360959	0.46616	0.936886	LOC103829569; LOC103837711
GO:0050821	protein stabilization	biological_process	2	2001	31	29058	0.360959	0.46616	0.936886	LOC103829996; LOC103858021
GO:0006006	glucose metabolic process	biological_process	2	2001	31	29058	0.360959	0.46616	0.936886	LOC103834830; LOC103836338
GO:0009785	blue light signaling pathway	biological_process	2	2001	31	29058	0.360959	0.46616	0.936886	LOC103862952; LOC103869205
GO:0051321	meiotic cell cycle	biological_process	8	2001	112	29058	0.365792	0.47191	1.03727	LOC103841154; LOC103846116; LOC103848915; LOC103852577; LOC103855752; LOC103866676; LOC103869014; LOC103874675
GO:0009706	chloroplast inner membrane	cellular_component	8	2001	112	29058	0.365792	0.47191	1.03727	LOC103842439; LOC103844174; LOC103855235; LOC103856532; LOC103858361; LOC103859168; LOC103863379; LOC103869513
GO:0010027	thylakoid membrane organization	biological_process	4	2001	58	29058	0.369853	0.476652	1.0015	LOC103833131; LOC103835209; LOC103841959; LOC103847722
GO:0006334	nucleosome assembly	biological_process	4	2001	58	29058	0.369853	0.476652	1.0015	LOC103856615; LOC103864916; LOC103873396; LOC117134283
GO:0004675	transmembrane receptor protein serine/threonine kinase activity	molecular_function	3	2001	45	29058	0.375608	0.483064	0.968116	LOC103832973; LOC103850109; LOC103857034
GO:0030015	CCR4-NOT core complex	cellular_component	3	2001	45	29058	0.375608	0.483064	0.968116	LOC103845561; LOC103848067; LOC103851429
GO:0009944	polarity specification of adaxial/abaxial axis	biological_process	3	2001	45	29058	0.375608	0.483064	0.968116	LOC103850025; LOC103865350; LOC103867425
GO:0030234	enzyme regulator activity	molecular_function	3	2001	45	29058	0.375608	0.483064	0.968116	LOC103861633; LOC103871085; RCA
GO:0004866	endopeptidase inhibitor activity	molecular_function	1	2001	19	29058	0.380009	0.48326	0.764302	LOC103831812
GO:0031491	nucleosome binding	molecular_function	1	2001	19	29058	0.380009	0.48326	0.764302	LOC103835160
GO:0080001	mucilage extrusion from seed coat	biological_process	1	2001	19	29058	0.380009	0.48326	0.764302	LOC103837749
GO:0007338	single fertilization	biological_process	1	2001	19	29058	0.380009	0.48326	0.764302	LOC103839108
GO:0030665	clathrin-coated vesicle membrane	cellular_component	1	2001	19	29058	0.380009	0.48326	0.764302	LOC103840280
GO:0080056	petal vascular tissue pattern formation	biological_process	1	2001	19	29058	0.380009	0.48326	0.764302	LOC103843059
GO:0080057	sepal vascular tissue pattern formation	biological_process	1	2001	19	29058	0.380009	0.48326	0.764302	LOC103843059
GO:0032196	transposition	biological_process	1	2001	19	29058	0.380009	0.48326	0.764302	LOC103845491
GO:0061608	nuclear import signal receptor activity	molecular_function	1	2001	19	29058	0.380009	0.48326	0.764302	LOC103853350
GO:0005504	fatty acid binding	molecular_function	1	2001	19	29058	0.380009	0.48326	0.764302	LOC103854541
GO:0006526	arginine biosynthetic process	biological_process	1	2001	19	29058	0.380009	0.48326	0.764302	LOC103860949
GO:0016471	vacuolar proton-transporting V-type ATPase complex	cellular_component	1	2001	19	29058	0.380009	0.48326	0.764302	LOC103861430
GO:0070336	flap-structured DNA binding	molecular_function	1	2001	19	29058	0.380009	0.48326	0.764302	LOC103863489
GO:0040029	regulation of gene expression, epigenetic	biological_process	1	2001	19	29058	0.380009	0.48326	0.764302	LOC103867384
GO:0048658	anther wall tapetum development	biological_process	1	2001	19	29058	0.380009	0.48326	0.764302	LOC103867902
GO:0009086	methionine biosynthetic process	biological_process	1	2001	19	29058	0.380009	0.48326	0.764302	LOC103869013
GO:0031428	box C/D snoRNP complex	cellular_component	1	2001	19	29058	0.380009	0.48326	0.764302	LOC103870218
GO:0042651	thylakoid membrane	cellular_component	2	2001	32	29058	0.380148	0.48326	0.907609	LOC103830885; LOC103841959
GO:0000155	phosphorelay sensor kinase activity	molecular_function	2	2001	32	29058	0.380148	0.48326	0.907609	LOC103833878; LOC103850307
GO:0008139	nuclear localization sequence binding	molecular_function	2	2001	32	29058	0.380148	0.48326	0.907609	LOC103838591; LOC103853350
GO:0015079	potassium ion transmembrane transporter activity	molecular_function	2	2001	32	29058	0.380148	0.48326	0.907609	LOC103838907; LOC103850954
GO:0034976	response to endoplasmic reticulum stress	biological_process	2	2001	32	29058	0.380148	0.48326	0.907609	LOC103845558; LOC103851496
GO:0016301	kinase activity	molecular_function	11	2001	155	29058	0.380248	0.48326	1.03058	LOC103827599; LOC103836640; LOC103850491; LOC103854644; LOC103854785; LOC103860785; LOC103866159; LOC103870645; LOC103870831; LOC103873659; LOC103874346
GO:0009707	chloroplast outer membrane	cellular_component	6	2001	86	29058	0.380637	0.483506	1.01314	LOC103831960; LOC103834069; LOC103836185; LOC103837651; LOC103843277; LOC103871479
GO:0009788	negative regulation of abscisic acid-activated signaling pathway	biological_process	10	2001	142	29058	0.388114	0.492499	1.02266	LOC103828569; LOC103829133; LOC103831089; LOC103835434; LOC103837081; LOC103842978; LOC103843946; LOC103845336; LOC103850307; LOC103852308
GO:0009826	unidimensional cell growth	biological_process	10	2001	142	29058	0.388114	0.492499	1.02266	LOC103830649; LOC103832026; LOC103832697; LOC103833948; LOC103851955; LOC103852126; LOC103852956; LOC103863255; LOC103864904; LOC103873087
GO:0002237	response to molecule of bacterial origin	biological_process	6	2001	87	29058	0.392114	0.497321	1.0015	LOC103831812; LOC103834590; LOC103851556; LOC103856610; LOC103859317; LOC103874492
GO:0016298	lipase activity	molecular_function	4	2001	60	29058	0.397747	0.504207	0.968116	LOC103832739; LOC103842701; LOC103857011; LOC103870047
GO:0009682	induced systemic resistance	biological_process	2	2001	33	29058	0.399207	0.504508	0.880105	LOC103836185; LOC103838218
GO:0006402	mRNA catabolic process	biological_process	2	2001	33	29058	0.399207	0.504508	0.880105	LOC103836707; LOC103842949
GO:0005771	multivesicular body	cellular_component	2	2001	33	29058	0.399207	0.504508	0.880105	LOC103839171; LOC103851477
GO:0072583	clathrin-dependent endocytosis	biological_process	2	2001	33	29058	0.399207	0.504508	0.880105	LOC103840415; LOC103863508
GO:0010229	inflorescence development	biological_process	2	2001	33	29058	0.399207	0.504508	0.880105	LOC103852855; LOC103857508
GO:0090351	seedling development	biological_process	2	2001	33	29058	0.399207	0.504508	0.880105	LOC103853106; LOC103859089
GO:0016413	O-acetyltransferase activity	molecular_function	5	2001	74	29058	0.401389	0.507006	0.981199	LOC103830030; LOC103831563; LOC103856458; LOC103859594; LOC103863243
GO:0051123	RNA polymerase II preinitiation complex assembly	biological_process	1	2001	20	29058	0.404962	0.509442	0.726087	LOC103829049
GO:0016602	CCAAT-binding factor complex	cellular_component	1	2001	20	29058	0.404962	0.509442	0.726087	LOC103842742
GO:0004430	1-phosphatidylinositol 4-kinase activity	molecular_function	1	2001	20	29058	0.404962	0.509442	0.726087	LOC103848888
GO:0000228	nuclear chromosome	cellular_component	1	2001	20	29058	0.404962	0.509442	0.726087	LOC103856444
GO:0007062	sister chromatid cohesion	biological_process	1	2001	20	29058	0.404962	0.509442	0.726087	LOC103856444
GO:0046470	phosphatidylcholine metabolic process	biological_process	1	2001	20	29058	0.404962	0.509442	0.726087	LOC103859639
GO:0007568	aging	biological_process	1	2001	20	29058	0.404962	0.509442	0.726087	LOC103870413
GO:0010208	pollen wall assembly	biological_process	1	2001	20	29058	0.404962	0.509442	0.726087	LOC103874391
GO:0034605	cellular response to heat	biological_process	9	2001	130	29058	0.405959	0.510437	1.00535	LOC103834087; LOC103834289; LOC103850369; LOC103856909; LOC103859976; LOC103862516; LOC103865027; LOC103871843; LOC103874639
GO:0015299	solute:proton antiporter activity	molecular_function	3	2001	47	29058	0.407452	0.511795	0.92692	LOC103829948; LOC103850795; LOC103864097
GO:0008219	cell death	biological_process	3	2001	47	29058	0.407452	0.511795	0.92692	LOC103849719; LOC103862389; LOC103870978
GO:0009058	biosynthetic process	biological_process	4	2001	61	29058	0.411655	0.516288	0.952245	LOC103831873; LOC103851283; LOC103861272; LOC103868301
GO:0030244	cellulose biosynthetic process	biological_process	4	2001	61	29058	0.411655	0.516288	0.952245	LOC103833345; LOC103844566; LOC103868381; VTC1
GO:0001228	DNA-binding transcription activator activity, RNA polymerase II-specific	molecular_function	4	2001	61	29058	0.411655	0.516288	0.952245	LOC103835879; LOC103842612; LOC103852197; LOC103869298
GO:0005770	late endosome	cellular_component	5	2001	75	29058	0.413905	0.518847	0.968116	LOC103851477; LOC103858567; LOC103861872; LOC103864097; LOC103867290
GO:0004521	endoribonuclease activity	molecular_function	2	2001	34	29058	0.418099	0.522254	0.85422	LOC103833060; LOC103843249
GO:0102336	3-oxo-arachidoyl-CoA synthase activity	molecular_function	2	2001	34	29058	0.418099	0.522254	0.85422	LOC103836419; LOC117127395
GO:0102337	3-oxo-cerotoyl-CoA synthase activity	molecular_function	2	2001	34	29058	0.418099	0.522254	0.85422	LOC103836419; LOC117127395
GO:0102338	3-oxo-lignoceronyl-CoA synthase activity	molecular_function	2	2001	34	29058	0.418099	0.522254	0.85422	LOC103836419; LOC117127395
GO:0102756	very-long-chain 3-ketoacyl-CoA synthase activity	molecular_function	2	2001	34	29058	0.418099	0.522254	0.85422	LOC103836419; LOC117127395
GO:0009638	phototropism	biological_process	2	2001	34	29058	0.418099	0.522254	0.85422	LOC103866159; LOC103867951
GO:1900056	negative regulation of leaf senescence	biological_process	2	2001	34	29058	0.418099	0.522254	0.85422	LOC103872086; LOC103873191
GO:0007131	reciprocal meiotic recombination	biological_process	3	2001	48	29058	0.423258	0.528167	0.907609	LOC103834802; LOC103854217; LOC103862485
GO:0009411	response to UV	biological_process	3	2001	48	29058	0.423258	0.528167	0.907609	LOC103840624; LOC103841470; LOC117130855
GO:0009911	positive regulation of flower development	biological_process	5	2001	76	29058	0.426392	0.531542	0.955378	LOC103832146; LOC103837276; LOC103857508; LOC103866224; LOC103866913
GO:0006974	cellular response to DNA damage stimulus	biological_process	5	2001	76	29058	0.426392	0.531542	0.955378	LOC103838118; LOC103844930; LOC103851941; LOC103857026; LOC103863489
GO:0019773	proteasome core complex, alpha-subunit complex	cellular_component	1	2001	21	29058	0.429421	0.531572	0.691511	LOC103832396
GO:0120029	proton export across plasma membrane	biological_process	1	2001	21	29058	0.429421	0.531572	0.691511	LOC103832468
GO:0010168	ER body	cellular_component	1	2001	21	29058	0.429421	0.531572	0.691511	LOC103840367
GO:0000478	endonucleolytic cleavage involved in rRNA processing	biological_process	1	2001	21	29058	0.429421	0.531572	0.691511	LOC103843059
GO:0071470	cellular response to osmotic stress	biological_process	1	2001	21	29058	0.429421	0.531572	0.691511	LOC103846596
GO:0034045	phagophore assembly site membrane	cellular_component	1	2001	21	29058	0.429421	0.531572	0.691511	LOC103851943
GO:0000103	sulfate assimilation	biological_process	1	2001	21	29058	0.429421	0.531572	0.691511	LOC103855196
GO:0046653	tetrahydrofolate metabolic process	biological_process	1	2001	21	29058	0.429421	0.531572	0.691511	LOC103856643
GO:0006284	base-excision repair	biological_process	1	2001	21	29058	0.429421	0.531572	0.691511	LOC103860053
GO:0043068	positive regulation of programmed cell death	biological_process	1	2001	21	29058	0.429421	0.531572	0.691511	LOC103863903
GO:0055088	lipid homeostasis	biological_process	1	2001	21	29058	0.429421	0.531572	0.691511	LOC103865882
[truncated: 479 more rows]

## Sheet: L7_S3 vs L7_S1_GO_enrichment
Supplementary Table S2: GO enrichment analysis of DEGs at S3 stage in Longyou-7(L7).
id	Term	Category	ListHits	ListTotal	PopHits	PopTotal	pValue	qValue	Enrichment_score	Gene
GO:0030663	COPI-coated vesicle membrane	cellular_component	2	4346	2	29058	0	0	6.68615	COPZ1; LOC103847914
GO:0009583	detection of light stimulus	biological_process	1	4346	1	29058	0	0	6.68615	CRY1
GO:0071000	response to magnetism	biological_process	1	4346	1	29058	0	0	6.68615	CRY1
GO:0031361	integral component of thylakoid membrane	cellular_component	2	4346	2	29058	0	0	6.68615	LOC103827606; LOC103832770
GO:0043235	receptor complex	cellular_component	2	4346	2	29058	0	0	6.68615	LOC103827606; LOC103832770
GO:0043953	protein transport by the Tat complex	biological_process	2	4346	2	29058	0	0	6.68615	LOC103827606; LOC103832770
GO:0065002	intracellular protein transmembrane transport	biological_process	2	4346	2	29058	0	0	6.68615	LOC103827606; LOC103832770
GO:0001411	hyphal tip	cellular_component	2	4346	2	29058	0	0	6.68615	LOC103828303; LOC103837957
GO:0031579	membrane raft organization	biological_process	2	4346	2	29058	0	0	6.68615	LOC103828303; LOC103837957
GO:0036168	filamentous growth of a population of unicellular organisms in response to heat	biological_process	2	4346	2	29058	0	0	6.68615	LOC103828303; LOC103837957
GO:0036170	filamentous growth of a population of unicellular organisms in response to starvation	biological_process	2	4346	2	29058	0	0	6.68615	LOC103828303; LOC103837957
GO:0036178	filamentous growth of a population of unicellular organisms in response to neutral pH	biological_process	2	4346	2	29058	0	0	6.68615	LOC103828303; LOC103837957
GO:0036180	filamentous growth of a population of unicellular organisms in response to biotic stimulus	biological_process	2	4346	2	29058	0	0	6.68615	LOC103828303; LOC103837957
GO:0036244	cellular response to neutral pH	biological_process	2	4346	2	29058	0	0	6.68615	LOC103828303; LOC103837957
GO:0044011	single-species biofilm formation on inanimate substrate	biological_process	2	4346	2	29058	0	0	6.68615	LOC103828303; LOC103837957
GO:1900233	positive regulation of single-species biofilm formation on inanimate substrate	biological_process	2	4346	2	29058	0	0	6.68615	LOC103828303; LOC103837957
GO:1900433	positive regulation of filamentous growth of a population of unicellular organisms in response to heat	biological_process	2	4346	2	29058	0	0	6.68615	LOC103828303; LOC103837957
GO:1900442	positive regulation of filamentous growth of a population of unicellular organisms in response to neutral pH	biological_process	2	4346	2	29058	0	0	6.68615	LOC103828303; LOC103837957
GO:0015075	ion transmembrane transporter activity	molecular_function	1	4346	1	29058	0	0	6.68615	LOC103828472
GO:0031938	regulation of chromatin silencing at telomere	biological_process	2	4346	2	29058	0	0	6.68615	LOC103828581; LOC103860267
GO:0072428	signal transduction involved in intra-S DNA damage checkpoint	biological_process	2	4346	2	29058	0	0	6.68615	LOC103828581; LOC103860267
GO:1900087	positive regulation of G1/S transition of mitotic cell cycle	biological_process	2	4346	2	29058	0	0	6.68615	LOC103828581; LOC103860267
GO:0004421	hydroxymethylglutaryl-CoA synthase activity	molecular_function	2	4346	2	29058	0	0	6.68615	LOC103828819; LOC103853500
GO:0006084	acetyl-CoA metabolic process	biological_process	2	4346	2	29058	0	0	6.68615	LOC103828819; LOC103853500
GO:0010488	UDP-galactose:N-glycan beta-1,3-galactosyltransferase activity	molecular_function	1	4346	1	29058	0	0	6.68615	LOC103829205
GO:0010493	Lewis a epitope biosynthetic process	biological_process	2	4346	2	29058	0	0	6.68615	LOC103829205; LOC103831713
GO:0009892	negative regulation of metabolic process	biological_process	2	4346	2	29058	0	0	6.68615	LOC103829318; LOC103840842
GO:0051574	positive regulation of histone H3-K9 methylation	biological_process	2	4346	2	29058	0	0	6.68615	LOC103829569; LOC103837711
GO:0090241	negative regulation of histone H4 acetylation	biological_process	2	4346	2	29058	0	0	6.68615	LOC103829569; LOC103837711
GO:0008395	steroid hydroxylase activity	molecular_function	1	4346	1	29058	0	0	6.68615	LOC103829630
GO:0009575	chromoplast stroma	cellular_component	1	4346	1	29058	0	0	6.68615	LOC103829781
GO:0035448	extrinsic component of thylakoid membrane	cellular_component	1	4346	1	29058	0	0	6.68615	LOC103829781
GO:0008676	3-deoxy-8-phosphooctulonate synthase activity	molecular_function	2	4346	2	29058	0	0	6.68615	LOC103830480; LOC103853194
GO:0046364	monosaccharide biosynthetic process	biological_process	2	4346	2	29058	0	0	6.68615	LOC103830480; LOC103853194
GO:0090355	positive regulation of auxin metabolic process	biological_process	3	4346	3	29058	0	0	6.68615	LOC103830649; LOC103831999; LOC103852956
GO:0090358	positive regulation of tryptophan metabolic process	biological_process	3	4346	3	29058	0	0	6.68615	LOC103830649; LOC103831999; LOC103852956
GO:0031464	Cul4A-RING E3 ubiquitin ligase complex	cellular_component	4	4346	4	29058	0	0	6.68615	LOC103831063; LOC103838434; LOC103858901; LOC103867269
GO:0004560	alpha-L-fucosidase activity	molecular_function	4	4346	4	29058	0	0	6.68615	LOC103831209; LOC103839946; LOC103852428; LOC103864822
GO:0047381	dodecanoyl-[acyl-carrier-protein] hydrolase activity	molecular_function	1	4346	1	29058	0	0	6.68615	LOC103831241
GO:0005522	profilin binding	molecular_function	1	4346	1	29058	0	0	6.68615	LOC103831559
GO:0005911	cell-cell junction	cellular_component	1	4346	1	29058	0	0	6.68615	LOC103831559
GO:0003838	sterol 24-C-methyltransferase activity	molecular_function	3	4346	3	29058	0	0	6.68615	LOC103832055; LOC103850891; LOC103856028
GO:0009899	ent-kaurene synthase activity	molecular_function	1	4346	1	29058	0	0	6.68615	LOC103832422
GO:0045089	positive regulation of innate immune response	biological_process	1	4346	1	29058	0	0	6.68615	LOC103832973
GO:0080085	signal recognition particle, chloroplast targeting	cellular_component	1	4346	1	29058	0	0	6.68615	LOC103833041
GO:1905775	negative regulation of DNA helicase activity	biological_process	2	4346	2	29058	0	0	6.68615	LOC103833124; LOC103849416
GO:0032973	amino acid export across plasma membrane	biological_process	2	4346	2	29058	0	0	6.68615	LOC103833126; LOC103848336
GO:0034639	L-amino acid efflux transmembrane transporter activity	molecular_function	2	4346	2	29058	0	0	6.68615	LOC103833126; LOC103848336
GO:0051738	xanthophyll binding	molecular_function	2	4346	2	29058	0	0	6.68615	LOC103833131; LOC103847722
GO:0034256	chlorophyll(ide) b reductase activity	molecular_function	3	4346	3	29058	0	0	6.68615	LOC103833353; LOC103855594; LOC103863639
GO:0010398	xylogalacturonan metabolic process	biological_process	1	4346	1	29058	0	0	6.68615	LOC103833750
GO:0102983	xylogalacturonan beta-1,3-xylosyltransferase activity	molecular_function	1	4346	1	29058	0	0	6.68615	LOC103833750
GO:0009842	cyanelle	cellular_component	1	4346	1	29058	0	0	6.68615	LOC103834293
GO:0016530	metallochaperone activity	molecular_function	3	4346	3	29058	0	0	6.68615	LOC103834786; LOC103866479; LOC103867703
GO:0004401	histidinol-phosphatase activity	molecular_function	1	4346	1	29058	0	0	6.68615	LOC103835143
GO:0052834	inositol monophosphate phosphatase activity	molecular_function	1	4346	1	29058	0	0	6.68615	LOC103835143
GO:0047496	vesicle transport along microtubule	biological_process	2	4346	2	29058	0	0	6.68615	LOC103835205; LOC103870633
GO:0004073	aspartate-semialdehyde dehydrogenase activity	molecular_function	2	4346	2	29058	0	0	6.68615	LOC103836051; LOC103872275
GO:0035402	histone kinase activity (H3-T11 specific)	molecular_function	1	4346	1	29058	0	0	6.68615	LOC103836332
GO:0035407	histone H3-T11 phosphorylation	biological_process	1	4346	1	29058	0	0	6.68615	LOC103836332
GO:0072354	histone kinase activity (H3-T3 specific)	molecular_function	1	4346	1	29058	0	0	6.68615	LOC103836332
GO:0072355	histone H3-T3 phosphorylation	biological_process	1	4346	1	29058	0	0	6.68615	LOC103836332
GO:0090070	positive regulation of ribosome biogenesis	biological_process	1	4346	1	29058	0	0	6.68615	LOC103836394
GO:0080065	4-alpha-methyl-delta7-sterol oxidation	biological_process	3	4346	3	29058	0	0	6.68615	LOC103836444; LOC103843947; LOC103864965
GO:0018126	protein hydroxylation	biological_process	1	4346	1	29058	0	0	6.68615	LOC103836740
GO:0061418	regulation of transcription from RNA polymerase II promoter in response to hypoxia	biological_process	1	4346	1	29058	0	0	6.68615	LOC103836740
GO:0046481	digalactosyldiacylglycerol synthase activity	molecular_function	2	4346	2	29058	0	0	6.68615	LOC103836912; LOC103870321
GO:0006279	premeiotic DNA replication	biological_process	2	4346	2	29058	0	0	6.68615	LOC103836999; LOC103875199
GO:0009173	pyrimidine ribonucleoside monophosphate metabolic process	biological_process	3	4346	3	29058	0	0	6.68615	LOC103837127; LOC103854712; LOC103874463
GO:0001933	negative regulation of protein phosphorylation	biological_process	2	4346	2	29058	0	0	6.68615	LOC103837373; LOC103860577
GO:0031956	medium-chain fatty acid-CoA ligase activity	molecular_function	1	4346	1	29058	0	0	6.68615	LOC103838045
GO:0046949	fatty-acyl-CoA biosynthetic process	biological_process	1	4346	1	29058	0	0	6.68615	LOC103838045
GO:0019290	siderophore biosynthetic process	biological_process	1	4346	1	29058	0	0	6.68615	LOC103838571
GO:0033707	3''-deamino-3''-oxonicotianamine reductase activity	molecular_function	1	4346	1	29058	0	0	6.68615	LOC103838571
GO:0004567	beta-mannosidase activity	molecular_function	1	4346	1	29058	0	0	6.68615	LOC103838824
GO:0047668	amygdalin beta-glucosidase activity	molecular_function	1	4346	1	29058	0	0	6.68615	LOC103838824
GO:0080081	4-methylumbelliferyl-beta-D-glucopyranoside beta-glucosidase activity	molecular_function	1	4346	1	29058	0	0	6.68615	LOC103838824
GO:0080082	esculin beta-glucosidase activity	molecular_function	1	4346	1	29058	0	0	6.68615	LOC103838824
GO:0080083	beta-gentiobiose beta-glucosidase activity	molecular_function	1	4346	1	29058	0	0	6.68615	LOC103838824
GO:0009968	negative regulation of signal transduction	biological_process	2	4346	2	29058	0	0	6.68615	LOC103839346; LOC103875323
GO:0010383	cell wall polysaccharide metabolic process	biological_process	1	4346	1	29058	0	0	6.68615	LOC103839946
GO:0047513	1,2-alpha-L-fucosidase activity	molecular_function	1	4346	1	29058	0	0	6.68615	LOC103839946
GO:0008756	o-succinylbenzoate-CoA ligase activity	molecular_function	1	4346	1	29058	0	0	6.68615	LOC103840383
GO:0042907	xanthine transmembrane transporter activity	molecular_function	1	4346	1	29058	0	0	6.68615	LOC103840615
GO:0003914	DNA (6-4) photolyase activity	molecular_function	1	4346	1	29058	0	0	6.68615	LOC103840624
GO:0000779	condensed chromosome, centromeric region	cellular_component	2	4346	2	29058	0	0	6.68615	LOC103841612; LOC103863063
GO:0000799	nuclear condensin complex	cellular_component	5	4346	5	29058	0	0	6.68615	LOC103841612; LOC103863063; LOC103863736; LOC103865210; LOC103867656
GO:0030466	chromatin silencing at silent mating-type cassette	biological_process	2	4346	2	29058	0	0	6.68615	LOC103841612; LOC103863063
GO:0070058	tRNA gene clustering	biological_process	2	4346	2	29058	0	0	6.68615	LOC103841612; LOC103863063
GO:1903342	negative regulation of meiotic DNA double-strand break formation	biological_process	2	4346	2	29058	0	0	6.68615	LOC103841612; LOC103863063
GO:0007113	endomitotic cell cycle	biological_process	1	4346	1	29058	0	0	6.68615	LOC103841686
GO:0042430	indole-containing compound metabolic process	biological_process	1	4346	1	29058	0	0	6.68615	LOC103842375
GO:0010392	galactoglucomannan metabolic process	biological_process	1	4346	1	29058	0	0	6.68615	LOC103842450
GO:0051070	galactomannan biosynthetic process	biological_process	1	4346	1	29058	0	0	6.68615	LOC103842450
GO:0047641	aldose-6-phosphate reductase (NADPH) activity	molecular_function	1	4346	1	29058	0	0	6.68615	LOC103842543
GO:0009007	site-specific DNA-methyltransferase (adenine-specific) activity	molecular_function	2	4346	2	29058	0	0	6.68615	LOC103842651; LOC103872732
GO:1990854	vacuole-ER tethering	biological_process	1	4346	1	29058	0	0	6.68615	LOC103842732
GO:0070869	heterochromatin assembly involved in chromatin silencing	biological_process	1	4346	1	29058	0	0	6.68615	LOC103843421
GO:0003868	4-hydroxyphenylpyruvate dioxygenase activity	molecular_function	2	4346	2	29058	0	0	6.68615	LOC103843547; LOC103844028
GO:0065004	protein-DNA complex assembly	biological_process	1	4346	1	29058	0	0	6.68615	LOC103843674
GO:1904580	regulation of intracellular mRNA localization	biological_process	2	4346	2	29058	0	0	6.68615	LOC103843709; LOC103844534
GO:0033354	chlorophyll cycle	biological_process	1	4346	1	29058	0	0	6.68615	LOC103844235
GO:0090415	7-hydroxymethyl chlorophyll a reductase activity	molecular_function	1	4346	1	29058	0	0	6.68615	LOC103844235
GO:0006469	negative regulation of protein kinase activity	biological_process	1	4346	1	29058	0	0	6.68615	LOC103845142
GO:0046554	malate dehydrogenase (NADP+) activity	molecular_function	3	4346	3	29058	0	0	6.68615	LOC103845258; LOC103851645; LOC103856701
GO:0051775	response to redox state	biological_process	3	4346	3	29058	0	0	6.68615	LOC103845258; LOC103851645; LOC103856701
GO:0019140	inositol 3-kinase activity	molecular_function	1	4346	1	29058	0	0	6.68615	LOC103845304
GO:0004798	thymidylate kinase activity	molecular_function	1	4346	1	29058	0	0	6.68615	LOC103845368
GO:0006227	dUDP biosynthetic process	biological_process	1	4346	1	29058	0	0	6.68615	LOC103845368
GO:0006233	dTDP biosynthetic process	biological_process	1	4346	1	29058	0	0	6.68615	LOC103845368
GO:0006235	dTTP biosynthetic process	biological_process	1	4346	1	29058	0	0	6.68615	LOC103845368
GO:0005721	pericentric heterochromatin	cellular_component	3	4346	3	29058	0	0	6.68615	LOC103845409; LOC103851537; LOC103856597
GO:0000914	phragmoplast assembly	biological_process	2	4346	2	29058	0	0	6.68615	LOC103845810; LOC103856329
GO:0007349	cellularization	biological_process	2	4346	2	29058	0	0	6.68615	LOC103845810; LOC103856329
GO:1900384	regulation of flavonol biosynthetic process	biological_process	3	4346	3	29058	0	0	6.68615	LOC103846264; LOC103851089; LOC103860474
GO:2000104	negative regulation of DNA-dependent DNA replication	biological_process	2	4346	2	29058	0	0	6.68615	LOC103846607; LOC103850843
GO:0009623	response to parasitic fungus	biological_process	2	4346	2	29058	0	0	6.68615	LOC103846712; LOC103855916
GO:0009496	plastoquinol--plastocyanin reductase activity	molecular_function	2	4346	2	29058	0	0	6.68615	LOC103846718; LOC103858708
GO:0045158	electron transporter, transferring electrons within cytochrome b6/f complex of photosystem II activity	molecular_function	2	4346	2	29058	0	0	6.68615	LOC103846718; LOC103858708
GO:0051731	polynucleotide 5'-hydroxyl-kinase activity	molecular_function	1	4346	1	29058	0	0	6.68615	LOC103846760
GO:0102911	(-)-secoisolariciresinol dehydrogenase activity	molecular_function	1	4346	1	29058	0	0	6.68615	LOC103846833
GO:1900000	regulation of anthocyanin catabolic process	biological_process	1	4346	1	29058	0	0	6.68615	LOC103846928
GO:0008710	8-amino-7-oxononanoate synthase activity	molecular_function	1	4346	1	29058	0	0	6.68615	LOC103847272
GO:0080094	response to trehalose-6-phosphate	biological_process	1	4346	1	29058	0	0	6.68615	LOC103847901
GO:0004604	phosphoadenylyl-sulfate reductase (thioredoxin) activity	molecular_function	1	4346	1	29058	0	0	6.68615	LOC103848153
GO:0019379	sulfate assimilation, phosphoadenylyl sulfate reduction by phosphoadenylyl-sulfate reductase (thioredoxin)	biological_process	1	4346	1	29058	0	0	6.68615	LOC103848153
GO:0010423	negative regulation of brassinosteroid biosynthetic process	biological_process	1	4346	1	29058	0	0	6.68615	LOC103848567
GO:0000701	purine-specific mismatch base pair DNA N-glycosylase activity	molecular_function	1	4346	1	29058	0	0	6.68615	LOC103849063
GO:0035485	adenine/guanine mispair binding	molecular_function	1	4346	1	29058	0	0	6.68615	LOC103849063
GO:0000818	nuclear MIS12/MIND complex	cellular_component	1	4346	1	29058	0	0	6.68615	LOC103849212
GO:0071258	cellular response to gravity	biological_process	2	4346	2	29058	0	0	6.68615	LOC103849546; LOC103871371
GO:1904526	regulation of microtubule binding	biological_process	1	4346	1	29058	0	0	6.68615	LOC103849908
GO:0006269	DNA replication, synthesis of RNA primer	biological_process	2	4346	2	29058	0	0	6.68615	LOC103850238; LOC103864126
GO:0050613	delta14-sterol reductase activity	molecular_function	2	4346	2	29058	0	0	6.68615	LOC103850274; LOC103872154
GO:0102251	all-trans-beta-apo-10'-carotenal cleavage oxygenase activity	molecular_function	1	4346	1	29058	0	0	6.68615	LOC103850421
GO:0102396	9-cis-10'-apo-beta-carotenal cleavage oxygenase activity	molecular_function	1	4346	1	29058	0	0	6.68615	LOC103850421
GO:0005344	oxygen carrier activity	molecular_function	1	4346	1	29058	0	0	6.68615	LOC103850586
GO:0034979	NAD-dependent protein deacetylase activity	molecular_function	1	4346	1	29058	0	0	6.68615	LOC103850718
GO:0098755	maintenance of seed dormancy by absisic acid	biological_process	1	4346	1	29058	0	0	6.68615	LOC103850853
GO:0004561	alpha-N-acetylglucosaminidase activity	molecular_function	1	4346	1	29058	0	0	6.68615	LOC103850890
GO:0045176	apical protein localization	biological_process	1	4346	1	29058	0	0	6.68615	LOC103851510
GO:0010585	glutamine secretion	biological_process	2	4346	2	29058	0	0	6.68615	LOC103851579; LOC103862081
GO:0004411	homogentisate 1,2-dioxygenase activity	molecular_function	1	4346	1	29058	0	0	6.68615	LOC103851993
GO:0009799	specification of symmetry	biological_process	1	4346	1	29058	0	0	6.68615	LOC103852288
GO:0032928	regulation of superoxide anion generation	biological_process	1	4346	1	29058	0	0	6.68615	LOC103852370
GO:0050518	2-C-methyl-D-erythritol 4-phosphate cytidylyltransferase activity	molecular_function	1	4346	1	29058	0	0	6.68615	LOC103853991
GO:0048244	phytanoyl-CoA dioxygenase activity	molecular_function	1	4346	1	29058	0	0	6.68615	LOC103854067
GO:0034053	modulation by symbiont of host defense-related programmed cell death	biological_process	1	4346	1	29058	0	0	6.68615	LOC103854454
GO:0019363	pyridine nucleotide biosynthetic process	biological_process	1	4346	1	29058	0	0	6.68615	LOC103854907
GO:0015801	aromatic amino acid transport	biological_process	1	4346	1	29058	0	0	6.68615	LOC103854941
GO:0015205	nucleobase transmembrane transporter activity	molecular_function	1	4346	1	29058	0	0	6.68615	LOC103855523
GO:0032450	maltose alpha-glucosidase activity	molecular_function	1	4346	1	29058	0	0	6.68615	LOC103855926
GO:1903508	positive regulation of nucleic acid-templated transcription	biological_process	2	4346	2	29058	0	0	6.68615	LOC103856308; LOC103860988
GO:0051572	negative regulation of histone H3-K4 methylation	biological_process	1	4346	1	29058	0	0	6.68615	LOC103856393
GO:1902609	(R)-2-hydroxy-alpha-linolenic acid biosynthetic process	biological_process	4	4346	4	29058	0	0	6.68615	LOC103857486; LOC103865264; LOC103867540; LOC103870978
GO:0031262	Ndc80 complex	cellular_component	2	4346	2	29058	0	0	6.68615	LOC103857815; LOC103873547
GO:0051383	kinetochore organization	biological_process	1	4346	1	29058	0	0	6.68615	LOC103857815
GO:0009667	plastid inner membrane organization	biological_process	1	4346	1	29058	0	0	6.68615	LOC103858021
GO:0004076	biotin synthase activity	molecular_function	2	4346	2	29058	0	0	6.68615	LOC103858066; LOC103866710
GO:0071474	cellular hyperosmotic response	biological_process	1	4346	1	29058	0	0	6.68615	LOC103858652
GO:0090279	regulation of calcium ion import	biological_process	1	4346	1	29058	0	0	6.68615	LOC103858652
GO:0010307	acetylglutamate kinase regulator activity	molecular_function	1	4346	1	29058	0	0	6.68615	LOC103858794
GO:0042304	regulation of fatty acid biosynthetic process	biological_process	1	4346	1	29058	0	0	6.68615	LOC103858794
GO:2000013	regulation of arginine biosynthetic process via ornithine	biological_process	1	4346	1	29058	0	0	6.68615	LOC103858794
GO:0106029	tRNA pseudouridine synthase activity	molecular_function	1	4346	1	29058	0	0	6.68615	LOC103859060
GO:0042391	regulation of membrane potential	biological_process	1	4346	1	29058	0	0	6.68615	LOC103859869
GO:0004318	enoyl-[acyl-carrier-protein] reductase (NADH) activity	molecular_function	2	4346	2	29058	0	0	6.68615	LOC103860354; LOC103860355
GO:0016631	enoyl-[acyl-carrier-protein] reductase activity	molecular_function	2	4346	2	29058	0	0	6.68615	LOC103860354; LOC103860355
GO:0004151	dihydroorotase activity	molecular_function	2	4346	2	29058	0	0	6.68615	LOC103860587; LOC103861347
GO:0006793	phosphorus metabolic process	biological_process	1	4346	1	29058	0	0	6.68615	LOC103860731
GO:0050242	pyruvate, phosphate dikinase activity	molecular_function	2	4346	2	29058	0	0	6.68615	LOC103860785; LOC103870831
GO:0000024	maltose biosynthetic process	biological_process	2	4346	2	29058	0	0	6.68615	LOC103860895; LOC103868361
GO:0047652	allantoate deiminase activity	molecular_function	1	4346	1	29058	0	0	6.68615	LOC103861077
GO:0036292	DNA rewinding	biological_process	1	4346	1	29058	0	0	6.68615	LOC103861531
GO:0019133	choline monooxygenase activity	molecular_function	1	4346	1	29058	0	0	6.68615	LOC103861915
GO:0007638	mechanosensory behavior	biological_process	2	4346	2	29058	0	0	6.68615	LOC103862445; LOC103872098
GO:0032795	heterotrimeric G-protein binding	molecular_function	1	4346	1	29058	0	0	6.68615	LOC103862975
GO:0010792	DNA double-strand break processing involved in repair via single-strand annealing	biological_process	1	4346	1	29058	0	0	6.68615	LOC103863489
GO:0030385	ferredoxin:thioredoxin reductase activity	molecular_function	1	4346	1	29058	0	0	6.68615	LOC103863950
GO:0103012	ferredoxin-thioredoxin reductase activity	molecular_function	1	4346	1	29058	0	0	6.68615	LOC103863950
GO:0033614	chloroplast proton-transporting ATP synthase complex assembly	biological_process	1	4346	1	29058	0	0	6.68615	LOC103865097
GO:0044547	DNA topoisomerase binding	molecular_function	2	4346	2	29058	0	0	6.68615	LOC103865210; LOC103867656
GO:0072587	DNA topoisomerase (ATP-hydrolyzing) activator activity	molecular_function	2	4346	2	29058	0	0	6.68615	LOC103865210; LOC103867656
GO:0006849	plasma membrane pyruvate transport	biological_process	2	4346	2	29058	0	0	6.68615	LOC103865687; LOC103867083
GO:0010486	manganese:proton antiporter activity	molecular_function	2	4346	2	29058	0	0	6.68615	LOC103865722; LOC103867039
GO:0005814	centriole	cellular_component	1	4346	1	29058	0	0	6.68615	LOC103866142
GO:0019207	kinase regulator activity	molecular_function	1	4346	1	29058	0	0	6.68615	LOC103866142
GO:0019908	nuclear cyclin-dependent protein kinase holoenzyme complex	cellular_component	1	4346	1	29058	0	0	6.68615	LOC103866142
GO:0034453	microtubule anchoring	biological_process	1	4346	1	29058	0	0	6.68615	LOC103866142
GO:0097431	mitotic spindle pole	cellular_component	1	4346	1	29058	0	0	6.68615	LOC103866142
GO:0102395	9-cis-beta-carotene 9',10'-cleavage oxygenase activity	molecular_function	1	4346	1	29058	0	0	6.68615	LOC103866186
GO:0000033	alpha-1,3-mannosyltransferase activity	molecular_function	1	4346	1	29058	0	0	6.68615	LOC103866347
GO:0052925	dol-P-Man:Man(5)GlcNAc(2)-PP-Dol alpha-1,3-mannosyltransferase activity	molecular_function	1	4346	1	29058	0	0	6.68615	LOC103866347
GO:0010368	chloroplast isoamylase complex	cellular_component	1	4346	1	29058	0	0	6.68615	LOC103866998
GO:0003937	IMP cyclohydrolase activity	molecular_function	1	4346	1	29058	0	0	6.68615	LOC103867396
GO:0004643	phosphoribosylaminoimidazolecarboxamide formyltransferase activity	molecular_function	1	4346	1	29058	0	0	6.68615	LOC103867396
GO:0072756	cellular response to paraquat	biological_process	1	4346	1	29058	0	0	6.68615	LOC103868196
GO:1902883	negative regulation of response to oxidative stress	biological_process	1	4346	1	29058	0	0	6.68615	LOC103868196
GO:0004329	formate-tetrahydrofolate ligase activity	molecular_function	2	4346	2	29058	0	0	6.68615	LOC103868620; LOC103871345
GO:0051701	interaction with host	biological_process	1	4346	1	29058	0	0	6.68615	LOC103869485
GO:0071248	cellular response to metal ion	biological_process	1	4346	1	29058	0	0	6.68615	LOC103869485
GO:0042425	choline biosynthetic process	biological_process	1	4346	1	29058	0	0	6.68615	LOC103869623
GO:1901918	negative regulation of exoribonuclease activity	biological_process	1	4346	1	29058	0	0	6.68615	LOC103869721
GO:0040014	regulation of multicellular organism growth	biological_process	1	4346	1	29058	0	0	6.68615	LOC103869741
GO:0006294	nucleotide-excision repair, preincision complex assembly	biological_process	1	4346	1	29058	0	0	6.68615	LOC103870844
GO:0070522	ERCC4-ERCC1 complex	cellular_component	1	4346	1	29058	0	0	6.68615	LOC103870844
GO:0034614	cellular response to reactive oxygen species	biological_process	1	4346	1	29058	0	0	6.68615	LOC103870978
GO:0070987	error-free translesion synthesis	biological_process	1	4346	1	29058	0	0	6.68615	LOC103871374
GO:0061673	mitotic spindle astral microtubule	cellular_component	1	4346	1	29058	0	0	6.68615	LOC103872618
GO:1990023	mitotic spindle midzone	cellular_component	1	4346	1	29058	0	0	6.68615	LOC103872618
GO:0004170	dUTP diphosphatase activity	molecular_function	1	4346	1	29058	0	0	6.68615	LOC103873282
GO:0046081	dUTP catabolic process	biological_process	1	4346	1	29058	0	0	6.68615	LOC103873282
GO:0010425	DNA methylation on cytosine within a CNG sequence	biological_process	1	4346	1	29058	0	0	6.68615	LOC103873920
GO:0097164	ammonium ion metabolic process	biological_process	1	4346	1	29058	0	0	6.68615	LOC103873925
GO:0010241	ent-kaurene oxidation to kaurenoic acid	biological_process	1	4346	1	29058	0	0	6.68615	LOC103874435
GO:0102502	ADP-glucose-starch glucosyltransferase activity	molecular_function	1	4346	1	29058	0	0	6.68615	LOC103874772
GO:0009093	cysteine catabolic process	biological_process	1	4346	1	29058	0	0	6.68615	LOC103875320
GO:0018822	nitrile hydratase activity	molecular_function	1	4346	1	29058	0	0	6.68615	NIT-T4
GO:0047427	cyanoalanine nitrilase activity	molecular_function	1	4346	1	29058	0	0	6.68615	NIT-T4
GO:0047558	3-cyanoalanine hydratase activity	molecular_function	1	4346	1	29058	0	0	6.68615	NIT-T4
GO:0005874	microtubule	cellular_component	101	4346	321	29058	1.92739e-14	3.48063e-13	2.10374	LOC103831733; LOC103831773; LOC103832026; LOC103832952; LOC103833533; LOC103833696; LOC103834270; LOC103834510; LOC103834563; LOC103834835; LOC103835205; LOC103835782; LOC103837176; LOC103837230; LOC103837419; LOC103837654; LOC103837743; LOC103837875; LOC103838087; LOC103838266; LOC103838600; LOC103839760; LOC103840934; LOC103841394; LOC103842704; LOC103843250; LOC103843685; LOC103844317; LOC1038…
GO:0051301	cell division	biological_process	119	4346	406	29058	3.58171e-14	6.439e-13	1.95973	CENH3; LOC103827855; LOC103827909; LOC103827996; LOC103829523; LOC103830432; LOC103830678; LOC103830806; LOC103831022; LOC103831127; LOC103831722; LOC103831951; LOC103832088; LOC103832204; LOC103832245; LOC103832492; LOC103832905; LOC103833100; LOC103833187; LOC103834015; LOC103834016; LOC103834270; LOC103834418; LOC103834427; LOC103834430; LOC103834510; LOC103835201; LOC103835384; LOC103835789; …
GO:0000278	mitotic cell cycle	biological_process	52	4346	122	29058	3.80589e-14	6.81134e-13	2.84983	LOC103827855; LOC103827996; LOC103829523; LOC103830432; LOC103832026; LOC103832088; LOC103832245; LOC103832492; LOC103834270; LOC103834427; LOC103834430; LOC103835789; LOC103836000; LOC103836332; LOC103837579; LOC103837813; LOC103839866; LOC103841511; LOC103841802; LOC103842946; LOC103843685; LOC103843961; LOC103844317; LOC103845968; LOC103846653; LOC103848252; LOC103848253; LOC103849546; LOC1038…
GO:0000786	nucleosome	cellular_component	43	4346	94	29058	2.2112e-13	3.93968e-12	3.05856	CENH3; LOC103827568; LOC103829569; LOC103829945; LOC103831780; LOC103835846; LOC103836349; LOC103837172; LOC103837711; LOC103837838; LOC103839289; LOC103841289; LOC103841295; LOC103841363; LOC103843434; LOC103844917; LOC103845409; LOC103845511; LOC103847192; LOC103847554; LOC103850326; LOC103851535; LOC103851537; LOC103851559; LOC103854530; LOC103855894; LOC103856534; LOC103856593; LOC103856597; …
GO:0008017	microtubule binding	molecular_function	84	4346	261	29058	6.27241e-13	1.11259e-11	2.15186	LOC103831733; LOC103831773; LOC103832952; LOC103833696; LOC103833948; LOC103834270; LOC103834563; LOC103834835; LOC103835205; LOC103835782; LOC103837176; LOC103837230; LOC103837419; LOC103837654; LOC103837743; LOC103837875; LOC103838087; LOC103838266; LOC103838600; LOC103839087; LOC103839760; LOC103840934; LOC103841394; LOC103842704; LOC103843250; LOC103843685; LOC103844317; LOC103844922; LOC1038…
GO:0007088	regulation of mitotic nuclear division	biological_process	31	4346	60	29058	4.77793e-12	8.43748e-11	3.45451	LOC103827855; LOC103827996; LOC103829523; LOC103830432; LOC103832088; LOC103832245; LOC103832492; LOC103834430; LOC103835789; LOC103836000; LOC103837579; LOC103837813; LOC103841511; LOC103841686; LOC103842946; LOC103845968; LOC103848253; LOC103849581; LOC103849583; LOC103850609; LOC103851094; LOC103855656; LOC103859480; LOC103860643; LOC103862322; LOC103862424; LOC103868712; LOC103868732; LOC1038…
GO:0000079	regulation of cyclin-dependent protein serine/threonine kinase activity	biological_process	37	4346	80	29058	5.3441e-12	9.39573e-11	3.09234	LOC103827855; LOC103827996; LOC103829523; LOC103830432; LOC103831127; LOC103832088; LOC103832245; LOC103832492; LOC103834430; LOC103835789; LOC103836000; LOC103837579; LOC103837813; LOC103841511; LOC103841902; LOC103842946; LOC103845968; LOC103847057; LOC103848253; LOC103849581; LOC103849583; LOC103850609; LOC103851094; LOC103855656; LOC103858142; LOC103859480; LOC103860643; LOC103862322; LOC1038…
GO:0009505	plant-type cell wall	cellular_component	118	4346	435	29058	1.40416e-11	2.45789e-10	1.81371	LOC103249149; LOC103827599; LOC103827823; LOC103827938; LOC103828506; LOC103829021; LOC103830194; LOC103830330; LOC103831061; LOC103831209; LOC103831779; LOC103833120; LOC103834119; LOC103834679; LOC103835355; LOC103835364; LOC103836185; LOC103836314; LOC103837014; LOC103837135; LOC103837284; LOC103837359; LOC103837535; LOC103837749; LOC103837750; LOC103837755; LOC103838824; LOC103839175; LOC1038…
GO:0003777	microtubule motor activity	molecular_function	44	4346	108	29058	1.78445e-11	3.083e-10	2.72399	LOC103831733; LOC103835205; LOC103837176; LOC103837230; LOC103837654; LOC103837875; LOC103838087; LOC103838266; LOC103838600; LOC103839760; LOC103840934; LOC103841394; LOC103842704; LOC103844922; LOC103847457; LOC103848049; LOC103850630; LOC103851875; LOC103851947; LOC103852527; LOC103852767; LOC103854926; LOC103859267; LOC103859338; LOC103859841; LOC103860553; LOC103864107; LOC103864904; LOC1038…
GO:0005871	kinesin complex	cellular_component	44	4346	108	29058	1.78445e-11	3.083e-10	2.72399	LOC103831733; LOC103835205; LOC103837176; LOC103837230; LOC103837654; LOC103837875; LOC103838087; LOC103838266; LOC103838600; LOC103839760; LOC103840934; LOC103841394; LOC103842704; LOC103844922; LOC103847457; LOC103848049; LOC103850630; LOC103851875; LOC103851947; LOC103852527; LOC103852767; LOC103854926; LOC103859267; LOC103859338; LOC103859841; LOC103860553; LOC103864107; LOC103864904; LOC1038…
GO:0007018	microtubule-based movement	biological_process	44	4346	108	29058	1.78445e-11	3.083e-10	2.72399	LOC103831733; LOC103835205; LOC103837176; LOC103837230; LOC103837654; LOC103837875; LOC103838087; LOC103838266; LOC103838600; LOC103839760; LOC103840934; LOC103841394; LOC103842704; LOC103844922; LOC103847457; LOC103848049; LOC103850630; LOC103851875; LOC103851947; LOC103852527; LOC103852767; LOC103854926; LOC103859267; LOC103859338; LOC103859841; LOC103860553; LOC103864107; LOC103864904; LOC1038…
GO:0045787	positive regulation of cell cycle	biological_process	32	4346	66	29058	2.26724e-11	3.90024e-10	3.24177	LOC103827855; LOC103827996; LOC103829523; LOC103830432; LOC103832088; LOC103832245; LOC103832492; LOC103834430; LOC103835789; LOC103836000; LOC103837579; LOC103837813; LOC103840954; LOC103841511; LOC103842946; LOC103845968; LOC103848253; LOC103849581; LOC103849583; LOC103850609; LOC103851094; LOC103855656; LOC103859480; LOC103860643; LOC103860654; LOC103862322; LOC103862424; LOC103868712; LOC1038…
GO:0000307	cyclin-dependent protein kinase holoenzyme complex	cellular_component	38	4346	87	29058	2.65434e-11	4.54655e-10	2.92039	LOC103827855; LOC103827996; LOC103829523; LOC103830432; LOC103832088; LOC103832116; LOC103832245; LOC103832492; LOC103834427; LOC103834430; LOC103835384; LOC103835789; LOC103836000; LOC103837579; LOC103837813; LOC103841511; LOC103842946; LOC103845968; LOC103848253; LOC103849581; LOC103849583; LOC103850609; LOC103851094; LOC103854664; LOC103855656; LOC103857798; LOC103859480; LOC103860643; LOC1038…
GO:0019901	protein kinase binding	molecular_function	49	4346	129	29058	3.3605e-11	5.73152e-10	2.5397	LOC103827855; LOC103827996; LOC103829523; LOC103830432; LOC103832035; LOC103832088; LOC103832245; LOC103832492; LOC103832787; LOC103834427; LOC103834430; LOC103834849; LOC103835789; LOC103835810; LOC103836000; LOC103837579; LOC103837654; LOC103837813; LOC103837855; LOC103841511; LOC103841902; LOC103842946; LOC103845968; LOC103847057; LOC103848253; LOC103849562; LOC103849581; LOC103849583; LOC1038…
GO:0016538	cyclin-dependent protein serine/threonine kinase regulator activity	molecular_function	33	4346	75	29058	3.37532e-10	5.73229e-09	2.94191	LOC103827855; LOC103827996; LOC103829523; LOC103830432; LOC103832088; LOC103832245; LOC103832492; LOC103834430; LOC103835384; LOC103835789; LOC103836000; LOC103837579; LOC103837813; LOC103841511; LOC103842946; LOC103845968; LOC103848253; LOC103849581; LOC103849583; LOC103850609; LOC103851094; LOC103854664; LOC103855656; LOC103859480; LOC103860643; LOC103862322; LOC103862424; LOC103868712; LOC1038…
GO:0009651	response to salt stress	biological_process	212	4346	987	29058	9.95724e-09	1.68387e-07	1.43613	AVP1-1; LOC103249161; LOC103827734; LOC103828204; LOC103828655; LOC103829073; LOC103829318; LOC103829661; LOC103830107; LOC103830367; LOC103830443; LOC103830477; LOC103830685; LOC103830933; LOC103831554; LOC103831780; LOC103831803; LOC103831812; LOC103831816; LOC103831818; LOC103831932; LOC103832171; LOC103832678; LOC103832978; LOC103833073; LOC103833311; LOC103833582; LOC103833671; LOC103834394;…
GO:0006270	DNA replication initiation	biological_process	14	4346	22	29058	2.44551e-08	4.11816e-07	4.25482	LOC103827741; LOC103828581; LOC103833124; LOC103836781; LOC103839866; LOC103843961; LOC103849416; LOC103852416; LOC103853694; LOC103858270; LOC103858780; LOC103860267; LOC103860343; LOC103860462
GO:0048046	apoplast	cellular_component	193	4346	893	29058	2.70864e-08	4.5421e-07	1.44505	LOC103827547; LOC103827888; LOC103828713; LOC103828969; LOC103829282; LOC103829543; LOC103829745; LOC103830112; LOC103830874; LOC103831209; LOC103831222; LOC103831568; LOC103831722; LOC103831962; LOC103832124; LOC103832603; LOC103833073; LOC103833094; LOC103833120; LOC103833582; LOC103833673; LOC103833678; LOC103834679; LOC103835059; LOC103835788; LOC103835841; LOC103835850; LOC103835851; LOC1038…
GO:0007623	circadian rhythm	biological_process	53	4346	173	29058	4.82343e-08	8.05453e-07	2.04836	CRY1; JMJ30; LOC103249162; LOC103249168; LOC103828354; LOC103830280; LOC103831295; LOC103834947; LOC103835059; LOC103835559; LOC103836661; LOC103837378; LOC103838572; LOC103839788; LOC103841552; LOC103843352; LOC103844260; LOC103844616; LOC103845276; LOC103846255; LOC103846290; LOC103847424; LOC103847729; LOC103849175; LOC103850309; LOC103851098; LOC103851571; LOC103852605; LOC103854324; LOC10385…
GO:0008284	positive regulation of cell proliferation	biological_process	35	4346	101	29058	2.18675e-07	3.63638e-06	2.31698	LOC103827855; LOC103827996; LOC103829042; LOC103829523; LOC103830432; LOC103832088; LOC103832245; LOC103832492; LOC103834430; LOC103835789; LOC103836000; LOC103837579; LOC103837813; LOC103841511; LOC103842946; LOC103845563; LOC103845968; LOC103848253; LOC103849581; LOC103849583; LOC103850609; LOC103850959; LOC103851094; LOC103855656; LOC103856506; LOC103859480; LOC103860643; LOC103862322; LOC1038…
GO:0009570	chloroplast stroma	cellular_component	195	4346	942	29058	5.92014e-07	9.80385e-06	1.38408	LOC103827599; LOC103827740; LOC103827888; LOC103828537; LOC103828655; LOC103828719; LOC103829781; LOC103829970; LOC103830112; LOC103830143; LOC103830434; LOC103830479; LOC103830499; LOC103830674; LOC103830885; LOC103830961; LOC103830995; LOC103830997; LOC103831107; LOC103831565; LOC103831877; LOC103832160; LOC103832422; LOC103832445; LOC103832928; LOC103833041; LOC103833582; LOC103833678; LOC1038…
GO:0009737	response to abscisic acid	biological_process	167	4346	785	29058	6.22291e-07	1.02627e-05	1.4224	HY5; LOC103249168; LOC103828472; LOC103828529; LOC103829160; LOC103829318; LOC103829418; LOC103829428; LOC103830107; LOC103830393; LOC103830877; LOC103831372; LOC103831818; LOC103831916; LOC103831926; LOC103831932; LOC103831983; LOC103832171; LOC103832678; LOC103832824; LOC103832886; LOC103832978; LOC103833143; LOC103833582; LOC103834394; LOC103834573; LOC103834849; LOC103835025; LOC103835460; LO…
GO:0009524	phragmoplast	cellular_component	55	4346	199	29058	1.23942e-06	2.03561e-05	1.84793	LOC103832035; LOC103832905; LOC103832952; LOC103833187; LOC103834270; LOC103834510; LOC103834835; LOC103835205; LOC103835782; LOC103836332; LOC103836384; LOC103837654; LOC103837743; LOC103837977; LOC103839087; LOC103839760; LOC103841394; LOC103842704; LOC103843685; LOC103844115; LOC103844317; LOC103844967; LOC103845091; LOC103845810; LOC103845822; LOC103846945; LOC103849003; LOC103849562; LOC1038…
GO:0042555	MCM complex	cellular_component	8	4346	11	29058	1.5328e-06	2.4969e-05	4.86265	LOC103827741; LOC103833124; LOC103836781; LOC103849416; LOC103853694; LOC103858780; LOC103860343; LOC103860462
GO:0006696	ergosterol biosynthetic process	biological_process	8	4346	11	29058	1.5328e-06	2.4969e-05	4.86265	LOC103836007; LOC103836099; LOC103846262; LOC103856237; LOC103862364; LOC103862654; LOC103868124; LOC103871784
GO:0006563	L-serine metabolic process	biological_process	6	4346	7	29058	1.66718e-06	2.70476e-05	5.73098	LOC103830855; LOC103831657; LOC103835059; LOC103835892; LOC103856643; LOC103872665
GO:0005773	vacuole	cellular_component	208	4346	1033	29058	1.97676e-06	3.19403e-05	1.34629	AVP1-1; LOC103249149; LOC103827638; LOC103827656; LOC103827882; LOC103828377; LOC103828999; LOC103829438; LOC103829745; LOC103830094; LOC103830469; LOC103831029; LOC103831722; LOC103831873; LOC103831962; LOC103832026; LOC103832312; LOC103832438; LOC103832639; LOC103832685; LOC103833094; LOC103833120; LOC103833582; LOC103834200; LOC103834573; LOC103834655; LOC103834860; LOC103834897; LOC103835044;…
GO:0046982	protein heterodimerization activity	molecular_function	53	4346	194	29058	2.72962e-06	4.39271e-05	1.82663	CENH3; LOC103829133; LOC103829945; LOC103835434; LOC103835846; LOC103836349; LOC103837172; LOC103839289; LOC103839512; LOC103841026; LOC103841289; LOC103841295; LOC103841363; LOC103841984; LOC103842750; LOC103843421; LOC103843434; LOC103844917; LOC103845409; LOC103845511; LOC103847554; LOC103848567; LOC103850326; LOC103851275; LOC103851535; LOC103851537; LOC103851559; LOC103852416; LOC103854530; …
GO:0005507	copper ion binding	molecular_function	77	4346	317	29058	4.14135e-06	6.63781e-05	1.62408	LOC103827579; LOC103828655; LOC103829428; LOC103830479; LOC103832065; LOC103833294; LOC103833536; LOC103833582; LOC103833801; LOC103834825; LOC103835176; LOC103835699; LOC103835841; LOC103837679; LOC103838075; LOC103839002; LOC103840010; LOC103840388; LOC103841069; LOC103841734; LOC103841966; LOC103842058; LOC103843124; LOC103843208; LOC103843210; LOC103843758; LOC103844184; LOC103845887; LOC1038…
GO:0009627	systemic acquired resistance	biological_process	30	4346	91	29058	4.42319e-06	7.06119e-05	2.20422	LOC103829160; LOC103830393; LOC103831962; LOC103835460; LOC103835850; LOC103835851; LOC103836314; LOC103837535; LOC103838036; LOC103838218; LOC103839979; LOC103841171; LOC103841353; LOC103842652; LOC103844555; LOC103844974; LOC103847097; LOC103848991; LOC103850491; LOC103851877; LOC103854541; LOC103855713; LOC103856393; LOC103859057; LOC103859753; LOC103860761; LOC103862513; LOC103863237; LOC1038…
GO:0010031	circumnutation	biological_process	8	4346	12	29058	5.30992e-06	8.40948e-05	4.45743	LOC103249168; LOC103827538; LOC103837378; LOC103839462; LOC103849132; LOC103859049; LOC103860589; LOC103864705
GO:0032465	regulation of cytokinesis	biological_process	8	4346	12	29058	5.30992e-06	8.40948e-05	4.45743	LOC103834510; LOC103834518; LOC103846712; LOC103850407; LOC103850523; LOC103855916; LOC103866899; LOC103868332
GO:0003700	DNA-binding transcription factor activity	molecular_function	494	4346	2770	29058	5.42287e-06	8.55442e-05	1.1924	ARF18-2; ARF19-1; ARF5-2; EGL3; FLC1; HY5; JMJ30; LOC103249145; LOC103249154; LOC103249162; LOC103249168; LOC103827534; LOC103827538; LOC103827790; LOC103827928; LOC103828104; LOC103828177; LOC103828402; LOC103828646; LOC103829013; LOC103829133; LOC103829157; LOC103829163; LOC103829217; LOC103829311; LOC103829318; LOC103829417; LOC103829540; LOC103829551; LOC103829610; LOC103829661; LOC103829752;…
GO:0010555	response to mannitol	biological_process	10	4346	18	29058	9.45187e-06	0.000148513	3.71453	LOC103830803; LOC103831727; LOC103832171; LOC103836763; LOC103843774; LOC103844627; LOC103845641; LOC103865650; LOC103868196; LOC103874242
GO:0051258	protein polymerization	biological_process	5	4346	6	29058	1.11601e-05	0.000173984	5.57179	LOC103834897; LOC103849623; LOC103861501; LOC103862466; LOC103871211
GO:0009041	uridylate kinase activity	molecular_function	5	4346	6	29058	1.11601e-05	0.000173984	5.57179	LOC103837127; LOC103841868; LOC103845368; LOC103854712; LOC103874463
GO:0046658	anchored component of plasma membrane	cellular_component	70	4346	293	29058	1.88748e-05	0.00029311	1.59737	LOC103827823; LOC103828512; LOC103832923; LOC103834586; LOC103834719; LOC103835364; LOC103836098; LOC103836214; LOC103836309; LOC103837078; LOC103837359; LOC103837368; LOC103837559; LOC103841178; LOC103841930; LOC103842216; LOC103844306; LOC103844962; LOC103844984; LOC103845019; LOC103845092; LOC103845275; LOC103845697; LOC103846080; LOC103846416; LOC103847116; LOC103848066; LOC103848840; LOC1038…
GO:0016126	sterol biosynthetic process	biological_process	22	4346	63	29058	2.06813e-05	0.000319918	2.33485	LOC103828819; LOC103829457; LOC103832055; LOC103832876; LOC103836007; LOC103836099; LOC103836218; LOC103836444; LOC103841340; LOC103843947; LOC103850274; LOC103850891; LOC103853500; LOC103854657; LOC103854874; LOC103856028; LOC103859194; LOC103862364; LOC103862654; LOC103864965; LOC103872154; LOC103874805
GO:0046686	response to cadmium ion	biological_process	125	4346	593	29058	2.14019e-05	0.000329787	1.40939	LOC103829224; LOC103829418; LOC103829825; LOC103830112; LOC103830750; LOC103831078; LOC103831780; LOC103831818; LOC103831962; LOC103831987; LOC103832978; LOC103833582; LOC103834443; LOC103834825; LOC103835025; LOC103835059; LOC103835128; LOC103835788; LOC103835850; LOC103835851; LOC103835908; LOC103836204; LOC103836661; LOC103837814; LOC103838075; LOC103838242; LOC103838492; LOC103838498; LOC1038…
GO:0009414	response to water deprivation	biological_process	123	4346	585	29058	2.77888e-05	0.000426558	1.40581	AVP1-1; CRY1; LOC103828472; LOC103828653; LOC103829073; LOC103829160; LOC103829428; LOC103830367; LOC103830474; LOC103830933; LOC103831372; LOC103831926; LOC103831932; LOC103833096; LOC103833582; LOC103833671; LOC103835101; LOC103835460; LOC103836508; LOC103836752; LOC103836763; LOC103836778; LOC103837123; LOC103837228; LOC103837386; LOC103837679; LOC103837929; LOC103838028; LOC103838036; LOC1038…
GO:0009416	response to light stimulus	biological_process	64	4346	266	29058	3.14802e-05	0.00048137	1.6087	CRY1; LOC103828916; LOC103828920; LOC103829418; LOC103829781; LOC103829997; LOC103831123; LOC103831625; LOC103831890; LOC103832026; LOC103832445; LOC103835059; LOC103835788; LOC103835810; LOC103836419; LOC103836497; LOC103836752; LOC103838910; LOC103840451; LOC103841901; LOC103842058; LOC103843385; LOC103843573; LOC103843985; LOC103844078; LOC103844260; LOC103845403; LOC103846147; LOC103847191; L…
GO:0010444	guard mother cell differentiation	biological_process	11	4346	23	29058	3.30413e-05	0.000503312	3.19772	LOC103827855; LOC103829523; LOC103834430; LOC103836134; LOC103841511; LOC103857798; LOC103860643; LOC103862322; LOC103863255; LOC103872352; LOC103874842
GO:0047259	glucomannan 4-beta-mannosyltransferase activity	molecular_function	8	4346	14	29058	3.62695e-05	0.000550386	3.82066	LOC103840753; LOC103845527; LOC103846349; LOC103847361; LOC103855537; LOC103856186; LOC103856527; LOC103863632
GO:0010332	response to gamma radiation	biological_process	9	4346	17	29058	3.90693e-05	0.000590627	3.53973	LOC103829163; LOC103834209; LOC103840596; LOC103850609; LOC103855656; LOC103856468; LOC103859480; LOC103869485; LOC103870844
GO:0016762	xyloglucan:xyloglucosyl transferase activity	molecular_function	19	4346	53	29058	4.06246e-05	0.000611822	2.39692	LOC103827547; LOC103828713; LOC103833673; LOC103834679; LOC103842948; LOC103852789; LOC103854033; LOC103857641; LOC103858712; LOC103860348; LOC103861948; LOC103865563; LOC103867249; LOC103871910; LOC103873146; LOC103873669; LOC103874012; XET; XTH1
GO:0004310	farnesyl-diphosphate farnesyltransferase activity	molecular_function	6	4346	9	29058	4.53722e-05	0.000675673	4.45743	LOC103836007; LOC103836099; LOC103846262; LOC103856237; LOC103862364; LOC103862654
GO:0051996	squalene synthase activity	molecular_function	6	4346	9	29058	4.53722e-05	0.000675673	4.45743	LOC103836007; LOC103836099; LOC103846262; LOC103856237; LOC103862364; LOC103862654
GO:0006221	pyrimidine nucleotide biosynthetic process	biological_process	6	4346	9	29058	4.53722e-05	0.000675673	4.45743	LOC103837127; LOC103841868; LOC103854712; LOC103860587; LOC103861347; LOC103874463
GO:0000226	microtubule cytoskeleton organization	biological_process	22	4346	66	29058	4.86649e-05	0.000722013	2.22872	LOC103832026; LOC103832952; LOC103834835; LOC103835782; LOC103835810; LOC103839411; LOC103839760; LOC103841413; LOC103845822; LOC103846653; LOC103849546; LOC103857538; LOC103858121; LOC103862865; LOC103864974; LOC103865682; LOC103866127; LOC103866564; LOC103866899; LOC103868027; LOC103869732; LOC103871371
GO:0009409	response to cold	biological_process	134	4346	658	29058	6.3464e-05	0.000938093	1.36162	LOC103249168; LOC103828472; LOC103829073; LOC103829310; LOC103829428; LOC103829681; LOC103829877; LOC103829997; LOC103831818; LOC103831926; LOC103831932; LOC103833096; LOC103833582; LOC103833678; LOC103834394; LOC103834849; LOC103834870; LOC103835059; LOC103835101; LOC103835788; LOC103836185; LOC103836419; LOC103836518; LOC103836661; LOC103836752; LOC103837958; LOC103838242; LOC103838671; LOC1038…
GO:0009574	preprophase band	cellular_component	10	4346	21	29058	6.76757e-05	0.000996656	3.18388	LOC103832952; LOC103834835; LOC103835782; LOC103845810; LOC103853938; LOC103856329; LOC103857542; LOC103866564; LOC103874842; LOC103875393
GO:0009102	biotin biosynthetic process	biological_process	5	4346	7	29058	6.81177e-05	0.000999477	4.77582	LOC103845194; LOC103847272; LOC103856746; LOC103858066; LOC103866710
GO:0004096	catalase activity	molecular_function	7	4346	12	29058	6.98527e-05	0.00101745	3.90025	LOC103829418; LOC103835101; LOC103835788; LOC103837910; LOC103862389; LOC103864324; LOC103872849
GO:0003989	acetyl-CoA carboxylase activity	molecular_function	7	4346	12	29058	6.98527e-05	0.00101745	3.90025	LOC103840556; LOC103843309; LOC103846406; LOC103856142; LOC103856193; LOC103857757; LOC103871796
GO:0010087	phloem or xylem histogenesis	biological_process	28	4346	94	29058	7.22285e-05	0.00104823	1.99162	LOC103827547; LOC103829073; LOC103830678; LOC103831951; LOC103833100; LOC103834015; LOC103834016; LOC103834337; LOC103834418; LOC103836328; LOC103836804; LOC103838346; LOC103843348; LOC103844105; LOC103846656; LOC103851278; LOC103854033; LOC103854952; LOC103855373; LOC103855430; LOC103855963; LOC103860610; LOC103860906; LOC103862382; LOC103862731; LOC103867313; LOC103868722; LOC103869305
GO:0051307	meiotic chromosome separation	biological_process	4	4346	5	29058	7.46913e-05	0.00106083	5.34892	CENH3; LOC103841612; LOC103860637; LOC103863063
GO:1902448	positive regulation of shade avoidance	biological_process	4	4346	5	29058	7.46913e-05	0.00106083	5.34892	CRY1; LOC103836497; LOC103843573; LOC103844078
GO:0070001	aspartic-type peptidase activity	molecular_function	4	4346	5	29058	7.46913e-05	0.00106083	5.34892	LOC103829160; LOC103835460; LOC103838036; LOC103859753
GO:1901181	negative regulation of cellular response to caffeine	biological_process	4	4346	5	29058	7.46913e-05	0.00106083	5.34892	LOC103834518; LOC103846712; LOC103850523; LOC103855916
GO:0004127	cytidylate kinase activity	molecular_function	4	4346	5	29058	7.46913e-05	0.00106083	5.34892	LOC103837127; LOC103841868; LOC103854712; LOC103874463
GO:0016702	oxidoreductase activity, acting on single donors with incorporation of molecular oxygen, incorporation of two atoms of oxygen	molecular_function	4	4346	5	29058	7.46913e-05	0.00106083	5.34892	LOC103850421; LOC103866186; LOC103869175; LOC103870978
GO:0042594	response to starvation	biological_process	15	4346	40	29058	0.000105013	0.00148619	2.50731	LOC103829349; LOC103830367; LOC103830409; LOC103830542; LOC103841874; LOC103842080; LOC103846258; LOC103851096; LOC103851943; LOC103853106; LOC103855271; LOC103857029; LOC103858138; LOC103866151; LOC103866822
GO:0008574	ATP-dependent microtubule motor activity, plus-end-directed	molecular_function	10	4346	22	29058	0.000117054	0.00165076	3.03916	LOC103835205; LOC103837230; LOC103851875; LOC103859841; LOC103864904; LOC103865597; LOC103867307; LOC103870633; LOC103872618; LOC103873585
GO:0000778	condensed nuclear chromosome kinetochore	cellular_component	6	4346	10	29058	0.00013157	0.00183599	4.01169	LOC103832204; LOC103842586; LOC103846900; LOC103857815; LOC103867523; LOC103872354
GO:0006821	chloride transport	biological_process	6	4346	10	29058	0.00013157	0.00183599	4.01169	LOC103838028; LOC103838410; LOC103850199; LOC103854877; LOC103864237; LOC103865761
GO:0007076	mitotic chromosome condensation	biological_process	6	4346	10	29058	0.00013157	0.00183599	4.01169	LOC103841612; LOC103863063; LOC103863736; LOC103865210; LOC103867656; LOC103875119
GO:0031225	anchored component of membrane	cellular_component	70	4346	311	29058	0.000141155	0.00196289	1.50492	LOC103827823; LOC103828512; LOC103832439; LOC103833895; LOC103834586; LOC103834719; LOC103835364; LOC103835890; LOC103836098; LOC103836309; LOC103837078; LOC103837359; LOC103837368; LOC103841243; LOC103841930; LOC103842216; LOC103844306; LOC103844962; LOC103844984; LOC103845019; LOC103845092; LOC103845275; LOC103845697; LOC103846416; LOC103846776; LOC103847116; LOC103848840; LOC103849180; LOC1038…
GO:0005886	plasma membrane	cellular_component	687	4346	4078	29058	0.000143254	0.00198516	1.12638	AVP1-1; LOC103827516; LOC103827518; LOC103827599; LOC103827726; LOC103827734; LOC103827743; LOC103827766; LOC103827781; LOC103828386; LOC103828512; LOC103828691; LOC103828696; LOC103828824; LOC103829021; LOC103829073; LOC103829142; LOC103829167; LOC103829190; LOC103829275; LOC103829313; LOC103829363; LOC103829410; LOC103829411; LOC103829457; LOC103829591; LOC103829661; LOC103829681; LOC103829951;…
GO:0042127	regulation of cell proliferation	biological_process	11	4346	26	29058	0.000152203	0.00210187	2.82876	LOC103833124; LOC103835046; LOC103839346; LOC103845297; LOC103846607; LOC103849416; LOC103850843; LOC103862580; LOC103863019; LOC103871880; LOC103875323
GO:0000347	THO complex	cellular_component	8	4346	16	29058	0.000155729	0.00214315	3.34307	LOC103827741; LOC103833124; LOC103836781; LOC103849416; LOC103853694; LOC103858780; LOC103860343; LOC103860462
GO:0070370	cellular heat acclimation	biological_process	7	4346	13	29058	0.000157698	0.00215539	3.60023	LOC103833527; LOC103857301; LOC103857785; LOC103865027; LOC103867101; WRKY; WRKY25
GO:0007052	mitotic spindle organization	biological_process	7	4346	13	29058	0.000157698	0.00215539	3.60023	LOC103834510; LOC103850407; LOC103854926; LOC103857815; LOC103860553; LOC103864904; LOC103866142
GO:0005819	spindle	cellular_component	33	4346	122	29058	0.000173129	0.00235822	1.80855	LOC103832787; LOC103832905; LOC103834270; LOC103834510; LOC103834835; LOC103837743; LOC103837977; LOC103839087; LOC103841394; LOC103843685; LOC103844317; LOC103844967; LOC103845810; LOC103845822; LOC103849562; LOC103850407; LOC103850631; LOC103850987; LOC103851677; LOC103852577; LOC103855013; LOC103856329; LOC103857000; LOC103857980; LOC103860405; LOC103862716; LOC103864904; LOC103865597; LOC1038…
GO:0009744	response to sucrose	biological_process	34	4346	127	29058	0.000178074	0.00241733	1.78999	LOC103829349; LOC103830172; LOC103830911; LOC103834430; LOC103835767; LOC103837373; LOC103841511; LOC103842058; LOC103842378; LOC103843758; LOC103845641; LOC103847191; LOC103850515; LOC103852293; LOC103853804; LOC103855541; LOC103855813; LOC103856794; LOC103857918; LOC103858245; LOC103858794; LOC103859462; LOC103860577; LOC103860911; LOC103862322; LOC103862572; LOC103864104; LOC103865039; LOC1038…
GO:0003677	DNA binding	molecular_function	439	4346	2524	29058	0.000186885	0.00252833	1.16292	ARF18-2; ARF19-1; EGL3; HY5; LOC103249154; LOC103827516; LOC103827534; LOC103827538; LOC103827568; LOC103827741; LOC103827790; LOC103827928; LOC103828104; LOC103828142; LOC103828177; LOC103829013; LOC103829018; LOC103829042; LOC103829049; LOC103829160; LOC103829217; LOC103829311; LOC103829417; LOC103829540; LOC103829569; LOC103829610; LOC103829752; LOC103829805; LOC103829945; LOC103830221; LOC103…
GO:0015706	nitrate transport	biological_process	23	4346	76	29058	0.000197083	0.0026573	2.02344	LOC103829324; LOC103830808; LOC103830812; LOC103830813; LOC103831529; LOC103835695; LOC103837937; LOC103841050; LOC103841881; LOC103850199; LOC103850937; LOC103852756; LOC103852916; LOC103857540; LOC103862890; LOC103864237; LOC103869848; LOC103872025; LOC103872258; LOC103872948; LOC103873018; LOC103873408; LOC103874747
GO:0080167	response to karrikin	biological_process	48	4346	198	29058	0.000201074	0.00270198	1.62088	HY5; LOC103830194; LOC103830330; LOC103831646; LOC103833131; LOC103834394; LOC103835034; LOC103835086; LOC103835148; LOC103836475; LOC103836497; LOC103836517; LOC103841203; LOC103842949; LOC103843573; LOC103844078; LOC103844639; LOC103844902; LOC103846044; LOC103846718; LOC103847053; LOC103847569; LOC103847722; LOC103849623; LOC103852126; LOC103852142; LOC103853889; LOC103857901; LOC103858708; LO…
GO:0000911	cytokinesis by cell plate formation	biological_process	20	4346	63	29058	0.000209445	0.00280502	2.12259	LOC103830271; LOC103832952; LOC103834835; LOC103835782; LOC103842704; LOC103845810; LOC103851962; LOC103856329; LOC103857561; LOC103860637; LOC103862716; LOC103864904; LOC103865434; LOC103866564; LOC103867382; LOC103868456; LOC103869496; LOC103869689; LOC103872599; LOC103874842
GO:0004497	monooxygenase activity	molecular_function	42	4346	168	29058	0.00021867	0.00291877	1.67154	LOC103829630; LOC103830060; LOC103830877; LOC103831971; LOC103835030; LOC103839343; LOC103841893; LOC103842375; LOC103842602; LOC103843148; LOC103847110; LOC103849374; LOC103853878; LOC103854484; LOC103857276; LOC103857486; LOC103859803; LOC103860449; LOC103860582; LOC103860721; LOC103860780; LOC103860817; LOC103861043; LOC103861101; LOC103862467; LOC103862605; LOC103863782; LOC103864160; LOC1038…
GO:0006814	sodium ion transport	biological_process	11	4346	27	29058	0.000236786	0.00312043	2.72399	LOC103827638; LOC103838907; LOC103839460; LOC103845894; LOC103845895; LOC103850056; LOC103851135; LOC103851252; LOC103853823; LOC103855235; LOC103864605
GO:0006021	inositol biosynthetic process	biological_process	5	4346	8	29058	0.000237688	0.00312043	4.17884	LOC103835143; LOC103837906; LOC103840263; LOC103850336; LOC103864334
GO:0009317	acetyl-CoA carboxylase complex	cellular_component	5	4346	8	29058	0.000237688	0.00312043	4.17884	LOC103840556; LOC103846406; LOC103856142; LOC103856193; LOC103857757
GO:0006572	tyrosine catabolic process	biological_process	5	4346	8	29058	0.000237688	0.00312043	4.17884	LOC103843547; LOC103844028; LOC103851993; LOC103852000; LOC103868301
GO:0000281	mitotic cytokinesis	biological_process	5	4346	8	29058	0.000237688	0.00312043	4.17884	LOC103864904; LOC103865118; LOC103867904; LOC103869496; LOC103869689
GO:0006006	glucose metabolic process	biological_process	12	4346	31	29058	0.00026561	0.00347557	2.58819	LOC103829082; LOC103830479; LOC103832797; LOC103833691; LOC103834830; LOC103836104; LOC103836338; LOC103843050; LOC103843097; LOC103875231; LOC103875281; VTC2
GO:0019253	reductive pentose-phosphate cycle	biological_process	15	4346	43	29058	0.000283791	0.00370134	2.33238	LOC103833678; LOC103841316; LOC103842058; LOC103842552; LOC103843097; LOC103843758; LOC103849145; LOC103858245; LOC103859466; LOC103863782; LOC103864160; LOC103866383; LOC103868914; LOC103875281; LOC117133689
GO:0009753	response to jasmonic acid	biological_process	68	4346	308	29058	0.000309485	0.0040166	1.47616	LOC103828472; LOC103829021; LOC103830675; LOC103830995; LOC103830997; LOC103831780; LOC103831873; LOC103832394; LOC103832978; LOC103834394; LOC103834830; LOC103835025; LOC103835174; LOC103835841; LOC103836661; LOC103837381; LOC103837883; LOC103839634; LOC103844616; LOC103844751; LOC103845132; LOC103845367; LOC103845398; LOC103846421; LOC103846580; LOC103847191; LOC103847569; LOC103850260; LOC1038…
GO:0035999	tetrahydrofolate interconversion	biological_process	10	4346	24	29058	0.000309976	0.0040166	2.7859	LOC103830238; LOC103830855; LOC103831657; LOC103835059; LOC103841853; LOC103856643; LOC103859439; LOC103865677; LOC103868620; LOC103871345
GO:0000082	G1/S transition of mitotic cell cycle	biological_process	6	4346	11	29058	0.000314874	0.00404072	3.64699	LOC103834430; LOC103841511; LOC103855517; LOC103859438; LOC103862322; LOC103874842
GO:0033500	carbohydrate homeostasis	biological_process	6	4346	11	29058	0.000314874	0.00404072	3.64699	LOC103834698; LOC103845150; LOC103853107; LOC103854509; LOC103862445; LOC103872098
GO:0080151	positive regulation of salicylic acid mediated signaling pathway	biological_process	6	4346	11	29058	0.000314874	0.00404072	3.64699	LOC103835841; LOC103841171; LOC103846895; LOC103860761; LOC103868177; WRKY67
GO:0003688	DNA replication origin binding	molecular_function	7	4346	14	29058	0.000319603	0.00408825	3.34307	LOC103828581; LOC103839866; LOC103843961; LOC103858270; LOC103860267; LOC103860343; LOC103867184
GO:0009909	regulation of flower development	biological_process	41	4346	167	29058	0.000383609	0.00486291	1.64151	LOC103249145; LOC103249154; LOC103249168; LOC103829073; LOC103829411; LOC103831057; LOC103831279; LOC103832146; LOC103834947; LOC103835775; LOC103844260; LOC103844818; LOC103845200; LOC103846378; LOC103846381; LOC103847369; LOC103850245; LOC103851008; LOC103852031; LOC103855535; LOC103857295; LOC103857890; LOC103857901; LOC103858496; LOC103858956; LOC103859890; LOC103861686; LOC103862443; LOC1038…
GO:0051304	chromosome separation	biological_process	4	4346	6	29058	0.000392347	0.00486291	4.45743	LOC103832204; LOC103841612; LOC103860637; LOC103863063
GO:0097718	disordered domain specific binding	molecular_function	4	4346	6	29058	0.000392347	0.00486291	4.45743	LOC103833041; LOC103833678; LOC103868914; LOC103875281
GO:0045338	farnesyl diphosphate metabolic process	biological_process	4	4346	6	29058	0.000392347	0.00486291	4.45743	LOC103836007; LOC103836099; LOC103862364; LOC103862654
GO:0010133	proline catabolic process to glutamate	biological_process	4	4346	6	29058	0.000392347	0.00486291	4.45743	LOC103837228; LOC103854501; LOC103874691; LOC103875050
GO:0080153	negative regulation of reductive pentose-phosphate cycle	biological_process	4	4346	6	29058	0.000392347	0.00486291	4.45743	LOC103842058; LOC103843758; LOC103858245; LOC103866383
GO:0004629	phospholipase C activity	molecular_function	4	4346	6	29058	0.000392347	0.00486291	4.45743	LOC103845299; LOC103851631; LOC103856668; LOC103870613
GO:0010342	endosperm cellularization	biological_process	4	4346	6	29058	0.000392347	0.00486291	4.45743	LOC103845810; LOC103856329; LOC103858121; LOC103866127
GO:0033302	quercetin O-glucoside metabolic process	biological_process	4	4346	6	29058	0.000392347	0.00486291	4.45743	LOC103864958; LOC103866139; LOC103866799; LOC103866800
GO:0033329	kaempferol O-glucoside metabolic process	biological_process	4	4346	6	29058	0.000392347	0.00486291	4.45743	LOC103864958; LOC103866139; LOC103866799; LOC103866800
GO:0001872	(1->3)-beta-D-glucan binding	molecular_function	9	4346	21	29058	0.000398351	0.00492204	2.86549	LOC103835890; LOC103836098; LOC103837368; LOC103847116; LOC103852569; LOC103854935; LOC103860571; LOC103872083; LOC117132437
GO:0009507	chloroplast	cellular_component	494	4346	2893	29058	0.000411076	0.00506359	1.14171	AVP1-1; LOC103827599; LOC103827606; LOC103827888; LOC103828373; LOC103828537; LOC103828582; LOC103828653; LOC103828655; LOC103828719; LOC103828916; LOC103828920; LOC103829082; LOC103829087; LOC103829310; LOC103829438; LOC103829671; LOC103829681; LOC103829781; LOC103829970; LOC103829997; LOC103830036; LOC103830094; LOC103830112; LOC103830143; LOC103830393; LOC103830434; LOC103830474; LOC103830674;…
GO:0009624	response to nematode	biological_process	40	4346	163	29058	0.000445366	0.00546909	1.64077	LOC103829190; LOC103831812; LOC103831816; LOC103832466; LOC103832952; LOC103834010; LOC103834896; LOC103835782; LOC103838466; LOC103839073; LOC103842123; LOC103842134; LOC103843321; LOC103844021; LOC103844830; LOC103845146; LOC103848605; LOC103850631; LOC103850658; LOC103851112; LOC103852734; LOC103855262; LOC103856180; LOC103858403; LOC103859369; LOC103859414; LOC103860731; LOC103861505; LOC1038…
GO:0006468	protein phosphorylation	biological_process	68	4346	312	29058	0.000454238	0.00556093	1.45724	LOC103827855; LOC103827996; LOC103829020; LOC103829401; LOC103829523; LOC103830167; LOC103830432; LOC103831127; LOC103832088; LOC103832116; LOC103832245; LOC103832492; LOC103832973; LOC103834430; LOC103835789; LOC103836000; LOC103837579; LOC103837813; LOC103838646; LOC103840079; LOC103841511; LOC103842946; LOC103843689; LOC103845196; LOC103845810; LOC103845968; LOC103848253; LOC103848908; LOC1038…
GO:0031348	negative regulation of defense response	biological_process	16	4346	49	29058	0.000483668	0.00579841	2.18323	LOC103830393; LOC103832824; LOC103836233; LOC103838218; LOC103841171; LOC103850718; LOC103853826; LOC103856393; LOC103857890; LOC103860761; LOC103865754; LOC103868146; LOC103871249; LOC103871889; LOC117125603; MLO1
GO:0015770	sucrose transport	biological_process	8	4346	18	29058	0.000497851	0.00579841	2.97162	LOC103834889; LOC103846596; LOC103848657; LOC103850848; LOC103857270; LOC103861520; LOC103865612; LOC103874235
GO:0071705	nitrogen compound transport	biological_process	8	4346	18	29058	0.000497851	0.00579841	2.97162	LOC103837937; LOC103841050; LOC103841881; LOC103852916; LOC103857540; LOC103862890; LOC103872948; LOC103873018
GO:1901529	positive regulation of anion channel activity	biological_process	3	4346	4	29058	0.000499788	0.00579841	5.01461	CRY1; LOC103838028; LOC103838410
GO:0042548	regulation of photosynthesis, light reaction	biological_process	3	4346	4	29058	0.000499788	0.00579841	5.01461	LOC103831295; LOC103841959; LOC103866246
GO:0015168	glycerol transmembrane transporter activity	molecular_function	3	4346	4	29058	0.000499788	0.00579841	5.01461	LOC103832459; LOC103837684; LOC103853220
GO:0080112	seed growth	biological_process	3	4346	4	29058	0.000499788	0.00579841	5.01461	LOC103834889; LOC103848657; LOC103861520
GO:1905200	gibberellic acid transmembrane transport	biological_process	3	4346	4	29058	0.000499788	0.00579841	5.01461	LOC103834889; LOC103848657; LOC103861520
GO:1905201	gibberellin transmembrane transporter activity	molecular_function	3	4346	4	29058	0.000499788	0.00579841	5.01461	LOC103834889; LOC103848657; LOC103861520
GO:0004657	proline dehydrogenase activity	molecular_function	3	4346	4	29058	0.000499788	0.00579841	5.01461	LOC103837228; LOC103854501; LOC103875050
GO:0080173	male-female gamete recognition during double fertilization forming a zygote and endosperm	biological_process	3	4346	4	29058	0.000499788	0.00579841	5.01461	LOC103837373; LOC103860577; LOC103870918
GO:0010495	long-distance posttranscriptional gene silencing	biological_process	3	4346	4	29058	0.000499788	0.00579841	5.01461	LOC103838307; LOC103847833; LOC117132791
GO:0004067	asparaginase activity	molecular_function	3	4346	4	29058	0.000499788	0.00579841	5.01461	LOC103840193; LOC103847127; LOC103869850
GO:0033345	asparagine catabolic process via L-aspartate	biological_process	3	4346	4	29058	0.000499788	0.00579841	5.01461	LOC103840193; LOC103847127; LOC103869850
GO:0032025	response to cobalt ion	biological_process	3	4346	4	29058	0.000499788	0.00579841	5.01461	LOC103843385; LOC103870907; LOC103874053
GO:0034274	Atg12-Atg5-Atg16 complex	cellular_component	3	4346	4	29058	0.000499788	0.00579841	5.01461	LOC103846258; LOC103851096; LOC103871063
GO:0006169	adenosine salvage	biological_process	3	4346	4	29058	0.000499788	0.00579841	5.01461	LOC103847390; LOC103847901; LOC103855481
GO:0031407	oxylipin metabolic process	biological_process	3	4346	4	29058	0.000499788	0.00579841	5.01461	LOC103857486; LOC103865264; LOC103867540
GO:0006334	nucleosome assembly	biological_process	18	4346	58	29058	0.00052864	0.00609769	2.07501	CENH3; LOC103827568; LOC103831780; LOC103837838; LOC103841295; LOC103843434; LOC103847192; LOC103849254; LOC103851559; LOC103856615; LOC103858280; LOC103864916; LOC103865608; LOC103867185; LOC103871513; LOC103871526; LOC103873396; LOC117134283
GO:2000028	regulation of photoperiodism, flowering	biological_process	18	4346	58	29058	0.00052864	0.00609769	2.07501	LOC103249168; LOC103832171; LOC103834239; LOC103835056; LOC103836752; LOC103844260; LOC103845918; LOC103846895; LOC103855273; LOC103859098; LOC103859900; LOC103862443; LOC103864705; LOC103868177; LOC103868217; LOC103872246; LOC103873930; LOC103874703
GO:0016151	nickel cation binding	molecular_function	7	4346	15	29058	0.000595048	0.00682424	3.1202	LOC103829428; LOC103837679; LOC103842058; LOC103843758; LOC103858245; LOC103866383; LOC103872837
GO:0031177	phosphopantetheine binding	molecular_function	7	4346	15	29058	0.000595048	0.00682424	3.1202	LOC103831049; LOC103837325; LOC103852226; LOC103858136; LOC103859074; LOC103867972; LOC103870868
GO:0000777	condensed chromosome kinetochore	cellular_component	5	4346	9	29058	0.000622319	0.00705589	3.71453	CENH3; LOC103832905; LOC103846945; LOC103852577; LOC103873547
GO:0009828	plant-type cell wall loosening	biological_process	5	4346	9	29058	0.000622319	0.00705589	3.71453	LOC103831820; LOC103834679; LOC103852789; LOC103861948; LOC103868753
GO:0006805	xenobiotic metabolic process	biological_process	5	4346	9	29058	0.000622319	0.00705589	3.71453	LOC103836868; LOC103853781; LOC103858832; LOC103861882; LOC117132746
GO:0019243	methylglyoxal catabolic process to D-lactate via S-lactoyl-glutathione	biological_process	5	4346	9	29058	0.000622319	0.00705589	3.71453	LOC103843568; LOC103858069; LOC103866071; LOC103867884; LOC103871929
GO:0052793	pectin acetylesterase activity	molecular_function	9	4346	22	29058	0.000632765	0.0071338	2.73524	LOC103834119; LOC103837135; LOC103857370; LOC103859120; LOC103859294; LOC103862799; LOC103866417; LOC103874247; LOC103874472
GO:0008515	sucrose transmembrane transporter activity	molecular_function	9	4346	22	29058	0.000632765	0.0071338	2.73524	LOC103834889; LOC103843325; LOC103846596; LOC103848657; LOC103850848; LOC103857270; LOC103861520; LOC103865612; LOC103874235
GO:0010600	regulation of auxin biosynthetic process	biological_process	6	4346	12	29058	0.000657904	0.00739632	3.34307	LOC103835440; LOC103839088; LOC103846255; LOC103851098; LOC103856239; LOC103858039
GO:0009686	gibberellin biosynthetic process	biological_process	19	4346	64	29058	0.000755664	0.0084715	1.98495	LOC103828910; LOC103830172; LOC103830976; LOC103831245; LOC103832324; LOC103832325; LOC103832422; LOC103836713; LOC103840557; LOC103847069; LOC103852126; LOC103852467; LOC103853267; LOC103861559; LOC103866029; LOC103867649; LOC103868594; LOC103872350; LOC103874435
GO:0009751	response to salicylic acid	biological_process	74	4346	351	29058	0.000763471	0.00853505	1.40962	LOC103828646; LOC103829318; LOC103830976; LOC103831123; LOC103831245; LOC103831780; LOC103831812; LOC103831816; LOC103831818; LOC103831932; LOC103832394; LOC103832978; LOC103835025; LOC103835174; LOC103836518; LOC103836661; LOC103837381; LOC103837883; LOC103839634; LOC103840557; LOC103840842; LOC103840954; LOC103841171; LOC103843639; LOC103844115; LOC103844216; LOC103844555; LOC103844616; LOC1038…
GO:0030570	pectate lyase activity	molecular_function	16	4346	51	29058	0.000816962	0.00910753	2.09762	LOC103828610; LOC103831011; LOC103834896; LOC103836561; LOC103837270; LOC103837461; LOC103841243; LOC103843635; LOC103844229; LOC103850282; LOC103852424; LOC103861505; LOC103862557; LOC103863605; LOC103870538; LOC103873738
GO:0010319	stromule	cellular_component	18	4346	60	29058	0.000846682	0.00941256	2.00584	LOC103829310; LOC103833678; LOC103835059; LOC103838242; LOC103839852; LOC103841316; LOC103844930; LOC103847432; LOC103856643; LOC103857026; LOC103859466; LOC103862389; LOC103865583; LOC103867016; LOC103867216; LOC103868914; LOC103875281; RCA
GO:0010150	leaf senescence	biological_process	50	4346	221	29058	0.000876326	0.00971505	1.5127	LOC103829073; LOC103829217; LOC103830367; LOC103831344; LOC103835211; LOC103836523; LOC103836752; LOC103837200; LOC103841171; LOC103842080; LOC103842815; LOC103846258; LOC103846596; LOC103847191; LOC103850260; LOC103850848; LOC103850849; LOC103851096; LOC103852103; LOC103853804; LOC103854853; LOC103855267; LOC103855813; LOC103855954; LOC103856794; LOC103857848; LOC103858020; LOC103858021; LOC1038…
GO:0010411	xyloglucan metabolic process	biological_process	21	4346	74	29058	0.000897917	0.00992684	1.89742	LOC103827547; LOC103828713; LOC103831563; LOC103833673; LOC103834679; LOC103842948; LOC103852789; LOC103854033; LOC103857641; LOC103858712; LOC103860348; LOC103861948; LOC103865563; LOC103867249; LOC103870737; LOC103871910; LOC103873146; LOC103873669; LOC103874012; XET; XTH1
GO:0009506	plasmodesma	cellular_component	269	4346	1515	29058	0.000933473	0.0102914	1.18718	GSL-OH; LOC103249149; LOC103827938; LOC103828377; LOC103828506; LOC103828819; LOC103829021; LOC103829049; LOC103829543; LOC103830107; LOC103830687; LOC103830750; LOC103830803; LOC103831372; LOC103831722; LOC103831727; LOC103831873; LOC103832124; LOC103832178; LOC103832639; LOC103832685; LOC103833094; LOC103833582; LOC103834119; LOC103834355; LOC103834586; LOC103834718; LOC103835176; LOC103835355;…
GO:0042546	cell wall biogenesis	biological_process	27	4346	103	29058	0.00094988	0.0104434	1.75268	LOC103827547; LOC103827882; LOC103828713; LOC103830703; LOC103833673; LOC103834679; LOC103837569; LOC103842948; LOC103844566; LOC103844632; LOC103852789; LOC103854033; LOC103857495; LOC103857641; LOC103858712; LOC103860348; LOC103861558; LOC103861948; LOC103865563; LOC103867249; LOC103867522; LOC103871910; LOC103873146; LOC103873669; LOC103874012; XET; XTH1
GO:0030026	cellular manganese ion homeostasis	biological_process	9	4346	23	29058	0.000970225	0.0106378	2.61632	LOC103832138; LOC103853044; LOC103854976; LOC103860274; LOC103860731; LOC103865655; LOC103865722; LOC103867039; LOC103867660
GO:0032875	regulation of DNA endoreduplication	biological_process	7	4346	16	29058	0.00103437	0.01131	2.92519	LOC103835854; LOC103846712; LOC103855916; LOC103857798; LOC103859438; LOC103863255; LOC103865341
GO:0009579	thylakoid	cellular_component	63	4346	294	29058	0.00109051	0.0118913	1.43275	LOC103828916; LOC103828920; LOC103829310; LOC103829781; LOC103829997; LOC103830961; LOC103832566; LOC103833131; LOC103833582; LOC103833678; LOC103835101; LOC103835699; LOC103836649; LOC103836875; LOC103837465; LOC103837674; LOC103837910; LOC103838910; LOC103839852; LOC103840451; LOC103842552; LOC103844041; LOC103844930; LOC103845258; LOC103846718; LOC103847099; LOC103847222; LOC103847722; LOC1038…
GO:0071555	cell wall organization	biological_process	108	4346	550	29058	0.00110421	0.0119753	1.31292	LOC103827547; LOC103827823; LOC103827882; LOC103827936; LOC103828713; LOC103828935; LOC103829229; LOC103829526; LOC103830649; LOC103830703; LOC103831713; LOC103831999; LOC103832013; LOC103832703; LOC103833345; LOC103833673; LOC103833750; LOC103834119; LOC103834719; LOC103836145; LOC103836761; LOC103837015; LOC103837135; LOC103837559; LOC103837873; LOC103838161; LOC103838202; LOC103839087; LOC1038…
GO:0042742	defense response to bacterium	biological_process	108	4346	550	29058	0.00110421	0.0119753	1.31292	LOC103829073; LOC103829310; LOC103829410; LOC103829507; LOC103830094; LOC103830393; LOC103831123; LOC103831812; LOC103831816; LOC103832219; LOC103833678; LOC103834419; LOC103834830; LOC103835145; LOC103835711; LOC103835754; LOC103835773; LOC103836390; LOC103837228; LOC103837265; LOC103837290; LOC103837568; LOC103837674; LOC103838218; LOC103839634; LOC103840079; LOC103840115; LOC103841363; LOC1038…
GO:0009611	response to wounding	biological_process	75	4346	362	29058	0.00118956	0.0125349	1.38525	LOC103827658; LOC103827967; LOC103828183; LOC103829318; LOC103829781; LOC103830675; LOC103830678; LOC103830995; LOC103830997; LOC103831812; LOC103831816; LOC103831873; LOC103831951; LOC103834394; LOC103834552; LOC103836663; LOC103836752; LOC103837200; LOC103837883; LOC103838218; LOC103839020; LOC103839634; LOC103840842; LOC103840854; LOC103842489; LOC103842993; LOC103843774; LOC103844105; LOC1038…
GO:0031261	DNA replication preinitiation complex	cellular_component	4	4346	7	29058	0.00120292	0.0125349	3.82066	LOC103828581; LOC103846607; LOC103850843; LOC103860267
GO:0004748	ribonucleoside-diphosphate reductase activity, thioredoxin disulfide as acceptor	molecular_function	4	4346	7	29058	0.00120292	0.0125349	3.82066	LOC103829393; LOC103835128; LOC103854270; LOC103875249
GO:0009263	deoxyribonucleotide biosynthetic process	biological_process	4	4346	7	29058	0.00120292	0.0125349	3.82066	LOC103829393; LOC103835128; LOC103854270; LOC103875249
GO:0000461	endonucleolytic cleavage to generate mature 3'-end of SSU-rRNA from (SSU-rRNA, 5.8S rRNA, LSU-rRNA)	biological_process	4	4346	7	29058	0.00120292	0.0125349	3.82066	LOC103829952; LOC103841308; LOC103854669; LOC103863277
GO:0016328	lateral plasma membrane	cellular_component	4	4346	7	29058	0.00120292	0.0125349	3.82066	LOC103831625; LOC103837359; LOC103858563; LOC103860552
GO:0099080	supramolecular complex	cellular_component	4	4346	7	29058	0.00120292	0.0125349	3.82066	LOC103833678; LOC103842058; LOC103868914; LOC103875281
GO:0046467	membrane lipid biosynthetic process	biological_process	4	4346	7	29058	0.00120292	0.0125349	3.82066	LOC103834892; LOC103855267; LOC103870645; LOC103874346
GO:1901031	regulation of response to reactive oxygen species	biological_process	4	4346	7	29058	0.00120292	0.0125349	3.82066	LOC103834892; LOC103855267; LOC103870645; LOC103874346
GO:0019499	cyanide metabolic process	biological_process	4	4346	7	29058	0.00120292	0.0125349	3.82066	LOC103841966; LOC103848073; NIT-T1; NIT-T4
GO:0019500	cyanide catabolic process	biological_process	4	4346	7	29058	0.00120292	0.0125349	3.82066	LOC103841966; LOC103848073; NIT-T1; NIT-T4
GO:0004416	hydroxyacylglutathione hydrolase activity	molecular_function	4	4346	7	29058	0.00120292	0.0125349	3.82066	LOC103843568; LOC103858069; LOC103866071; LOC103867884
GO:0034059	response to anoxia	biological_process	4	4346	7	29058	0.00120292	0.0125349	3.82066	LOC103845972; LOC103858069; LOC103866071; LOC103870339
GO:0004477	methenyltetrahydrofolate cyclohydrolase activity	molecular_function	4	4346	7	29058	0.00120292	0.0125349	3.82066	LOC103859439; LOC103865677; LOC103868620; LOC103871345
GO:0004488	methylenetetrahydrofolate dehydrogenase (NADP+) activity	molecular_function	4	4346	7	29058	0.00120292	0.0125349	3.82066	LOC103859439; LOC103865677; LOC103868620; LOC103871345
GO:0000981	DNA-binding transcription factor activity, RNA polymerase II-specific	molecular_function	6	4346	13	29058	0.00124148	0.012903	3.08591	LOC103850959; LOC103855517; LOC103865508; LOC103870970; LOC103872406; LOC103874205
GO:0080054	low-affinity nitrate transmembrane transporter activity	molecular_function	8	4346	20	29058	0.00129518	0.0134261	2.67446	LOC103829324; LOC103830808; LOC103830812; LOC103830813; LOC103831529; LOC103835695; LOC103852756; LOC103869848
GO:0015333	peptide:proton symporter activity	molecular_function	21	4346	76	29058	0.00132488	0.013663	1.84749	LOC103829190; LOC103829324; LOC103829955; LOC103830808; LOC103830812; LOC103830813; LOC103830963; LOC103831529; LOC103835064; LOC103835695; LOC103839634; LOC103840062; LOC103852754; LOC103852756; LOC103863259; LOC103867156; LOC103869157; LOC103869848; LOC103870974; LOC103872258; LOC103873408
GO:1904680	peptide transmembrane transporter activity	molecular_function	21	4346	76	29058	0.00132488	0.013663	1.84749	LOC103829190; LOC103829324; LOC103829955; LOC103830808; LOC103830812; LOC103830813; LOC103830963; LOC103831529; LOC103835064; LOC103835695; LOC103839634; LOC103840062; LOC103852754; LOC103852756; LOC103863259; LOC103867156; LOC103869157; LOC103869848; LOC103870974; LOC103872258; LOC103873408
GO:0102229	amylopectin maltohydrolase activity	molecular_function	5	4346	10	29058	0.00135844	0.0137953	3.34307	LOC103828653; LOC103833505; LOC103836914; LOC103860895; LOC103868361
GO:2000762	regulation of phenylpropanoid metabolic process	biological_process	5	4346	10	29058	0.00135844	0.0137953	3.34307	LOC103828726; LOC103835174; LOC103841849; LOC103842890; LOC103866770
GO:1901562	response to paraquat	biological_process	5	4346	10	29058	0.00135844	0.0137953	3.34307	LOC103834786; LOC103846147; LOC103866479; LOC103867703; LOC103868196
GO:0019464	glycine decarboxylation via glycine cleavage system	biological_process	5	4346	10	29058	0.00135844	0.0137953	3.34307	LOC103836204; LOC103840158; LOC103857558; LOC103867390; LOC103874749
GO:0090697	post-embryonic plant organ morphogenesis	biological_process	5	4346	10	29058	0.00135844	0.0137953	3.34307	LOC103853804; LOC103856794; LOC103860911; LOC103868158; LOC103869829
GO:2000469	negative regulation of peroxidase activity	biological_process	5	4346	10	29058	0.00135844	0.0137953	3.34307	LOC103853804; LOC103856794; LOC103860911; LOC103868158; LOC103869829
GO:0044030	regulation of DNA methylation	biological_process	11	4346	32	29058	0.00148775	0.0150319	2.29836	LOC103829569; LOC103837711; LOC103845294; LOC103849167; LOC103855910; LOC103857819; LOC103859439; LOC103859969; LOC103862766; LOC103873810; LOC103874928
GO:0030247	polysaccharide binding	molecular_function	11	4346	32	29058	0.00148775	0.0150319	2.29836	LOC103835890; LOC103836098; LOC103836508; LOC103837368; LOC103847116; LOC103852569; LOC103854935; LOC103860571; LOC103863918; LOC103872083; LOC117132437
GO:0042023	DNA endoreduplication	biological_process	10	4346	28	29058	0.00149756	0.0150929	2.38791	LOC103834427; LOC103837066; LOC103852605; LOC103855517; LOC103858270; LOC103863255; LOC103866619; LOC103872352; LOC103874205; LOC103874842
GO:0000105	histidine biosynthetic process	biological_process	7	4346	17	29058	0.00169872	0.016949	2.75312	LOC103828719; LOC103835143; LOC103837505; LOC103840211; LOC103852737; LOC103865526; LOC103869038
GO:0009298	GDP-mannose biosynthetic process	biological_process	7	4346	17	29058	0.00169872	0.016949	2.75312	LOC103831949; LOC103843385; LOC103852926; LOC103858576; LOC103864220; LOC103865745; LOC103870907
GO:0006207	'de novo' pyrimidine nucleobase biosynthetic process	biological_process	7	4346	17	29058	0.00169872	0.016949	2.75312	LOC103837127; LOC103841868; LOC103854712; LOC103860587; LOC103861347; LOC103863231; LOC103874463
GO:0004435	phosphatidylinositol phospholipase C activity	molecular_function	7	4346	17	29058	0.00169872	0.016949	2.75312	LOC103845299; LOC103845302; LOC103851628; LOC103851631; LOC103856668; LOC103863617; LOC103870613
[truncated: 3,591 more rows]

## Sheet: L7_S4 vs L7_S1_GO_enrichment
Supplementary Table S2: GO enrichment analysis of DEGs at S4 stage in Longyou-7(L7).
id	Term	Category	ListHits	ListTotal	PopHits	PopTotal	pValue	qValue	Enrichment_score	Gene
[truncated: 5,299 more rows]

## Sheet: L7_S5 vs L7_S1_GO_enrichment
Supplementary Table S2: GO enrichment analysis of DEGs at S5 stage in Longyou-7(L7).
[truncated: 5,745 more rows]

[truncated: 10 more sheets: L7_S6 vs L7_S1_GO_enrichment, T4_S2 vs T4_S1_GO_enrichment, T4_S3 vs T4_S1_GO_enrichment, T4_S4  vs T4_S1_GO_enrichment, T4_S5  vs T4_S1_GO_enrichment, T4_S6  vs T4_S1_GO_enrichment, Lenox_S2  vs  S1_GO_enrichment, Lenox_S3  vs S1_GO_enrichment, Lenox_S4  vs S1_GO_enrichment, Lenox_S5  vs S1_GO_enrichment]
