# Supplementary material for: Transcriptomic Insights Into Root Development and Overwintering Transcriptional Memory of Brassica rapa L. Grown in the Field
Source: Front Plant Sci. 2022 Jul 22;13:900708. doi: 10.3389/fpls.2022.900708 (PMC9355659; doi:10.3389/fpls.2022.900708)
Supplement: Supplementary file 9 [file Data_Sheet_1.zip › Table S3.xls]

## Sheet: L7_S2 vs L7_S1_GO_class
Supplementary Table S3: GO class analysis of DEGs at S2 stage in Longyou-7(L7).
#GO_classify1	GO_classify2	diff-Up	diff-Up (%)	diff-Down	diff-Down (%)
#Total_gene		778	778	1223	1223
biological process	biological adhesion	3	0.385604	1	0.0817661
biological process	biological regulation	284	36.5039	404	33.0335
biological process	cell killing	0	0	1	0.0817661
biological process	cellular component organization or biogenesis	95	12.2108	257	21.0139
biological process	cellular process	516	66.3239	786	64.2682
biological process	developmental process	156	20.0514	251	20.5233
biological process	establishment of localization	107	13.7532	123	10.0572
biological process	growth	20	2.57069	64	5.23303
biological process	immune system process	17	2.18509	32	2.61652
biological process	localization	109	14.0103	138	11.2837
biological process	locomotion	2	0.257069	3	0.245298
biological process	metabolic process	415	53.3419	595	48.6509
biological process	multi-organism process	74	9.51157	113	9.23957
biological process	multicellular organismal process	149	19.1517	220	17.9886
biological process	negative regulation of biological process	48	6.16967	71	5.8054
biological process	positive regulation of biological process	79	10.1542	99	8.09485
biological process	regulation of biological process	251	32.2622	376	30.7441
biological process	reproduction	90	11.5681	130	10.6296
biological process	reproductive process	90	11.5681	129	10.5478
biological process	response to stimulus	356	45.7584	457	37.3671
biological process	rhythmic process	25	3.21337	10	0.817661
biological process	signaling	98	12.5964	162	13.2461
biological process	single-organism process	463	59.5116	705	57.6451
cellular component	cell	651	83.6761	973	79.5585
cellular component	cell junction	42	5.39846	91	7.44072
cellular component	cell part	649	83.419	971	79.3949
cellular component	extracellular matrix	0	0	0	0
cellular component	extracellular matrix part	0	0	0	0
cellular component	extracellular region	58	7.45501	154	12.592
cellular component	extracellular region part	7	0.899743	8	0.654129
cellular component	macromolecular complex	60	7.71208	147	12.0196
cellular component	membrane	318	40.874	408	33.3606
cellular component	membrane part	224	28.7918	292	23.8757
cellular component	membrane-enclosed lumen	24	3.08483	47	3.84301
cellular component	mitochondrion-associated adherens complex	0	0	0	0
cellular component	nucleoid	1	0.128535	1	0.0817661
cellular component	organelle	498	64.0103	748	61.1611
cellular component	organelle part	191	24.5501	302	24.6934
cellular component	symplast	42	5.39846	91	7.44072
cellular component	synapse	0	0	0	0
cellular component	synapse part	0	0	0	0
cellular component	virion	0	0	0	0
cellular component	virion part	0	0	0	0
molecular function	D-alanyl carrier activity	0	0	0	0
molecular function	antioxidant activity	14	1.79949	14	1.14473
molecular function	binding	453	58.2262	699	57.1545
molecular function	catalytic activity	371	47.6864	555	45.3802
molecular function	channel regulator activity	0	0	1	0.0817661
molecular function	chemoattractant activity	0	0	0	0
molecular function	chemorepellent activity	0	0	0	0
molecular function	electron carrier activity	14	1.79949	16	1.30826
molecular function	enzyme regulator activity	15	1.92802	52	4.25184
molecular function	metallochaperone activity	1	0.128535	0	0
molecular function	molecular transducer activity	4	0.514139	7	0.572363
molecular function	morphogen activity	0	0	0	0
molecular function	nucleic acid binding transcription factor activity	115	14.7815	153	12.5102
molecular function	nutrient reservoir activity	2	0.257069	3	0.245298
molecular function	protein binding transcription factor activity	5	0.642674	3	0.245298
molecular function	protein tag	0	0	0	0
molecular function	receptor activity	4	0.514139	7	0.572363
molecular function	receptor regulator activity	0	0	0	0
molecular function	structural molecule activity	5	0.642674	13	1.06296
molecular function	translation regulator activity	1	0.128535	0	0
molecular function	transporter activity	101	12.982	67	5.47833

## Sheet: L7_S3 vs L7_S1_GO_class
Supplementary Table S3: GO class analysis of DEGs at S3 stage in Longyou-7(L7).
#GO_classify1	GO_classify2	diff-Up	diff-Up (%)	diff-Down	diff-Down (%)
#Total_gene		1813	1813	2533	2533
biological process	biological adhesion	2	0.110314	0	0
biological process	biological regulation	639	35.2454	781	30.833
biological process	cell killing	1	0.0551572	3	0.118437
biological process	cellular component organization or biogenesis	278	15.3337	570	22.503
biological process	cellular process	1165	64.2581	1733	68.4169
biological process	developmental process	362	19.9669	491	19.3841
biological process	establishment of localization	272	15.0028	266	10.5014
biological process	growth	55	3.03365	116	4.57955
biological process	immune system process	45	2.48207	72	2.84248
biological process	localization	284	15.6646	296	11.6857
biological process	locomotion	5	0.275786	7	0.276352
biological process	metabolic process	930	51.2962	1348	53.2175
biological process	multi-organism process	185	10.2041	227	8.96171
biological process	multicellular organismal process	338	18.6431	433	17.0944
biological process	negative regulation of biological process	135	7.44622	175	6.9088
biological process	positive regulation of biological process	176	9.70767	198	7.81682
biological process	regulation of biological process	577	31.8257	710	28.03
biological process	reproduction	204	11.2521	272	10.7383
biological process	reproductive process	204	11.2521	269	10.6198
biological process	response to stimulus	800	44.1258	905	35.7284
biological process	rhythmic process	53	2.92333	22	0.868535
biological process	signaling	216	11.914	288	11.3699
biological process	single-organism process	979	53.9989	1497	59.0999
cellular component	cell	1533	84.556	2120	83.6952
cellular component	cell junction	90	4.96415	180	7.1062
cellular component	cell part	1532	84.5008	2113	83.4189
cellular component	extracellular matrix	0	0	1	0.0394789
cellular component	extracellular matrix part	0	0	1	0.0394789
cellular component	extracellular region	106	5.84666	293	11.5673
cellular component	extracellular region part	15	0.827358	20	0.789578
cellular component	macromolecular complex	187	10.3144	423	16.6996
cellular component	membrane	754	41.5885	850	33.557
cellular component	membrane part	529	29.1782	538	21.2396
cellular component	membrane-enclosed lumen	71	3.91616	165	6.51402
cellular component	mitochondrion-associated adherens complex	0	0	0	0
cellular component	nucleoid	4	0.220629	3	0.118437
cellular component	organelle	1247	68.781	1667	65.8113
cellular component	organelle part	521	28.7369	787	31.0699
cellular component	symplast	89	4.90899	180	7.1062
cellular component	synapse	0	0	0	0
cellular component	synapse part	0	0	0	0
cellular component	virion	0	0	0	0
cellular component	virion part	0	0	0	0
molecular function	D-alanyl carrier activity	0	0	0	0
molecular function	antioxidant activity	21	1.1583	23	0.908014
molecular function	binding	1053	58.0805	1463	57.7576
molecular function	catalytic activity	762	42.0298	1246	49.1907
molecular function	channel regulator activity	0	0	1	0.0394789
molecular function	chemoattractant activity	0	0	0	0
molecular function	chemorepellent activity	0	0	0	0
molecular function	electron carrier activity	13	0.717044	24	0.947493
molecular function	enzyme regulator activity	46	2.53723	94	3.71101
molecular function	metallochaperone activity	4	0.220629	0	0
molecular function	molecular transducer activity	22	1.21346	13	0.513225
molecular function	morphogen activity	0	0	0	0
molecular function	nucleic acid binding transcription factor activity	262	14.4512	234	9.23806
molecular function	nutrient reservoir activity	4	0.220629	5	0.197394
molecular function	protein binding transcription factor activity	9	0.496415	11	0.434268
molecular function	protein tag	0	0	2	0.0789578
molecular function	receptor activity	22	1.21346	13	0.513225
molecular function	receptor regulator activity	0	0	0	0
molecular function	structural molecule activity	16	0.882515	77	3.03987
molecular function	translation regulator activity	1	0.0551572	2	0.0789578
molecular function	transporter activity	202	11.1418	145	5.72444

## Sheet: L7_S4 vs L7_S1_GO_class
Supplementary Table S3: GO class analysis of DEGs at S4 stage in Longyou-7(L7).
#GO_classify1	GO_classify2	diff-Up	diff-Up (%)	diff-Down	diff-Down (%)
#Total_gene		3527	3527	4296	4296
biological process	biological adhesion	4	0.113411	6	0.139665
biological process	biological regulation	1204	34.1367	1263	29.3994
biological process	cell killing	1	0.0283527	5	0.116387
biological process	cellular component organization or biogenesis	616	17.4653	973	22.649
biological process	cellular process	2359	66.884	2973	69.2039
biological process	developmental process	655	18.571	843	19.6229
biological process	establishment of localization	525	14.8852	515	11.9879
biological process	growth	120	3.40232	199	4.63222
biological process	immune system process	126	3.57244	103	2.39758
biological process	localization	554	15.7074	571	13.2914
biological process	locomotion	9	0.255174	16	0.372439
biological process	metabolic process	1899	53.8418	2379	55.3771
biological process	multi-organism process	357	10.1219	369	8.58939
biological process	multicellular organismal process	608	17.2384	757	17.621
biological process	negative regulation of biological process	246	6.97477	261	6.07542
biological process	positive regulation of biological process	352	9.98015	317	7.37896
biological process	regulation of biological process	1085	30.7627	1133	26.3734
biological process	reproduction	362	10.2637	449	10.4516
biological process	reproductive process	360	10.207	445	10.3585
biological process	response to stimulus	1505	42.6708	1445	33.6359
biological process	rhythmic process	64	1.81457	37	0.861266
biological process	signaling	413	11.7097	417	9.7067
biological process	single-organism process	1845	52.3107	2444	56.8901
cellular component	cell	3035	86.0505	3649	84.9395
cellular component	cell junction	178	5.04678	333	7.7514
cellular component	cell part	3029	85.8804	3642	84.7765
cellular component	extracellular matrix	0	0	0	0
cellular component	extracellular matrix part	0	0	0	0
cellular component	extracellular region	194	5.50043	436	10.149
cellular component	extracellular region part	27	0.765523	29	0.675047
cellular component	macromolecular complex	475	13.4675	804	18.7151
cellular component	membrane	1378	39.07	1574	36.6387
cellular component	membrane part	937	26.5665	1006	23.4171
cellular component	membrane-enclosed lumen	225	6.37936	309	7.19274
cellular component	mitochondrion-associated adherens complex	0	0	0	0
cellular component	nucleoid	8	0.226822	8	0.18622
cellular component	organelle	2431	68.9254	2904	67.5978
cellular component	organelle part	1089	30.8761	1478	34.4041
cellular component	symplast	178	5.04678	333	7.7514
cellular component	synapse	0	0	0	0
cellular component	synapse part	0	0	0	0
cellular component	virion	0	0	0	0
cellular component	virion part	0	0	0	0
molecular function	D-alanyl carrier activity	0	0	0	0
molecular function	antioxidant activity	44	1.24752	39	0.907821
molecular function	binding	2098	59.484	2446	56.9367
molecular function	catalytic activity	1535	43.5214	2061	47.9749
molecular function	channel regulator activity	1	0.0283527	3	0.0698324
molecular function	chemoattractant activity	0	0	0	0
molecular function	chemorepellent activity	0	0	0	0
molecular function	electron carrier activity	16	0.453643	35	0.814711
molecular function	enzyme regulator activity	96	2.72186	140	3.25885
molecular function	metallochaperone activity	5	0.141764	2	0.0465549
molecular function	molecular transducer activity	41	1.16246	18	0.418994
molecular function	morphogen activity	0	0	0	0
molecular function	nucleic acid binding transcription factor activity	398	11.2844	366	8.51955
molecular function	nutrient reservoir activity	12	0.340232	6	0.139665
molecular function	protein binding transcription factor activity	21	0.595407	19	0.442272
molecular function	protein tag	0	0	7	0.162942
molecular function	receptor activity	41	1.16246	18	0.418994
molecular function	receptor regulator activity	0	0	0	0
molecular function	structural molecule activity	35	0.992345	256	5.95903
molecular function	translation regulator activity	0	0	3	0.0698324
molecular function	transporter activity	280	7.93876	309	7.19274

## Sheet: L7_S5 vs L7_S1_GO_class
Supplementary Table S3: GO class analysis of DEGs at S5 stage in Longyou-7(L7).
#GO_classify1	GO_classify2	diff-Up	diff-Up (%)	diff-Down	diff-Down (%)
#Total_gene		4675	4675	5215	5215
biological process	biological adhesion	3	0.0641711	6	0.115053
biological process	biological regulation	1632	34.9091	1548	29.6836
biological process	cell killing	6	0.128342	6	0.115053
biological process	cellular component organization or biogenesis	843	18.0321	1147	21.9942
biological process	cellular process	3118	66.6952	3629	69.5877
biological process	developmental process	898	19.2086	1032	19.7891
biological process	establishment of localization	705	15.0802	621	11.908
biological process	growth	154	3.29412	239	4.58293
biological process	immune system process	175	3.74332	113	2.16683
biological process	localization	744	15.9144	693	13.2886
biological process	locomotion	12	0.256684	21	0.402685
biological process	metabolic process	2460	52.6203	2922	56.0307
biological process	multi-organism process	502	10.738	397	7.61266
biological process	multicellular organismal process	842	18.0107	929	17.814
biological process	negative regulation of biological process	347	7.42246	319	6.11697
biological process	positive regulation of biological process	460	9.83957	383	7.3442
biological process	regulation of biological process	1478	31.615	1394	26.7306
biological process	reproduction	494	10.5668	531	10.1822
biological process	reproductive process	492	10.5241	526	10.0863
biological process	response to stimulus	1966	42.0535	1703	32.6558
biological process	rhythmic process	73	1.5615	51	0.977948
biological process	signaling	552	11.8075	508	9.74113
biological process	single-organism process	2429	51.9572	2881	55.2445
cellular component	cell	3991	85.369	4431	84.9664
cellular component	cell junction	240	5.13369	376	7.20997
cellular component	cell part	3985	85.2406	4423	84.813
cellular component	extracellular matrix	0	0	0	0
cellular component	extracellular matrix part	0	0	0	0
cellular component	extracellular region	263	5.62567	484	9.28092
cellular component	extracellular region part	38	0.812834	38	0.728667
cellular component	macromolecular complex	671	14.3529	999	19.1563
cellular component	membrane	1821	38.9519	1861	35.6855
cellular component	membrane part	1237	26.4599	1221	23.4132
cellular component	membrane-enclosed lumen	326	6.97326	400	7.67018
cellular component	mitochondrion-associated adherens complex	0	0	0	0
cellular component	nucleoid	9	0.192513	8	0.153404
cellular component	organelle	3191	68.2567	3547	68.0153
cellular component	organelle part	1431	30.6096	1790	34.3241
cellular component	symplast	239	5.1123	376	7.20997
cellular component	synapse	0	0	0	0
cellular component	synapse part	0	0	0	0
cellular component	virion	0	0	0	0
cellular component	virion part	0	0	0	0
molecular function	D-alanyl carrier activity	0	0	0	0
molecular function	antioxidant activity	46	0.983957	45	0.862895
molecular function	binding	2786	59.5936	3004	57.6031
molecular function	catalytic activity	2034	43.508	2418	46.3663
molecular function	channel regulator activity	2	0.0427807	3	0.0575264
molecular function	chemoattractant activity	0	0	0	0
molecular function	chemorepellent activity	0	0	0	0
molecular function	electron carrier activity	26	0.55615	42	0.805369
molecular function	enzyme regulator activity	110	2.35294	156	2.99137
molecular function	metallochaperone activity	4	0.0855615	1	0.0191755
molecular function	molecular transducer activity	38	0.812834	32	0.613615
molecular function	morphogen activity	0	0	0	0
molecular function	nucleic acid binding transcription factor activity	517	11.0588	475	9.10834
molecular function	nutrient reservoir activity	17	0.363636	6	0.115053
molecular function	protein binding transcription factor activity	38	0.812834	29	0.556088
molecular function	protein tag	2	0.0427807	8	0.153404
molecular function	receptor activity	38	0.812834	32	0.613615
molecular function	receptor regulator activity	0	0	0	0
molecular function	structural molecule activity	45	0.962567	323	6.19367
molecular function	translation regulator activity	1	0.0213904	3	0.0575264
molecular function	transporter activity	362	7.74332	354	6.78811

## Sheet: L7_S6 vs L7_S1_GO_class
Supplementary Table S3: GO class analysis of DEGs at S6 stage in Longyou-7(L7).
#GO_classify1	GO_classify2	diff-Up	diff-Up (%)	diff-Down	diff-Down (%)
#Total_gene		2838	2838	2098	2098
biological process	biological adhesion	3	0.105708	1	0.0476644
biological process	biological regulation	997	35.1304	640	30.5052
biological process	cell killing	5	0.17618	8	0.381316
biological process	cellular component organization or biogenesis	393	13.8478	477	22.7359
biological process	cellular process	1797	63.3192	1470	70.0667
biological process	developmental process	553	19.4856	422	20.1144
biological process	establishment of localization	394	13.883	206	9.81888
biological process	growth	116	4.08739	81	3.86082
biological process	immune system process	92	3.24172	59	2.8122
biological process	localization	413	14.5525	223	10.6292
biological process	locomotion	4	0.140944	6	0.285987
biological process	metabolic process	1406	49.5419	1211	57.7216
biological process	multi-organism process	295	10.3946	178	8.48427
biological process	multicellular organismal process	502	17.6885	390	18.5891
biological process	negative regulation of biological process	171	6.02537	148	7.05434
biological process	positive regulation of biological process	262	9.23185	176	8.38894
biological process	regulation of biological process	895	31.5363	583	27.7884
biological process	reproduction	238	8.38619	260	12.3928
biological process	reproductive process	236	8.31572	260	12.3928
biological process	response to stimulus	1228	43.2699	774	36.8923
biological process	rhythmic process	29	1.02185	22	1.04862
biological process	signaling	372	13.1078	199	9.48522
biological process	single-organism process	1614	56.871	1198	57.102
cellular component	cell	2284	80.4792	1807	86.1296
cellular component	cell junction	167	5.88443	159	7.57865
cellular component	cell part	2280	80.3383	1804	85.9867
cellular component	extracellular matrix	0	0	0	0
cellular component	extracellular matrix part	0	0	0	0
cellular component	extracellular region	228	8.03383	262	12.4881
cellular component	extracellular region part	40	1.40944	13	0.619638
cellular component	macromolecular complex	155	5.46159	437	20.8294
cellular component	membrane	1145	40.3453	726	34.6044
cellular component	membrane part	822	28.9641	456	21.735
cellular component	membrane-enclosed lumen	71	2.50176	166	7.9123
cellular component	mitochondrion-associated adherens complex	0	0	0	0
cellular component	nucleoid	0	0	10	0.476644
cellular component	organelle	1646	57.9986	1494	71.2107
cellular component	organelle part	569	20.0493	801	38.1792
cellular component	symplast	167	5.88443	159	7.57865
cellular component	synapse	0	0	0	0
cellular component	synapse part	0	0	0	0
cellular component	virion	0	0	0	0
cellular component	virion part	0	0	0	0
molecular function	D-alanyl carrier activity	0	0	0	0
molecular function	antioxidant activity	33	1.16279	35	1.66826
molecular function	binding	1621	57.1177	1233	58.7703
molecular function	catalytic activity	1303	45.9126	1013	48.2841
molecular function	channel regulator activity	1	0.0352361	4	0.190658
molecular function	chemoattractant activity	0	0	0	0
molecular function	chemorepellent activity	0	0	0	0
molecular function	electron carrier activity	33	1.16279	18	0.85796
molecular function	enzyme regulator activity	72	2.537	74	3.52717
molecular function	metallochaperone activity	4	0.140944	1	0.0476644
molecular function	molecular transducer activity	42	1.47992	13	0.619638
molecular function	morphogen activity	0	0	0	0
molecular function	nucleic acid binding transcription factor activity	404	14.2354	194	9.2469
molecular function	nutrient reservoir activity	13	0.458069	4	0.190658
molecular function	protein binding transcription factor activity	8	0.281889	12	0.571973
molecular function	protein tag	0	0	5	0.238322
molecular function	receptor activity	42	1.47992	13	0.619638
molecular function	receptor regulator activity	0	0	0	0
molecular function	structural molecule activity	17	0.599013	125	5.95806
molecular function	translation regulator activity	1	0.0352361	2	0.0953289
molecular function	transporter activity	315	11.0994	108	5.14776

## Sheet: T4_S2 vs T4_S1_GO_class
Supplementary Table S3: GO class analysis of DEGs at S2 stage in Tianyou-4(T4).
#GO_classify1	GO_classify2	diff-Up	diff-Up (%)	diff-Down	diff-Down (%)
#Total_gene		1475	1475	1196	1196
biological process	biological adhesion	6	0.40678	1	0.083612
biological process	biological regulation	502	34.0339	456	38.1271
biological process	cell killing	4	0.271186	4	0.334448
biological process	cellular component organization or biogenesis	196	13.2881	188	15.7191
biological process	cellular process	929	62.9831	765	63.9632
biological process	developmental process	318	21.5593	248	20.7358
biological process	establishment of localization	206	13.9661	102	8.52843
biological process	growth	50	3.38983	59	4.93311
biological process	immune system process	40	2.71186	44	3.67893
biological process	localization	212	14.3729	115	9.61538
biological process	locomotion	4	0.271186	5	0.41806
biological process	metabolic process	757	51.322	590	49.3311
biological process	multi-organism process	153	10.3729	137	11.4548
biological process	multicellular organismal process	297	20.1356	222	18.5619
biological process	negative regulation of biological process	102	6.91525	83	6.9398
biological process	positive regulation of biological process	132	8.94915	106	8.86288
biological process	regulation of biological process	440	29.8305	417	34.8662
biological process	reproduction	164	11.1186	120	10.0334
biological process	reproductive process	164	11.1186	119	9.94983
biological process	response to stimulus	643	43.5932	529	44.2308
biological process	rhythmic process	43	2.91525	20	1.67224
biological process	signaling	158	10.7119	194	16.2207
biological process	single-organism process	834	56.5424	684	57.1906
cellular component	cell	1197	81.1525	967	80.8528
cellular component	cell junction	66	4.47458	89	7.44147
cellular component	cell part	1194	80.9492	966	80.7692
cellular component	extracellular matrix	0	0	1	0.083612
cellular component	extracellular matrix part	0	0	1	0.083612
cellular component	extracellular region	165	11.1864	123	10.2843
cellular component	extracellular region part	15	1.01695	11	0.919732
cellular component	macromolecular complex	90	6.10169	111	9.28094
cellular component	membrane	578	39.1864	392	32.7759
cellular component	membrane part	401	27.1864	290	24.2475
cellular component	membrane-enclosed lumen	32	2.16949	37	3.09365
cellular component	mitochondrion-associated adherens complex	0	0	0	0
cellular component	nucleoid	3	0.20339	1	0.083612
cellular component	organelle	874	59.2542	717	59.9498
cellular component	organelle part	308	20.8814	233	19.4816
cellular component	symplast	66	4.47458	89	7.44147
cellular component	synapse	0	0	0	0
cellular component	synapse part	0	0	0	0
cellular component	virion	0	0	0	0
cellular component	virion part	0	0	0	0
molecular function	D-alanyl carrier activity	0	0	0	0
molecular function	antioxidant activity	37	2.50847	14	1.17057
molecular function	binding	827	56.0678	690	57.6923
molecular function	catalytic activity	662	44.8814	543	45.4013
molecular function	channel regulator activity	1	0.0677966	2	0.167224
molecular function	chemoattractant activity	0	0	0	0
molecular function	chemorepellent activity	0	0	0	0
molecular function	electron carrier activity	15	1.01695	26	2.17391
molecular function	enzyme regulator activity	38	2.57627	39	3.26087
molecular function	metallochaperone activity	2	0.135593	0	0
molecular function	molecular transducer activity	10	0.677966	4	0.334448
molecular function	morphogen activity	0	0	0	0
molecular function	nucleic acid binding transcription factor activity	232	15.7288	188	15.7191
molecular function	nutrient reservoir activity	9	0.610169	2	0.167224
molecular function	protein binding transcription factor activity	6	0.40678	5	0.41806
molecular function	protein tag	0	0	0	0
molecular function	receptor activity	10	0.677966	4	0.334448
molecular function	receptor regulator activity	0	0	0	0
molecular function	structural molecule activity	10	0.677966	10	0.83612
molecular function	translation regulator activity	0	0	0	0
molecular function	transporter activity	169	11.4576	60	5.01672

## Sheet: T4_S3 vs T4_S1_GO_class
Supplementary Table S3: GO class analysis of DEGs at S3 stage in Tianyou-4(T4).
#GO_classify1	GO_classify2	diff-Up	diff-Up (%)	diff-Down	diff-Down (%)
#Total_gene		2560	2560	3172	3172
biological process	biological adhesion	4	0.15625	3	0.0945776
biological process	biological regulation	957	37.3828	959	30.2333
biological process	cell killing	1	0.0390625	10	0.315259
biological process	cellular component organization or biogenesis	386	15.0781	691	21.7844
biological process	cellular process	1655	64.6484	2167	68.3165
biological process	developmental process	514	20.0781	622	19.6091
biological process	establishment of localization	360	14.0625	317	9.99369
biological process	growth	91	3.55469	146	4.60277
biological process	immune system process	53	2.07031	98	3.08953
biological process	localization	374	14.6094	356	11.2232
biological process	locomotion	5	0.195312	11	0.346784
biological process	metabolic process	1321	51.6016	1706	53.7831
biological process	multi-organism process	224	8.75	323	10.1828
biological process	multicellular organismal process	482	18.8281	564	17.7806
biological process	negative regulation of biological process	193	7.53906	195	6.14754
biological process	positive regulation of biological process	264	10.3125	242	7.62926
biological process	regulation of biological process	861	33.6328	867	27.3329
biological process	reproduction	265	10.3516	341	10.7503
biological process	reproductive process	265	10.3516	339	10.6873
biological process	response to stimulus	1108	43.2812	1180	37.2005
biological process	rhythmic process	64	2.5	31	0.977301
biological process	signaling	318	12.4219	344	10.8449
biological process	single-organism process	1382	53.9844	1880	59.2686
cellular component	cell	2143	83.7109	2639	83.1967
cellular component	cell junction	103	4.02344	248	7.81841
cellular component	cell part	2139	83.5547	2633	83.0076
cellular component	extracellular matrix	0	0	0	0
cellular component	extracellular matrix part	0	0	0	0
cellular component	extracellular region	140	5.46875	371	11.6961
cellular component	extracellular region part	17	0.664062	34	1.07188
cellular component	macromolecular complex	271	10.5859	530	16.7087
cellular component	membrane	984	38.4375	1099	34.6469
cellular component	membrane part	694	27.1094	712	22.4464
cellular component	membrane-enclosed lumen	103	4.02344	202	6.36822
cellular component	mitochondrion-associated adherens complex	0	0	0	0
cellular component	nucleoid	5	0.195312	3	0.0945776
cellular component	organelle	1730	67.5781	2082	65.6368
cellular component	organelle part	704	27.5	1027	32.377
cellular component	symplast	103	4.02344	248	7.81841
cellular component	synapse	0	0	0	0
cellular component	synapse part	0	0	0	0
cellular component	virion	0	0	0	0
cellular component	virion part	0	0	0	0
molecular function	D-alanyl carrier activity	0	0	0	0
molecular function	antioxidant activity	30	1.17188	27	0.851198
molecular function	binding	1516	59.2188	1836	57.8815
molecular function	catalytic activity	1066	41.6406	1631	51.4187
molecular function	channel regulator activity	1	0.0390625	4	0.126103
molecular function	chemoattractant activity	0	0	0	0
molecular function	chemorepellent activity	0	0	0	0
molecular function	electron carrier activity	15	0.585938	38	1.19798
molecular function	enzyme regulator activity	64	2.5	108	3.40479
molecular function	metallochaperone activity	3	0.117188	1	0.0315259
molecular function	molecular transducer activity	24	0.9375	10	0.315259
molecular function	morphogen activity	0	0	0	0
molecular function	nucleic acid binding transcription factor activity	401	15.6641	286	9.01639
molecular function	nutrient reservoir activity	10	0.390625	7	0.220681
molecular function	protein binding transcription factor activity	19	0.742188	13	0.409836
molecular function	protein tag	0	0	2	0.0630517
molecular function	receptor activity	24	0.9375	10	0.315259
molecular function	receptor regulator activity	0	0	0	0
molecular function	structural molecule activity	22	0.859375	112	3.5309
molecular function	translation regulator activity	1	0.0390625	1	0.0315259
molecular function	transporter activity	261	10.1953	173	5.45397

## Sheet: T4_S4  vs T4_S1_GO_class
Supplementary Table S3: GO class analysis of DEGs at S4 stage in Tianyou-4(T4).
#GO_classify1	GO_classify2	diff-Up	diff-Up (%)	diff-Down	diff-Down (%)
#Total_gene		4199	4199	5309	5309
biological process	biological adhesion	3	0.0714456	8	0.150688
biological process	biological regulation	1496	35.6275	1584	29.8361
biological process	cell killing	2	0.0476304	8	0.150688
biological process	cellular component organization or biogenesis	711	16.9326	1155	21.7555
biological process	cellular process	2821	67.1827	3652	68.7888
biological process	developmental process	825	19.6475	1043	19.6459
biological process	establishment of localization	581	13.8366	621	11.6971
biological process	growth	127	3.02453	268	5.04803
biological process	immune system process	129	3.07216	135	2.54285
biological process	localization	617	14.694	685	12.9026
biological process	locomotion	10	0.238152	18	0.339047
biological process	metabolic process	2287	54.4653	2903	54.6807
biological process	multi-organism process	411	9.78804	457	8.60802
biological process	multicellular organismal process	770	18.3377	944	17.7811
biological process	negative regulation of biological process	315	7.50179	305	5.74496
biological process	positive regulation of biological process	429	10.2167	384	7.233
biological process	regulation of biological process	1358	32.341	1433	26.9919
biological process	reproduction	450	10.7168	538	10.1337
biological process	reproductive process	448	10.6692	534	10.0584
biological process	response to stimulus	1756	41.8195	1833	34.5263
biological process	rhythmic process	76	1.80995	49	0.922961
biological process	signaling	488	11.6218	562	10.5858
biological process	single-organism process	2217	52.7983	3002	56.5455
cellular component	cell	3599	85.7109	4466	84.1213
cellular component	cell junction	208	4.95356	403	7.59088
cellular component	cell part	3593	85.568	4456	83.9329
cellular component	extracellular matrix	0	0	1	0.0188359
cellular component	extracellular matrix part	0	0	1	0.0188359
cellular component	extracellular region	228	5.42986	519	9.77585
cellular component	extracellular region part	27	0.64301	45	0.847617
cellular component	macromolecular complex	572	13.6223	964	18.1578
cellular component	membrane	1563	37.2231	1952	36.7678
cellular component	membrane part	1063	25.3156	1271	23.9405
cellular component	membrane-enclosed lumen	284	6.76352	371	6.98813
cellular component	mitochondrion-associated adherens complex	0	0	0	0
cellular component	nucleoid	11	0.261967	11	0.207195
cellular component	organelle	2873	68.4211	3533	66.5474
cellular component	organelle part	1281	30.5073	1782	33.5656
cellular component	symplast	208	4.95356	403	7.59088
cellular component	synapse	0	0	0	0
cellular component	synapse part	0	0	0	0
cellular component	virion	0	0	0	0
cellular component	virion part	0	0	0	0
molecular function	D-alanyl carrier activity	0	0	0	0
molecular function	antioxidant activity	46	1.0955	46	0.866453
molecular function	binding	2537	60.4191	3036	57.1859
molecular function	catalytic activity	1865	44.4153	2504	47.1652
molecular function	channel regulator activity	0	0	3	0.0565078
molecular function	chemoattractant activity	0	0	0	0
molecular function	chemorepellent activity	0	0	0	0
molecular function	electron carrier activity	21	0.500119	53	0.998305
molecular function	enzyme regulator activity	107	2.54823	153	2.8819
molecular function	metallochaperone activity	5	0.119076	2	0.0376719
molecular function	molecular transducer activity	42	1.00024	24	0.452063
molecular function	morphogen activity	0	0	0	0
molecular function	nucleic acid binding transcription factor activity	508	12.0981	479	9.02241
molecular function	nutrient reservoir activity	12	0.285782	6	0.113016
molecular function	protein binding transcription factor activity	40	0.952608	30	0.565078
molecular function	protein tag	1	0.0238152	8	0.150688
molecular function	receptor activity	42	1.00024	24	0.452063
molecular function	receptor regulator activity	0	0	0	0
molecular function	structural molecule activity	37	0.881162	342	6.44189
molecular function	translation regulator activity	0	0	3	0.0565078
molecular function	transporter activity	334	7.95427	359	6.7621

## Sheet: T4_S5  vs T4_S1_GO_class
Supplementary Table S3: GO class analysis of DEGs at S5 stage in Tianyou-4(T4).
#GO_classify1	GO_classify2	diff-Up	diff-Up (%)	diff-Down	diff-Down (%)
#Total_gene		4759	4759	5672	5672
biological process	biological adhesion	3	0.0630385	9	0.158674
biological process	biological regulation	1635	34.356	1675	29.531
biological process	cell killing	6	0.126077	9	0.158674
biological process	cellular component organization or biogenesis	808	16.9784	1212	21.3681
biological process	cellular process	3151	66.2114	3892	68.6178
biological process	developmental process	904	18.9956	1114	19.6403
biological process	establishment of localization	668	14.0366	675	11.9006
biological process	growth	153	3.21496	261	4.60155
biological process	immune system process	153	3.21496	151	2.6622
biological process	localization	708	14.8771	739	13.0289
biological process	locomotion	13	0.273167	19	0.334979
biological process	metabolic process	2531	53.1834	3107	54.7779
biological process	multi-organism process	477	10.0231	491	8.65656
biological process	multicellular organismal process	852	17.9029	1010	17.8068
biological process	negative regulation of biological process	359	7.5436	325	5.7299
biological process	positive regulation of biological process	463	9.72893	420	7.4048
biological process	regulation of biological process	1486	31.225	1507	26.5691
biological process	reproduction	491	10.3173	570	10.0494
biological process	reproductive process	489	10.2753	567	9.99647
biological process	response to stimulus	1957	41.1221	1932	34.0621
biological process	rhythmic process	70	1.4709	55	0.969676
biological process	signaling	540	11.3469	590	10.402
biological process	single-organism process	2439	51.2503	3177	56.012
cellular component	cell	4037	84.8287	4761	83.9386
cellular component	cell junction	219	4.60181	443	7.8103
cellular component	cell part	4031	84.7027	4749	83.7271
cellular component	extracellular matrix	0	0	2	0.0352609
cellular component	extracellular matrix part	0	0	2	0.0352609
cellular component	extracellular region	293	6.15676	561	9.89069
cellular component	extracellular region part	36	0.756461	43	0.75811
cellular component	macromolecular complex	649	13.6373	1036	18.2652
cellular component	membrane	1738	36.5203	2107	37.1474
cellular component	membrane part	1206	25.3415	1382	24.3653
cellular component	membrane-enclosed lumen	300	6.30385	394	6.9464
cellular component	mitochondrion-associated adherens complex	0	0	0	0
cellular component	nucleoid	12	0.252154	8	0.141044
cellular component	organelle	3222	67.7033	3747	66.0614
cellular component	organelle part	1400	29.4179	1892	33.3568
cellular component	symplast	219	4.60181	443	7.8103
cellular component	synapse	0	0	0	0
cellular component	synapse part	0	0	0	0
cellular component	virion	0	0	0	0
cellular component	virion part	0	0	0	0
molecular function	D-alanyl carrier activity	0	0	0	0
molecular function	antioxidant activity	52	1.09267	46	0.811001
molecular function	binding	2884	60.601	3255	57.3872
molecular function	catalytic activity	2064	43.3705	2660	46.897
molecular function	channel regulator activity	3	0.0630385	2	0.0352609
molecular function	chemoattractant activity	0	0	0	0
molecular function	chemorepellent activity	0	0	0	0
molecular function	electron carrier activity	27	0.567346	52	0.916784
molecular function	enzyme regulator activity	114	2.39546	158	2.78561
molecular function	metallochaperone activity	4	0.0840513	2	0.0352609
molecular function	molecular transducer activity	42	0.882538	29	0.511283
molecular function	morphogen activity	0	0	0	0
molecular function	nucleic acid binding transcription factor activity	589	12.3765	519	9.15021
molecular function	nutrient reservoir activity	13	0.273167	7	0.123413
molecular function	protein binding transcription factor activity	41	0.861526	27	0.476023
molecular function	protein tag	3	0.0630385	8	0.141044
molecular function	receptor activity	42	0.882538	29	0.511283
molecular function	receptor regulator activity	0	0	0	0
molecular function	structural molecule activity	51	1.07165	357	6.29408
molecular function	translation regulator activity	0	0	5	0.0881523
molecular function	transporter activity	368	7.73272	404	7.12271

## Sheet: T4_S6  vs T4_S1_GO_class
Supplementary Table S3: GO class analysis of DEGs at S6 stage in Tianyou-4(T4).
#GO_classify1	GO_classify2	diff-Up	diff-Up (%)	diff-Down	diff-Down (%)
#Total_gene		3081	3081	2939	2939
biological process	biological adhesion	4	0.129828	3	0.102076
biological process	biological regulation	1090	35.3781	888	30.2144
biological process	cell killing	6	0.194742	11	0.374277
biological process	cellular component organization or biogenesis	446	14.4758	639	21.7421
biological process	cellular process	1993	64.6868	2062	70.1599
biological process	developmental process	607	19.7014	580	19.7346
biological process	establishment of localization	422	13.6969	299	10.1735
biological process	growth	127	4.12204	118	4.01497
biological process	immune system process	99	3.21324	83	2.82409
biological process	localization	437	14.1837	326	11.0922
biological process	locomotion	7	0.227199	7	0.238176
biological process	metabolic process	1573	51.0549	1684	57.2984
biological process	multi-organism process	323	10.4836	265	9.01667
biological process	multicellular organismal process	560	18.1759	525	17.8632
biological process	negative regulation of biological process	194	6.29666	191	6.49881
biological process	positive regulation of biological process	279	9.0555	254	8.6424
biological process	regulation of biological process	983	31.9052	799	27.1861
biological process	reproduction	284	9.21779	333	11.3304
biological process	reproductive process	281	9.12042	332	11.2964
biological process	response to stimulus	1322	42.9081	1070	36.4069
biological process	rhythmic process	37	1.20091	29	0.98673
biological process	signaling	402	13.0477	281	9.56108
biological process	single-organism process	1729	56.1181	1674	56.9581
cellular component	cell	2502	81.2074	2508	85.3351
cellular component	cell junction	169	5.48523	224	7.62164
cellular component	cell part	2499	81.11	2502	85.131
cellular component	extracellular matrix	0	0	0	0
cellular component	extracellular matrix part	0	0	0	0
cellular component	extracellular region	245	7.95196	369	12.5553
cellular component	extracellular region part	41	1.33074	27	0.91868
cellular component	macromolecular complex	201	6.52386	616	20.9595
cellular component	membrane	1213	39.3703	1043	35.4883
cellular component	membrane part	869	28.2051	689	23.4433
cellular component	membrane-enclosed lumen	92	2.98604	205	6.97516
cellular component	mitochondrion-associated adherens complex	0	0	0	0
cellular component	nucleoid	2	0.064914	12	0.408302
cellular component	organelle	1842	59.7858	2036	69.2753
cellular component	organelle part	647	20.9997	1093	37.1895
cellular component	symplast	169	5.48523	224	7.62164
cellular component	synapse	0	0	0	0
cellular component	synapse part	0	0	0	0
cellular component	virion	0	0	0	0
cellular component	virion part	0	0	0	0
molecular function	D-alanyl carrier activity	0	0	0	0
molecular function	antioxidant activity	40	1.29828	43	1.46308
molecular function	binding	1787	58.0006	1685	57.3324
molecular function	catalytic activity	1408	45.6994	1358	46.2062
molecular function	channel regulator activity	0	0	4	0.136101
molecular function	chemoattractant activity	0	0	0	0
molecular function	chemorepellent activity	0	0	0	0
molecular function	electron carrier activity	31	1.00617	35	1.19088
molecular function	enzyme regulator activity	73	2.36936	99	3.36849
molecular function	metallochaperone activity	2	0.064914	2	0.0680504
molecular function	molecular transducer activity	42	1.36319	13	0.442327
molecular function	morphogen activity	0	0	0	0
molecular function	nucleic acid binding transcription factor activity	453	14.703	272	9.25485
molecular function	nutrient reservoir activity	18	0.584226	5	0.170126
molecular function	protein binding transcription factor activity	16	0.519312	12	0.408302
molecular function	protein tag	0	0	5	0.170126
molecular function	receptor activity	42	1.36319	13	0.442327
molecular function	receptor regulator activity	0	0	0	0
molecular function	structural molecule activity	13	0.421941	183	6.22661
molecular function	translation regulator activity	0	0	3	0.102076
molecular function	transporter activity	319	10.3538	186	6.32868

[truncated: 4 more sheets: Lenox_S2  vs Lenox_S1_GO_class, Lenox_S3  vs Lenox_S1_GO_class, Lenox_S4  vs Lenox_S1_GO_class, Lenox_S5  vs Lenox_S1_GO_class]
