# Supplementary material for: Transcriptomic Insights Into Root Development and Overwintering Transcriptional Memory of Brassica rapa L. Grown in the Field
Source: Front Plant Sci. 2022 Jul 22;13:900708. doi: 10.3389/fpls.2022.900708 (PMC9355659; doi:10.3389/fpls.2022.900708)
Supplement: Supplementary file 9 [file Data_Sheet_1.zip › Table S4.xls]

## Sheet: L7_S2 vs L7_S1_KEGG
Supplementary Table S4: KEGG pathway enrichment of DEGs at S2 stage in Longyou-7(L7).
id	Term	ListHits	ListTotal	PopHits	PopTotal	pValue	qValue	Enrichment_score	Gene
brp00940	Phenylpropanoid biosynthesis	37	452	275	7695	5.63836e-07	5.97666e-05	2.29055	LOC103840386; LOC103847421; LOC103865968; LOC103835086; LOC103838824; LOC103838831; LOC103828204; LOC103850580; LOC103853214; LOC103857055; LOC103249155; LOC103857780; LOC103857865; LOC103862471; LOC103863954; LOC103864346; LOC103865042; LOC103866139; LOC103866799; LOC103867418; LOC103869196; LOC103869716; LOC103873087; LOC103873830; LOC103846031; LOC103828799; LOC103829577; LOC103830562; LOC1038…
brp00460	Cyanoamino acid metabolism	17	452	91	7695	4.29909e-06	0.000227852	3.18037	LOC103856643; LOC103838824; LOC103838831; LOC103840193; LOC103828204; NIT-T1; NIT-T4; LOC103861882; LOC103865913; LOC103866139; LOC103866799; LOC103869850; LOC103835599; LOC103840622; LOC103841864; LOC103841966; LOC103846819
brp00500	Starch and sucrose metabolism	27	452	227	7695	0.0001417	0.00500672	2.02492	LOC103868753; LOC103868361; LOC103838824; LOC103838831; LOC103828204; LOC103851339; LOC103852319; LOC103853109; LOC103868221; LOC103857369; LOC103858588; LOC103866139; LOC103866799; LOC103868568; LOC103870118; LOC103874391; LOC103832235; LOC103833505; LOC103835097; LOC103835599; LOC103836761; LOC103836763; LOC103840622; LOC103841864; LOC103845641; LOC103845691; LOC103846836
brp00906	Carotenoid biosynthesis	9	452	47	7695	0.000320426	0.00849129	3.25998	LOC103857159; LOC103842019; PDS; LOC103849374; LOC103866186; LOC103869474; LOC103834110; LOC103843711; LOC103846262
brp00630	Glyoxylate and dicarboxylate metabolism	16	452	127	7695	0.00115205	0.0187232	2.1448	LOC103856643; LOC103854526; LOC103859689; LOC103860370; LOC103860985; LOC103862389; LOC103849205; LOC117133689; LOC103863782; LOC103864160; LOC103870064; LOC103871992; LOC103830434; LOC103834825; LOC103835672; LOC103837641
brp00710	Carbon fixation in photosynthetic organisms	15	452	118	7695	0.00138942	0.0187232	2.16411	LOC103870831; LOC103851283; LOC103851645; LOC103856701; LOC103860785; LOC117133689; LOC103863782; LOC103864160; LOC103865548; LOC103866650; LOC103833143; LOC103833678; LOC103835152; LOC103835672; LOC103841316
brp04075	Plant hormone signal transduction	45	452	500	7695	0.00140143	0.0187232	1.53219	LOC103854644; LOC103834602; LOC103834703; LOC103841511; LOC103860183; LOC103833878; LOC103834036; LOC103849715; LOC103851955; LOC103852925; LOC103856282; LOC103857100; LOC103858039; LOC103858337; LOC103858403; LOC103859470; LOC103860467; LOC103864374; LOC103864444; LOC103865653; LOC103865754; LOC103865861; LOC103866550; LOC103868947; LOC103869828; LOC103869905; LOC103870220; LOC103849138; LOC1038…
brp00250	Alanine, aspartate and glutamate metabolism	12	452	86	7695	0.00141307	0.0187232	2.37549	LOC103834779; LOC103840193; LOC103851283; LOC103854027; LOC103857781; LOC103860370; LOC103849205; LOC103869111; LOC103869850; LOC103835672; LOC103837641; LOC103839459
brp00270	Cysteine and methionine metabolism	20	452	182	7695	0.00221228	0.0260557	1.87081	LOC103861272; LOC103839308; LOC103851283; LOC103854642; LOC103857781; LOC103865564; LOC103868301; LOC103869013; LOC103871899; LOC103872037; LOC103873920; LOC117126758; LOC103828296; LOC103832184; LOC103832400; LOC103833884; LOC103841966; LOC103843208; LOC103844184; LOC103846371
brp00330	Arginine and proline metabolism	11	452	85	7695	0.00381977	0.0393625	2.20315	LOC103851283; LOC103854501; LOC103855763; LOC103865746; LOC103867010; LOC103872941; LOC103874104; LOC103875050; LOC103834925; LOC103837228; LOC103846371
brp00730	Thiamine metabolism	5	452	27	7695	0.00408478	0.0393625	3.15265	LOC103851941; LOC103857026; LOC103868019; LOC103836640; LOC103844930
brp00380	Tryptophan metabolism	13	452	110	7695	0.00486885	0.0430082	2.01197	LOC103834655; NIT-T1; LOC103854526; LOC103854829; LOC103854698; LOC103860090; LOC103859689; LOC103862389; SUR1; LOC103828183; LOC103835481; LOC103840452; LOC103842606
brp00965	Betalain biosynthesis	2	452	7	7695	0.00589829	0.0480937	4.8641	LOC103828183; LOC103842606
brp00950	Isoquinoline alkaloid biosynthesis	5	452	31	7695	0.00832862	0.0630595	2.74586	LOC103851283; LOC103868133; LOC103868301; LOC103828183; LOC103842606
brp00960	Tropane, piperidine and pyridine alkaloid biosynthesis	7	452	51	7695	0.00911018	0.0643786	2.33667	LOC103851283; LOC103868133; LOC103864962; LOC103868046; LOC103868301; LOC103836442; LOC103843945
brp00650	Butanoate metabolism	5	452	34	7695	0.0131151	0.0823495	2.50358	LOC103834779; LOC103854027; LOC103854526; LOC103869111; LOC103839459
brp04016	MAPK signaling pathway - plant	21	452	226	7695	0.013207	0.0823495	1.58191	LOC103854644; LOC103829020; LOC103833878; LOC103857100; LOC103857206; LOC103858337; LOC103859446; LOC103859448; LOC103862389; LOC103863906; LOC103864444; LOC103865027; LOC103827766; LOC103830749; WRKY22; LOC103837041; LOC103838121; LOC103833884; LOC103843946; LOC103843924; LOC103845336
brp00901	Indole alkaloid biosynthesis	2	452	10	7695	0.0177179	0.0977181	3.40487	LOC103828183; LOC103842606
brp00430	Taurine and hypotaurine metabolism	3	452	18	7695	0.0186102	0.0977181	2.83739	LOC103854027; LOC103861882; LOC103839459
brp00350	Tyrosine metabolism	7	452	58	7695	0.0192022	0.0977181	2.05466	LOC103851283; LOC103868133; LOC103868301; LOC103828183; LOC103839444; LOC103842606; LOC103843547
brp00260	Glycine, serine and threonine metabolism	12	452	117	7695	0.0193592	0.0977181	1.74609	LOC103856643; LOC103853105; LOC103868133; LOC103857781; LOC103859689; LOC103860370; LOC103861915; LOC103864163; LOC103871992; LOC103830434; LOC103835672; LOC103837641
brp00360	Phenylalanine metabolism	6	452	48	7695	0.020947	0.100926	2.12804	LOC103851283; LOC103868133; LOC103868301; LOC103828183; LOC103842606; LOC103843547
brp00591	Linoleic acid metabolism	3	452	19	7695	0.0225063	0.103725	2.68805	LOC103855549; LOC103830997; LOC103830995
brp00030	Pentose phosphate pathway	9	452	84	7695	0.0246905	0.10905	1.82404	LOC103850396; LOC103875228; LOC103856808; LOC103864104; LOC103865548; LOC103833143; LOC103835152; LOC103836338; LOC103841316
brp00073	Cutin, suberine and wax biosynthesis	7	452	62	7695	0.0276613	0.117284	1.9221	LOC103857486; LOC103865264; LOC103865625; LOC103873656; LOC103873613; LOC103830877; LOC103839343
brp00051	Fructose and mannose metabolism	10	452	99	7695	0.0300481	0.122504	1.71963	LOC103850396; LOC103843385; LOC103856808; LOC103857369; VTC1; LOC103865548; LOC103833143; LOC103835152; LOC103841316; LOC103842585
brp04712	Circadian rhythm - plant	7	452	65	7695	0.0354938	0.139346	1.83339	LOC103855006; LOC103866306; LOC103866432; LOC103874677; LOC103836793; LOC103837378; HY5
brp00561	Glycerolipid metabolism	11	452	116	7695	0.0391366	0.14816	1.61438	LOC103852752; LOC103837663; LOC103852928; LOC103855549; LOC103865714; LOC103830434; LOC103830750; LOC103831828; LOC103837651; LOC103842921; LOC103844589
brp00310	Lysine degradation	5	452	47	7695	0.0554532	0.202691	1.8111	LOC103849713; LOC103854526; LOC103859689; LOC103867384; LOC103874302
brp00910	Nitrogen metabolism	7	452	72	7695	0.0592407	0.209317	1.65514	NIT-T1; LOC103849205; LOC103870985; LOC103871504; LOC103844354; LOC103848008; LOC103841201
brp00592	alpha-Linolenic acid metabolism	7	452	73	7695	0.0632907	0.216413	1.63247	LOC103855549; LOC103860780; LOC103870978; LOC103829425; LOC103830997; LOC103830995; LOC103859168
brp00904	Diterpenoid biosynthesis	4	452	38	7695	0.0695474	0.228111	1.79204	LOC103852126; LOC103853128; LOC103832325; LOC103836713
brp04145	Phagosome	13	452	155	7695	0.0710157	0.228111	1.42785	LOC103853965; LOC103860704; LOC103861430; LOC103868027; LOC103849546; LOC103872800; LOC103874709; LOC103832026; LOC103832035; LOC103838142; LOC103838846; LOC103845464; LOC103846653
brp00905	Brassinosteroid biosynthesis	2	452	17	7695	0.0741239	0.23069	2.00286	LOC103875063; LOC103829630
brp00072	Synthesis and degradation of ketone bodies	1	452	8	7695	0.0761713	0.23069	2.12804	LOC103854526
brp00052	Galactose metabolism	7	452	79	7695	0.0911459	0.268374	1.50849	LOC103850396; LOC103838909; LOC103856808; LOC103863987; LOC103843355; LOC103845694; LOC103846437
brp00040	Pentose and glucuronate interconversions	15	452	193	7695	0.102232	0.292882	1.32313	LOC103862557; LOC103842123; LOC103842134; LOC103852424; LOC103866363; LOC103866594; LOC103848519; LOC103870041; LOC103827823; LOC103850282; LOC103831011; LOC103837270; LOC103841243; LOC103843635; LOC103844229
brp00010	Glycolysis / Gluconeogenesis	14	452	186	7695	0.131191	0.362492	1.2814	LOC103850396; LOC103870831; LOC103838909; LOC103851719; LOC103853105; LOC103856808; LOC103859689; LOC103860785; LOC103861434; LOC103865548; LOC103833143; LOC103835152; LOC103841316; LOC103846437
brp00531	Glycosaminoglycan degradation	1	452	11	7695	0.13337	0.362492	1.54767	LOC103833744
brp00908	Zeatin biosynthesis	4	452	48	7695	0.149028	0.377886	1.41869	LOC103851408; LOC103857986; LOC103867256; LOC103842115
brp00945	Stilbenoid, diarylheptanoid and gingerol biosynthesis	2	452	23	7695	0.149729	0.377886	1.48038	LOC103865968; LOC103865042
brp00740	Riboflavin metabolism	2	452	23	7695	0.149729	0.377886	1.48038	PAP17-1; LOC103829137
brp00130	Ubiquinone and other terpenoid-quinone biosynthesis	5	452	63	7695	0.163457	0.40294	1.35114	LOC103866981; LOC103865042; LOC103868301; LOC103869196; LOC103843547
brp04146	Peroxisome	10	452	136	7695	0.175019	0.421638	1.25179	LOC103853538; LOC103860370; LOC103860985; LOC103862272; LOC103862389; LOC103870064; LOC103873656; LOC103873613; LOC103837641; LOC103847978
brp00620	Pyruvate metabolism	9	452	126	7695	0.205309	0.467132	1.21602	LOC103870831; LOC103851645; LOC103854526; LOC103856193; LOC103856701; LOC103859689; LOC103860785; LOC103866650; LOC103871929
brp00410	beta-Alanine metabolism	5	452	68	7695	0.208356	0.467132	1.25179	LOC103868133; LOC103854027; LOC103836475; LOC103837528; LOC103839459
brp00220	Arginine biosynthesis	4	452	54	7695	0.209285	0.467132	1.26106	LOC103851283; LOC103860949; LOC103849205; LOC103835672
brp00480	Glutathione metabolism	11	452	157	7695	0.211532	0.467132	1.19279	LOC103858758; LOC103858759; LOC103861882; LOC103864045; LOC103864104; LOC103868035; LOC103872504; LOC103829825; LOC103831538; LOC103831930; LOC103836338
brp00966	Glucosinolate biosynthesis	3	452	41	7695	0.218761	0.473239	1.24568	LOC103850918; LOC103865913; SUR1
brp00780	Biotin metabolism	2	452	28	7695	0.225106	0.477225	1.21602	LOC103856746; LOC103837905
brp00061	Fatty acid biosynthesis	5	452	71	7695	0.237177	0.48396	1.1989	LOC103853538; LOC103856193; LOC103858091; LOC103837905; LOC103846343
brp04122	Sulfur relay system	1	452	16	7695	0.241274	0.48396	1.06402	LOC103832400
brp00100	Steroid biosynthesis	4	452	57	7695	0.24198	0.48396	1.19469	LOC103855549; LOC103864965; LOC103874805; LOC103836218
brp03060	Protein export	6	452	87	7695	0.249168	0.489107	1.17409	LOC103869883; LOC103870571; LOC103872323; LOC103833404; LOC103837895; LOC103845464
brp04626	Plant-pathogen interaction	22	452	338	7695	0.25936	0.495724	1.10809	LOC103829776; LOC103839073; LOC103857206; LOC103859356; LOC103859857; LOC103860666; LOC103861633; LOC103863906; LOC103865027; LOC103865911; LOC103870635; LOC103828112; LOC103830141; LOC103830603; LOC103831103; LOC103832126; LOC103836419; WRKY22; LOC103837041; LOC103838121; LOC103844883; LOC103845674
brp00400	Phenylalanine, tyrosine and tryptophan biosynthesis	5	452	74	7695	0.267122	0.495724	1.15029	LOC103851283; LOC103864163; LOC103868301; LOC103835703; LOC103836212
brp00340	Histidine metabolism	2	452	31	7695	0.273288	0.495724	1.09834	LOC103828719; LOC103838694
brp00590	Arachidonic acid metabolism	2	452	31	7695	0.273288	0.495724	1.09834	LOC103855549; LOC103861882
brp00640	Propanoate metabolism	4	452	60	7695	0.275922	0.495724	1.13496	LOC103854526; LOC103856193; LOC103859689; LOC103836475
brp00941	Flavonoid biosynthesis	3	452	46	7695	0.284015	0.499748	1.11028	LOC103865968; LOC103865042; LOC103836793
brp00280	Valine, leucine and isoleucine degradation	5	452	76	7695	0.287591	0.499748	1.12002	LOC103852707; LOC103854526; LOC103857781; LOC103859689; LOC103836475
brp01040	Biosynthesis of unsaturated fatty acids	2	452	34	7695	0.322405	0.534832	1.00143	LOC103858091; LOC103846343
brp02010	ABC transporters	2	452	34	7695	0.322405	0.534832	1.00143	LOC103861599; LOC103875161
brp00511	Other glycan degradation	1	452	20	7695	0.330152	0.534832	0.851217	LOC103831209
brp00520	Amino sugar and nucleotide sugar metabolism	13	452	207	7695	0.331207	0.534832	1.06916	LOC103843385; LOC103857369; VTC1; LOC103858081; LOC103859446; LOC103859448; LOC103861964; LOC103864918; LOC103866725; LOC103867413; LOC103833836; LOC103844566; LOC103847584
brp00920	Sulfur metabolism	4	452	65	7695	0.334313	0.534832	1.04765	LOC103854642; LOC103855196; LOC103832400; LOC103841966
brp03410	Base excision repair	3	452	50	7695	0.338054	0.534832	1.02146	LOC103860053; LOC103858766; LOC103831969
brp04130	SNARE interactions in vesicular transport	4	452	66	7695	0.346151	0.539589	1.03178	LOC103860032; LOC103860759; LOC103871600; LOC103836384
brp00750	Vitamin B6 metabolism	1	452	21	7695	0.35203	0.5408	0.810683	LOC103842736
brp00564	Glycerophospholipid metabolism	10	452	163	7695	0.361564	0.547512	1.04444	LOC103852752; LOC103837663; LOC103852928; LOC103855549; LOC103868487; LOC103871458; LOC103831902; LOC103841418; LOC103842921; LOC103844589
brp00240	Pyrimidine metabolism	5	452	89	7695	0.425292	0.634943	0.956423	LOC103858122; LOC103873282; LOC103837127; LOC103837528; LOC103841868
brp04070	Phosphatidylinositol signaling system	6	452	113	7695	0.498705	0.734204	0.903947	LOC103852752; LOC103872374; LOC103862265; LOC103863906; LOC103837041; LOC103845299
brp00513	Various types of N-glycan biosynthesis	2	452	46	7695	0.512562	0.744268	0.740189	LOC103856164; LOC103829205
brp00909	Sesquiterpenoid and triterpenoid biosynthesis	1	452	30	7695	0.533229	0.763815	0.567478	LOC103874805
brp00670	One carbon pool by folate	1	452	31	7695	0.551156	0.778967	0.549172	LOC103856643
brp04120	Ubiquitin mediated proteolysis	11	452	207	7695	0.562192	0.78411	0.904675	LOC103848411; LOC103851847; LOC103856035; LOC103856536; LOC103863453; LOC103868621; LOC103869834; LOC103872814; LOC103832158; LOC103845501; LOC103845815
brp03440	Homologous recombination	3	452	71	7695	0.606734	0.835244	0.719338	LOC103855752; LOC103828938; LOC103844121
brp00600	Sphingolipid metabolism	1	452	35	7695	0.61793	0.839751	0.48641	LOC103865645
brp00290	Valine, leucine and isoleucine biosynthesis	1	452	36	7695	0.633383	0.849856	0.472898	LOC103850918
brp00562	Inositol phosphate metabolism	5	452	114	7695	0.667713	0.880319	0.746681	LOC103872374; LOC103862265; LOC103872250; LOC103842755; LOC103845299
brp00195	Photosynthesis	4	452	96	7695	0.672697	0.880319	0.709347	LOC103829671; LOC103833131; LOC103846718; LOC103847722
brp00565	Ether lipid metabolism	1	452	40	7695	0.690323	0.892368	0.425608	LOC103855549
brp03030	DNA replication	2	452	66	7695	0.753332	0.962086	0.515889	LOC103855752; LOC103836781
brp03430	Mismatch repair	1	452	48	7695	0.782344	0.966095	0.354674	LOC103855752
brp00510	N-Glycan biosynthesis	2	452	70	7695	0.787927	0.966095	0.48641	LOC103856164; LOC103856081
brp00071	Fatty acid degradation	2	452	72	7695	0.803662	0.966095	0.472898	LOC103853538; LOC103854526
brp00020	Citrate cycle (TCA cycle)	3	452	93	7695	0.804281	0.966095	0.549172	LOC103859689; LOC103834825; LOC103836989
brp00062	Fatty acid elongation	1	452	51	7695	0.810139	0.966095	0.333811	LOC103836419
brp00860	Porphyrin and chlorophyll metabolism	2	452	73	7695	0.811155	0.966095	0.46642	LOC103848843; LOC103863639
brp03022	Basal transcription factors	2	452	77	7695	0.838752	0.987863	0.442191	LOC103829049; LOC103836163
brp00053	Ascorbate and aldarate metabolism	2	452	80	7695	0.857103	0.998383	0.425608	LOC103872250; LOC103834830
brp00770	Pantothenate and CoA biosynthesis	1	452	59	7695	0.869385	1	0.288548	LOC103837528
brp03420	Nucleotide excision repair	2	452	86	7695	0.888395	1	0.395915	LOC103855752; LOC103836163
brp00970	Aminoacyl-tRNA biosynthesis	2	452	87	7695	0.892972	1	0.391364	LOC103862036; LOC103834842
brp03020	RNA polymerase	1	452	66	7695	0.906768	1	0.257944	LOC103850240
brp03018	RNA degradation	6	452	188	7695	0.931538	1	0.54333	LOC103850396; LOC103850369; LOC103851429; LOC103856808; LOC103848067; LOC103845561
brp00900	Terpenoid backbone biosynthesis	1	452	79	7695	0.951121	1	0.215498	LOC103854526
brp00230	Purine metabolism	3	452	140	7695	0.968474	1	0.364807	LOC103861077; LOC103855196; LOC103839792
brp00190	Oxidative phosphorylation	6	452	230	7695	0.984498	1	0.444113	LOC103861430; LOC103872800; LOC103832468; LOC103836989; LOC103838142; LOC103843638
brp04144	Endocytosis	8	452	279	7695	0.985953	1	0.488153	LOC103851477; LOC103827641; LOC103834200; LOC103834941; LOC103839171; LOC103838846; LOC103844632; LOC103847195
brp03013	RNA transport	6	452	273	7695	0.997183	1	0.374161	LOC103850025; LOC103861383; LOC103862716; LOC103836238; LOC103838591; LOC103840474
brp03008	Ribosome biogenesis in eukaryotes	1	452	139	7695	0.997984	1	0.122477	LOC103833060
brp03015	mRNA surveillance pathway	3	452	204	7695	0.998299	1	0.250358	LOC103827974; LOC103830000; LOC103836238
brp04141	Protein processing in endoplasmic reticulum	6	452	305	7695	0.99928	1	0.334905	LOC103851496; LOC103851847; LOC103870635; LOC103872814; LOC103873314; LOC103845464
brp03040	Spliceosome	2	452	286	7695	0.999996	1	0.119051	LOC103829790; LOC103842679
brp03010	Ribosome	4	452	597	7695	1	1	0.114066	LOC103851332; LOC103863453; LOC103838573; LOC103844415

## Sheet: L7_S3 vs L7_S1_KEGG
Supplementary Table S4: KEGG pathway enrichment of DEGs at S3 stage in Longyou-7(L7).
id	Term	ListHits	ListTotal	PopHits	PopTotal	pValue	qValue	Enrichment_score	Gene
brp00780	Biotin metabolism	16	1197	28	7695	6.37717e-08	7.97146e-06	3.67347	LOC103850337; LOC103853696; LOC103855855; LOC103856746; LOC103858066; LOC103860354; LOC103860355; LOC103863644; LOC103866710; LOC103827740; LOC103829087; LOC103830674; LOC103839618; LOC103837905; LOC103845194; LOC103847272
brp00061	Fatty acid biosynthesis	28	1197	71	7695	2.37047e-07	1.48154e-05	2.53521	LOC103840132; LOC103850337; LOC103852226; LOC103853538; LOC103853696; LOC103855855; LOC103856142; LOC103856193; LOC103857757; LOC103858091; LOC103858136; LOC103860354; LOC103860355; LOC103863644; LOC103863650; LOC103867972; LOC103871796; LOC103827740; LOC103828582; LOC103829087; LOC103830674; LOC103831049; LOC103839618; LOC103833911; LOC103837905; LOC103843309; LOC103846343; LOC103846406
brp00630	Glyoxylate and dicarboxylate metabolism	38	1197	127	7695	1.15314e-05	0.000480475	1.92351	LOC103856643; LOC103858933; LOC103870046; LOC103839002; LOC103842047; LOC103857558; LOC103859689; LOC103860370; LOC103860985; LOC103862389; LOC103849205; LOC103863734; LOC117133689; LOC103863782; LOC103864160; LOC103867390; LOC103868444; LOC103874749; LOC103870027; LOC103870064; LOC103871139; LOC103872547; LOC103872849; LOC103829418; LOC103830434; LOC103830855; LOC103831222; LOC103831657; LOC1038…
brp00260	Glycine, serine and threonine metabolism	35	1197	117	7695	2.367e-05	0.000650372	1.92308	LOC103856643; LOC103840754; LOC103870046; LOC103852803; LOC103853105; LOC103868133; LOC103857558; LOC103857781; LOC103859270; LOC103859689; LOC103859810; LOC103860370; LOC103861672; LOC103861915; LOC103863791; LOC103867390; LOC103874749; LOC103870611; LOC103872275; LOC103872665; LOC103874187; LOC103830434; LOC103830855; LOC103831222; LOC103831657; LOC103833801; LOC103835059; LOC103835892; LOC1038…
brp00460	Cyanoamino acid metabolism	29	1197	91	7695	2.60149e-05	0.000650372	2.04867	LOC103856643; LOC103858933; LOC103853781; LOC103838824; LOC103838831; LOC103840193; LOC103828204; NIT-T1; NIT-T4; LOC103855592; LOC103861882; LOC103864958; LOC103865913; LOC103866139; LOC103866799; LOC103866804; LOC103868313; LOC103869850; LOC103873269; LOC103848073; LOC103830855; LOC103831657; LOC103835059; LOC103841864; LOC103841865; LOC103841966; LOC103846819; LOC103847127; LOC103847250
brp00511	Other glycan degradation	10	1197	20	7695	5.31608e-05	0.00110752	3.21429	LOC103839946; LOC103832395; LOC103856046; LOC103858421; LOC103863181; LOC103872148; LOC103864822; LOC103875277; LOC103831061; LOC103831209
brp00100	Steroid biosynthesis	20	1197	57	7695	6.8398e-05	0.00122139	2.25564	LOC103836007; LOC103836099; LOC103850891; LOC103854874; LOC103855549; LOC103856028; LOC103860345; LOC103862364; LOC103862654; LOC103872154; LOC103864965; LOC103869418; LOC103874805; LOC103829457; LOC103850274; LOC103832055; LOC103832876; LOC103836218; LOC103836444; LOC103843947
brp00640	Propanoate metabolism	20	1197	60	7695	0.000160408	0.00250637	2.14286	LOC103870046; LOC103855815; LOC103856142; LOC103856193; LOC103857757; LOC103859689; LOC103860033; LOC117133757; LOC103864956; LOC103871796; LOC103873937; LOC103834215; LOC103834589; LOC103836475; LOC103837242; LOC103837563; LOC103839509; LOC103841125; LOC103843309; LOC103846406
brp04712	Circadian rhythm - plant	21	1197	65	7695	0.000197425	0.00274202	2.07692	LOC103854859; LOC103860589; LOC103864705; LOC103866306; LOC103866432; LOC103871728; LOC103874677; LOC103874198; LOC103874318; LOC103836661; LOC103836793; LOC103837062; LOC103865427; LOC103837378; CRY1; LOC103249168; LOC103844616; LOC103844260; LOC103846381; HY5; LOC103847424
brp00620	Pyruvate metabolism	34	1197	126	7695	0.000297685	0.00372106	1.73469	LOC103870046; LOC103870831; LOC103851645; LOC103856142; LOC103856193; LOC103856701; LOC103857757; LOC103858069; LOC103859599; LOC103859689; LOC103860785; LOC103862585; LOC103866071; LOC103866650; LOC103867884; LOC103868444; LOC103874746; LOC103871139; LOC103871796; LOC103871929; LOC103874433; LOC103875341; LOC103829987; LOC103831554; LOC103834979; LOC103835648; LOC103837242; LOC103839509; LOC1038…
brp00500	Starch and sucrose metabolism	52	1197	227	7695	0.00116592	0.0120008	1.47262	LOC103868753; LOC103852049; LOC103852070; LOC103861669; LOC103862344; LOC103868361; LOC103871863; LOC103838824; LOC103838831; LOC103828204; LOC103851339; LOC103852319; LOC103853109; LOC103868221; LOC103855592; LOC103855902; LOC103855926; LOC103857369; LOC103858588; LOC103860895; LOC103861499; LOC103864958; LOC103865486; LOC103866139; LOC103866799; LOC103866804; LOC103866998; LOC103868313; LOC1038…
brp00592	alpha-Linolenic acid metabolism	21	1197	73	7695	0.00119943	0.0120008	1.84932	LOC103849627; LOC103853040; LOC103854565; LOC103855549; LOC103860780; LOC103861864; LOC117133757; LOC103865244; LOC103868431; LOC103870978; LOC103855163; LOC103872765; LOC103873937; LOC103829425; LOC103829426; LOC103830997; LOC103830995; LOC103859168; LOC103836113; LOC103837563; LOC103841125
brp00010	Glycolysis / Gluconeogenesis	44	1197	186	7695	0.00124808	0.0120008	1.52074	LOC103866271; LOC103864004; LOC103850396; LOC103859746; LOC103862344; LOC103870046; LOC103870831; LOC103838909; LOC103851719; LOC103853105; LOC103856758; LOC103856808; LOC103857629; LOC103859466; LOC103859689; LOC103860785; LOC103861434; LOC103861499; LOC103862585; LOC103872153; LOC103865548; LOC103865552; LOC103874746; LOC103869626; LOC103870611; LOC103872038; LOC103875341; LOC103827942; LOC1038…
brp00670	One carbon pool by folate	11	1197	31	7695	0.00150272	0.0134171	2.28111	LOC103856643; LOC103862355; LOC103867396; LOC103868620; LOC103871345; LOC103830238; LOC103830855; LOC103831657; LOC103835059; LOC103836204; LOC103841853
brp00710	Carbon fixation in photosynthetic organisms	30	1197	118	7695	0.0017533	0.0143017	1.63438	LOC103866271; LOC103870831; LOC103851645; LOC103856701; LOC103859466; LOC103859599; LOC103860785; LOC103862585; LOC103872153; LOC117133689; LOC103863782; LOC103864160; LOC103865090; LOC103865548; LOC103866650; LOC103868444; LOC103868914; LOC103849145; LOC103871139; LOC103874433; LOC103875281; LOC103830479; LOC103833143; LOC103833678; LOC103836104; LOC103841316; LOC103842552; LOC103843050; LOC1038…
brp03030	DNA replication	19	1197	66	7695	0.00183061	0.0143017	1.85065	LOC103852416; LOC103853694; LOC103855752; LOC103858328; LOC103858780; LOC103860343; LOC103860462; LOC103860562; LOC103864126; LOC103864559; LOC103867044; LOC103827741; LOC103850238; LOC103833124; LOC103835735; LOC103836781; LOC103837365; LOC103843463; LOC103849416
brp00280	Valine, leucine and isoleucine degradation	21	1197	76	7695	0.00213422	0.0156928	1.77632	LOC103870046; LOC103840132; LOC103852707; LOC103853500; LOC103854565; LOC103855815; LOC103857781; LOC103859689; LOC103860033; LOC103864956; LOC103865244; LOC103871365; LOC103834215; LOC103834444; LOC103834589; LOC103834979; LOC103835648; LOC103836475; LOC103837242; LOC103839509; LOC103828819
brp00604	Glycosphingolipid biosynthesis - ganglio series	3	1197	5	7695	0.00255346	0.0177324	3.85714	LOC103863181; LOC103872148; LOC103831061
brp00603	Glycosphingolipid biosynthesis - globo and isoglobo series	6	1197	14	7695	0.00271282	0.0178475	2.7551	LOC103850693; LOC103850695; LOC103855780; LOC103863181; LOC103870568; LOC103831061
brp00072	Synthesis and degradation of ketone bodies	4	1197	8	7695	0.00335081	0.0200833	3.21429	LOC103853500; LOC103837242; LOC103839509; LOC103828819
brp00904	Diterpenoid biosynthesis	12	1197	38	7695	0.00351867	0.0200833	2.03008	LOC103852126; LOC103853267; LOC103861559; LOC103867649; LOC103868594; LOC103872350; LOC103874435; LOC103828910; LOC103832324; LOC103832325; LOC103832422; LOC103836713
brp00030	Pentose phosphate pathway	22	1197	84	7695	0.00375371	0.0200833	1.68367	LOC103866271; LOC103850396; LOC103862344; LOC103875228; LOC103856808; LOC103861499; LOC103872153; LOC103864104; LOC103865548; LOC103849145; LOC103870918; LOC103872022; LOC103872038; LOC103874311; LOC103874312; LOC103875231; LOC103829082; LOC103833143; LOC103833691; LOC103836338; LOC103841316; LOC103832797
brp00906	Carotenoid biosynthesis	14	1197	47	7695	0.0038122	0.0200833	1.91489	LOC103850421; LOC103857159; LOC103857276; LOC103863442; LOC103856237; LOC103859803; LOC103861043; PDS; LOC103849374; LOC103866186; LOC103871211; LOC103834110; LOC103843711; LOC103846262
brp00240	Pyrimidine metabolism	23	1197	89	7695	0.00385599	0.0200833	1.66132	LOC103860587; LOC103854270; LOC103854712; LOC103857804; LOC103859240; LOC103861347; LOC103862355; LOC103863231; LOC103864037; LOC103870632; LOC103872118; LOC103873282; LOC103873747; LOC103874463; LOC103875249; LOC103833477; LOC103835128; LOC103837127; LOC103837465; LOC103833912; LOC103841311; LOC103841868; LOC103845368
brp00350	Tyrosine metabolism	16	1197	58	7695	0.00570434	0.0285217	1.7734	LOC103851376; LOC103859746; LOC103851993; LOC103852000; LOC103852737; LOC103868133; LOC103865090; LOC103868301; LOC103827942; LOC103828183; LOC103829330; LOC103833801; LOC103833536; LOC103839444; LOC103843547; LOC103844028
brp00270	Cysteine and methionine metabolism	40	1197	182	7695	0.00771143	0.0370742	1.41287	LOC103840754; LOC103851376; LOC103857074; LOC103861272; LOC103839308; LOC103852000; LOC103853067; LOC103854642; LOC103856274; LOC103857642; LOC103857781; LOC103858959; LOC103859011; LOC103859810; LOC103848186; LOC103862931; LOC103865090; LOC103866104; LOC103868301; LOC103868444; LOC103849160; LOC103870949; LOC103871139; LOC103871365; LOC103871899; LOC103872037; LOC103872275; LOC103873920; LOC1038…
brp00380	Tryptophan metabolism	26	1197	110	7695	0.00897908	0.0415698	1.51948	LOC103853878; LOC103862382; LOC103870046; LOC103834655; NIT-T1; LOC103853805; LOC103854829; LOC103854698; LOC103860090; LOC103859689; LOC103862389; LOC103862605; LOC103864341; LOC103872849; LOC103848073; LOC103874420; LOC103828183; LOC103829418; LOC103832493; LOC103834979; LOC103835648; LOC103835788; LOC103837242; LOC103839509; LOC103840452; LOC103843366
brp00905	Brassinosteroid biosynthesis	6	1197	17	7695	0.0100325	0.0447881	2.26891	LOC103842602; LOC103854484; LOC103862467; LOC103870101; LOC103875063; LOC103829630
brp00071	Fatty acid degradation	18	1197	72	7695	0.0121046	0.0521752	1.60714	LOC103859746; LOC103849627; LOC103853538; LOC103854565; LOC103861864; LOC117133757; LOC103865244; LOC103873937; LOC103827942; LOC103829330; LOC103834979; LOC103835648; LOC103837234; LOC103837242; LOC103837563; LOC103839509; LOC103833911; LOC103841125
brp00130	Ubiquinone and other terpenoid-quinone biosynthesis	16	1197	63	7695	0.0136751	0.0569797	1.63265	LOC103866981; LOC103851620; LOC103852000; LOC103852208; LOC103855040; LOC103865042; LOC103868301; LOC103871476; LOC103831048; LOC103833017; LOC103835877; LOC103838045; LOC103839764; LOC103840383; LOC103843547; LOC103844028
brp00400	Phenylalanine, tyrosine and tryptophan biosynthesis	18	1197	74	7695	0.0162284	0.0654371	1.56371	LOC103850170; LOC103851376; LOC103850294; LOC103852000; LOC103852737; LOC103859235; LOC103861672; LOC103863791; LOC103864806; LOC103865090; LOC103868301; LOC103871931; LOC103832310; LOC103835440; LOC103836212; LOC103836728; LOC103839088; LOC103843407
brp00561	Glycerolipid metabolism	26	1197	116	7695	0.0180854	0.0676353	1.44089	LOC103850131; LOC103852752; LOC103837663; LOC103850693; LOC103850695; LOC103852928; LOC103855549; LOC103855751; LOC103855780; LOC103860711; LOC103865714; LOC103870321; LOC103870909; LOC103873784; LOC103830434; LOC103830750; LOC103834979; LOC103835648; LOC103835908; LOC103836912; LOC103837651; LOC103837958; LOC103838345; LOC103840179; LOC103842921; LOC103844589
brp00330	Arginine and proline metabolism	20	1197	85	7695	0.0183315	0.0676353	1.51261	LOC103851376; LOC103853354; LOC103853805; LOC103854501; LOC103855763; LOC103856099; LOC103858959; LOC103865090; LOC103865746; LOC103867010; LOC103874691; LOC103874104; LOC103875050; LOC103834394; LOC103834925; LOC103834979; LOC103835648; LOC103837228; LOC103840733; LOC103843366
brp00531	Glycosaminoglycan degradation	4	1197	11	7695	0.0183968	0.0676353	2.33766	LOC103850890; LOC103863181; LOC103872148; LOC103831061
brp04145	Phagosome	33	1197	155	7695	0.0210962	0.0753437	1.36866	LOC103832787; LOC103853965; LOC103861379; LOC103873913; LOC103851298; LOC103852695; LOC103858453; LOC103858535; LOC103860704; LOC103861430; LOC103864974; LOC103868027; LOC103868515; LOC103849546; LOC103871371; LOC103872051; LOC103872800; LOC103873591; LOC103874709; LOC103849562; LOC103828373; LOC103829438; LOC103832026; LOC103832035; LOC103835154; LOC103835810; LOC103836348; LOC103836390; LOC1038…
brp00943	Isoflavonoid biosynthesis	1	1197	2	7695	0.0241805	0.0816907	3.21429	LOC103854187
brp00998	Biosynthesis of various secondary metabolites - part 2	1	1197	2	7695	0.0241805	0.0816907	3.21429	LOC103840191
brp00360	Phenylalanine metabolism	12	1197	48	7695	0.0281632	0.0903879	1.60714	LOC103851376; LOC103852000; LOC103852737; LOC103868133; LOC103853805; LOC103865090; LOC103868301; LOC103828183; LOC103833801; LOC103843366; LOC103843547; LOC103844028
brp00051	Fructose and mannose metabolism	22	1197	99	7695	0.028201	0.0903879	1.42857	LOC103866271; LOC103850396; LOC103868032; LOC103843385; LOC103852926; LOC103856808; LOC103857369; LOC103858576; LOC103872153; LOC103864220; LOC103865548; LOC103865745; LOC103870907; LOC103872038; LOC103831107; LOC103831949; LOC103833143; LOC103841316; LOC103842552; LOC103842585; LOC103843479; LOC103844599
brp01040	Biosynthesis of unsaturated fatty acids	9	1197	34	7695	0.0298601	0.0933128	1.70168	LOC103854565; LOC103855870; LOC103858091; LOC117133757; LOC103865244; LOC103873937; LOC103837563; LOC103841125; LOC103846343
brp04075	Plant hormone signal transduction	92	1197	500	7695	0.0322011	0.098174	1.18286	LOC103854644; LOC103834703; LOC103841511; LOC103842661; LOC103854273; LOC103860183; LOC103827855; LOC103829217; LOC103830167; LOC103833878; LOC103835754; LOC103837451; LOC103840684; LOC103851955; LOC103852023; LOC103852051; LOC103852324; LOC103852925; LOC103848567; LOC103857890; LOC103857927; LOC103857977; LOC103858039; LOC103858337; LOC103858403; LOC103858715; LOC103860467; LOC103860643; LOC1038…
brp00220	Arginine biosynthesis	13	1197	54	7695	0.0332782	0.0990422	1.54762	LOC103827501; LOC103851376; LOC103862653; LOC103839002; LOC103860949; LOC103861509; LOC103849205; LOC103863734; LOC103865090; LOC103865603; LOC103833698; LOC103838075; LOC103846320
brp00250	Alanine, aspartate and glutamate metabolism	19	1197	86	7695	0.0384994	0.111917	1.42027	LOC103851376; LOC103862653; LOC103839002; LOC103840193; LOC103857781; LOC103860370; LOC103861509; LOC103849205; LOC103863734; LOC103865090; LOC103869111; LOC103869850; LOC103874691; LOC103873925; LOC103830112; LOC103833698; LOC103837641; LOC103846320; LOC103847127
brp00340	Histidine metabolism	8	1197	31	7695	0.0415519	0.118045	1.65899	LOC103828719; LOC103852737; LOC103869038; LOC103834979; LOC103835143; LOC103835648; LOC103837505; LOC103840211
brp00562	Inositol phosphate metabolism	24	1197	114	7695	0.0435096	0.119264	1.35338	LOC103872374; LOC103842218; LOC103850336; LOC103851631; LOC103852695; LOC103855221; LOC103856211; LOC103856668; LOC103860644; LOC103863617; LOC103864334; LOC103866759; LOC103870613; LOC103872250; LOC103873127; LOC103835143; LOC103837660; LOC103840263; LOC103837906; LOC103842552; LOC103842755; LOC103845299; LOC103845302; LOC103845304
brp04146	Peroxisome	28	1197	136	7695	0.0438891	0.119264	1.32353	LOC103842047; LOC103852304; LOC103853538; LOC103854067; LOC103854565; LOC103854657; LOC103860370; LOC103860985; LOC103862272; LOC103862389; LOC117133757; LOC103865244; LOC103866993; LOC103870027; LOC103870064; LOC103870224; LOC103871177; LOC103872849; LOC103873937; LOC103874199; LOC103829418; LOC103834242; LOC103835788; LOC103837563; LOC103837641; LOC103847978; LOC103833911; LOC103841125
brp00480	Glutathione metabolism	31	1197	157	7695	0.0613155	0.163073	1.26934	LOC103853781; LOC103850458; LOC103851089; LOC103852304; LOC103853516; LOC103854270; LOC103857341; LOC103857342; LOC103858271; LOC103860476; LOC103861882; LOC103862385; LOC103864045; LOC103864104; LOC103870918; LOC103875231; LOC103875249; LOC103829082; LOC103829224; LOC103829825; LOC103831538; LOC103833691; LOC103835128; LOC103835841; LOC103836338; LOC103838791; LOC103840733; LOC103842373; LOC1038…
brp03440	Homologous recombination	15	1197	71	7695	0.0760487	0.198043	1.35815	LOC103855218; LOC103855752; LOC103856468; LOC103828938; LOC103860562; LOC103864559; LOC103868332; LOC103869485; LOC103830499; LOC103834209; LOC103868069; LOC103837365; LOC103837530; LOC103843674; LOC103844121
brp00960	Tropane, piperidine and pyridine alkaloid biosynthesis	11	1197	51	7695	0.0881004	0.224746	1.38655	LOC103851376; LOC103852000; LOC103852737; LOC103868133; LOC103864962; LOC103865090; LOC103868046; LOC103868050; LOC103868301; LOC103833801; LOC103843945
brp00300	Lysine biosynthesis	5	1197	21	7695	0.0949674	0.226453	1.53061	LOC103855942; LOC103872275; LOC103836051; LOC103841284; LOC103846584
brp00950	Isoquinoline alkaloid biosynthesis	7	1197	31	7695	0.0968099	0.226453	1.45161	LOC103851376; LOC103852000; LOC103868133; LOC103865090; LOC103868301; LOC103828183; LOC103833801
brp00196	Photosynthesis - antenna proteins	7	1197	31	7695	0.0968099	0.226453	1.45161	LOC103860327; LOC103865334; LOC103828916; LOC103828920; LOC103829997; LOC103838910; LOC103840451
brp00410	beta-Alanine metabolism	14	1197	68	7695	0.0973723	0.226453	1.32353	LOC103853354; LOC103868133; LOC103860033; LOC117133757; LOC103864956; LOC103873937; LOC103833801; LOC103834215; LOC103834589; LOC103834979; LOC103835648; LOC103836475; LOC103837563; LOC103841125
brp00052	Galactose metabolism	16	1197	79	7695	0.0978276	0.226453	1.30199	LOC103850396; LOC103861558; LOC103838909; LOC103850693; LOC103850695; LOC103855780; LOC103855926; LOC103856808; LOC103872148; LOC103863987; LOC103869626; LOC103836145; LOC103838508; LOC103838671; LOC103843355; LOC103832797
brp00910	Nitrogen metabolism	14	1197	72	7695	0.141206	0.320924	1.25	LOC103858933; LOC103828756; LOC103839002; LOC103850937; NIT-T1; LOC103853097; LOC103849205; LOC103863734; LOC103848073; LOC103844354; LOC103830551; LOC103833698; LOC103848008; LOC103846320
brp00520	Amino sugar and nucleotide sugar metabolism	37	1197	207	7695	0.151547	0.334564	1.14907	LOC103850131; LOC103861558; LOC103862344; LOC103843385; LOC103850998; LOC103851127; LOC103852926; LOC103853482; LOC103854620; LOC103857315; LOC103857369; LOC103857802; LOC103858081; LOC103858083; LOC103858576; LOC103861499; LOC103861964; LOC103862773; LOC103863181; LOC103864220; LOC103864918; LOC103865745; LOC103867413; LOC103868430; LOC103870907; LOC103871125; LOC103850139; LOC103831061; LOC1038…
brp04070	Phosphatidylinositol signaling system	21	1197	113	7695	0.152561	0.334564	1.19469	LOC103852752; LOC103872374; LOC103851631; LOC103852695; LOC103855221; LOC103855751; LOC103856211; LOC103856482; LOC103856668; LOC103857966; LOC103860644; LOC103863617; LOC103863906; LOC103870613; LOC103873784; LOC103835143; LOC103837041; LOC103837660; LOC103840263; LOC103845299; LOC103845302
brp00900	Terpenoid backbone biosynthesis	15	1197	79	7695	0.15777	0.340021	1.22061	LOC103865611; LOC103851010; LOC103852907; LOC103853500; LOC103853837; LOC103853991; LOC103854657; LOC103858983; LOC103867433; LOC103870894; LOC103837242; LOC103839509; LOC103828819; LOC103840600; LOC103841340
brp00591	Linoleic acid metabolism	4	1197	19	7695	0.161465	0.342087	1.35338	LOC103855549; LOC103868431; LOC103830997; LOC103830995
brp00600	Sphingolipid metabolism	7	1197	35	7695	0.166441	0.346752	1.28571	LOC103832395; LOC103850693; LOC103850695; LOC103855780; LOC103858421; LOC103861234; LOC103872148
brp00053	Ascorbate and aldarate metabolism	15	1197	80	7695	0.170432	0.349245	1.20536	VTC2; LOC103849284; LOC103854620; LOC103860476; LOC103862385; LOC103872250; LOC103850139; LOC103834830; LOC103834979; LOC103835143; LOC103835648; LOC103835841; LOC103838242; LOC103838791; LOC103846305
brp00909	Sesquiterpenoid and triterpenoid biosynthesis	6	1197	30	7695	0.174402	0.351617	1.28571	LOC103836007; LOC103836099; LOC103854874; LOC103862364; LOC103862654; LOC103874805
brp00310	Lysine degradation	9	1197	47	7695	0.185303	0.367664	1.231	LOC103849713; LOC103870046; LOC103859689; LOC103867384; LOC103874302; LOC103834979; LOC103835648; LOC103837242; LOC103839509
brp00590	Arachidonic acid metabolism	6	1197	31	7695	0.197033	0.38483	1.24424	LOC103853781; LOC103853516; LOC103855549; LOC103861882; LOC103868431; LOC103846567
brp00920	Sulfur metabolism	12	1197	65	7695	0.202024	0.388507	1.18681	LOC103847432; LOC103854642; LOC103855221; LOC103848153; LOC103862931; LOC103863568; LOC103866104; LOC103849160; LOC103870949; LOC103855196; LOC103832400; LOC103841966
brp04016	MAPK signaling pathway - plant	39	1197	226	7695	0.207129	0.39163	1.10936	LOC103854644; LOC103829020; LOC103830167; LOC103833878; LOC103835754; LOC103852051; LOC103854509; LOC103856482; LOC103857206; LOC103857301; LOC103857785; LOC103857927; LOC103857966; LOC103858337; LOC103861611; LOC103862389; LOC103863906; LOC103864444; LOC103865027; LOC103865203; WRKY; LOC103866264; LOC103867101; WRKY25; LOC103854454; LOC103872849; LOC103873747; LOC103827766; LOC103847608; LOC1038…
brp00940	Phenylpropanoid biosynthesis	47	1197	275	7695	0.209914	0.39163	1.0987	LOC103856448; LOC103859651; LOC103865968; LOC103870149; LOC103872738; LOC103835086; LOC103838824; LOC103838831; LOC103828204; LOC103850580; LOC103853081; LOC103855040; LOC103855592; LOC103857780; LOC103857865; LOC103863954; LOC103864346; LOC103864958; LOC103865042; LOC103865666; LOC103865888; LOC103866139; LOC103866799; LOC103866804; LOC103868313; LOC103873087; LOC103873269; LOC103873830; LOC1038…
brp00730	Thiamine metabolism	5	1197	27	7695	0.234622	0.407766	1.19048	LOC103857026; LOC103868019; LOC103873752; LOC103874011; LOC103844930
brp00902	Monoterpenoid biosynthesis	1	1197	6	7695	0.2366	0.407766	1.07143	LOC103858386
brp00601	Glycosphingolipid biosynthesis - lacto and neolacto series	1	1197	6	7695	0.2366	0.407766	1.07143	LOC103870568
brp00785	Lipoic acid metabolism	1	1197	6	7695	0.2366	0.407766	1.07143	LOC103844232
brp00860	Porphyrin and chlorophyll metabolism	13	1197	73	7695	0.237377	0.407766	1.14481	LOC103852907; LOC103855594; LOC103859309; LOC103861346; LOC103863639; LOC103869973; LOC103833353; LOC103834271; LOC103839225; LOC103842138; LOC103844235; LOC103847721; LOC103846503
brp00903	Limonene and pinene degradation	2	1197	11	7695	0.238135	0.407766	1.16883	LOC103834979; LOC103835648
brp00230	Purine metabolism	24	1197	140	7695	0.255939	0.43233	1.10204	LOC103847901; LOC103854270; LOC103855481; LOC103857804; LOC103860892; LOC103861077; LOC103867396; LOC103874746; LOC103870072; LOC103855196; LOC103872118; LOC103873747; LOC103873752; LOC103875249; LOC103830112; LOC103830416; LOC103831684; LOC103833477; LOC103835128; LOC103837465; LOC103833912; LOC103832797; LOC103847171; LOC103847390
brp00650	Butanoate metabolism	6	1197	34	7695	0.270826	0.451377	1.13445	LOC103853500; LOC103869111; LOC103872547; LOC103837242; LOC103839509; LOC103828819
brp00945	Stilbenoid, diarylheptanoid and gingerol biosynthesis	4	1197	23	7695	0.281528	0.463039	1.11801	LOC103865968; LOC103870149; LOC103865042; LOC103834443
brp00965	Betalain biosynthesis	1	1197	7	7695	0.298963	0.48533	0.918367	LOC103828183
brp00450	Selenocompound metabolism	5	1197	30	7695	0.32005	0.5129	1.07143	LOC103856274; LOC103857991; LOC103859011; LOC103870949; LOC103845887
brp03430	Mismatch repair	8	1197	48	7695	0.326348	0.516374	1.07143	LOC103831716; LOC103855752; LOC103858512; LOC103860562; LOC103864559; LOC103835735; LOC103837365; LOC103843463
brp00261	Monobactam biosynthesis	3	1197	19	7695	0.341331	0.533329	1.01504	LOC103872275; LOC103836051; LOC103846584
brp00790	Folate biosynthesis	6	1197	38	7695	0.377669	0.582823	1.01504	LOC103846016; LOC103850603; LOC103862355; LOC103870313; LOC103870684; LOC103872446
brp00750	Vitamin B6 metabolism	3	1197	21	7695	0.417043	0.626684	0.918367	LOC103852803; LOC103852818; LOC103837814
brp00195	Photosynthesis	15	1197	96	7695	0.424077	0.626684	1.00446	LOC103872730; LOC103855346; LOC103858708; LOC103861848; LOC103864784; LOC103829310; LOC103829671; LOC103831199; LOC103832566; LOC103833131; LOC103836020; LOC103846718; LOC103837674; LOC103840388; LOC103847722
brp00513	Various types of N-glycan biosynthesis	7	1197	46	7695	0.426145	0.626684	0.978261	LOC103856164; LOC103863181; LOC103866347; LOC103829205; LOC103831061; LOC103831713; LOC103843832
brp00941	Flavonoid biosynthesis	7	1197	46	7695	0.426145	0.626684	0.978261	LOC103865968; LOC103870149; LOC103865042; LOC103873769; LOC103834443; LOC103836793; LOC103841428
brp04122	Sulfur relay system	2	1197	16	7695	0.463957	0.674356	0.803571	LOC103874011; LOC103832400
brp00901	Indole alkaloid biosynthesis	1	1197	10	7695	0.47607	0.684009	0.642857	LOC103828183
brp00514	Other types of O-glycan biosynthesis	2	1197	17	7695	0.506355	0.719254	0.756303	LOC103852192; LOC103864620
brp03410	Base excision repair	7	1197	50	7695	0.525398	0.737919	0.9	LOC103860053; LOC103858328; LOC103858766; LOC103860732; LOC103849063; LOC103831969; LOC103843463
brp00430	Taurine and hypotaurine metabolism	2	1197	18	7695	0.546933	0.759629	0.714286	LOC103853781; LOC103861882
brp00564	Glycerophospholipid metabolism	24	1197	163	7695	0.564888	0.775945	0.946538	LOC103852752; LOC103869284; LOC103847616; LOC103837663; LOC103840526; LOC103840583; LOC103852928; LOC103855549; LOC103855751; LOC103868431; LOC103868487; LOC103869623; LOC103869891; LOC103870909; LOC103871458; LOC103873127; LOC103873784; LOC103830744; LOC103831902; LOC103838345; LOC103840179; LOC103841418; LOC103842921; LOC103844589
brp00020	Citrate cycle (TCA cycle)	13	1197	93	7695	0.597813	0.809609	0.898618	LOC103870046; LOC103852304; LOC103859689; LOC103862585; LOC103868444; LOC103871139; LOC103875341; LOC103831554; LOC103834292; LOC103834825; LOC103837286; LOC103843771; LOC103847217
brp00565	Ether lipid metabolism	5	1197	40	7695	0.605907	0.809609	0.803571	LOC103840526; LOC103855549; LOC103868431; LOC103873127; LOC103838345
brp03060	Protein export	12	1197	87	7695	0.608826	0.809609	0.8867	LOC103832770; LOC103858453; LOC103868692; LOC103869883; LOC103870571; LOC103872323; LOC103827606; LOC103828373; LOC103833404; LOC103845464; LOC103846908; LOC103847347
brp00440	Phosphonate and phosphinate metabolism	1	1197	13	7695	0.623309	0.813222	0.494505	LOC103847616
brp02010	ABC transporters	4	1197	34	7695	0.627198	0.813222	0.756303	LOC103863175; LOC103866412; LOC103875161; LOC103830345
brp00966	Glucosinolate biosynthesis	5	1197	41	7695	0.631061	0.813222	0.783972	LOC103853878; LOC103862605; LOC103864341; LOC103865913; LOC103871365
brp00290	Valine, leucine and isoleucine biosynthesis	4	1197	36	7695	0.67902	0.866097	0.714286	LOC103859270; LOC103871365; LOC103828655; LOC103841734
brp03420	Nucleotide excision repair	11	1197	86	7695	0.704678	0.889744	0.822259	LOC103854664; LOC103855752; LOC103858328; LOC103860562; LOC103864559; LOC103870844; LOC103831127; LOC103835735; LOC103836163; LOC103837365; LOC103843463
brp00740	Riboflavin metabolism	2	1197	23	7695	0.717457	0.896821	0.559006	LOC103854031; LOC103858114
brp00073	Cutin, suberine and wax biosynthesis	7	1197	62	7695	0.76936	0.946905	0.725806	LOC103857486; LOC103865264; LOC103865625; LOC103867540; LOC103830877; LOC103836926; LOC103839343
brp00908	Zeatin biosynthesis	5	1197	48	7695	0.77866	0.946905	0.669643	LOC103851408; LOC103853121; LOC103857986; LOC103867256; LOC103846928
brp04626	Plant-pathogen interaction	47	1197	338	7695	0.780249	0.946905	0.893914	LOC103873055; LOC103862975; LOC103870004; LOC103839073; LOC103847680; LOC103851273; LOC103854509; LOC103855591; LOC103856482; LOC103857206; LOC103857301; LOC103857785; LOC103857966; LOC103859356; LOC103860666; LOC103861633; LOC103861682; LOC103862948; LOC103863514; LOC103863906; LOC103865027; WRKY; LOC103865883; LOC103866264; LOC103866555; LOC103867101; WRKY25; LOC103868956; LOC103869688; LOC1038…
brp00040	Pentose and glucuronate interconversions	25	1197	193	7695	0.817576	0.982663	0.832717	LOC103862557; LOC103842123; LOC103842134; LOC103851295; LOC103852424; LOC103861505; LOC103863605; LOC103848519; LOC103870041; LOC103870538; LOC103848028; LOC103873738; LOC103827823; LOC103828610; LOC103850139; LOC103850282; LOC103831011; LOC103834896; LOC103836561; LOC103837270; LOC103837461; LOC103841243; LOC103843635; LOC103844229; LOC103845728
brp00062	Fatty acid elongation	5	1197	51	7695	0.826368	0.983043	0.630252	LOC103848757; LOC103868109; LOC103855870; LOC103827656; LOC103836419
brp00760	Nicotinate and nicotinamide metabolism	2	1197	28	7695	0.83362	0.983043	0.459184	LOC103850718; LOC103833477
brp04136	Autophagy - other	6	1197	60	7695	0.84535	0.987558	0.642857	LOC103837855; LOC103851096; LOC103868162; LOC103854482; LOC103871063; LOC103846258
brp04130	SNARE interactions in vesicular transport	6	1197	66	7695	0.906258	1	0.584416	LOC103851245; LOC103867243; LOC103871600; LOC103872051; LOC103834573; LOC103836384
brp00770	Pantothenate and CoA biosynthesis	5	1197	59	7695	0.914329	1	0.544794	LOC103871365; LOC103828655; LOC103834979; LOC103835648; LOC103841734
brp00190	Oxidative phosphorylation	27	1197	230	7695	0.940609	1	0.754658	LOC103861379; LOC103852226; LOC103853341; LOC103853767; LOC103855020; LOC103855828; LOC103858136; LOC103861430; LOC103861891; LOC117125609; LOC103872800; LOC103874056; LOC103829310; LOC103829438; LOC103831049; LOC103832468; LOC103835154; LOC103835699; LOC103836020; LOC103837929; LOC103838142; LOC103842528; LOC103842605; LOC103843638; LOC103845176; LOC103847217; LOC103847222
brp00563	Glycosylphosphatidylinositol (GPI)-anchor biosynthesis	1	1197	32	7695	0.969423	1	0.200893	LOC103830144
brp00510	N-Glycan biosynthesis	5	1197	70	7695	0.971114	1	0.459184	LOC103856164; LOC103850472; LOC103866347; LOC103843832; LOC103846480
brp03022	Basal transcription factors	5	1197	77	7695	0.98633	1	0.41744	LOC103854664; LOC103829049; LOC103831127; LOC103836163; LOC103842750
brp00970	Aminoacyl-tRNA biosynthesis	6	1197	87	7695	0.987716	1	0.44335	LOC103858981; LOC103860030; LOC103862036; LOC103830143; LOC103836202; LOC103839367
brp04120	Ubiquitin mediated proteolysis	19	1197	207	7695	0.995389	1	0.590062	LOC103868454; LOC103848411; LOC103847936; LOC103854743; LOC103856035; LOC103860493; LOC103862229; LOC103863453; LOC103848904; LOC103868621; LOC103869834; LOC103871344; LOC103874080; LOC103832158; LOC103832701; LOC103840761; LOC103841189; LOC103845345; LOC103845815
brp03018	RNA degradation	15	1197	188	7695	0.998651	1	0.512918	LOC103850396; LOC103864009; LOC103850369; LOC103850880; LOC103851429; LOC103856808; LOC103857629; LOC103859538; LOC103864463; LOC103864897; LOC103865552; LOC103872452; LOC103848067; LOC103831877; LOC103845561
brp04144	Endocytosis	26	1197	279	7695	0.998657	1	0.599078	LOC103858804; LOC103840526; LOC103851477; LOC103851543; LOC103852654; LOC103853818; LOC103857394; LOC103858535; LOC103860951; LOC103861217; LOC103868515; LOC103870623; LOC103872477; LOC103873304; LOC103827890; LOC103834159; LOC103834200; LOC103834941; LOC103835979; LOC103836006; LOC103837569; LOC103837985; LOC103839171; LOC103838846; LOC103844632; LOC103844298
brp03010	Ribosome	66	1197	597	7695	0.999346	1	0.710696	LOC103861282; LOC103869655; LOC103849917; LOC103849912; LOC103850022; LOC103850047; LOC103850454; LOC103850644; LOC103850975; LOC103851332; LOC103852669; LOC103854194; LOC103854669; LOC103855288; LOC103855714; LOC103856182; LOC103857868; LOC103858770; LOC103858847; LOC103859102; LOC103859285; LOC103859293; LOC103861675; LOC103861890; LOC103863277; LOC103863453; LOC103865520; LOC103866072; LOC1038…
brp03020	RNA polymerase	1	1197	66	7695	0.99982	1	0.0974026	LOC103861978
brp04141	Protein processing in endoplasmic reticulum	26	1197	305	7695	0.999843	1	0.548009	LOC103853697; LOC103867947; LOC103869325; LOC103850811; LOC103851496; LOC103249161; LOC103858453; LOC103858554; LOC103866792; LOC103867595; LOC103868031; LOC103870635; LOC103873314; LOC103828373; LOC103846035; LOC103834771; LOC103836006; LOC103836348; LOC103836390; LOC103836527; LOC103838691; LOC103839376; LOC103841641; LOC103842509; LOC103843216; LOC103845464
brp03008	Ribosome biogenesis in eukaryotes	7	1197	139	7695	0.999906	1	0.323741	LOC103851163; LOC103856160; LOC103863145; LOC103872183; LOC103829595; LOC103836394; LOC103840928
brp03013	RNA transport	18	1197	273	7695	0.999996	1	0.423862	LOC103864009; LOC103859603; LOC103850025; LOC103850759; LOC103851159; LOC103852798; LOC103853524; LOC103861162; LOC103862009; LOC103862716; LOC103864463; LOC103867607; LOC103832754; LOC103871232; LOC103828904; LOC103831779; LOC103842898; LOC103844945
brp03050	Proteasome	1	1197	101	7695	0.999999	1	0.0636492	LOC103867020
brp03015	mRNA surveillance pathway	9	1197	204	7695	1	1	0.283613	LOC103864009; LOC103850759; LOC103857488; LOC103864463; LOC103827631; LOC103827974; LOC103830000; LOC103841160; LOC103845822
brp03040	Spliceosome	14	1197	286	7695	1	1	0.314685	LOC103833762; LOC103849856; LOC103850759; LOC103850938; LOC103852896; LOC103855659; LOC103829790; LOC103870289; LOC103829935; LOC103832171; LOC103836006; LOC103836632; LOC103842679; LOC103847588

## Sheet: L7_S4 vs L7_S1_KEGG
Supplementary Table S4: KEGG pathway enrichment of DEGs at S4 stage in Longyou-7(L7).
id	Term	ListHits	ListTotal	PopHits	PopTotal	pValue	qValue	Enrichment_score	Gene
brp00232	Caffeine metabolism	3	2341	3	7695	0	0	3.28706	LOC103833679; LOC103828734; LOC103836769
brp00943	Isoflavonoid biosynthesis	2	2341	2	7695	0	0	3.28706	LOC103854187; LOC103842423
brp00780	Biotin metabolism	20	2341	28	7695	1.44852e-06	6.13207e-05	2.3479	LOC103850337; LOC103852453; LOC103853696; LOC103855855; LOC103856746; LOC103858066; LOC103860306; LOC103860354; LOC103860355; LOC103863644; LOC103864335; LOC103866710; LOC103827740; LOC103829087; LOC103830674; LOC103839618; LOC103839059; LOC103837905; LOC103845194; LOC103847272
brp00061	Fatty acid biosynthesis	38	2341	71	7695	1.39296e-05	0.000442266	1.75927	LOC103861474; LOC103840132; LOC103850337; LOC103852226; LOC103853538; LOC103853696; LOC103855855; LOC103856142; LOC103856193; LOC103857757; LOC103858091; LOC103858136; LOC103860306; LOC103860354; LOC103860355; LOC103863566; LOC103863644; LOC103863650; LOC103864335; LOC103865021; LOC103866817; LOC103867972; LOC103868651; LOC103871796; LOC103874524; LOC103827740; LOC103828582; LOC103829087; LOC1038…
brp03030	DNA replication	35	2341	66	7695	3.63345e-05	0.000922896	1.74314	LOC103843883; LOC103852392; LOC103852416; LOC103853634; LOC103853694; LOC103854671; LOC103855752; LOC103858328; LOC103858780; LOC103860343; LOC103860462; LOC103860562; LOC103861193; LOC103864126; LOC103864559; LOC103865926; LOC103867044; LOC103869311; LOC103871543; LOC103871561; LOC103871760; LOC103874470; LOC103827741; LOC103827885; LOC103829539; LOC103829668; LOC103850238; LOC103831035; LOC1038…
brp03010	Ribosome	223	2341	597	7695	6.76104e-05	0.00143109	1.22783	LOC103834204; LOC103853598; LOC103856065; LOC103856798; LOC103861282; LOC103863473; LOC103869254; LOC103827745; LOC103874947; LOC103833685; LOC103834749; LOC103849785; LOC103845969; LOC103848258; LOC103849728; LOC103849917; LOC103849912; LOC103850022; LOC103249169; LOC103850047; LOC103850054; LOC103842855; LOC103850454; LOC103850516; LOC103850644; LOC103850975; LOC103850976; LOC103851029; LOC1038…
brp00350	Tyrosine metabolism	30	2341	58	7695	0.000205387	0.00372631	1.7002	LOC103851376; LOC103839873; LOC103851993; LOC103852737; LOC103868133; LOC103854788; LOC103855915; LOC103861830; LOC103862102; LOC103848200; LOC103864337; LOC103868301; LOC103827521; LOC103827804; LOC103827942; LOC103828183; LOC103829330; LOC103832256; LOC103832166; LOC103833801; LOC103833534; LOC103833536; LOC103835700; LOC103838043; LOC103839444; LOC103841091; LOC103837904; LOC103842591; LOC1038…
brp00670	One carbon pool by folate	18	2341	31	7695	0.000358252	0.00520695	1.90861	LOC103856643; LOC103836808; LOC103850842; LOC103860451; LOC103862355; LOC103863581; LOC103867396; LOC103868620; LOC103871345; LOC103830238; LOC103830855; LOC103831657; LOC103833148; LOC103835059; LOC103836204; LOC103869084; LOC103841853; LOC103843220
brp00100	Steroid biosynthesis	29	2341	57	7695	0.000368996	0.00520695	1.67236	LOC103857940; LOC103836007; LOC103836099; LOC103860313; LOC103836950; LOC103843392; LOC103855549; LOC103856028; LOC103858451; LOC103860345; LOC103862364; LOC103862654; LOC103872154; LOC103864397; LOC103864965; LOC103865343; LOC103869418; LOC103871918; LOC103874805; LOC103828738; LOC103829457; LOC103850274; LOC103832055; LOC103832876; LOC103834400; LOC103836218; LOC103842157; LOC103843947; LOC1038…
brp00966	Glucosinolate biosynthesis	22	2341	41	7695	0.000541144	0.00639257	1.76379	LOC103853878; LOC103850918; LOC103852881; LOC103854915; BCAT4-1; MAM3-1; MAM1-1; LOC103862605; LOC103863599; LOC103864341; LOC103865912; LOC103865913; LOC103866695; BCAT4-2; LOC103871365; LOC103872429; LOC103872656; SUR1; LOC103831882; LOC103831884; LOC103868121; LOC103840711
brp00620	Pyruvate metabolism	55	2341	126	7695	0.000565649	0.00639257	1.43483	LOC103870046; LOC103870831; LOC103875118; LOC103834139; LOC103849110; LOC103852067; LOC103855478; LOC103856142; LOC103856193; LOC103856701; LOC103857757; LOC103858069; LOC103858863; LOC103859599; LOC103859689; LOC103860785; LOC103862585; LOC103864103; LOC103865958; LOC103866071; LOC103866650; LOC103867884; LOC103868444; LOC103874746; LOC103869972; LOC103870081; LOC103871139; LOC103871796; LOC1038…
brp00240	Pyrimidine metabolism	41	2341	89	7695	0.000611224	0.00639257	1.51426	LOC103836808; LOC103853404; LOC103860587; LOC103839011; LOC103852871; LOC108870772; LOC103853542; LOC103854270; LOC103854712; LOC103856882; LOC103857804; LOC103859240; LOC103860451; LOC103861347; LOC103862355; LOC103863231; LOC103864037; LOC103869333; LOC103869536; LOC103869649; LOC103870632; LOC103855214; LOC103872118; LOC103873282; LOC103873747; LOC103874463; LOC103875249; LOC103828559; LOC1038…
brp00500	Starch and sucrose metabolism	91	2341	227	7695	0.000654358	0.00639257	1.31772	LOC103868753; LOC103852049; LOC103853404; LOC103861904; LOC103862344; LOC103868361; LOC103871863; LOC103829706; LOC103838824; LOC103838831; LOC103842569; LOC103848211; LOC103828204; LOC103851339; LOC103851390; LOC103852319; LOC103852641; LOC103853109; LOC103868221; LOC103854051; LOC103854138; LOC103855280; LOC103855592; LOC103855902; LOC103855926; LOC103858505; LOC103858588; LOC103860895; LOC1038…
brp00071	Fatty acid degradation	34	2341	72	7695	0.000871531	0.00790603	1.55222	LOC103853925; LOC103861474; LOC103849627; LOC103852243; LOC103853538; LOC103854565; LOC103854788; LOC103861864; LOC103863566; LOC103865244; LOC103867566; LOC103868651; LOC103870717; LOC103870719; LOC103873180; LOC103873937; LOC103874524; LOC103827804; LOC103827942; LOC103829330; LOC103830564; LOC103832166; LOC103833133; LOC103833439; LOC103835648; LOC103835700; LOC103836556; LOC103837234; LOC1038…
brp03410	Base excision repair	25	2341	50	7695	0.00113284	0.00959137	1.64353	LOC103853256; LOC103868216; LOC103848479; LOC103860053; LOC103858328; LOC103858766; LOC103860732; LOC103849063; LOC103866025; LOC103865926; LOC103867889; LOC103869311; LOC103870233; LOC103870283; LOC103871543; LOC103871561; LOC103871760; LOC103872750; LOC103874470; LOC103829668; LOC103830461; LOC103831969; LOC103832451; LOC103842870; LOC103843463
brp00280	Valine, leucine and isoleucine degradation	35	2341	76	7695	0.00134224	0.010654	1.51378	LOC103851253; LOC103870046; LOC103840132; LOC103852707; LOC103853500; LOC103854565; LOC103855358; LOC103855815; LOC103858342; LOC103859689; LOC103860033; LOC103862316; LOC103863634; LOC103864956; LOC103865244; LOC103867566; LOC103870719; LOC103871365; LOC103872977; LOC103873180; LOC103873424; LOC103832583; LOC103833133; LOC103834215; LOC103834444; LOC103834589; LOC103835648; LOC103868121; LOC1038…
brp00604	Glycosphingolipid biosynthesis - ganglio series	4	2341	5	7695	0.0025982	0.0194101	2.62965	LOC103863181; LOC103872148; LOC103831061; LOC103843598
brp00400	Phenylalanine, tyrosine and tryptophan biosynthesis	33	2341	74	7695	0.0033867	0.0228885	1.46585	LOC103850170; LOC103846297; LOC103851376; LOC103849983; LOC103850294; LOC103852737; LOC103855915; LOC103859154; LOC103859235; LOC103861830; LOC103862102; LOC103848200; LOC103863791; LOC103864163; LOC103864337; LOC103864806; LOC103866199; LOC103868301; LOC103871931; LOC103832256; LOC103832310; LOC103835440; LOC103835703; LOC103836212; LOC103836728; LOC103837846; LOC103838043; LOC103839088; LOC1038…
brp00360	Phenylalanine metabolism	23	2341	48	7695	0.00342427	0.0228885	1.57505	LOC103851376; LOC103852737; LOC103868133; LOC103853805; LOC103855915; LOC103861830; LOC103862102; LOC103848200; LOC103863433; LOC103864337; LOC103867229; LOC103868301; LOC103870475; LOC103828183; LOC103832256; LOC103833801; LOC103838043; LOC103841091; LOC103837904; LOC103842591; LOC103843366; LOC103843547; LOC103844028
brp00531	Glycosaminoglycan degradation	7	2341	11	7695	0.00469873	0.0298369	2.09176	LOC103850890; LOC103854670; LOC103863181; LOC103872148; LOC103831061; LOC103833744; LOC103843598
brp00592	alpha-Linolenic acid metabolism	32	2341	73	7695	0.00526794	0.0304911	1.4409	LOC103853925; LOC103857769; LOC103849627; LOC103852169; LOC103853040; LOC103854565; LOC103855549; LOC103860780; LOC103861864; LOC103865244; LOC103867566; LOC103868431; LOC103870717; LOC103870978; LOC103855163; LOC103872765; LOC103873937; LOC103829425; LOC103829426; LOC103829478; LOC103830997; LOC103830995; LOC103830994; LOC103832166; LOC103859168; LOC103835835; LOC103836339; LOC103836556; LOC1038…
brp00920	Sulfur metabolism	29	2341	65	7695	0.00528193	0.0304911	1.46653	LOC103853800; LOC103871853; LOC103847432; LOC103851965; LOC103854642; LOC103855221; LOC103859070; LOC103859351; LOC103859979; LOC103860404; LOC103862607; LOC103848153; LOC103862931; LOC103863568; LOC103866104; LOC103870196; LOC103849160; LOC103870949; LOC103855196; LOC103872801; LOC103873819; LOC103874044; LOC103832400; LOC103832661; LOC103833778; OASA4; LOC103835822; LOC103837510; LOC103847966
brp00010	Glycolysis / Gluconeogenesis	71	2341	186	7695	0.00900166	0.0497048	1.25474	LOC103862344; LOC103863671; LOC103870046; LOC103870831; LOC103875118; LOC103834139; LOC103838909; LOC103849710; LOC103851719; LOC103849110; LOC103852067; LOC103853105; LOC103853196; LOC103854788; LOC103855005; LOC103856758; LOC103856808; LOC103857629; LOC103857735; LOC103858904; LOC103859466; LOC103859689; LOC103860785; LOC103861434; LOC103861499; LOC103862585; LOC103863263; LOC103872153; LOC1038…
brp00230	Purine metabolism	55	2341	140	7695	0.00944729	0.0499919	1.29134	LOC103859513; LOC103853800; LOC103833679; LOC103853404; LOC103856372; LOC103868931; LOC103871853; LOC103875118; LOC103834139; LOC103847901; LOC103850756; LOC103849110; LOC103852067; LOC103853542; LOC103854270; LOC103855481; LOC103856882; LOC103857728; LOC103857804; LOC103859710; LOC103859886; LOC103859979; LOC103860404; LOC103860892; LOC103860993; LOC103861077; LOC103862607; LOC103865624; LOC1038…
brp00340	Histidine metabolism	15	2341	31	7695	0.0108695	0.0552171	1.59051	LOC103866702; LOC103828719; LOC103834546; LOC103852737; LOC103869038; LOC103873180; LOC103873805; LOC103832256; LOC103833133; LOC103833314; LOC103835143; LOC103835648; LOC103837505; LOC103840211; LOC103840735
brp00630	Glyoxylate and dicarboxylate metabolism	50	2341	127	7695	0.0118015	0.0570208	1.29412	LOC103856643; LOC103858933; LOC103831878; LOC103870046; LOC103842047; LOC103852318; LOC103857558; LOC103859555; LOC103859574; LOC103859689; LOC103859729; LOC103860370; LOC103860985; LOC103862389; LOC103863581; LOC103849205; LOC103849168; LOC103863734; LOC117133689; LOC103863782; LOC103864160; LOC103865867; LOC103866666; LOC103867390; LOC103868444; LOC103874749; LOC103870064; LOC103871139; LOC1038…
brp00072	Synthesis and degradation of ketone bodies	5	2341	8	7695	0.0121225	0.0570208	2.05441	LOC103853500; LOC103858342; LOC103837242; LOC103839509; LOC103828819
brp00511	Other glycan degradation	10	2341	20	7695	0.0189548	0.0859737	1.64353	LOC103832395; LOC103856046; LOC103860603; LOC103863181; LOC103872148; LOC103864822; LOC103875277; LOC103831061; LOC103831209; LOC103843598
brp00710	Carbon fixation in photosynthetic organisms	45	2341	118	7695	0.0282834	0.122674	1.25354	LOC103870831; LOC103849710; LOC103853196; LOC103855915; LOC103856701; LOC103858863; LOC103859466; LOC103859599; LOC103860785; LOC103862585; LOC103848200; LOC103863263; LOC103872153; LOC117133689; LOC103863782; LOC103864160; LOC103865548; LOC103865958; LOC103866650; LOC103866871; LOC103868444; LOC103868914; LOC103869972; LOC103849145; LOC103871139; LOC103873232; LOC103873862; LOC103874006; LOC1038…
brp00520	Amino sugar and nucleotide sugar metabolism	75	2341	207	7695	0.0289781	0.122674	1.19096	LOC103861558; LOC103862344; LOC103870085; LOC103872569; LOC103832079; LOC103841815; LOC103847339; LOC103843385; LOC103842932; LOC103850998; LOC103851002; LOC103851127; LOC103851587; LOC103852926; LOC103853482; LOC103856139; LOC103856261; LOC103856419; LOC103856639; LOC103857802; VTC1; LOC103858081; LOC103858576; LOC103858900; LOC103860013; LOC103861499; LOC103862773; LOC103863181; LOC103863829; L…
brp01040	Biosynthesis of unsaturated fatty acids	15	2341	34	7695	0.0301441	0.123494	1.45017	LOC103851552; LOC103854565; LOC103855870; LOC103858091; LOC103865244; LOC103867566; LOC103870276; LOC103873937; LOC103836556; LOC103837563; LOC103841125; LOC103841442; LOC103844049; LOC103846343; LOC103846802
brp00480	Glutathione metabolism	58	2341	157	7695	0.0316016	0.125419	1.21433	LOC103871729; LOC103853781; LOC103860794; LOC103848043; LOC103851089; LOC103852304; LOC103868203; LOC103854270; LOC103856088; LOC103857341; LOC103857342; LOC103857388; LOC103858256; LOC103858271; LOC103858758; LOC103858759; LOC103860476; LOC103861360; LOC103861882; LOC103862385; LOC103862778; LOC103864045; LOC103864104; LOC103864523; LOC103864970; LOC103868035; LOC103870918; LOC103855138; LOC1038…
brp00603	Glycosphingolipid biosynthesis - globo and isoglobo series	7	2341	14	7695	0.0340315	0.13097	1.64353	LOC103850693; LOC103855780; LOC103863181; LOC103870568; LOC103831061; LOC103843598; LOC103847504
brp00261	Monobactam biosynthesis	9	2341	19	7695	0.0355857	0.132923	1.55703	LOC103871853; LOC103851914; LOC103856056; LOC103858112; LOC103859979; LOC103866117; LOC103872801; LOC103835822; LOC103836051
brp00260	Glycine, serine and threonine metabolism	44	2341	117	7695	0.037628	0.136536	1.23616	LOC103851253; LOC103856643; LOC103840754; LOC103853266; LOC103870046; LOC103851914; LOC103853105; LOC103868133; LOC103856056; LOC103857558; LOC103859270; LOC103859689; LOC103859810; LOC103860370; LOC103863581; LOC103863791; LOC103864163; LOC103867390; LOC103874749; LOC103871992; LOC103872665; LOC103874187; LOC103830434; LOC103830679; LOC103830855; LOC103831657; LOC103833148; LOC103833801; LOC1038…
brp00640	Propanoate metabolism	24	2341	60	7695	0.0418655	0.147692	1.31482	LOC103870046; LOC103855358; LOC103855815; LOC103856142; LOC103856193; LOC103857757; LOC103859689; LOC103860033; LOC103863634; LOC103864956; LOC103871796; LOC103872977; LOC103873937; LOC103832583; LOC103834215; LOC103834589; LOC103836475; LOC103837242; LOC103837563; LOC103839509; LOC103841125; LOC103843309; LOC103844049; LOC103846406
brp00450	Selenocompound metabolism	13	2341	30	7695	0.0444899	0.152709	1.42439	LOC103871853; LOC103851137; LOC103852205; LOC103856274; LOC103857991; LOC103859011; LOC103859979; LOC103862407; LOC103863064; LOC103870949; LOC103872801; LOC103835822; LOC103845887
brp00950	Isoquinoline alkaloid biosynthesis	13	2341	31	7695	0.0590551	0.197368	1.37844	LOC103851376; LOC103868133; LOC103855915; LOC103861830; LOC103862102; LOC103848200; LOC103864337; LOC103868301; LOC103828183; LOC103833801; LOC103838043; LOC103837904; LOC103842591
brp04712	Circadian rhythm - plant	25	2341	65	7695	0.0629801	0.205089	1.26425	LOC103850907; LOC103854859; LOC103860589; LOC103860926; LOC103864705; LOC103866306; LOC103866432; LOC103869720; LOC103871728; LOC103874318; LOC103828356; LOC103836576; LOC103836661; LOC103836793; LOC103837062; LOC103865427; LOC103837378; LOC103833904; CRY1; LOC103249166; LOC103249168; LOC103844616; LOC103844260; LOC103846527; LOC103847424
brp00130	Ubiquinone and other terpenoid-quinone biosynthesis	24	2341	63	7695	0.0735207	0.233428	1.25221	LOC103857048; LOC103866981; LOC103851620; LOC103851957; LOC103852540; LOC103855040; LOC103857041; LOC103861830; LOC103862197; LOC103865042; LOC103865043; LOC103868301; LOC103875007; LOC103833017; LOC103835666; LOC103835877; LOC103838045; LOC103839764; LOC103840383; LOC103842591; LOC103843547; LOC103844028; LOC103844906; LOC103847188
brp00562	Inositol phosphate metabolism	41	2341	114	7695	0.082605	0.255874	1.18219	LOC103852564; LOC103855941; LOC103872374; LOC103842218; LOC103848861; LOC103850551; LOC103850336; LOC103852440; LOC103855221; LOC103856211; LOC103856668; LOC103860644; LOC103863617; LOC103864334; LOC103866759; LOC103868655; LOC103870613; LOC103871306; LOC103871866; LOC103872250; LOC103872519; LOC103873127; LOC103873819; LOC103828278; LOC103829320; LOC103835143; LOC103835719; LOC103837510; LOC1038…
brp00591	Linoleic acid metabolism	8	2341	19	7695	0.0903277	0.26411	1.38402	LOC103844546; LOC103852169; LOC103855549; LOC103868431; LOC103830997; LOC103830995; LOC103830994; LOC103847336
brp04146	Peroxisome	48	2341	136	7695	0.0914714	0.26411	1.16014	LOC103831878; LOC103833679; LOC103861474; LOC103838793; LOC103842047; LOC103852304; LOC103853538; LOC103854067; LOC103854565; LOC103854657; LOC103856088; LOC103856418; LOC103856941; LOC103858342; LOC103859555; LOC103859574; LOC103860370; LOC103860985; LOC103862389; LOC103863566; LOC103865244; LOC103865757; LOC103866993; LOC103867566; LOC103868651; LOC103870064; LOC103870224; LOC103870288; LOC1038…
brp00460	Cyanoamino acid metabolism	33	2341	91	7695	0.0928506	0.26411	1.19201	LOC103856643; LOC103858933; LOC103853781; LOC103838824; LOC103838831; LOC103848211; LOC103828204; NIT-T1; LOC103851390; NIT-T4; LOC103855592; LOC103861250; LOC103861882; LOC103863581; LOC103864958; LOC103865913; LOC103866141; LOC103866139; LOC103866804; LOC103868313; LOC103873269; LOC103848073; LOC103830855; LOC103831657; LOC103833148; LOC103835059; LOC103869084; LOC103841864; LOC103841865; LOC10…
brp00270	Cysteine and methionine metabolism	63	2341	182	7695	0.0935822	0.26411	1.13783	LOC103851253; LOC103840754; LOC103851376; LOC103857074; LOC103860794; LOC103861272; LOC103839308; LOC103851137; LOC103851201; LOC103851914; LOC103853067; LOC103854642; LOC103855915; LOC103856056; LOC103856274; LOC103856350; LOC103857642; LOC103858959; LOC103859011; LOC103859070; LOC103859810; LOC103860008; LOC103861360; LOC103861830; LOC103862102; LOC103848200; LOC103848186; LOC103862931; LOC1038…
brp00053	Ascorbate and aldarate metabolism	29	2341	80	7695	0.10504	0.290001	1.19156	LOC103871729; VTC2; LOC103848043; LOC103849284; LOC103856139; LOC103858900; LOC103860476; LOC103861660; LOC103862385; LOC103863829; LOC103866436; LOC103872250; LOC103872760; LOC103873180; LOC103875190; LOC103828278; LOC103850139; LOC103833133; LOC103834830; LOC103835143; LOC103835648; LOC103835841; LOC103837984; LOC103838242; LOC103838791; LOC103840735; LOC103843426; LOC103845610; LOC103846305
brp00960	Tropane, piperidine and pyridine alkaloid biosynthesis	19	2341	51	7695	0.113267	0.303589	1.22459	LOC103851376; LOC103850607; LOC103852737; LOC103868133; LOC103855915; LOC103848452; LOC103861830; LOC103862102; LOC103848200; LOC103864337; LOC103868046; LOC103868050; LOC103868301; LOC103832256; LOC103833801; LOC103838043; LOC103837904; LOC103842591; LOC103843945
brp00220	Arginine biosynthesis	20	2341	54	7695	0.114742	0.303589	1.21743	LOC103827501; LOC103851376; LOC103862653; LOC103850656; LOC103852318; LOC103853233; LOC103855915; LOC103859729; LOC103860949; LOC103861509; LOC103862102; LOC103848200; LOC103863039; LOC103849205; LOC103863734; LOC103830654; LOC103833698; LOC103835961; LOC103838043; LOC103838075
brp00330	Arginine and proline metabolism	30	2341	85	7695	0.136157	0.347152	1.16014	LOC103851376; LOC103853354; LOC103851201; LOC103853805; LOC103854501; LOC103855915; LOC103856099; LOC103856350; LOC103857883; LOC103858959; LOC103859149; LOC103861577; LOC103862102; LOC103848200; LOC103864782; LOC103865746; LOC103867010; LOC103873180; LOC103874104; LOC103875050; LOC103827749; LOC103833133; LOC103834394; LOC103834925; LOC103835648; LOC103837228; LOC103838043; LOC103840733; LOC1038…
brp00900	Terpenoid backbone biosynthesis	28	2341	79	7695	0.136674	0.347152	1.16503	LOC103865611; LOC103870527; LOC103843595; LOC103851010; LOC103852907; LOC103853029; LOC103853500; LOC103853837; LOC103853991; LOC103854657; LOC103856195; LOC103857539; LOC103858983; LOC103859911; LOC103860788; LOC103867433; LOC103872491; LOC103874115; LOC103845964; LOC103835473; LOC103837242; LOC103837427; LOC103839509; LOC103828819; LOC103840600; LOC103840631; LOC103841340; LOC103845475
brp00380	Tryptophan metabolism	38	2341	110	7695	0.146838	0.365655	1.13553	LOC103853878; LOC103831878; LOC103870046; LOC103834655; NIT-T1; LOC103852881; LOC103853805; LOC103854829; LOC103854698; LOC103860090; LOC103859689; LOC103862389; LOC103862605; LOC103864341; LOC103873180; LOC103848073; LOC103827945; SUR1; LOC103828183; LOC103829418; LOC103829420; LOC103831884; LOC103832493; LOC103833133; LOC103833498; LOC103833558; LOC103834365; LOC103835648; LOC103835788; LOC1038…
brp00730	Thiamine metabolism	10	2341	27	7695	0.16831	0.411065	1.21743	LOC103870527; LOC103857026; LOC103859911; LOC103860788; LOC103868019; LOC103873752; LOC103874011; LOC103837592; LOC103840813; LOC103844930
brp00440	Phosphonate and phosphinate metabolism	5	2341	13	7695	0.174036	0.417029	1.26425	LOC103847616; LOC103854087; LOC103865679; LOC103867630; LOC103843610
brp04122	Sulfur relay system	6	2341	16	7695	0.185185	0.435528	1.23265	LOC103866106; LOC103866783; LOC103874011; LOC103832400; LOC103837592; LOC103843784
brp00590	Arachidonic acid metabolism	11	2341	31	7695	0.20671	0.468789	1.16637	LOC103853781; LOC103855549; LOC103857388; LOC103861882; LOC103868431; LOC103873463; LOC103838277; LOC103833854; LOC103842214; LOC103846567; LOC103847336
brp00196	Photosynthesis - antenna proteins	11	2341	31	7695	0.20671	0.468789	1.16637	LOC103830657; LOC103850412; LOC103853033; LOC103860327; LOC103865334; LOC103867454; LOC103870577; LOC103829997; LOC103838910; LOC103840451; LOC103841392
brp00250	Alanine, aspartate and glutamate metabolism	29	2341	86	7695	0.214155	0.477151	1.10843	LOC103859513; LOC103851253; LOC103851376; LOC103856372; LOC103862653; LOC103850656; LOC103852318; LOC103855856; LOC103855915; LOC103859729; LOC103860013; LOC103860370; LOC103860993; LOC103861509; LOC103862102; LOC103848200; LOC103849205; LOC103863734; LOC103869333; LOC103869654; LOC103873256; LOC103873925; LOC103830112; LOC103831356; LOC103833698; LOC103835961; LOC103837641; LOC103838043; LOC1038…
brp00903	Limonene and pinene degradation	4	2341	11	7695	0.219555	0.480749	1.19529	LOC103873180; LOC103833133; LOC103835648; LOC103840735
brp00905	Brassinosteroid biosynthesis	6	2341	17	7695	0.236554	0.497416	1.16014	LOC103842602; LOC103854484; LOC103862467; LOC103870101; LOC103875063; LOC103829630
brp00906	Carotenoid biosynthesis	16	2341	47	7695	0.2388	0.497416	1.119	LOC103850421; LOC103842019; LOC103859576; PDS; LOC103864755; LOC103849374; LOC103866186; LOC103868505; LOC103870025; LOC103870482; LOC103871211; LOC103871599; LOC103871859; LOC103829545; LOC103834110; LOC103843711
brp00030	Pentose phosphate pathway	28	2341	84	7695	0.238916	0.497416	1.09569	LOC103862344; LOC103875228; LOC103856808; LOC103861499; LOC103863263; LOC103872153; LOC103864104; LOC103864532; LOC103865548; LOC103866871; LOC103849145; LOC103870918; LOC103872022; LOC103872038; LOC103872883; LOC103873862; LOC103874309; LOC103874311; LOC103874312; LOC103875231; LOC103829082; LOC103833143; LOC103833691; LOC103835677; LOC103836338; LOC103841316; LOC103842267; LOC103832797
brp00561	Glycerolipid metabolism	38	2341	116	7695	0.254646	0.521614	1.07679	LOC103852752; LOC103872340; LOC103837663; LOC103850693; LOC103852928; LOC103855005; LOC103855549; LOC103855780; LOC103857735; LOC103860711; LOC103862083; LOC103863035; LOC103865714; LOC103867160; LOC103868578; LOC103869518; LOC103870321; LOC103870909; LOC103855165; LOC103873180; LOC103873784; LOC103830434; LOC103830437; LOC103830672; LOC103830750; LOC103833133; LOC103835648; LOC103836912; LOC1038…
brp00902	Monoterpenoid biosynthesis	2	2341	6	7695	0.263493	0.52287	1.09569	LOC103858386; LOC103841948
brp00601	Glycosphingolipid biosynthesis - lacto and neolacto series	2	2341	6	7695	0.263493	0.52287	1.09569	LOC103870568; LOC103847504
brp03430	Mismatch repair	16	2341	48	7695	0.271053	0.529596	1.09569	LOC103831716; LOC103843883; LOC103868208; LOC103853634; LOC103854671; LOC103855752; LOC103858512; LOC103859754; LOC103860562; LOC103864559; LOC103865926; LOC103871561; LOC103871760; LOC103835735; LOC103837365; LOC103843463
brp00290	Valine, leucine and isoleucine biosynthesis	12	2341	36	7695	0.281814	0.542279	1.09569	LOC103831845; LOC103850918; LOC103851035; LOC103853243; LOC103859270; LOC103866695; LOC103871365; LOC103828655; LOC103830170; LOC103868121; LOC103841734; LOC103842698
brp00750	Vitamin B6 metabolism	7	2341	21	7695	0.291509	0.544436	1.09569	LOC103853266; LOC103840299; LOC103852818; LOC103855422; LOC103831791; LOC103834704; LOC103837814
brp00300	Lysine biosynthesis	7	2341	21	7695	0.291509	0.544436	1.09569	LOC103851914; LOC103856056; LOC103858112; LOC103866117; LOC103867199; LOC103836051; LOC103841284
brp00051	Fructose and mannose metabolism	32	2341	99	7695	0.296821	0.546322	1.06248	LOC103868032; LOC103872569; LOC103843385; LOC103852926; LOC103856808; VTC1; LOC103858576; LOC103863263; LOC103872153; LOC103864220; LOC103865548; LOC103865745; PMM; LOC103870907; LOC103872038; LOC103872883; LOC103873862; LOC103829602; LOC103830217; LOC103831107; LOC103831949; LOC103832872; LOC103833143; LOC103837689; LOC103841316; LOC103842552; LOC103842585; LOC103844599; LOC103843983; LOC1038327…
brp03440	Homologous recombination	23	2341	71	7695	0.306912	0.556546	1.06482	LOC103858702; LOC103843883; LOC103853634; LOC103855218; LOC103855752; LOC103856468; LOC103828938; LOC103860562; LOC103864299; LOC103864559; LOC103865926; LOC103868332; LOC103869311; LOC103869485; LOC103871760; LOC103828022; LOC103828642; LOC103830499; LOC103868069; LOC103837365; LOC103837530; LOC103843674; LOC103844121
brp00410	beta-Alanine metabolism	22	2341	68	7695	0.31114	0.556546	1.06346	LOC103853354; LOC103839011; LOC103868133; LOC103855358; LOC103860033; LOC103863634; LOC103864956; LOC103869649; LOC103869654; LOC103873180; LOC103873937; LOC103833133; LOC103833801; LOC103834215; LOC103834589; LOC103835648; LOC103836475; LOC103837563; LOC103839459; LOC103840735; LOC103841125; LOC103844049
brp00760	Nicotinate and nicotinamide metabolism	9	2341	28	7695	0.335215	0.585038	1.05655	LOC103853404; LOC103850718; LOC103856418; LOC103862522; LOC103871059; LOC103873004; LOC103832340; LOC103833477; LOC103842031
brp04145	Phagosome	49	2341	155	7695	0.336282	0.585038	1.03913	LOC103832787; LOC103853965; LOC103861379; LOC103873913; LOC103853534; LOC103853673; LOC103858453; LOC103858535; LOC103860479; LOC103860704; LOC103861430; LOC103861651; LOC103864974; LOC103868027; LOC103868515; LOC103849546; LOC103869521; LOC103870977; LOC103871223; LOC103871371; LOC103871649; LOC103872051; LOC103872800; LOC103873285; LOC103873591; LOC103874709; LOC103874723; LOC103849562; LOC1038…
brp00310	Lysine degradation	15	2341	47	7695	0.344897	0.59014	1.04906	LOC103849713; LOC103870046; LOC103856044; LOC103859689; LOC103864466; LOC103867384; LOC103873180; LOC103874302; LOC103833133; LOC103835648; LOC103837242; LOC103839509; LOC103840735; LOC103841329; LOC103847232
brp00052	Galactose metabolism	25	2341	79	7695	0.354268	0.59014	1.04021	LOC103861558; LOC103838909; LOC103842569; LOC103850693; LOC103855780; LOC103855926; LOC103856808; LOC103872148; LOC103863987; LOC103869626; LOC103855145; LOC103871058; LOC103873204; LOC103832872; LOC103835677; LOC103836145; LOC103838165; LOC103838508; LOC103838671; LOC103833913; LOC103841656; LOC103843145; LOC103843355; LOC103832797; LOC103845694
brp04136	Autophagy - other	19	2341	60	7695	0.356929	0.59014	1.0409	LOC103852366; LOC103837855; LOC103868162; LOC103858161; LOC103860339; LOC103861273; LOC103861971; LOC103862002; LOC103863274; LOC103865117; LOC103866769; LOC103854482; LOC103871063; LOC103829550; LOC103830319; LOC103837724; LOC103839823; LOC103844779; LOC103846258
brp00901	Indole alkaloid biosynthesis	3	2341	10	7695	0.361646	0.59014	0.986117	LOC103852873; LOC103852877; LOC103828183
brp00790	Folate biosynthesis	12	2341	38	7695	0.362448	0.59014	1.03802	LOC103836808; LOC103846016; LOC103847770; LOC103860451; LOC103862355; LOC103866106; LOC103870313; LOC103870684; LOC103872446; LOC103873463; LOC103840458; LOC103843784
brp04070	Phosphatidylinositol signaling system	35	2341	113	7695	0.403813	0.649168	1.01811	LOC103852752; LOC103859981; LOC103872374; LOC103848861; LOC103850078; LOC103850551; LOC103852440; LOC103855221; LOC103856211; LOC103856482; LOC103856668; LOC103857966; LOC103858920; LOC103860644; LOC103863085; LOC103863617; LOC103863906; LOC103868655; LOC103870613; LOC103871306; LOC103871866; LOC103873784; LOC103873819; LOC103835143; LOC103835719; LOC103837041; LOC103837510; LOC103837660; LOC1038…
brp00941	Flavonoid biosynthesis	14	2341	46	7695	0.427553	0.667707	1.00041	LOC103860424; LOC103865968; LOC103870149; LOC103850907; LOC103852437; LOC103861341; LOC103865042; LOC103865043; LOC103873769; LOC103830010; LOC103834443; LOC103836793; LOC103839279; LOC103846527
brp00513	Various types of N-glycan biosynthesis	14	2341	46	7695	0.427553	0.667707	1.00041	LOC103856103; LOC103860978; LOC103861216; LOC103863181; LOC103866347; LOC103869203; LOC103872447; LOC103829205; LOC103831061; LOC103831713; LOC103837704; LOC103843598; LOC103843832; LOC103845732
brp00909	Sesquiterpenoid and triterpenoid biosynthesis	9	2341	30	7695	0.431118	0.667707	0.986117	LOC103857940; LOC103836007; LOC103836099; LOC103862364; LOC103862654; LOC103864397; LOC103874805; LOC103830506; LOC103834400
brp04016	MAPK signaling pathway - plant	69	2341	226	7695	0.452922	0.693025	1.00357	LOC103854644; LOC103831878; LOC103864102; LOC103863846; LOC103829020; LOC103830167; LOC103833785; LOC103833878; LOC103835754; LOC103852051; LOC103853528; LOC103853542; LOC103854509; LOC103855626; LOC103856482; LOC103857206; LOC103857301; LOC103857785; LOC103857927; LOC103857966; LOC103858096; LOC103858828; LOC103860950; LOC103861405; LOC103861611; LOC103862389; LOC103863085; LOC103863906; LOC1038…
brp03450	Non-homologous end-joining	2	2341	8	7695	0.458969	0.693917	0.821764	LOC103874470; LOC103833047
brp00940	Phenylpropanoid biosynthesis	83	2341	275	7695	0.505363	0.755072	0.992094	LOC103856448; LOC103859221; LOC103841605; LOC108869154; LOC103847421; LOC103857048; LOC103859651; LOC103863748; LOC103865968; LOC103870149; LOC103872738; LOC103875079; LOC103835086; LOC103838824; LOC103838831; LOC103842722; LOC103848211; LOC103828204; LOC103850580; LOC103851027; LOC103851390; LOC103852437; LOC103853072; LOC103853081; LOC103855040; LOC103855592; LOC103857055; LOC103249155; LOC1038…
brp00600	Sphingolipid metabolism	10	2341	35	7695	0.512032	0.756141	0.939159	LOC103832395; LOC103850693; LOC103852599; LOC103855780; LOC103857191; LOC103861234; LOC103872148; LOC103865645; LOC103834191; LOC103836446
brp03420	Nucleotide excision repair	25	2341	86	7695	0.556212	0.804235	0.95554	LOC103843883; LOC103853634; LOC103854671; LOC103855752; LOC103858328; LOC103860562; LOC103861842; LOC103863786; LOC103864077; LOC103864559; LOC103865926; LOC103869311; LOC103870844; LOC103871543; LOC103871561; LOC103871760; LOC103872412; LOC103875172; LOC103829668; LOC103835735; LOC103836163; LOC103837365; LOC103839014; LOC103843463; LOC103845664
brp00860	Porphyrin and chlorophyll metabolism	21	2341	73	7695	0.56547	0.804235	0.945592	LOC103862873; LOC103869295; LOC103848641; PAO; LOC103852907; LOC103848843; LOC103854720; LOC103855594; LOC103861346; LOC103863639; LOC103866807; LOC103869973; LOC103871596; LOC103833353; LOC103834271; LOC103839225; LOC103847911; LOC103842138; LOC103844502; LOC103847721; LOC103846503
brp00510	N-Glycan biosynthesis	20	2341	70	7695	0.575823	0.804235	0.939159	LOC103855464; LOC103856103; LOC103860978; LOC103861216; LOC103863785; LOC103866347; LOC103866562; LOC103867029; LOC103867627; LOC103869203; LOC103872447; LOC103829083; LOC103829424; LOC103837502; LOC103837704; LOC103837771; LOC103843832; LOC103845732; LOC103846480; LOC103847407
brp00740	Riboflavin metabolism	6	2341	23	7695	0.577687	0.804235	0.857493	LOC103853404; LOC103858114; PAP17-1; LOC103827543; LOC103829137; LOC103834212
brp00945	Stilbenoid, diarylheptanoid and gingerol biosynthesis	6	2341	23	7695	0.577687	0.804235	0.857493	LOC103865968; LOC103870149; LOC103852437; LOC103865042; LOC103865043; LOC103834443
brp00565	Ether lipid metabolism	11	2341	40	7695	0.582595	0.804235	0.903941	LOC103840526; LOC103853306; LOC103854087; LOC103855549; LOC103868431; LOC103869734; LOC103873127; LOC103838345; LOC103844688; LOC103843966; LOC103847336
brp00785	Lipoic acid metabolism	1	2341	6	7695	0.588978	0.804303	0.547843	LOC103850698
brp02010	ABC transporters	9	2341	34	7695	0.614897	0.830765	0.870103	LOC103854198; LOC103857992; LOC103863175; LOC103865567; LOC103866318; LOC103866412; LOC103875161; LOC103830345; LOC103837035
brp00904	Diterpenoid biosynthesis	10	2341	38	7695	0.638328	0.853344	0.865015	LOC103867649; LOC103868594; LOC103872350; LOC103874656; LOC103874435; LOC103828910; LOC103832324; LOC103832325; LOC103836713; LOC103844165
brp00965	Betalain biosynthesis	1	2341	7	7695	0.679567	0.892452	0.46958	LOC103828183
brp00430	Taurine and hypotaurine metabolism	4	2341	18	7695	0.681637	0.892452	0.730457	LOC103853781; LOC103861882; LOC103869654; LOC103839459
brp00020	Citrate cycle (TCA cycle)	25	2341	93	7695	0.733754	0.933856	0.883617	LOC103870046; LOC103852304; LOC103854601; LOC103856088; LOC103859689; LOC103862585; LOC103866666; LOC103868444; LOC103870081; LOC103871139; LOC103873232; LOC103874006; LOC103875341; LOC103831554; LOC103834292; LOC103834825; LOC103835237; LOC103836337; LOC103836575; LOC103837286; LOC103837712; LOC103839144; LOC103839353; LOC103840005; LOC103841750
brp00073	Cutin, suberine and wax biosynthesis	16	2341	62	7695	0.740134	0.933856	0.848273	LOC103866541; LOC103852674; LOC103852814; LOC103855577; LOC103857486; LOC103865264; LOC103865625; LOC103866938; LOC103867540; LOC103870288; LOC103873767; LOC103830063; LOC103830877; LOC103836926; LOC103839343; LOC103843234
brp00908	Zeatin biosynthesis	12	2341	48	7695	0.741969	0.933856	0.821764	LOC103851408; LOC103853121; LOC103857986; LOC103865558; LOC103867257; LOC103867256; LOC103867254; LOC103867252; LOC103828720; LOC103869056; CKX; LOC103846928
brp04075	Plant hormone signal transduction	145	2341	500	7695	0.745821	0.933856	0.953246	LOC103854644; LOC103865897; LOC103830257; LOC103834602; LOC103834703; LOC103841511; LOC103853851; LOC103854273; LOC103864102; LOC103860183; LOC103863846; LOC103863886; LOC103863907; LOC103866974; LOC103827855; LOC103830167; LOC103833785; LOC103833878; LOC103835754; LOC103837451; LOC103839967; LOC103849715; LOC103850347; LOC103850854; LOC103851955; LOC103852023; LOC103852051; LOC103852324; LOC1038…
brp00650	Butanoate metabolism	8	2341	34	7695	0.750068	0.933856	0.773425	LOC103851035; LOC103853500; LOC103858342; LOC103869654; LOC103837242; LOC103839509; LOC103839459; LOC103828819
brp00564	Glycerophospholipid metabolism	45	2341	163	7695	0.757379	0.933856	0.90747	LOC103852752; LOC103857769; LOC103859981; LOC103863759; LOC103869284; LOC103847616; LOC103837663; LOC103840526; LOC103847604; LOC103849862; LOC103852440; LOC103852928; LOC103853306; LOC103854087; LOC103855549; LOC103856417; LOC103859095; LOC103863035; LOC103865679; LOC103865827; LOC103867630; LOC103868431; LOC103868487; LOC103868578; LOC103869518; LOC103869623; LOC103869734; LOC103870473; LOC1038…
brp04120	Ubiquitin mediated proteolysis	57	2341	207	7695	0.798278	0.959874	0.905132	LOC103868454; LOC103848411; LOC103874170; LOC103840805; LOC103847936; LOC103850589; LOC103850982; LOC103852213; LOC103848439; LOC103854743; LOC103855016; LOC103856035; LOC103856649; LOC103857263; LOC103860493; LOC103861345; LOC103862229; LOC103862491; LOC103864075; LOC103867592; LOC103868621; LOC103869364; LOC103869834; LOC103870120; LOC103870520; LOC103870675; LOC103872232; LOC103872814; LOC1038…
brp00563	Glycosylphosphatidylinositol (GPI)-anchor biosynthesis	7	2341	32	7695	0.80331	0.959874	0.719044	LOC103850953; LOC103854245; LOC103858173; LOC103830144; LOC103841623; LOC103837881; LOC103845779
brp00910	Nitrogen metabolism	18	2341	72	7695	0.808426	0.959874	0.821764	LOC103858933; LOC103828756; LOC103850656; LOC103850937; NIT-T1; LOC103852318; LOC103859729; LOC103849205; LOC103863734; LOC103865867; LOC103848073; LOC103844354; LOC103828733; LOC103830551; LOC103833698; LOC103834471; LOC103848008; LOC103841201
brp00514	Other types of O-glycan biosynthesis	3	2341	17	7695	0.808713	0.959874	0.580069	LOC103852192; LOC103854763; LOC103864620
brp03060	Protein export	22	2341	87	7695	0.823249	0.968079	0.83121	LOC103852575; LOC103832770; LOC103854658; LOC103858453; LOC103859879; LOC103861982; LOC103865037; LOC103866237; LOC103868489; LOC103868692; LOC103870571; LOC103872323; LOC103874532; LOC103827606; LOC103828373; LOC103829121; LOC103833043; LOC103837301; LOC103840500; LOC103845464; LOC103846908; LOC103847347
brp00770	Pantothenate and CoA biosynthesis	14	2341	59	7695	0.836291	0.974395	0.77998	LOC103853404; LOC103831845; LOC103839011; LOC103851035; LOC103869649; LOC103871365; LOC103873180; LOC103828655; LOC103830170; LOC103833133; LOC103835648; LOC103868121; LOC103840735; LOC103841734
brp00660	C5-Branched dibasic acid metabolism	2	2341	14	7695	0.847454	0.978424	0.46958	LOC103851035; LOC103853243
brp04141	Protein processing in endoplasmic reticulum	79	2341	305	7695	0.955735	0.999999	0.851402	LOC103842338; LOC103850648; LOC103853697; LOC103861962; LOC103862989; LOC103867189; LOC103845440; LOC103847873; LOC103850811; LOC103850982; LOC103852213; LOC103848439; LOC103855479; LOC103249161; LOC103856475; LOC103856495; LOC103856932; LOC103857187; LOC103858453; LOC103858554; LOC103859298; LOC103859451; LOC103859879; LOC103861216; LOC103861821; LOC103863786; LOC103864264; LOC103866606; LOC1038…
brp03040	Spliceosome	73	2341	286	7695	0.96312	0.999999	0.839004	LOC103861962; LOC103869316; LOC103833762; LOC103849754; LOC103849751; LOC103845440; LOC103847020; LOC103850757; LOC103850759; LOC103850938; LOC103851533; LOC103852896; LOC103853059; LOC103855659; LOC103856687; LOC103857675; LOC103857945; LOC103860073; LOC103858735; LOC103859161; LOC103859451; LOC103864505; LOC103864977; LOC103865826; LOC103865862; LOC103866560; LOC103867658; LOC103829790; LOC1038…
brp04144	Endocytosis	71	2341	279	7695	0.963478	0.999999	0.836491	LOC103874176; LOC103828580; LOC103855842; LOC103857037; LOC103864243; LOC103859151; LOC103861962; LOC103866553; LOC103839113; LOC103840526; LOC103845440; LOC103850903; LOC103851477; LOC103851543; LOC103852654; LOC103852821; LOC103853306; LOC103854969; LOC103855520; LOC103856010; LOC103857394; LOC103858535; LOC103859264; LOC103859354; LOC103859443; LOC103859451; LOC103860829; LOC103860951; LOC1038…
brp00040	Pentose and glucuronate interconversions	47	2341	193	7695	0.964178	0.999999	0.800475	LOC103862557; LOC103873981; LOC103842123; LOC103842134; LOC103851295; LOC103852424; LOC103854237; LOC103854567; LOC103855005; LOC103856139; LOC103857735; LOC103858900; LOC103859565; LOC103860618; LOC103861505; LOC103863605; LOC103863829; LOC103866363; LOC103866594; LOC103866866; LOC103867160; LOC103848519; LOC103869879; LOC103870041; LOC103870538; LOC103855145; LOC103873272; LOC103873738; LOC1038…
brp00062	Fatty acid elongation	9	2341	51	7695	0.971219	0.999999	0.580069	LOC103848757; LOC103851552; LOC103855870; LOC103860915; LOC103827656; LOC103830254; LOC103839533; LOC103841442; LOC103846802
brp03050	Proteasome	21	2341	101	7695	0.980333	0.999999	0.683447	LOC103853882; LOC103854417; LOC103850352; LOC103851649; LOC103856410; LOC103856703; LOC103858347; LOC103862858; LOC103865226; LOC103867020; LOC103871112; LOC103828000; LOC103828090; LOC103828246; LOC103829956; LOC103831156; LOC103832649; LOC103832650; LOC103833473; LOC103865535; LOC103845256
brp00970	Aminoacyl-tRNA biosynthesis	16	2341	87	7695	0.992305	0.999999	0.604516	LOC103854720; LOC103858981; LOC103859044; LOC103861295; LOC103862036; LOC103864125; LOC103864291; LOC103864695; LOC103872259; LOC103830143; LOC103834005; LOC103834842; LOC103836202; LOC103839367; LOC103842727; LOC103846367
brp00195	Photosynthesis	18	2341	96	7695	0.993368	0.999999	0.616323	LOC103854145; LOC103858917; LOC103872730; LOC103852422; LOC103868164; LOC103858315; LOC103861848; LOC103864784; LOC103871027; LOC103829671; LOC103830498; LOC103832566; LOC103833816; LOC103846718; LOC103836715; LOC103837674; LOC103839748; LOC103840388
brp04130	SNARE interactions in vesicular transport	10	2341	66	7695	0.996647	0.999999	0.498039	LOC103851245; LOC103855758; LOC103867243; LOC103871600; LOC103872051; LOC103828645; LOC103828987; LOC103834573; LOC103836384; LOC103836768
brp03015	mRNA surveillance pathway	44	2341	204	7695	0.997299	0.999999	0.708973	LOC103842244; LOC103853276; LOC103866428; LOC103850312; LOC103850757; LOC103850759; LOC103851533; LOC103852166; LOC103852726; LOC103853827; LOC103854746; LOC103855351; LOC103856687; LOC103856982; LOC103857488; LOC103861569; LOC103861645; LOC103862517; LOC103864463; LOC103864694; LOC103868862; LOC103869158; LOC103869619; LOC103870139; LOC103871953; LOC103874509; LOC103875329; LOC103827631; LOC1038…
brp03013	RNA transport	60	2341	273	7695	0.999033	0.999999	0.72243	LOC103842244; LOC103859603; LOC103849359; LOC103850025; LOC103850757; LOC103850759; LOC103851159; LOC103851509; LOC103851507; LOC103851533; LOC103852306; LOC103852798; LOC103853524; LOC103856228; LOC103856289; LOC103856560; LOC103856687; LOC103860302; LOC103861162; LOC103861512; LOC103861677; LOC103862009; LOC103862716; LOC103849203; LOC103864463; LOC103865229; LOC103867608; LOC103867607; LOC1038…
brp04626	Plant-pathogen interaction	76	2341	338	7695	0.999446	0.999999	0.739102	LOC103873055; LOC103862975; LOC103858174; LOC103870004; LOC103874154; LOC103847680; LOC103851273; LOC103853528; LOC103854509; LOC103855591; LOC103856482; LOC103856810; LOC103857206; LOC103857301; LOC103857785; LOC103857966; LOC103858096; LOC103858317; LOC103859356; LOC103859708; LOC103859857; LOC103860666; LOC103860730; LOC103860837; LOC103861199; LOC103861405; LOC103861407; LOC103861633; LOC1038…
brp03022	Basal transcription factors	10	2341	77	7695	0.999711	0.999999	0.42689	LOC103858644; LOC103864077; LOC103872529; LOC103829049; LOC103830647; LOC103831869; LOC103836163; LOC103844523; LOC103845331; LOC103846400
brp00190	Oxidative phosphorylation	46	2341	230	7695	0.999796	0.999999	0.657411	LOC103835339; LOC103861379; LOC103851196; LOC103852226; LOC103853341; LOC103868164; LOC103853534; LOC103853767; LOC103854508; LOC103855020; LOC103855828; LOC103857450; LOC103858136; LOC103861430; LOC103861651; LOC103861891; LOC103863474; LOC103866353; LOC103866807; LOC103866817; LOC103869894; LOC103870977; LOC103872800; LOC103853056; LOC103827675; LOC103829438; LOC103830368; LOC103831049; LOC1038…
brp03020	RNA polymerase	5	2341	66	7695	0.999994	0.999999	0.249019	LOC103873389; LOC103856651; LOC103874238; LOC103847993; LOC103841615
brp03008	Ribosome biogenesis in eukaryotes	19	2341	139	7695	0.999997	0.999999	0.44931	LOC103850685; LOC103850911; LOC103851163; LOC103856160; LOC103856228; LOC103858364; LOC103860926; LOC103863145; LOC103864762; LOC103866489; LOC103872183; LOC103829595; LOC103831080; LOC103834862; LOC103836027; LOC103836394; LOC103840928; LOC103841047; LOC103846276
brp03018	RNA degradation	29	2341	188	7695	0.999999	0.999999	0.507046	LOC103842244; LOC103871463; LOC103849117; LOC103850369; LOC103850880; LOC103856086; LOC103856808; LOC103857430; LOC103857477; LOC103857629; LOC103859538; LOC103864463; LOC103864897; LOC103865072; LOC103869619; LOC103870139; LOC103855181; LOC103872452; LOC103848067; LOC103827605; LOC103828556; LOC103830166; LOC103831877; LOC103832584; LOC103836620; LOC103836952; LOC103837076; LOC103846561; LOC1038…

## Sheet: L7_S5 vs L7_S1_KEGG
Supplementary Table S4: KEGG pathway enrichment of DEGs at S5 stage in Longyou-7(L7).
id	Term	ListHits	ListTotal	PopHits	PopTotal	pValue	qValue	Enrichment_score	Gene
brp00943	Isoflavonoid biosynthesis	2	2903	2	7695	0	0	2.65071	LOC103854187; LOC103842423
brp03010	Ribosome	287	2903	597	7695	3.18193e-08	2.03643e-06	1.27429	LOC103834204; LOC103843792; LOC103853598; LOC103856065; LOC103856798; LOC103861282; LOC103863473; LOC103865949; LOC103866830; LOC103869254; LOC103869655; LOC103827745; LOC103874976; LOC103874947; LOC103833685; LOC103834749; LOC103849785; LOC103845969; LOC103848030; LOC103848258; LOC103849728; LOC103849917; LOC103849912; LOC103850022; LOC103249169; LOC103850047; LOC103850054; LOC103843377; LOC1038…
brp00780	Biotin metabolism	22	2903	28	7695	1.84259e-06	7.86172e-05	2.0827	LOC103828233; LOC103850337; LOC103852453; LOC103853696; LOC103855855; LOC103856746; LOC103858066; LOC103860306; LOC103860354; LOC103860355; LOC103863644; LOC103864335; LOC103866710; LOC103872929; LOC103827740; LOC103829087; LOC103830674; LOC103839618; LOC103839059; LOC103837905; LOC103845194; LOC103845857
brp00592	alpha-Linolenic acid metabolism	43	2903	73	7695	7.24027e-05	0.00231689	1.56137	LOC103853925; LOC103857769; LOC103869185; LOC103849627; LOC103852169; LOC103852787; LOC103848557; LOC103854565; LOC103855549; LOC103860780; LOC103861864; LOC103865244; LOC103867566; LOC103868431; LOC103870717; LOC103870978; LOC103855163; LOC103872765; LOC103872839; LOC103873937; LOC103875352; LOC103829425; LOC103829426; LOC103830574; LOC103830997; LOC103830995; LOC103830994; LOC103830993; LOC1038…
brp00061	Fatty acid biosynthesis	40	2903	71	7695	0.000459902	0.0117735	1.49336	LOC103840132; LOC103828233; LOC103850337; LOC103852226; LOC103853538; LOC103853696; LOC103855855; LOC103856142; LOC103856193; LOC103857757; LOC103858136; LOC103860006; LOC103860266; LOC103860306; LOC103860354; LOC103860355; LOC103863566; LOC103863644; LOC103863650; LOC103864335; LOC103865021; LOC103866817; LOC103867972; LOC103871796; LOC103872929; LOC103874524; LOC103827740; LOC103828582; LOC1038…
brp00670	One carbon pool by folate	20	2903	31	7695	0.000663279	0.0141499	1.71013	LOC103856643; LOC103836808; LOC103850842; LOC103860451; LOC103862355; LOC103863581; LOC103867396; LOC103868620; LOC103871345; LOC103827649; LOC103830238; LOC103830855; LOC103831657; LOC103833148; LOC103833575; LOC103835059; LOC103836204; LOC103869084; LOC103841853; LOC103843220
brp00350	Tyrosine metabolism	33	2903	58	7695	0.000955574	0.0174734	1.50816	LOC103839873; LOC103851993; LOC103852000; LOC103852737; LOC103868133; LOC103855915; LOC103858017; LOC103858362; LOC103861830; LOC103862102; LOC103848200; LOC103864337; LOC103865952; LOC103868301; LOC103827521; LOC103827942; LOC103828183; LOC103829330; LOC103830574; LOC103832256; LOC103832166; LOC103833801; LOC103833534; LOC103835700; LOC103838043; LOC103839444; LOC103869051; LOC103842224; LOC1038…
brp00400	Phenylalanine, tyrosine and tryptophan biosynthesis	40	2903	74	7695	0.0014284	0.0223717	1.43281	LOC103850170; LOC103846297; LOC103849983; LOC103850294; LOC103852000; LOC103852737; LOC103855915; LOC103858362; LOC103859154; LOC103859235; LOC103861672; LOC103861830; LOC103862102; LOC103848200; LOC103863791; LOC103864163; LOC103864337; LOC103864806; LOC103866199; LOC103868301; LOC103870648; LOC103854474; LOC103871931; LOC103831335; LOC103832256; LOC103832310; LOC103835703; LOC103836728; LOC1038…
brp00591	Linoleic acid metabolism	13	2903	19	7695	0.00157301	0.0223717	1.81364	LOC103844546; LOC103852169; LOC103852787; LOC103855549; LOC103868431; LOC103830997; LOC103830995; LOC103830994; LOC103830993; LOC103831021; LOC103835956; LOC103842751; LOC103847336
brp00630	Glyoxylate and dicarboxylate metabolism	63	2903	127	7695	0.00226121	0.0289434	1.31492	LOC103856643; LOC103858845; LOC103858933; LOC103831878; LOC103870046; LOC103839002; LOC103842047; LOC103842288; LOC103850366; LOC103850951; LOC103851053; LOC103852318; LOC103853260; LOC103857558; LOC103859555; LOC103859574; LOC103859689; LOC103859729; LOC103860370; LOC103860985; LOC103862389; LOC103863581; LOC103849205; LOC103863734; LOC117133689; LOC103863782; LOC103864160; LOC103864390; LOC1038…
brp00130	Ubiquinone and other terpenoid-quinone biosynthesis	34	2903	63	7695	0.0029235	0.0340189	1.43054	LOC103857048; LOC103861340; LOC103866981; LOC103851620; LOC103852000; LOC103852208; LOC103852540; LOC103854251; LOC103855040; LOC103857041; LOC103858362; LOC103859421; LOC103861830; LOC103862197; LOC103865042; LOC103865043; LOC103868301; LOC103869196; LOC103871476; LOC103875007; LOC103828469; LOC103830688; LOC103833017; LOC103835666; LOC103835877; LOC103838045; LOC103838505; LOC103839764; LOC1038…
brp00511	Other glycan degradation	13	2903	20	7695	0.00342657	0.036451	1.72296	LOC103832395; LOC103847098; LOC103855628; LOC103856046; LOC103860603; LOC103863181; LOC103872148; LOC103864822; LOC103875277; LOC103830770; LOC103831061; LOC103831209; LOC103840054
brp00531	Glycosaminoglycan degradation	8	2903	11	7695	0.00370205	0.036451	1.92779	LOC103850890; LOC103854670; LOC103863181; LOC103872148; LOC103874914; LOC103830770; LOC103831061; LOC103833744
brp00920	Sulfur metabolism	34	2903	65	7695	0.0057635	0.0526949	1.38652	LOC103859677; LOC103847432; LOC103851965; LOC103855221; LOC103859070; LOC103859351; LOC103860404; LOC103861274; LOC103862607; LOC103848153; LOC103862824; LOC103862931; LOC103863568; LOC103863571; LOC103866104; LOC103868958; LOC103870196; LOC103849160; LOC103870949; LOC103855196; LOC103871006; LOC103872432; LOC103872801; LOC103874044; LOC103874110; LOC103832400; LOC103832545; LOC103832661; LOC1038…
brp00340	Histidine metabolism	18	2903	31	7695	0.00650082	0.0544333	1.53912	LOC103840237; LOC103866702; LOC103828719; LOC103834546; LOC103852737; LOC103857612; LOC103869038; LOC103873180; LOC103873805; LOC103832256; LOC103833133; LOC103833314; LOC103835143; LOC103837505; LOC103838635; LOC103838694; LOC103840211; LOC103840735
brp00360	Phenylalanine metabolism	26	2903	48	7695	0.00680416	0.0544333	1.4358	LOC103852000; LOC103852737; LOC103868133; LOC103853805; LOC103855915; LOC103858017; LOC103858362; LOC103861830; LOC103862102; LOC103848200; LOC103864337; LOC103865574; LOC103865952; LOC103867229; LOC103868301; LOC103870475; LOC103828183; LOC103832256; LOC103833801; LOC103838043; LOC103842224; LOC103837904; LOC103842591; LOC103843366; LOC103843547; LOC103844028
brp00604	Glycosphingolipid biosynthesis - ganglio series	4	2903	5	7695	0.00762535	0.0574144	2.12056	LOC103863181; LOC103872148; LOC103830770; LOC103831061
brp00240	Pyrimidine metabolism	44	2903	89	7695	0.0088302	0.0609564	1.31046	LOC103836808; LOC103858122; LOC103860587; LOC103839011; LOC103845327; LOC103852593; LOC103853542; LOC103854712; LOC103856882; LOC103857804; LOC103859240; LOC103860451; LOC103861195; LOC103861347; LOC103862355; LOC103863231; LOC103864037; LOC103869333; LOC103869536; LOC103869649; LOC103870632; LOC103855214; LOC103871338; LOC103873282; LOC103873747; LOC103874463; LOC103875249; LOC103875454; LOC1038…
brp00520	Amino sugar and nucleotide sugar metabolism	94	2903	207	7695	0.00904821	0.0609564	1.2037	LOC103850131; LOC103858314; LOC103861558; LOC103862344; LOC103870085; LOC103832079; LOC103841815; LOC103847339; LOC103843385; LOC103842932; LOC103850998; LOC103851002; LOC103851127; LOC103852926; LOC103853482; LOC103854620; LOC103856261; LOC103856419; LOC103856639; LOC103857802; VTC1; LOC103858081; LOC103858172; LOC103858576; LOC103858900; LOC103860010; LOC103860013; LOC103860270; LOC103861448; L…
brp00250	Alanine, aspartate and glutamate metabolism	42	2903	86	7695	0.0131035	0.0834753	1.29453	LOC103859513; LOC103851253; LOC103834893; LOC103856372; LOC103862653; LOC103839002; LOC103850656; LOC103851053; LOC103852318; LOC103852593; LOC103855726; LOC103855856; LOC103855915; LOC103859729; LOC103860013; LOC103860370; LOC103860993; LOC103861509; LOC103862102; LOC103848200; LOC103863037; LOC103849205; LOC103863734; LOC103869111; LOC103869333; LOC103869654; LOC103869850; LOC103873256; LOC1038…
brp00620	Pyruvate metabolism	59	2903	126	7695	0.0140786	0.0834753	1.2412	LOC103840237; LOC103870046; LOC103870831; LOC103875118; LOC103850366; LOC103850789; LOC103851645; LOC103849110; LOC103852067; LOC103852176; LOC103855313; LOC103855478; LOC103856142; LOC103856193; LOC103856701; LOC103856933; LOC103857367; LOC103857757; LOC103858069; LOC103858863; LOC103859599; LOC103859689; LOC103860785; LOC103864103; LOC103864390; LOC103865958; LOC103866071; LOC103866650; LOC1038…
brp00500	Starch and sucrose metabolism	101	2903	227	7695	0.0143473	0.0834753	1.17939	LOC103868753; LOC103852049; LOC103860163; LOC103861904; LOC103862344; LOC103868361; LOC103871863; LOC103831159; LOC103838824; LOC103838831; LOC103828204; LOC103851339; LOC103851390; LOC103852319; LOC103852641; LOC103853109; LOC103868221; LOC103854051; LOC103854138; LOC103855280; LOC103855592; LOC103855902; LOC103855926; LOC103857590; LOC103858505; LOC103858588; LOC103860025; LOC103860895; LOC1038…
brp00100	Steroid biosynthesis	29	2903	57	7695	0.0152149	0.0846743	1.3486	LOC103857940; LOC103836007; LOC103860313; LOC103836950; LOC103843392; LOC103855549; LOC103856028; LOC103858451; LOC103860345; LOC103862364; LOC103872154; LOC103864397; LOC103864965; LOC103869418; LOC103871918; LOC103874805; LOC103828738; LOC103829457; LOC103850274; LOC103832876; LOC103834400; LOC103836218; LOC103836444; LOC103865842; LOC103842157; LOC103842220; LOC103843947; LOC103843901; LOC1038…
brp00950	Isoquinoline alkaloid biosynthesis	17	2903	31	7695	0.0168801	0.0900271	1.45361	LOC103852000; LOC103868133; LOC103855915; LOC103858017; LOC103858362; LOC103861830; LOC103862102; LOC103848200; LOC103864337; LOC103865952; LOC103868301; LOC103828183; LOC103833801; LOC103838043; LOC103842224; LOC103837904; LOC103842591
brp00230	Purine metabolism	64	2903	140	7695	0.0207706	0.103551	1.21175	LOC103859513; LOC103833679; LOC103834893; LOC103856372; LOC103868931; LOC103875118; LOC103847901; LOC103850756; LOC103849110; LOC103852067; LOC103852409; LOC103853542; LOC103855481; LOC103856882; LOC103856933; LOC103857728; LOC103857804; LOC103858450; LOC103859710; LOC103859886; LOC103860404; LOC103860892; LOC103860993; LOC103861077; LOC103862607; LOC103863037; LOC103865624; LOC103867396; LOC1038…
brp00300	Lysine biosynthesis	12	2903	21	7695	0.0210821	0.103551	1.51469	LOC103854764; LOC103850857; LOC103851914; LOC103856056; LOC103858112; LOC103866117; LOC103867199; LOC103834462; LOC103836051; LOC103841284; LOC103846584; LOC103846688
brp00906	Carotenoid biosynthesis	24	2903	47	7695	0.0218427	0.103551	1.35355	LOC103850421; LOC103857159; LOC103857276; LOC103863442; LOC103851090; LOC103856778; LOC103859576; LOC103860984; LOC103861043; BCH; PDS; LOC103864755; LOC103849374; LOC103866186; LOC103868505; LOC103870025; LOC103871211; LOC103871599; LOC103871859; LOC103828685; LOC103829545; LOC103834110; LOC103843711; LOC103845139
brp00220	Arginine biosynthesis	27	2903	54	7695	0.0236176	0.107966	1.32535	LOC103827501; LOC103855796; LOC103862653; LOC103839002; LOC103850656; LOC103851053; LOC103852318; LOC103852409; LOC103853233; LOC103855726; LOC103855915; LOC103859729; LOC103860949; LOC103861509; LOC103862102; LOC103848200; LOC103863039; LOC103849205; LOC103863734; LOC103865603; LOC103867192; LOC103830654; LOC103832472; LOC103833698; LOC103835961; LOC103838043; LOC103838075
brp00966	Glucosinolate biosynthesis	21	2903	41	7695	0.0271508	0.119838	1.35768	LOC103853878; LOC103850918; LOC103854915; BCAT4-1; MAM3-1; MAM1-1; LOC103862605; LOC103863599; LOC103864341; LOC103865912; LOC103865913; LOC103866695; BCAT4-2; LOC103871365; LOC103872429; LOC103872656; SUR1; LOC103831882; LOC103831884; LOC103868121; LOC103840711
brp00072	Synthesis and degradation of ketone bodies	5	2903	8	7695	0.0370567	0.156372	1.65669	LOC103853500; LOC103858342; LOC103837242; LOC103839509; LOC103828819
brp00071	Fatty acid degradation	34	2903	72	7695	0.0378713	0.156372	1.25172	LOC103840237; LOC103853925; LOC103869185; LOC103849627; LOC103852243; LOC103853538; LOC103854565; LOC103856662; LOC103860006; LOC103861864; LOC103863566; LOC103865244; LOC103867566; LOC103870717; LOC103873180; LOC103873937; LOC103874524; LOC103827942; LOC103829330; LOC103830574; LOC103832166; LOC103833133; LOC103833439; LOC103835700; LOC103837234; LOC103837242; LOC103837563; LOC103838201; LOC1038…
brp03030	DNA replication	31	2903	66	7695	0.047536	0.190144	1.24503	LOC103852392; LOC103852416; LOC103853694; LOC103854671; LOC103855752; LOC103858328; LOC103858780; LOC103860343; LOC103860462; LOC103860562; LOC103864126; LOC103864559; LOC103865926; LOC103867044; LOC103869311; LOC103871543; LOC103871561; LOC103871570; LOC103871760; LOC103874470; LOC103827741; LOC103827885; LOC103829539; LOC103850238; LOC103833124; LOC103835735; LOC103836781; LOC103837365; LOC1038…
brp03410	Base excision repair	24	2903	50	7695	0.0510092	0.197854	1.27234	LOC103874059; LOC103853256; LOC103868216; LOC103848479; LOC103860053; LOC103858328; LOC103858766; LOC103860732; LOC103849063; LOC103865926; LOC103867889; LOC103869311; LOC103870233; LOC103870283; LOC103871543; LOC103871561; LOC103871570; LOC103871760; LOC103872750; LOC103874470; LOC103830461; LOC103831969; LOC103832451; LOC103843463
brp00232	Caffeine metabolism	2	2903	3	7695	0.0536581	0.202007	1.76714	LOC103833679; LOC103828734
brp00261	Monobactam biosynthesis	10	2903	19	7695	0.0591976	0.216494	1.39511	LOC103850857; LOC103851914; LOC103856056; LOC103858112; LOC103866117; LOC103868958; LOC103872801; LOC103835822; LOC103836051; LOC103846584
brp00960	Tropane, piperidine and pyridine alkaloid biosynthesis	24	2903	51	7695	0.0651452	0.231627	1.24739	LOC103850607; LOC103852000; LOC103852737; LOC103868133; LOC103855915; LOC103858017; LOC103858362; LOC103861830; LOC103862102; LOC103848200; LOC103864337; LOC103864954; LOC103864955; LOC103865952; LOC103868046; LOC103868050; LOC103868301; LOC103832256; LOC103833801; LOC103838043; LOC103842224; LOC103837904; LOC103842591; LOC103843945
brp00790	Folate biosynthesis	18	2903	38	7695	0.0826178	0.282707	1.2556	LOC103836808; LOC103853027; LOC103846016; LOC103847770; LOC103849423; LOC103856728; LOC103860451; LOC103862355; LOC103866106; LOC103866742; LOC103870313; LOC103870684; LOC103872446; LOC103873463; LOC103873853; LOC103829774; LOC103840458; LOC103843784
brp00280	Valine, leucine and isoleucine degradation	34	2903	76	7695	0.0839286	0.282707	1.18584	LOC103851253; LOC103840237; LOC103870046; LOC103840132; LOC103852707; LOC103853500; LOC103854565; LOC103855358; LOC103855815; LOC103858342; LOC103859689; LOC103860033; LOC103862316; LOC103863634; LOC103864956; LOC103864963; LOC103865244; LOC103867566; LOC103871365; LOC103873180; LOC103873424; LOC103832583; LOC103833133; LOC103834215; LOC103834444; LOC103834589; LOC103835749; LOC103868121; LOC1038…
brp00710	Carbon fixation in photosynthetic organisms	51	2903	118	7695	0.0914935	0.300286	1.14564	LOC103870831; LOC103849710; LOC103850366; LOC103850789; LOC103851645; LOC103853196; LOC103832773; LOC103855313; LOC103855915; LOC103856701; LOC103858863; LOC103859466; LOC103859599; LOC103860785; LOC103848200; LOC103863263; LOC117133689; LOC103863782; LOC103864160; LOC103864390; LOC103865548; LOC103865958; LOC103866650; LOC103866871; LOC103868444; LOC103868914; LOC103849145; LOC103871139; LOC1038…
brp00561	Glycerolipid metabolism	50	2903	116	7695	0.0974712	0.30943	1.14255	LOC103840237; LOC103850131; LOC103851545; LOC103852752; LOC103872340; LOC103837663; LOC103848085; LOC103852928; LOC103853260; LOC103855005; LOC103855549; LOC103855779; LOC103855780; LOC103857735; LOC103858788; LOC103860711; LOC103862083; LOC103863035; LOC103865714; LOC103867160; LOC103868578; LOC103869518; LOC103870321; LOC103870909; LOC103855165; LOC103873180; LOC103873784; LOC103827601; LOC1038…
brp00010	Glycolysis / Gluconeogenesis	78	2903	186	7695	0.101621	0.30943	1.11159	LOC103864004; LOC103840237; LOC103861392; LOC103868514; LOC103862344; LOC103863671; LOC103870046; LOC103870831; LOC103875118; LOC103838909; LOC103849710; LOC103851719; LOC103849110; LOC103852067; LOC103852176; LOC103853196; LOC103832773; LOC103855005; LOC103855313; LOC103856758; LOC103856808; LOC103856933; LOC103857629; LOC103857735; LOC103858904; LOC103859466; LOC103859689; LOC103860785; LOC1038…
brp04122	Sulfur relay system	8	2903	16	7695	0.10313	0.30943	1.32535	LOC103866106; LOC103866742; LOC103866783; LOC103872432; LOC103874011; LOC103832400; LOC103837592; LOC103843784
brp00941	Flavonoid biosynthesis	21	2903	46	7695	0.103949	0.30943	1.2101	LOC103860424; LOC103865968; LOC103870149; LOC103850907; LOC103852437; LOC103855056; LOC103856040; LOC103856727; LOC103861341; LOC103865042; LOC103865043; LOC103873165; LOC103873769; LOC103828167; LOC103830010; LOC103833446; LOC103834443; LOC103836793; LOC103839279; LOC103841041; LOC103846527
brp00260	Glycine, serine and threonine metabolism	50	2903	117	7695	0.11135	0.314415	1.13278	LOC103851253; LOC103856643; LOC103840754; LOC103853266; LOC103870046; LOC103850857; LOC103851914; LOC103853260; LOC103868133; LOC103853518; LOC103856056; LOC103857558; LOC103858017; LOC103859270; LOC103859689; LOC103860370; LOC103861672; LOC103861915; LOC103862328; LOC103863581; LOC103863791; LOC103864163; LOC103865952; LOC103867390; LOC103874749; LOC103871606; LOC103872665; LOC103874187; LOC1038…
brp00410	beta-Alanine metabolism	30	2903	68	7695	0.112368	0.314415	1.16943	LOC103840237; LOC103853354; LOC103869185; LOC103839011; LOC103852299; LOC103868133; LOC103855358; LOC103856027; LOC103858017; LOC103860033; LOC103861899; LOC103863634; LOC103864956; LOC103864963; LOC103865952; LOC103869649; LOC103869654; LOC103873180; LOC103873937; LOC103831077; LOC103833133; LOC103833801; LOC103834215; LOC103834589; LOC103836475; LOC103837563; LOC103839459; LOC103840735; LOC1038…
brp00270	Cysteine and methionine metabolism	76	2903	182	7695	0.112993	0.314415	1.10689	LOC103851253; LOC103840754; LOC103857074; LOC103860794; LOC103861272; LOC103839308; LOC103850366; LOC103850857; LOC103851137; LOC103851201; LOC103851914; LOC103852000; LOC103853067; LOC103855915; LOC103856056; LOC103856274; LOC103857642; LOC103858362; LOC103859011; LOC103859070; LOC103860008; LOC103861360; LOC103861616; LOC103861830; LOC103862102; LOC103862328; LOC103848200; LOC103848186; LOC1038…
brp00450	Selenocompound metabolism	14	2903	30	7695	0.115812	0.315403	1.237	LOC103851137; LOC103852205; LOC103856274; LOC103857991; LOC103859011; LOC103862407; LOC103863064; LOC103868958; LOC103870949; LOC103872801; LOC103835822; LOC103837804; LOC103837805; LOC103845887
brp00460	Cyanoamino acid metabolism	39	2903	91	7695	0.130753	0.348676	1.13602	LOC103856643; LOC103858845; LOC103858933; LOC103831159; LOC103838824; LOC103838831; LOC103828204; NIT-T1; LOC103851390; NIT-T4; LOC103855592; LOC103861250; LOC103861882; LOC103862824; LOC103862905; LOC103863581; LOC103864958; LOC103865913; LOC103866139; LOC103866804; LOC103868313; LOC103869850; LOC103873269; LOC103830855; LOC103831657; LOC103833148; LOC103833575; LOC103835059; LOC103840622; LOC10…
brp04146	Peroxisome	57	2903	136	7695	0.134775	0.352064	1.11096	LOC103831878; LOC103833679; FSD1; LOC103869185; LOC103838793; LOC103842047; LOC103842288; LOC103852304; LOC103853538; LOC103854067; LOC103854565; LOC103854657; LOC103856088; LOC103856418; LOC103856941; LOC103858342; LOC103859555; LOC103859574; LOC103859742; LOC103860006; LOC103860370; LOC103860985; LOC103862272; LOC103862389; LOC103863542; LOC103863566; LOC103865244; LOC103865757; LOC103867566; L…
brp00030	Pentose phosphate pathway	36	2903	84	7695	0.138414	0.354341	1.13602	LOC103868514; LOC103862344; LOC103875228; LOC103850867; LOC103832773; LOC103856014; LOC103856808; LOC103861499; LOC103863263; LOC103864532; LOC103865548; LOC103866871; LOC103849145; LOC103870918; LOC103872022; LOC103872038; LOC103872503; LOC103872883; LOC103873862; LOC103874309; LOC103874312; LOC103875231; LOC103827616; LOC103829082; LOC103833143; LOC103833691; LOC103835152; LOC103835677; LOC1038…
brp00998	Biosynthesis of various secondary metabolites - part 2	1	2903	2	7695	0.142293	0.357128	1.32535	LOC103840191
brp00640	Propanoate metabolism	26	2903	60	7695	0.150824	0.370384	1.14864	LOC103869185; LOC103870046; LOC103855358; LOC103855815; LOC103856142; LOC103856193; LOC103857757; LOC103859689; LOC103860033; LOC103863634; LOC103864956; LOC103864963; LOC103871796; LOC103873937; LOC103832583; LOC103834215; LOC103834589; LOC103835749; LOC103836475; LOC103837242; LOC103837563; LOC103839509; LOC103841125; LOC103843309; LOC103844049; LOC103846406
brp04712	Circadian rhythm - plant	28	2903	65	7695	0.153362	0.370384	1.14184	LOC103850907; LOC103854859; LOC103856040; LOC103860589; LOC103860926; LOC103864062; LOC103864705; LOC103866306; LOC103866432; LOC103866477; LOC103869720; LOC103871728; LOC103874198; LOC103874318; LOC103828356; LOC103836661; LOC103836793; LOC103865427; LOC103837378; LOC103833904; CRY1; LOC103840918; LOC103249168; LOC103843349; LOC103844616; LOC103845423; LOC103846527; LOC103847424
brp00730	Thiamine metabolism	12	2903	27	7695	0.178072	0.422097	1.17809	LOC103851941; LOC103857026; LOC103858450; LOC103859911; LOC103860788; LOC103868019; LOC103873752; LOC103874011; LOC103837231; LOC103837592; LOC103844552; LOC103844930
brp00051	Fructose and mannose metabolism	41	2903	99	7695	0.192594	0.442483	1.09777	LOC103868514; LOC103868032; LOC103843385; LOC103852926; LOC103832773; LOC103856808; VTC1; LOC103858576; LOC103861976; LOC103863263; LOC103864220; LOC103865548; LOC103865745; PMM; LOC103867879; LOC103870907; LOC103872038; LOC103872883; LOC103873862; LOC103827616; LOC103829602; LOC103829612; LOC103830217; LOC103831107; LOC103831949; LOC103832872; LOC103833003; LOC103833143; LOC103835152; LOC1038376…
brp00052	Galactose metabolism	33	2903	79	7695	0.193586	0.442483	1.10726	LOC103861558; LOC103868514; LOC103838909; LOC103851337; LOC103855779; LOC103855780; LOC103855926; LOC103856808; LOC103861448; LOC103872148; LOC103863987; LOC103866399; LOC103869626; LOC103870093; LOC103855145; LOC103871058; LOC103873204; LOC103827616; LOC103830770; LOC103832872; LOC103835677; LOC103836145; LOC103838508; LOC103838671; LOC103833913; LOC103840790; LOC103841656; LOC103842246; LOC1038…
brp00480	Glutathione metabolism	63	2903	157	7695	0.237761	0.533919	1.06366	LOC103871729; LOC103851987; LOC103860794; LOC103848043; LOC103848203; LOC103850458; LOC103851089; LOC103852304; LOC103852912; LOC103868203; LOC103856088; LOC103857341; LOC103857342; LOC103857388; LOC103858271; LOC103858758; LOC103858759; LOC103860476; LOC103861360; LOC103861882; LOC103862778; LOC103863219; LOC103864523; LOC103864970; LOC103864971; LOC103868035; LOC103868452; LOC103868693; LOC1038…
brp00603	Glycosphingolipid biosynthesis - globo and isoglobo series	6	2903	14	7695	0.247331	0.545834	1.13602	LOC103855779; LOC103855780; LOC103863181; LOC103870568; LOC103831061; LOC103847504
brp00290	Valine, leucine and isoleucine biosynthesis	15	2903	36	7695	0.251925	0.546549	1.10446	LOC103831845; LOC103850918; LOC103851035; LOC103853240; LOC103853243; LOC103859270; LOC103862970; LOC103865158; LOC103866695; LOC103871365; LOC103828655; LOC103830170; LOC103868121; LOC103841734; LOC103842698
brp04136	Autophagy - other	24	2903	60	7695	0.306361	0.653571	1.06028	LOC103852366; LOC103853623; LOC103837855; LOC103868162; LOC103853668; LOC103858161; LOC103859157; LOC103862002; LOC103863274; LOC103865117; LOC103866195; LOC103866769; LOC103854482; LOC103871063; LOC103871815; LOC103873481; LOC103829550; LOC103830129; LOC103830319; LOC103837724; LOC103839823; LOC103843869; LOC103844779; LOC103846258
brp04016	MAPK signaling pathway - plant	88	2903	226	7695	0.324398	0.680704	1.03213	LOC103854644; LOC103831878; LOC103861203; LOC103863846; LOC103867695; LOC103829020; LOC103830167; LOC103833785; LOC103833878; LOC103835320; LOC103835754; LOC103837909; LOC103852051; LOC103853528; LOC103853542; LOC103854166; LOC103855536; LOC103856482; LOC103857100; LOC103857206; LOC103857301; LOC103857785; LOC103857966; LOC103858096; LOC103858337; LOC103858828; LOC103859762; LOC103860950; LOC1038…
brp00908	Zeatin biosynthesis	19	2903	48	7695	0.335358	0.692353	1.04924	LOC103851320; LOC103851408; LOC103853121; LOC103857986; LOC103862713; LOC103864799; LOC103865558; LOC103867257; LOC103867256; LOC103867254; LOC103867252; LOC103829334; LOC103869056; LOC103841239; LOC103842115; LOC103842132; CKX; LOC103845790; LOC103846928
brp00945	Stilbenoid, diarylheptanoid and gingerol biosynthesis	9	2903	23	7695	0.356059	0.716436	1.03723	LOC103865968; LOC103870149; LOC103852437; LOC103856727; LOC103865042; LOC103865043; LOC103828167; LOC103833446; LOC103834443
brp04145	Phagosome	60	2903	155	7695	0.365168	0.716436	1.02608	LOC103832787; LOC103853965; LOC103861379; LOC103873913; LOC103847648; LOC103851298; LOC103852990; LOC103853534; LOC103853673; LOC103858292; LOC103858453; LOC103858535; LOC103860479; LOC103860704; LOC103861430; LOC103861651; LOC103864896; LOC103864974; LOC103866824; LOC103868027; LOC103868515; LOC103849546; LOC103869521; LOC103871371; LOC103871649; LOC103871975; LOC103872051; LOC103872800; LOC1038…
brp00196	Photosynthesis - antenna proteins	12	2903	31	7695	0.377508	0.716436	1.02608	LOC103830657; LOC103850412; LOC103853033; LOC103860327; LOC103865334; LOC103870577; LOC103829997; LOC103830300; LOC103835251; LOC103836017; LOC103840451; LOC103841392
brp00562	Inositol phosphate metabolism	44	2903	114	7695	0.383051	0.716436	1.02308	LOC103844358; LOC103855941; LOC103872374; LOC103842218; LOC103848861; LOC103850551; LOC103850336; LOC103851631; LOC103852440; LOC103855221; LOC103856211; LOC103856466; LOC103856668; LOC103860644; LOC103863617; LOC103864334; LOC103866759; LOC103868655; LOC103870613; LOC103871306; LOC103871866; LOC103872250; LOC103872519; LOC103873127; LOC103828278; LOC103835143; LOC103837510; LOC103837660; LOC1038…
brp00750	Vitamin B6 metabolism	8	2903	21	7695	0.390969	0.716436	1.00979	LOC103853266; LOC103840299; LOC103852818; LOC103855422; LOC103866285; LOC103872553; LOC103831791; LOC103835945
brp02010	ABC transporters	13	2903	34	7695	0.400567	0.716436	1.01351	LOC103854198; LOC103857869; LOC103860964; LOC103860968; LOC103863175; LOC103865567; LOC103866318; LOC103866412; LOC103867037; LOC103871477; LOC103875161; LOC103830345; LOC103837035
brp00310	Lysine degradation	18	2903	47	7695	0.403874	0.716436	1.01516	LOC103840237; LOC103849713; LOC103870046; LOC103856044; LOC103859689; LOC103864466; LOC103865258; LOC103867384; LOC103855179; LOC103873180; LOC103874302; LOC103833133; LOC103837242; LOC103837971; LOC103839509; LOC103840735; LOC103841329; LOC103847232
brp00903	Limonene and pinene degradation	4	2903	11	7695	0.404666	0.716436	0.963893	LOC103840237; LOC103873180; LOC103833133; LOC103840735
brp00785	Lipoic acid metabolism	2	2903	6	7695	0.408592	0.716436	0.883569	LOC103850698; LOC103844232
brp00902	Monoterpenoid biosynthesis	2	2903	6	7695	0.408592	0.716436	0.883569	LOC103858386; LOC103841948
brp00601	Glycosphingolipid biosynthesis - lacto and neolacto series	2	2903	6	7695	0.408592	0.716436	0.883569	LOC103870568; LOC103847504
brp00565	Ether lipid metabolism	15	2903	40	7695	0.441626	0.763894	0.994015	LOC103840526; LOC103853306; LOC103854087; LOC103854757; LOC103855549; LOC103860094; LOC103868431; LOC103869734; LOC103869877; LOC103873127; LOC103874376; LOC103838345; LOC103844688; LOC103843966; LOC103847336
brp00904	Diterpenoid biosynthesis	14	2903	38	7695	0.472624	0.788717	0.976576	LOC103853128; LOC103853267; LOC103867649; LOC103868594; LOC103872350; LOC103874656; LOC103874435; LOC103828910; LOC103832324; LOC103832325; LOC103836713; LOC103840439; LOC103844588; LOC103844165
brp00905	Brassinosteroid biosynthesis	6	2903	17	7695	0.474463	0.788717	0.935543	LOC103868633; LOC103842602; LOC103854484; LOC103862467; LOC103870101; LOC103875063
brp00514	Other types of O-glycan biosynthesis	6	2903	17	7695	0.474463	0.788717	0.935543	LOC103850878; LOC103852192; LOC103854763; LOC103856021; LOC103859396; LOC103864620
brp00860	Porphyrin and chlorophyll metabolism	27	2903	73	7695	0.49994	0.820415	0.980398	LOC103862873; LOC103869295; LOC103848641; LOC103874126; PAO; LOC103852907; LOC103848843; LOC103854720; LOC103856025; LOC103858612; LOC103861346; LOC103863639; LOC103864030; LOC103869973; LOC103870559; LOC103871596; LOC103872768; LOC117126194; LOC103831513; LOC103833353; LOC103834271; LOC103837134; LOC103847911; LOC103843327; LOC103844502; LOC103847721; LOC103846503
brp00740	Riboflavin metabolism	8	2903	23	7695	0.523179	0.839132	0.921985	LOC103839022; LOC103858114; PAP17-1; LOC103873853; LOC103829137; LOC103830395; LOC103834212; LOC103833856
brp00900	Terpenoid backbone biosynthesis	29	2903	79	7695	0.524457	0.839132	0.973044	LOC103838937; LOC103843595; LOC103851010; LOC103852907; LOC103853029; LOC103853500; LOC103853837; LOC103853991; LOC103854657; LOC103855776; LOC103856195; LOC103857539; LOC103858983; LOC103859911; LOC103860788; LOC103867433; LOC103870917; LOC103872491; LOC103874203; LOC103845964; LOC103832329; LOC103836892; LOC103837242; LOC103837427; LOC103839509; LOC103828819; LOC103840600; LOC103840631; LOC1038…
brp01040	Biosynthesis of unsaturated fatty acids	12	2903	34	7695	0.540293	0.853796	0.935543	LOC103869185; LOC103854565; LOC103855870; LOC103865244; LOC103867566; LOC103870276; LOC103873937; LOC103837563; LOC103841125; LOC103841442; LOC103844049; LOC103846343
brp00901	Indole alkaloid biosynthesis	3	2903	10	7695	0.559275	0.873014	0.795212	LOC103852873; LOC103852877; LOC103828183
brp00440	Phosphonate and phosphinate metabolism	4	2903	13	7695	0.581959	0.897479	0.815602	LOC103847616; LOC103854087; LOC103865679; LOC103843610
brp00600	Sphingolipid metabolism	12	2903	35	7695	0.591711	0.900651	0.908814	LOC103832395; LOC103852599; LOC103855779; LOC103855780; LOC103857191; LOC103861234; LOC103872148; LOC103865645; LOC103872122; LOC103830770; LOC103834191; LOC103840054
brp00513	Various types of N-glycan biosynthesis	16	2903	46	7695	0.598089	0.900651	0.921985	LOC103858773; LOC103860978; LOC103861216; LOC103863181; LOC103866347; LOC103869203; LOC103872447; LOC103829205; LOC103831061; LOC103831713; LOC103832922; LOC103835980; LOC103837704; LOC103840178; LOC103843832; LOC103845732
brp00564	Glycerophospholipid metabolism	59	2903	163	7695	0.625379	0.907031	0.959458	LOC103852752; LOC103857769; LOC103859981; LOC103863759; LOC103869284; LOC103847616; LOC103837663; LOC103840526; LOC103840583; LOC103848085; LOC103849862; LOC103852440; LOC103852928; LOC103853306; LOC103854087; LOC103854757; LOC103855549; LOC103856417; LOC103860094; LOC103858788; LOC103859095; LOC103863035; LOC103865679; LOC103865827; LOC103868431; LOC103868487; LOC103868578; LOC103869518; LOC1038…
brp00330	Arginine and proline metabolism	30	2903	85	7695	0.634703	0.907031	0.935543	LOC103840237; LOC103853354; LOC103851201; LOC103852299; LOC103853805; LOC103854501; LOC103855915; LOC103856027; LOC103856099; LOC103859149; LOC103861899; LOC103862102; LOC103848200; LOC103864782; LOC103865746; LOC103867010; LOC103873180; LOC103874104; LOC103875050; LOC103827749; LOC103833133; LOC103834394; LOC103834925; LOC103837228; LOC103838043; LOC103840733; LOC103840735; LOC103843366; LOC1038…
brp03450	Non-homologous end-joining	2	2903	8	7695	0.63543	0.907031	0.662677	LOC103874470; LOC103833047
brp00195	Photosynthesis	34	2903	96	7695	0.639117	0.907031	0.938792	LOC103854145; LOC103854241; LOC103858917; LOC103872730; LOC103852422; LOC103853163; LOC103855224; LOC103855346; LOC103858533; LOC103858669; LOC103858708; LOC103861848; LOC103864784; LOC103867946; LOC103868386; LOC103870981; LOC103871027; LOC103871585; LOC103829671; LOC103830498; LOC103831013; LOC103831199; LOC103832056; LOC103832382; LOC103832566; LOC103834743; LOC103868066; LOC103846718; LOC1038…
brp00910	Nitrogen metabolism	25	2903	72	7695	0.654488	0.907031	0.920384	LOC103858845; LOC103858933; LOC103833494; LOC103828756; LOC103839002; LOC103850656; LOC103850937; LOC103851053; NIT-T1; LOC103852318; LOC103852648; LOC103855726; LOC103859729; LOC103849205; LOC103863734; LOC103865867; LOC103871556; LOC103873436; LOC103844354; LOC103828733; LOC103830551; LOC103833698; LOC103834471; LOC103848008; LOC103841201
brp00760	Nicotinate and nicotinamide metabolism	9	2903	28	7695	0.655689	0.907031	0.852013	LOC103850718; LOC103856418; LOC103856966; LOC103862522; LOC103869211; LOC103871059; LOC103873004; LOC103830776; LOC103833477
brp00660	C5-Branched dibasic acid metabolism	4	2903	14	7695	0.658987	0.907031	0.757345	LOC103851035; LOC103853240; LOC103853243; LOC103865158
brp04070	Phosphatidylinositol signaling system	40	2903	113	7695	0.659015	0.907031	0.938303	LOC103844358; LOC103852752; LOC103859981; LOC103872374; LOC103848861; LOC103850078; LOC103850551; LOC103851631; LOC103852440; LOC103854166; LOC103855221; LOC103856107; LOC103856211; LOC103856482; LOC103856668; LOC103857966; LOC103858920; LOC103860644; LOC103863085; LOC103863617; LOC103863906; LOC103868655; LOC103870613; LOC103871306; LOC103871866; LOC103873784; LOC103835143; LOC103837041; LOC1038…
brp00590	Arachidonic acid metabolism	10	2903	31	7695	0.666501	0.907576	0.855067	LOC103855549; LOC103857388; LOC103861882; LOC103868431; LOC103873463; LOC103838277; LOC103833854; LOC103842214; LOC103846567; LOC103847336
brp00650	Butanoate metabolism	11	2903	34	7695	0.676549	0.907928	0.857581	LOC103851035; LOC103853500; LOC103858342; LOC103865158; LOC103869111; LOC103869654; LOC103831077; LOC103837242; LOC103839509; LOC103839459; LOC103828819
brp03430	Mismatch repair	16	2903	48	7695	0.680946	0.907928	0.883569	LOC103831716; LOC103868208; LOC103854671; LOC103855752; LOC103858512; LOC103860562; LOC103862416; LOC103864559; LOC103865926; LOC103871561; LOC103871760; LOC103828950; LOC103835735; LOC103835922; LOC103837365; LOC103843463
brp03060	Protein export	30	2903	87	7695	0.694783	0.916826	0.914037	LOC103852575; LOC103848359; LOC103832770; LOC103854658; LOC103858453; LOC103859879; LOC103861982; LOC103865037; LOC103866237; LOC103868489; LOC103868692; LOC103869883; LOC103870571; LOC103872323; LOC103873088; LOC103874532; LOC103827606; LOC103828373; LOC103828617; LOC103828629; LOC103829121; LOC103850248; LOC103832974; LOC103833043; LOC103837301; LOC103843490; LOC103845464; LOC103846908; LOC1038…
brp00563	Glycosylphosphatidylinositol (GPI)-anchor biosynthesis	10	2903	32	7695	0.713398	0.931785	0.828346	LOC103850953; LOC103854245; LOC103858173; LOC103862415; LOC103867402; LOC103827699; LOC103830144; LOC103841623; LOC103837881; LOC103846261
brp03420	Nucleotide excision repair	29	2903	86	7695	0.74319	0.960892	0.893843	LOC103854671; LOC103855752; LOC103858328; LOC103860562; LOC103861842; LOC103863786; LOC103864059; LOC103864077; LOC103864559; LOC103865926; LOC103869311; LOC103870844; LOC103871543; LOC103871561; LOC103871570; LOC103871760; LOC103872007; LOC103872412; LOC103875172; LOC103850219; LOC103831127; LOC103834207; LOC103834652; LOC103835735; LOC103835909; LOC103836163; LOC103837365; LOC103839014; LOC1038…
brp00020	Citrate cycle (TCA cycle)	31	2903	93	7695	0.778715	0.981007	0.883569	LOC103870046; LOC103850366; LOC103852176; LOC103852304; LOC103854601; LOC103855313; LOC103856088; LOC103859689; LOC103864390; LOC103866666; LOC103868444; LOC103871139; LOC103873232; LOC103874006; LOC103875341; LOC103850190; LOC103831554; LOC103834292; LOC103834825; LOC103835237; LOC103836575; LOC103837286; LOC103837712; LOC103838482; LOC103839246; LOC103839144; LOC103839353; LOC103840005; LOC1038…
brp00940	Phenylpropanoid biosynthesis	97	2903	275	7695	0.785076	0.981007	0.934976	LOC103856448; LOC103868215; LOC103841605; LOC108869154; LOC103847421; LOC103857048; LOC103859651; LOC103863748; LOC103865968; LOC103870149; LOC103872738; LOC103875079; LOC103831159; LOC103835007; LOC103835086; LOC103838824; LOC103838831; LOC103828204; LOC103851027; LOC103851131; LOC103851390; LOC103852437; LOC103853058; LOC103853072; LOC103853081; LOC103855040; LOC103855228; LOC103855592; LOC1038…
brp04141	Protein processing in endoplasmic reticulum	108	2903	305	7695	0.78508	0.981007	0.938611	LOC103842338; LOC103853697; LOC103858773; LOC103861819; LOC103862989; LOC103867189; LOC103869325; LOC103869994; LOC103847648; LOC103847650; LOC103828680; LOC103845440; LOC103847873; LOC103849496; LOC103850811; LOC103850982; LOC103851419; LOC103851851; LOC103852213; LOC103852996; LOC103854553; LOC103855479; LOC103249161; LOC103856475; LOC103856495; LOC103856932; LOC103857187; LOC103858453; LOC1038…
brp03440	Homologous recombination	23	2903	71	7695	0.789404	0.981007	0.858679	LOC103858702; LOC103855218; LOC103855752; LOC103828938; LOC103860562; LOC103864299; LOC103864559; LOC103865926; LOC103868332; LOC103869311; LOC103869485; LOC103871760; LOC103872859; LOC103828022; LOC103828642; LOC103830499; LOC103834007; LOC103868069; LOC103837365; LOC103837530; LOC103838066; LOC103843674; LOC103844121
brp00965	Betalain biosynthesis	1	2903	7	7695	0.809778	0.993169	0.378672	LOC103828183
brp03040	Spliceosome	100	2903	286	7695	0.820887	0.993169	0.92682	LOC103873570; LOC103859260; LOC103859993; LOC103869316; LOC103828680; LOC103829722; LOC103829743; LOC103833762; LOC103839906; LOC103849754; LOC103849751; LOC103845440; LOC103847020; LOC103849856; LOC103850757; LOC103850759; LOC103850938; LOC103852896; LOC103853059; LOC103868210; LOC103855659; LOC103856428; LOC103857505; LOC103857675; LOC103857945; LOC103860073; LOC103858735; LOC103858908; LOC1038…
brp00510	N-Glycan biosynthesis	22	2903	70	7695	0.833347	0.993169	0.833079	LOC103858773; LOC103855464; LOC103860978; LOC103861216; LOC103863061; LOC103863785; LOC103866347; LOC103866562; LOC103867029; LOC103869203; LOC103871967; LOC103872447; LOC103875208; LOC103829083; LOC103831024; LOC103835980; LOC103837502; LOC103837704; LOC103837771; LOC103840178; LOC103843832; LOC103845732
brp00380	Tryptophan metabolism	36	2903	110	7695	0.838972	0.993169	0.867504	LOC103853878; LOC103831878; LOC103840237; LOC103870046; LOC103834655; NIT-T1; LOC103853805; LOC103854829; LOC103854698; LOC103860090; LOC103859689; LOC103862389; LOC103862605; LOC103864341; LOC103873180; SUR1; LOC103828183; LOC103829418; LOC103829420; LOC103831884; LOC103832493; LOC103833133; LOC103833498; LOC103833558; LOC103834365; LOC103834369; LOC103835788; LOC103836081; LOC103837242; LOC1038…
brp04075	Plant hormone signal transduction	177	2903	500	7695	0.855968	0.993169	0.93835	LOC103854644; LOC103865897; LOC103830257; LOC103834602; LOC103834703; LOC103841511; LOC103853851; LOC103860183; LOC103863560; LOC103863846; LOC103863886; LOC103863907; LOC103866974; LOC103867695; LOC103827855; LOC103874162; LOC103830167; LOC103833785; LOC103833878; LOC103835126; LOC103835320; LOC103835754; LOC103837451; LOC103840684; LOC103849715; LOC103850030; LOC103850638; LOC103850347; LOC1038…
brp00909	Sesquiterpenoid and triterpenoid biosynthesis	8	2903	30	7695	0.856808	0.993169	0.706855	LOC103857940; LOC103836007; LOC103862364; LOC103864397; LOC103874805; LOC103834400; LOC103865842; LOC103845828
brp03022	Basal transcription factors	24	2903	77	7695	0.859193	0.993169	0.826194	LOC103837543; LOC103864077; LOC103866568; LOC103870134; LOC103870492; LOC103870930; LOC103871047; LOC103872007; LOC103872529; LOC103829049; LOC103850219; LOC103830647; LOC103831127; LOC103831869; LOC103834652; LOC103835909; LOC103836163; LOC103839874; LOC103842750; LOC103844568; LOC103844523; LOC103844197; LOC103845331; LOC103846400
brp00053	Ascorbate and aldarate metabolism	25	2903	80	7695	0.861553	0.993169	0.828346	LOC103871729; LOC103840237; VTC2; LOC103848043; LOC103849284; LOC103851903; LOC103854620; LOC103858900; LOC103860476; LOC103861660; LOC103872250; LOC103873180; LOC103828278; LOC103850139; LOC103833133; LOC103834830; LOC103835143; LOC103835841; LOC103837984; LOC103838242; LOC103838791; LOC103840623; LOC103840735; LOC103845610; LOC103846305
brp00430	Taurine and hypotaurine metabolism	4	2903	18	7695	0.869023	0.993169	0.589046	LOC103861882; LOC103869654; LOC103831077; LOC103839459
brp00770	Pantothenate and CoA biosynthesis	17	2903	59	7695	0.901769	0.999999	0.763763	LOC103840237; LOC103831845; LOC103839011; LOC103850438; LOC103851035; LOC103852299; LOC103862970; LOC103865158; LOC103869649; LOC103871365; LOC103873180; LOC103828655; LOC103830170; LOC103833133; LOC103868121; LOC103840735; LOC103841734
brp04120	Ubiquitin mediated proteolysis	67	2903	207	7695	0.939261	0.999999	0.857958	LOC103868454; LOC103848411; LOC103869994; LOC103840805; LOC103847936; LOC103850413; LOC103850589; LOC103850982; LOC103852213; LOC103852996; LOC103853091; LOC103854743; LOC103855016; LOC103855632; LOC103856035; LOC103856536; LOC103856649; LOC103858006; LOC103858235; LOC103858613; LOC103860493; LOC103861345; LOC103862229; LOC103863169; LOC103863453; LOC103865012; LOC103867065; LOC103867592; LOC1038…
brp00073	Cutin, suberine and wax biosynthesis	17	2903	62	7695	0.94162	0.999999	0.726807	LOC103866541; LOC103852674; LOC103852814; LOC103856662; LOC103857486; LOC103865264; LOC103865625; LOC103866938; LOC103867540; LOC103870288; LOC103873767; LOC103830063; LOC103830877; LOC103834459; LOC103836926; LOC103838655; LOC103839343
brp00970	Aminoacyl-tRNA biosynthesis	25	2903	87	7695	0.950215	0.999999	0.761697	LOC103851463; LOC103854720; LOC103856987; LOC103858981; LOC103859044; LOC103862036; LOC103863802; LOC103864125; LOC103864291; LOC103864695; LOC103870672; LOC103872259; LOC103829015; LOC103829823; LOC103830143; LOC103830664; LOC103834005; LOC103834504; LOC103836202; LOC103837134; LOC103839367; LOC103841707; LOC103842727; LOC103842956; LOC103846367
brp04626	Plant-pathogen interaction	110	2903	338	7695	0.975366	0.999999	0.862656	LOC103873055; LOC103862975; LOC103858351; LOC103859640; LOC103861203; LOC103861819; LOC103870004; LOC103874154; LOC103831952; LOC103834226; LOC103835320; LOC103847680; LOC103851273; LOC103851851; LOC103853528; LOC103848834; LOC103854166; LOC103854890; LOC103854894; LOC103855591; LOC103856482; LOC103856810; LOC103856942; LOC103857206; LOC103857301; LOC103857785; LOC103857966; LOC103858096; LOC1038…
brp00062	Fatty acid elongation	12	2903	51	7695	0.977241	0.999999	0.623696	LOC103848757; LOC103868136; LOC103848834; LOC103855870; LOC103860915; LOC103864722; LOC103827656; LOC103846046; LOC103830254; LOC103836419; LOC103839533; LOC103841442
brp04144	Endocytosis	88	2903	279	7695	0.983299	0.999999	0.836065	LOC103874176; LOC103828580; LOC103853576; LOC103855842; LOC103857037; LOC103864243; LOC103859151; LOC103866553; LOC103867546; LOC103828680; LOC103839113; LOC103840526; LOC103845440; LOC103848940; LOC103850903; LOC103851477; LOC103851543; LOC103852654; LOC103852821; LOC103853018; LOC103853306; LOC103853818; LOC103854757; LOC103856010; LOC103856601; LOC103857394; LOC103858535; LOC103860094; LOC1038…
brp00190	Oxidative phosphorylation	67	2903	230	7695	0.996547	0.999999	0.772162	LOC103835339; LOC103861379; LOC103851196; LOC103852226; LOC103853341; LOC103853534; LOC103853767; LOC103854508; LOC103855020; LOC103855811; LOC103855828; LOC103856346; LOC103857450; LOC103858136; LOC103858292; LOC103858533; LOC103858669; LOC103859894; LOC103861430; LOC103861651; LOC103861891; LOC103861934; LOC103861935; LOC103862368; LOC103863474; LOC103864896; LOC103866353; LOC103866426; LOC1038…
brp04130	SNARE interactions in vesicular transport	14	2903	66	7695	0.99697	0.999999	0.562271	LOC103851245; LOC103855748; LOC103855758; LOC103863466; LOC103867243; LOC103871600; LOC103872051; LOC103829198; LOC103834573; LOC103835301; LOC103836384; LOC103836768; LOC103843217; LOC103847125
brp03015	mRNA surveillance pathway	57	2903	204	7695	0.998136	0.999999	0.740638	LOC103842244; LOC103850374; LOC103853276; LOC103864009; LOC103866428; LOC103850499; LOC103850757; LOC103850759; LOC103851271; LOC103852726; LOC103853827; LOC103854676; LOC103854746; LOC103855290; LOC103855351; LOC103855428; LOC103856982; LOC103857200; LOC103860555; LOC103861139; LOC103861569; LOC103861645; LOC103864463; LOC103868862; LOC103869158; LOC103869424; LOC103870139; LOC103870808; LOC1038…
brp03008	Ribosome biogenesis in eukaryotes	33	2903	139	7695	0.999714	0.999999	0.629304	LOC103850685; LOC103850911; LOC103851163; LOC103855764; LOC103856160; LOC103856228; LOC103856428; LOC103858364; LOC103859164; LOC103860926; LOC103863145; LOC103864062; LOC103864065; LOC103864762; LOC103866489; LOC103868951; LOC103872183; LOC103829595; LOC103831080; LOC103832456; LOC103833060; LOC103834774; LOC103834862; LOC103836027; LOC103836394; LOC103840918; LOC103840928; LOC103841047; LOC1038…
brp03013	RNA transport	73	2903	273	7695	0.999936	0.999999	0.708797	LOC103842244; LOC103852492; LOC103864009; LOC103859603; LOC103849359; LOC103850025; LOC103850757; LOC103850759; LOC103851159; LOC103851388; LOC103851509; LOC103851507; LOC103852306; LOC103852798; LOC103853502; LOC103853524; LOC103856228; LOC103856289; LOC103856306; LOC103856560; LOC103857017; LOC103860302; LOC103861512; LOC103861677; LOC103862009; LOC103862031; LOC103862716; LOC103849203; LOC1038…
brp03020	RNA polymerase	10	2903	66	7695	0.999951	0.999999	0.401622	LOC103873389; LOC103829922; LOC103851524; LOC103856651; LOC103861245; LOC103861978; LOC103871905; LOC103828917; LOC103847993; LOC103841615
brp00040	Pentose and glucuronate interconversions	47	2903	193	7695	0.999955	0.999999	0.645509	LOC103862557; LOC103851295; LOC103852424; LOC103854159; LOC103854567; LOC103855005; LOC103857735; LOC103858095; LOC103858900; LOC103859565; LOC103861505; LOC103863605; LOC103849973; LOC103866363; LOC103866594; LOC103866866; LOC103867160; LOC103869879; LOC103870041; LOC103870538; LOC103870804; LOC103855145; LOC103873738; LOC103827823; LOC103850139; LOC103850282; LOC103829999; LOC103830423; LOC1038…
brp03018	RNA degradation	43	2903	188	7695	0.999992	0.999999	0.606279	LOC103856835; LOC103842244; LOC103864009; LOC103868514; LOC103871463; LOC103835726; LOC103849117; LOC103850369; LOC103850880; LOC103856086; LOC103856505; LOC103856584; LOC103856808; LOC103856922; LOC103857430; LOC103857477; LOC103857629; LOC103859519; LOC103859538; LOC103849216; LOC103864463; LOC103864897; LOC103865072; LOC103867670; LOC103868025; LOC103870139; LOC103870068; LOC103872392; LOC1038…
brp03050	Proteasome	16	2903	101	7695	0.999999	0.999999	0.419914	LOC103853882; LOC103854417; LOC103851649; LOC103855642; LOC103856410; LOC103856703; LOC103858347; LOC103865226; LOC103871112; LOC103828000; LOC103828090; LOC103828246; LOC103829956; LOC103832649; LOC103833084; LOC103865535

## Sheet: L7_S6 vs L7_S1_KEGG
Supplementary Table S4: KEGG pathway enrichment of DEGs at S6 stage in Longyou-7(L7).
id	Term	ListHits	ListTotal	PopHits	PopTotal	pValue	qValue	Enrichment_score	Gene
brp00944	Flavone and flavonol biosynthesis	2	1383	2	7695	0	0	5.56399	LOC103851079; LOC103847118
brp00998	Biosynthesis of various secondary metabolites - part 2	2	1383	2	7695	0	0	5.56399	LOC103868905; LOC103840191
brp00500	Starch and sucrose metabolism	75	1383	227	7695	8.94612e-09	3.66791e-07	1.83832	LOC103868753; LOC103853404; LOC103861669; LOC103861904; LOC103871863; LOC103838824; LOC103838831; LOC103851339; LOC103852641; LOC103853109; LOC103868221; LOC103853568; LOC103854138; LOC103855592; LOC103855902; LOC103855926; LOC103856465; LOC103858134; LOC103858505; LOC103858588; LOC103860895; LOC103860941; LOC103861317; LOC103861499; LOC103862905; LOC103862944; LOC103864283; LOC103864328; LOC1038…
brp04075	Plant hormone signal transduction	131	1383	500	7695	8.20278e-07	2.52235e-05	1.45777	LOC103854644; LOC103865897; LOC103870600; LOC103841511; LOC103844852; LOC103853851; LOC103864102; LOC103860183; ARF9-1; LOC103863846; LOC103866974; LOC103867695; LOC103827855; LOC103833785; LOC103833878; LOC103835126; LOC103849715; LOC103852023; LOC103852051; LOC103852783; LOC103852925; LOC103852961; LOC103853090; LOC103848567; LOC103853794; LOC103855287; LOC103855626; LOC103857272; LOC103857480;…
brp00941	Flavonoid biosynthesis	21	1383	46	7695	3.22506e-06	7.93364e-05	2.54008	LOC103860424; LOC103850907; LOC103852437; LOC103855056; LOC103857323; LOC103857960; LOC103862317; LOC103865042; LOC103865043; LOC103865848; LOC103867954; LOC103873165; LOC103873769; LOC103828167; LOC103833446; LOC103834443; LOC103839279; LOC103841041; LOC103846880; LOC103847118; LOC103847177
brp04016	MAPK signaling pathway - plant	66	1383	226	7695	9.24665e-06	0.000187792	1.62488	LOC103854644; LOC103844852; LOC103864102; LOC103863846; LOC103867695; LOC103829020; LOC103833785; LOC103833878; LOC103852051; LOC103852729; LOC103853528; LOC103853542; LOC103854509; LOC103855626; LOC103857206; LOC103857301; LOC103857785; LOC103857927; LOC103860400; LOC103860401; LOC103861611; LOC103862389; LOC103864667; LOC103865203; WRKY; LOC103866264; LOC103867101; LOC103867653; WRKY25; LOC1038…
brp00940	Phenylpropanoid biosynthesis	77	1383	275	7695	1.06873e-05	0.000187792	1.55792	LOC103856448; LOC103859221; LOC103869607; LOC103840386; LOC103841605; LOC103852874; LOC103859651; LOC103875079; LOC103835007; LOC103838824; LOC103838831; LOC103851641; LOC103851985; LOC103852437; LOC103853072; LOC103853214; LOC103855040; LOC103855592; LOC103857055; LOC103857323; LOC103857780; LOC103857865; LOC103857960; LOC103859897; LOC103861933; LOC103862317; LOC103862330; LOC103862905; LOC1038…
brp00780	Biotin metabolism	14	1383	28	7695	2.18174e-05	0.000335442	2.782	LOC103850337; LOC103853696; LOC103855855; LOC103856746; LOC103858066; LOC103860354; LOC103860355; LOC103863644; LOC103855205; LOC103827740; LOC103831955; LOC103839618; LOC103837905; LOC103847272
brp03030	DNA replication	25	1383	66	7695	3.34474e-05	0.000457114	2.10757	LOC103852392; LOC103852416; LOC103853694; LOC103855752; LOC103858328; LOC103858780; LOC103860343; LOC103860462; LOC103861193; LOC103864126; LOC103864559; LOC103865926; LOC103867044; LOC103871561; LOC103827741; LOC103827885; LOC103829539; LOC103831035; LOC103833124; LOC103835735; LOC103836781; LOC103837365; LOC103838295; LOC103843463; LOC103849416
brp00710	Carbon fixation in photosynthetic organisms	38	1383	118	7695	5.23483e-05	0.000643884	1.79179	LOC103866289; LOC103870831; LOC103850055; LOC103851283; LOC103853201; LOC103855920; LOC103856701; LOC103858863; LOC103859466; LOC103860785; LOC103848200; LOC103863161; LOC103872153; LOC103863779; LOC103865090; LOC103866871; LOC103867569; LOC103868444; LOC103868914; LOC103870225; LOC103848938; LOC103871139; LOC103873232; LOC103874433; LOC103832426; LOC103832683; LOC103833143; LOC103833678; LOC1038…
brp00240	Pyrimidine metabolism	30	1383	89	7695	0.000100718	0.00110741	1.8755	LOC103853404; LOC103839011; LOC103845327; LOC103853542; LOC103854270; LOC103859240; LOC103859763; LOC103862355; LOC103863231; LOC103864037; LOC103867409; LOC103871338; LOC103873282; LOC103873747; LOC103875249; LOC103827773; LOC103828798; LOC103829174; LOC103829953; LOC103829976; LOC103833477; LOC103835128; LOC103835475; LOC103837465; LOC103837528; LOC103833912; LOC103841311; LOC103841868; LOC1038…
brp00520	Amino sugar and nucleotide sugar metabolism	58	1383	207	7695	0.00010804	0.00110741	1.55899	LOC103861558; LOC103872569; LOC103847339; LOC103843385; LOC103843002; LOC103842932; LOC103850998; LOC103851002; LOC103851587; PMI2; LOC103853482; LOC103855348; LOC103856139; LOC103856155; LOC103856419; LOC103858079; LOC103858948; LOC103861499; LOC103861976; LOC103862944; LOC103864283; LOC103864808; LOC103864918; LOC103866727; PMM; LOC103867413; LOC103867879; LOC103868430; LOC103869436; LOC1038702…
brp00945	Stilbenoid, diarylheptanoid and gingerol biosynthesis	11	1383	23	7695	0.000206471	0.00195353	2.66104	LOC103852437; LOC103857323; LOC103857960; LOC103862317; LOC103865042; LOC103865043; LOC103865848; LOC103867954; LOC103828167; LOC103833446; LOC103834443
brp00630	Glyoxylate and dicarboxylate metabolism	38	1383	127	7695	0.000303817	0.00266925	1.66482	LOC103856643; LOC103858845; LOC103858933; LOC103842047; LOC103850951; LOC103851053; LOC103852318; LOC103853260; LOC103859574; LOC103859575; LOC103860370; LOC103860985; LOC103862389; LOC103849205; LOC103863734; LOC103863779; LOC103866666; LOC103867390; LOC103868444; LOC103874749; LOC103871139; LOC103871992; LOC103872849; LOC103873232; LOC103829420; LOC103830434; LOC103832683; LOC103833575; LOC1038…
brp00360	Phenylalanine metabolism	18	1383	48	7695	0.000350126	0.00273578	2.0865	LOC103851376; LOC103871484; LOC103851283; LOC103852000; LOC103868133; LOC103858362; LOC103861830; LOC103848200; LOC103863433; LOC103865090; LOC103865574; LOC103867229; LOC103870475; LOC103828183; LOC103829920; LOC103833801; LOC103841251; LOC103842591
brp00130	Ubiquinone and other terpenoid-quinone biosynthesis	22	1383	63	7695	0.000355874	0.00273578	1.94298	LOC103866981; LOC103851957; LOC103852000; LOC103853294; LOC103855040; LOC103857041; LOC103857323; LOC103858362; LOC103859897; LOC103861830; LOC103865042; LOC103865043; LOC103867954; LOC103868556; LOC103871476; LOC103828352; LOC103828469; LOC103830388; LOC103833017; LOC103835877; LOC103842591; LOC103844906
brp00920	Sulfur metabolism	22	1383	65	7695	0.000596161	0.0043134	1.8832	LOC103853800; LOC103859677; LOC103854642; LOC103856800; LOC103860404; LOC103861274; LOC103862607; LOC103848153; LOC103863568; LOC103855196; LOC103871006; LOC103871118; LOC103872801; LOC103873819; LOC103874044; LOC103827954; LOC103828707; LOC103832545; LOC103835822; LOC103847966; LOC103839826; LOC103845106
brp00350	Tyrosine metabolism	20	1383	58	7695	0.000720019	0.00492013	1.91862	LOC103851376; LOC103871484; LOC103851283; LOC103851993; LOC103852000; LOC103868133; LOC103854788; LOC103858362; LOC103861830; LOC103848200; LOC103865090; LOC103827942; LOC103828183; LOC103829330; LOC103832166; LOC103833801; LOC103833536; LOC103835700; LOC103839444; LOC103842591
brp00400	Phenylalanine, tyrosine and tryptophan biosynthesis	24	1383	74	7695	0.000774592	0.00501446	1.80454	LOC103850170; LOC103851376; LOC103850294; LOC103851283; LOC103851454; LOC103852000; LOC103858362; LOC103861830; LOC103848200; LOC103863791; LOC103864163; LOC103864307; LOC103865090; LOC103873609; LOC103850119; LOC103836224; LOC103836728; LOC103837205; LOC103837846; LOC103839088; LOC103869052; LOC103842591; LOC103843407; LOC103845522
brp00270	Cysteine and methionine metabolism	49	1383	182	7695	0.000890607	0.00527953	1.498	LOC103851253; LOC103840754; LOC103851376; LOC103857074; LOC103839308; LOC103851283; LOC103851914; LOC103852000; LOC103854642; LOC103855315; LOC103856800; LOC103857781; LOC103858362; LOC103859011; LOC103860008; LOC103861830; LOC103848200; LOC103848186; LOC103864396; LOC103864404; LOC103865090; LOC103865564; LOC103849483; LOC103868444; LOC103869013; LOC103871006; LOC103871139; LOC103871899; LOC1038…
brp00460	Cyanoamino acid metabolism	28	1383	91	7695	0.000901383	0.00527953	1.712	LOC103856643; LOC103858845; LOC103858933; LOC103853781; LOC103838824; LOC103838831; LOC103840193; NIT-T1; NIT-T4; LOC103855592; LOC103861882; LOC103862905; LOC103864958; LOC103865089; LOC103865913; LOC103866139; LOC103866799; LOC103866804; LOC103868313; LOC103869850; LOC103848073; LOC103830245; LOC103833575; LOC103835599; LOC103841864; LOC103844910; LOC103845624; LOC103846819
brp00260	Glycine, serine and threonine metabolism	34	1383	117	7695	0.00102744	0.00574432	1.61689	LOC103851253; LOC103856643; LOC103840754; LOC103871484; LOC103847839; LOC103851914; LOC103852803; LOC103853260; LOC103868133; LOC103857781; LOC103859270; LOC103860370; LOC103861915; LOC103863791; LOC103864163; LOC103864562; LOC103867390; LOC103874749; LOC103871992; LOC103872275; LOC103872665; LOC103850119; LOC103830434; LOC103830679; LOC103833575; LOC103833801; LOC103835108; LOC103835672; LOC1038…
brp00480	Glutathione metabolism	43	1383	157	7695	0.001142	0.00610723	1.5239	LOC103851987; LOC103853781; LOC103848203; LOC103843012; LOC103850458; LOC103851089; LOC103868203; LOC103854270; LOC103858256; LOC103858758; LOC103858759; LOC103861882; LOC103864523; LOC103864970; LOC103864971; LOC103865082; LOC103867865; LOC103868035; LOC103871807; LOC103872504; LOC103872760; LOC103848038; LOC103875231; LOC103875249; LOC103827773; LOC103829224; LOC103830526; LOC103831537; LOC1038…
brp00950	Isoquinoline alkaloid biosynthesis	12	1383	31	7695	0.00159451	0.00817188	2.1538	LOC103851376; LOC103871484; LOC103851283; LOC103852000; LOC103868133; LOC103858362; LOC103861830; LOC103848200; LOC103865090; LOC103828183; LOC103833801; LOC103842591
brp00960	Tropane, piperidine and pyridine alkaloid biosynthesis	17	1383	51	7695	0.00235508	0.011587	1.85466	LOC103851376; LOC103871484; LOC103851283; LOC103852000; LOC103868133; LOC103848451; LOC103858277; LOC103858362; LOC103861830; LOC103848200; LOC103865090; LOC103868046; LOC103868050; LOC103833801; LOC103838721; LOC103842591; LOC103843945
brp00250	Alanine, aspartate and glutamate metabolism	25	1383	86	7695	0.00369808	0.0174947	1.61744	LOC103851253; LOC103851376; LOC103856372; LOC103834779; LOC103840193; LOC103851053; LOC103851283; LOC103852318; LOC103854027; LOC103856243; LOC103857781; LOC103860370; LOC103848200; LOC103849205; LOC103863734; LOC103865090; LOC103869850; LOC103873584; LOC103874691; LOC103835108; LOC103835672; LOC103835961; LOC103837641; LOC103839459; LOC103846320
brp00905	Brassinosteroid biosynthesis	7	1383	17	7695	0.00556909	0.0253703	2.29106	LOC103828198; LOC103842602; LOC103850594; LOC103854484; LOC103870101; LOC103829630; LOC103846910
brp00261	Monobactam biosynthesis	7	1383	19	7695	0.01236	0.0542956	2.04989	LOC103851914; LOC103858112; LOC103866117; LOC103872275; LOC103872801; LOC103827954; LOC103835822
brp00910	Nitrogen metabolism	20	1383	72	7695	0.0131907	0.0559469	1.54555	LOC103858845; LOC103858933; LOC103828756; LOC103851053; NIT-T1; LOC103852318; LOC103853097; LOC103862243; LOC103849205; LOC103863734; LOC103865089; LOC103871505; LOC103848073; LOC103844354; LOC103830551; LOC103832206; LOC103834471; LOC103841201; LOC103846320; LOC103847322
brp00051	Fructose and mannose metabolism	26	1383	99	7695	0.0138924	0.0569587	1.46125	LOC103866289; LOC103868032; LOC103872569; LOC103843385; PMI2; LOC103855348; LOC103856808; LOC103861976; LOC103862944; LOC103863161; LOC103872153; PMM; LOC103867569; LOC103867879; LOC117133897; LOC103828273; LOC103830217; LOC103831107; LOC103833143; LOC103835152; LOC103837689; LOC103841032; LOC103841225; LOC103842537; LOC103842585; LOC103844599
brp00290	Valine, leucine and isoleucine biosynthesis	11	1383	36	7695	0.0195191	0.0750413	1.70011	LOC103831845; LOC103847839; LOC103850918; LOC103851035; LOC103853240; LOC103853243; LOC103859270; LOC103866695; LOC103873035; LOC103828655; LOC103868121
brp00100	Steroid biosynthesis	16	1383	57	7695	0.0195229	0.0750413	1.56182	LOC103850528; LOC103853483; LOC103854874; LOC103856028; LOC103858974; LOC103862654; LOC103864965; LOC103867449; LOC103870908; LOC103874288; LOC103828480; LOC103850274; LOC103836218; LOC103865842; LOC103843947; LOC103847336
brp00230	Purine metabolism	34	1383	140	7695	0.0221513	0.082564	1.35126	LOC103853800; LOC103853404; LOC103856372; LOC103847901; LOC103850756; LOC103853542; LOC103854270; LOC103855481; LOC103858887; LOC103860404; LOC103861077; LOC103861312; LOC103862607; LOC103867396; LOC103855196; LOC103872801; LOC103873747; LOC103874044; LOC103875249; LOC103827773; LOC103827954; LOC103831684; LOC103832504; LOC103833477; LOC103835128; LOC103835822; LOC103836769; LOC103837465; LOC1038…
brp00220	Arginine biosynthesis	15	1383	54	7695	0.024511	0.088672	1.54555	LOC103827501; LOC103851376; LOC103855796; LOC103851053; LOC103851283; LOC103852318; LOC103848200; LOC103849205; LOC103863734; LOC103865090; LOC103865603; LOC103830654; LOC103835672; LOC103835961; LOC103846320
brp00943	Isoflavonoid biosynthesis	1	1383	2	7695	0.0322827	0.113451	2.782	LOC103854187
brp00561	Glycerolipid metabolism	28	1383	116	7695	0.0349642	0.119461	1.34303	LOC103852752; LOC103837663; LOC103850528; LOC103851349; LOC103852928; LOC103853260; LOC103855751; LOC103855780; LOC103857735; LOC103858975; LOC103860711; LOC103865714; LOC103865715; LOC103865716; LOC103869518; LOC103870321; LOC103873180; LOC103828372; LOC103830434; LOC103830750; LOC103831828; LOC103832485; LOC103833019; LOC103837651; LOC103842921; LOC103844589; LOC103847336; LOC103847496
brp00072	Synthesis and degradation of ketone bodies	3	1383	8	7695	0.0394548	0.131161	2.0865	LOC103837242; LOC103839509; LOC103828819
brp00071	Fatty acid degradation	18	1383	72	7695	0.0480295	0.155464	1.391	LOC103853538; LOC103854788; LOC103860006; LOC103861864; LOC103863519; LOC103870717; LOC103873180; LOC103827942; LOC103829330; LOC103832166; LOC103835700; LOC103837234; LOC103837242; LOC103837563; LOC103839509; LOC103833911; LOC103841125; LOC103844049
brp00966	Glucosinolate biosynthesis	11	1383	41	7695	0.0520544	0.164172	1.49278	LOC103850918; LOC103854915; BCAT4-1; MAM3-1; LOC103864341; LOC103865913; LOC103866695; BCAT4-2; LOC103872429; LOC103873035; LOC103868121
brp00592	alpha-Linolenic acid metabolism	18	1383	73	7695	0.0544101	0.167311	1.37194	LOC103857769; LOC103850528; LOC103853040; LOC103860780; LOC103861062; LOC103861864; LOC103868431; LOC103870717; LOC103829426; LOC103830390; LOC103830737; LOC103831843; LOC103832166; LOC103837563; LOC103841125; LOC103842724; LOC103844049; LOC103847336
brp04145	Phagosome	35	1383	155	7695	0.0564669	0.169401	1.25639	LOC103853965; LOC103858467; LOC103861379; LOC103873913; LOC103850074; LOC103853673; LOC103856999; LOC103861430; LOC103862447; LOC103864302; LOC103864974; LOC103867806; LOC103868027; LOC103870977; LOC103871371; LOC103871649; LOC103872051; LOC103872800; LOC103873285; LOC103873591; LOC103874709; LOC103874723; LOC103874246; LOC103827762; LOC103832026; LOC103832367; LOC103835147; LOC103835154; LOC1038…
brp00052	Galactose metabolism	19	1383	79	7695	0.0635611	0.186143	1.33818	LOC103861558; LOC103838909; LOC103851337; LOC103855780; LOC103855926; LOC103856808; LOC103863987; LOC117133897; LOC103873204; LOC103828273; LOC103836145; LOC103838508; LOC103838671; LOC103841656; LOC103843145; LOC103843355; LOC103832797; LOC103845694; LOC103846681
brp00601	Glycosphingolipid biosynthesis - lacto and neolacto series	2	1383	6	7695	0.0754943	0.215065	1.85466	LOC103870568; LOC103847504
brp00908	Zeatin biosynthesis	12	1383	48	7695	0.0769337	0.215065	1.391	LOC117127968; LOC103851408; LOC103852374; LOC103853121; LOC103865890; LOC103867256; LOC103867254; LOC103867252; LOC103869054; LOC103841239; LOC103842115; LOC103846929
brp00232	Caffeine metabolism	1	1383	3	7695	0.0852576	0.232962	1.85466	LOC103836769
brp00430	Taurine and hypotaurine metabolism	5	1383	18	7695	0.0881604	0.232962	1.54555	LOC103853781; LOC103854027; LOC103856243; LOC103861882; LOC103839459
brp00590	Arachidonic acid metabolism	8	1383	31	7695	0.0899062	0.232962	1.43587	LOC103853781; LOC103850528; LOC103861882; LOC103867865; LOC103868431; LOC103838277; LOC103846567; LOC103847336
brp00410	beta-Alanine metabolism	16	1383	68	7695	0.0909121	0.232962	1.30917	LOC103871484; LOC103839011; LOC103868133; LOC103854027; LOC103856243; LOC103864963; LOC103868041; LOC103873180; LOC103833801; LOC103834589; LOC103837528; LOC103837563; LOC103839459; LOC103841125; LOC103844049; LOC103846659
brp00860	Porphyrin and chlorophyll metabolism	17	1383	73	7695	0.0932358	0.234041	1.29572	NYE1; LOC103869295; LOC103850687; LOC103852907; LOC103848843; LOC103855594; LOC103856025; LOC103858612; LOC103861346; LOC103863639; LOC103830076; LOC103831923; LOC103847701; LOC103839225; LOC103847911; LOC103846503; LOC103847145
brp00030	Pentose phosphate pathway	19	1383	84	7695	0.106701	0.262485	1.25852	LOC103866289; LOC103843012; LOC103856014; LOC103856808; LOC103861499; LOC103872153; LOC103866871; LOC103867569; LOC117133897; LOC103872022; LOC103874312; LOC103875231; LOC103833143; LOC103835152; LOC103835415; LOC103841225; LOC103841917; LOC103842537; LOC103832797
brp00591	Linoleic acid metabolism	5	1383	19	7695	0.110118	0.265579	1.46421	LOC103844546; LOC103850528; LOC103868431; LOC103830390; LOC103847336
brp00965	Betalain biosynthesis	2	1383	7	7695	0.114903	0.271791	1.58971	LOC103871335; LOC103828183
brp00010	Glycolysis / Gluconeogenesis	39	1383	186	7695	0.121524	0.282026	1.16664	LOC103864004; LOC103866289; LOC103870831; LOC103838909; LOC103850055; LOC103853201; LOC103854788; LOC103856808; LOC103857629; LOC103857735; LOC103859466; LOC103860785; LOC103861434; LOC103861499; LOC103863161; LOC103872153; LOC103867274; LOC103867569; LOC117133897; LOC103870225; LOC103848938; LOC103873180; LOC103873204; LOC103827942; LOC103828273; LOC103829330; LOC103830313; LOC103831554; LOC1038…
brp00061	Fatty acid biosynthesis	16	1383	71	7695	0.124473	0.283522	1.25386	LOC103840132; LOC103850337; LOC103853538; LOC103853696; LOC103855855; LOC103860006; LOC103860354; LOC103860355; LOC103863644; LOC103855205; LOC103827740; LOC103831955; LOC103839618; LOC103833911; LOC103837905; LOC103846343
brp00650	Butanoate metabolism	8	1383	34	7695	0.142955	0.319699	1.30917	LOC103834779; LOC103851035; LOC103854027; LOC103856243; LOC103837242; LOC103839509; LOC103839459; LOC103828819
brp00750	Vitamin B6 metabolism	5	1383	21	7695	0.161328	0.354346	1.32476	LOC103852803; LOC103852818; LOC103831791; LOC103835945; LOC103837956
brp03410	Base excision repair	11	1383	50	7695	0.174706	0.376997	1.22408	LOC103858328; LOC103858766; LOC103860732; LOC103849063; LOC103866025; LOC103865926; LOC103871561; LOC103848889; LOC103831969; LOC103842870; LOC103843463
brp04146	Peroxisome	28	1383	136	7695	0.179183	0.379991	1.14553	LOC103842047; LOC103853538; LOC103854657; LOC103857203; LOC103859468; LOC103859574; LOC103859575; LOC103860006; LOC103860243; LOC103860370; LOC103860985; LOC103862389; LOC103864562; LOC103864828; LOC103871624; LOC103872849; LOC103829420; LOC103834242; LOC103835788; LOC103836769; LOC103837563; LOC103837641; LOC103847981; LOC103833911; LOC103841125; LOC103843378; LOC103844049; LOC103845537
brp03440	Homologous recombination	15	1383	71	7695	0.194825	0.406161	1.17549	LOC103858702; LOC103855218; LOC103855405; LOC103855752; LOC103828938; LOC103864299; LOC103864559; LOC103865926; LOC103868332; LOC103869485; LOC103872859; LOC103828642; LOC103868069; LOC103837365; LOC103843674
brp00906	Carotenoid biosynthesis	10	1383	47	7695	0.212335	0.435287	1.18383	LOC103857159; LOC103842019; BCH; PDS; LOC103866186; LOC103829545; LOC103850280; LOC103834110; LOC103837729; LOC103843711
brp00740	Riboflavin metabolism	5	1383	23	7695	0.220742	0.445104	1.20956	LOC103853404; LOC103839022; PAP17-1; LOC103827543; LOC103827544
brp00904	Diterpenoid biosynthesis	8	1383	38	7695	0.232693	0.449938	1.17137	LOC103863201; LOC103853128; LOC103872350; LOC103874656; LOC103828910; LOC103832325; LOC103836654; LOC103840439
brp00660	C5-Branched dibasic acid metabolism	3	1383	14	7695	0.234114	0.449938	1.19228	LOC103851035; LOC103853240; LOC103853243
brp00603	Glycosphingolipid biosynthesis - globo and isoglobo series	3	1383	14	7695	0.234114	0.449938	1.19228	LOC103855780; LOC103870568; LOC103847504
brp00901	Indole alkaloid biosynthesis	2	1383	10	7695	0.261936	0.495663	1.1128	LOC103852877; LOC103828183
brp04136	Autophagy - other	12	1383	60	7695	0.273369	0.50946	1.1128	LOC103852366; LOC103837855; LOC103868162; LOC103853668; LOC103858161; LOC103859157; LOC103860860; LOC103869487; LOC103871063; LOC103829550; LOC103830319; LOC103839823
brp00280	Valine, leucine and isoleucine degradation	15	1383	76	7695	0.282914	0.510542	1.09816	LOC103851253; LOC103840132; LOC103855815; LOC103857781; LOC103864963; LOC103868041; LOC103872977; LOC103873035; LOC103873180; LOC103834589; LOC103835108; LOC103868121; LOC103837242; LOC103839509; LOC103828819
brp00600	Sphingolipid metabolism	7	1383	35	7695	0.285473	0.510542	1.1128	LOC103855780; LOC103861234; LOC103834191; LOC103836446; LOC103840054; LOC103841113; LOC103845770
brp00909	Sesquiterpenoid and triterpenoid biosynthesis	6	1383	30	7695	0.286402	0.510542	1.1128	LOC103854874; LOC103862654; LOC103874288; LOC103832374; LOC103865842; LOC103845828
brp00902	Monoterpenoid biosynthesis	1	1383	6	7695	0.294912	0.518202	0.927332	LOC103858386
brp00531	Glycosaminoglycan degradation	2	1383	11	7695	0.31551	0.540534	1.01163	LOC103854670; LOC103833744
brp00300	Lysine biosynthesis	4	1383	21	7695	0.321801	0.540534	1.05981	LOC103851914; LOC103858112; LOC103866117; LOC103872275
brp00380	Tryptophan metabolism	21	1383	110	7695	0.32508	0.540534	1.06222	NIT-T1; LOC103854829; LOC103854698; LOC103860090; LOC103862389; LOC103864341; LOC103865089; LOC103872110; LOC103872849; LOC103873180; LOC103848073; LOC103828183; LOC103829420; LOC103833480; LOC103833558; LOC103835788; LOC103837242; LOC103839509; LOC103840452; LOC103844240; LOC103845621
brp00620	Pyruvate metabolism	24	1383	126	7695	0.3252	0.540534	1.05981	LOC103870831; LOC103855920; LOC103856701; LOC103858069; LOC103858863; LOC103860785; LOC103868444; LOC103870900; LOC103871139; LOC103871559; LOC103871929; LOC103873180; LOC103873232; LOC103874433; LOC103831554; LOC103832683; LOC103836206; LOC103836575; LOC103837242; LOC103839246; LOC103839509; LOC103843568; LOC103844258; LOC103847171
brp00330	Arginine and proline metabolism	16	1383	85	7695	0.354469	0.571532	1.04734	LOC103851376; LOC103851283; LOC103854501; LOC103855763; LOC103856099; LOC103848200; LOC103863798; LOC103865090; LOC103865746; LOC103873180; LOC103874691; LOC103875050; LOC103827749; LOC103834925; LOC103840733; LOC103841472
brp00730	Thiamine metabolism	5	1383	27	7695	0.354809	0.571532	1.03037	LOC103851941; LOC103858887; LOC103859911; LOC103868019; LOC103836640
brp03430	Mismatch repair	9	1383	48	7695	0.357789	0.571532	1.04325	LOC103831716; LOC103855752; LOC103864559; LOC103865926; LOC103871561; LOC103835735; LOC103837365; LOC103838295; LOC103843463
brp00770	Pantothenate and CoA biosynthesis	11	1383	59	7695	0.367981	0.580278	1.03735	LOC103853404; LOC103831845; LOC103839011; LOC103851035; LOC103873035; LOC103873180; LOC103828655; LOC103830302; LOC103868121; LOC103837528; LOC103846659
brp02010	ABC transporters	6	1383	34	7695	0.412783	0.642687	0.981881	LOC103860964; LOC103866412; LOC103830345; LOC103836650; LOC103837035; LOC103844578
brp00565	Ether lipid metabolism	7	1383	40	7695	0.431892	0.662542	0.973698	LOC103849909; LOC103850528; LOC103866226; LOC103868431; LOC103874376; LOC103874399; LOC103847336
brp00062	Fatty acid elongation	9	1383	51	7695	0.436308	0.662542	0.981881	LOC103848757; LOC103868136; LOC103850550; LOC103848834; LOC103860915; LOC103864722; LOC103827656; LOC103841442; LOC103842159
brp00450	Selenocompound metabolism	5	1383	30	7695	0.459048	0.688571	0.927332	LOC103859011; LOC103872801; LOC103827954; LOC103833414; LOC103835822
brp00310	Lysine degradation	8	1383	47	7695	0.475728	0.701585	0.947062	LOC103849713; LOC103856044; LOC103864466; LOC103864562; LOC103867384; LOC103873180; LOC103837242; LOC103839509
brp00562	Inositol phosphate metabolism	20	1383	114	7695	0.488688	0.701585	0.976139	LOC103850336; LOC103856668; LOC103849851; LOC103863161; LOC103864334; LOC103870054; LOC103870506; LOC103870613; LOC103871306; LOC103871866; LOC103872519; LOC103873819; LOC103828094; LOC103837984; LOC103840263; LOC103837906; LOC103842755; LOC103843268; LOC103845299; LOC103845301
brp00670	One carbon pool by folate	5	1383	31	7695	0.493039	0.701585	0.897418	LOC103856643; LOC103862355; LOC103866772; LOC103867396; LOC103833575
brp00196	Photosynthesis - antenna proteins	5	1383	31	7695	0.493039	0.701585	0.897418	LOC103866983; LOC103870577; LOC103875194; LOC103833106; LOC103835251
brp00511	Other glycan degradation	3	1383	20	7695	0.496243	0.701585	0.834599	LOC103839946; LOC103856046; LOC103840054
brp00640	Propanoate metabolism	10	1383	60	7695	0.523868	0.732224	0.927332	LOC103855815; LOC103864963; LOC103868041; LOC103872977; LOC103834589; LOC103837242; LOC103837563; LOC103839509; LOC103841125; LOC103844049
brp00564	Glycerophospholipid metabolism	28	1383	163	7695	0.556956	0.769726	0.955778	LOC103852752; LOC103857769; LOC103859981; LOC103837663; LOC103840583; LOC103849909; LOC103849862; LOC103850528; LOC103852928; LOC103855751; LOC103858975; LOC103861062; LOC103866226; LOC103868431; LOC103869518; LOC103869623; LOC103869891; LOC103871458; LOC103872302; LOC103874376; LOC103874399; LOC103828372; LOC103830715; LOC103830744; LOC103838849; LOC103842921; LOC103844589; LOC103847336
brp00900	Terpenoid backbone biosynthesis	13	1383	79	7695	0.569659	0.771986	0.915594	LOC103843595; LOC103851010; LOC103852907; LOC103853991; LOC103854657; LOC103858983; LOC103859911; LOC103872491; LOC103831923; LOC103837242; LOC103839509; LOC103828819; LOC103841340
brp00073	Cutin, suberine and wax biosynthesis	10	1383	62	7695	0.571144	0.771986	0.897418	LOC103852674; LOC103852814; LOC103857486; LOC103865264; LOC103865625; LOC103867170; LOC103830877; LOC103836223; LOC103843234; LOC103845537
brp01040	Biosynthesis of unsaturated fatty acids	5	1383	34	7695	0.589856	0.788612	0.818234	LOC103837563; LOC103841125; LOC103841442; LOC103844049; LOC103846343
brp00903	Limonene and pinene degradation	1	1383	11	7695	0.614411	0.806383	0.505817	LOC103873180
brp03010	Ribosome	104	1383	597	7695	0.61841	0.806383	0.969272	LOC103856798; LOC103827745; LOC103837879; LOC103841657; LOC103848030; LOC103249169; LOC103850976; LOC103851029; LOC103852669; LOC103853139; LOC103832784; LOC103854212; LOC103856182; LOC103856304; LOC103856438; LOC103857118; LOC117132553; LOC103858070; LOC103858307; LOC103858847; LOC103858939; LOC103859025; LOC103859063; LOC103859100; LOC103859285; LOC103859308; LOC103859498; LOC103859770; LOC1038…
brp04626	Plant-pathogen interaction	58	1383	338	7695	0.622816	0.806383	0.954768	LOC103862975; LOC103844852; LOC103874154; LOC103839073; LOC103839298; LOC103843962; LOC103850550; LOC103853528; LOC103848834; LOC103854509; LOC103854893; LOC103856810; LOC103857206; LOC103857301; LOC103857785; LOC103858062; LOC103859708; LOC103860400; LOC103860401; LOC103860666; LOC103861196; LOC103861407; LOC103862948; LOC103863503; LOC103863519; LOC103864701; LOC103864722; LOC103865069; WRKY; L…
brp00020	Citrate cycle (TCA cycle)	14	1383	93	7695	0.720053	0.922568	0.83759	LOC103855282; LOC103866666; LOC103868444; LOC103871139; LOC103873232; LOC103829568; LOC103831554; LOC103832683; LOC103834825; LOC103836337; LOC103836575; LOC103837712; LOC103839246; LOC103844258
brp04070	Phosphatidylinositol signaling system	17	1383	113	7695	0.751653	0.953128	0.837061	LOC103852752; LOC103859981; LOC103855751; LOC103856668; LOC103870506; LOC103870613; LOC103871306; LOC103871866; LOC103848042; LOC103873819; LOC103828094; LOC103828372; LOC103837041; LOC103840263; LOC103843268; LOC103845299; LOC103845301
brp00760	Nicotinate and nicotinamide metabolism	3	1383	28	7695	0.767626	0.963449	0.596142	LOC103853404; LOC103833477; LOC103842031
brp00340	Histidine metabolism	3	1383	31	7695	0.834031	1	0.538451	LOC103866702; LOC103871753; LOC103873180
brp00514	Other types of O-glycan biosynthesis	1	1383	17	7695	0.837497	1	0.327294	LOC103864620
brp00790	Folate biosynthesis	4	1383	38	7695	0.838349	1	0.585683	LOC103850603; LOC103853141; LOC103862355; LOC103846946
brp04712	Circadian rhythm - plant	8	1383	65	7695	0.850034	1	0.684799	LOC103850907; LOC103858211; LOC103871725; LOC103874677; LOC103837062; LOC103837378; LOC103249166; LOC103843346
brp00053	Ascorbate and aldarate metabolism	10	1383	80	7695	0.874282	1	0.695499	LOC103856139; LOC103849851; LOC103872760; LOC103873180; GME; LOC103875190; LOC103835841; LOC103837984; LOC103840623; LOC103846305
brp00190	Oxidative phosphorylation	33	1383	230	7695	0.916792	1	0.798312	LOC103861379; LOC103850074; LOC103850710; LOC103851779; LOC103852073; LOC103853341; LOC103853767; LOC103854508; LOC103855282; LOC103855811; LOC103856999; LOC103861430; LOC103861803; LOC103863389; LOC103869894; LOC103870977; LOC103855131; LOC103872800; LOC103828351; LOC103829568; LOC103832367; LOC103832468; LOC103834686; LOC103835147; LOC103835154; LOC103836837; LOC103837712; LOC103837847; LOC1038…
brp00040	Pentose and glucuronate interconversions	27	1383	193	7695	0.916798	1	0.778382	LOC103848597; LOC103862557; LOC103842123; LOC103851295; LOC103852424; LOC103854237; LOC103855563; LOC103856139; LOC103857735; LOC103858168; LOC103863605; LOC103863641; LOC103866866; LOC103829999; LOC103830423; LOC103831201; LOC103834493; LOC103834896; LOC103836561; LOC103837270; LOC103840623; LOC103841243; LOC103841403; LOC103843236; LOC103843635; LOC103845728; LOC103847237
brp03420	Nucleotide excision repair	9	1383	86	7695	0.960047	1	0.582278	LOC103855752; LOC103858328; LOC103864559; LOC103865926; LOC103871561; LOC103835735; LOC103837365; LOC103838295; LOC103843463
brp00513	Various types of N-glycan biosynthesis	3	1383	46	7695	0.976017	1	0.362869	LOC103829205; LOC103831713; LOC103843832
brp04130	SNARE interactions in vesicular transport	5	1383	66	7695	0.986111	1	0.421514	LOC103871600; LOC103872051; LOC103836200; LOC103836384; LOC103846749
brp00970	Aminoacyl-tRNA biosynthesis	7	1383	87	7695	0.992969	1	0.447677	LOC103856987; LOC103858981; LOC103860030; LOC103875015; LOC103833414; LOC103834842; LOC103835333
brp04120	Ubiquitin mediated proteolysis	23	1383	207	7695	0.995812	1	0.618221	LOC103868454; LOC103848411; LOC103850463; LOC103850589; LOC103851192; LOC103854743; LOC103856035; LOC103856325; LOC103856536; LOC103859530; LOC103862229; LOC103862470; LOC103864155; LOC103868621; LOC103869834; LOC103871344; LOC103872814; LOC103874013; LOC103830351; LOC103840761; LOC103841189; LOC103845501; LOC103845815
brp03060	Protein export	6	1383	87	7695	0.997463	1	0.383724	LOC103854917; LOC103840539; LOC103872323; LOC103837301; LOC103847248; LOC103847347
brp00195	Photosynthesis	7	1383	96	7695	0.997738	1	0.405708	LOC103872730; LOC103848470; LOC103861848; LOC103865053; LOC103873821; LOC103833816; LOC103835814
brp04144	Endocytosis	31	1383	279	7695	0.99907	1	0.618221	LOC103874176; LOC103828580; LOC103859151; LOC103849909; LOC103851477; LOC103851600; LOC103852654; LOC103853653; LOC103853818; LOC103859451; LOC103864302; LOC103867539; LOC103868511; LOC103870506; LOC103870623; LOC103871866; LOC103872477; LOC103874399; LOC103830882; LOC103834159; LOC103834941; LOC103835979; LOC103837985; LOC103839171; LOC103839856; LOC103838846; LOC103842822; LOC103843268; LOC1038…
brp03022	Basal transcription factors	3	1383	77	7695	0.999791	1	0.216779	LOC103862092; LOC103829778; LOC103829049
brp03018	RNA degradation	15	1383	188	7695	0.999935	1	0.443935	LOC103871463; LOC103852731; LOC103856808; LOC103857629; LOC103859519; LOC103867274; LOC103829780; LOC117133897; LOC103870139; LOC103872452; LOC103872911; LOC103832584; LOC103836952; LOC103837076; LOC103848533
brp03020	RNA polymerase	1	1383	66	7695	0.999969	1	0.0843029	LOC103861978
brp00510	N-Glycan biosynthesis	1	1383	70	7695	0.999985	1	0.0794856	LOC103843832
brp03050	Proteasome	2	1383	101	7695	1	1	0.110178	LOC103828246; LOC103841313
brp04141	Protein processing in endoplasmic reticulum	24	1383	305	7695	1	1	0.437822	LOC103850648; LOC103859481; LOC103850811; LOC103249161; LOC103856611; LOC103857187; LOC103859451; LOC103861821; LOC103863742; LOC103867595; LOC103843285; LOC103871649; LOC103872727; LOC103872814; LOC103873314; LOC103827635; LOC103829367; LOC103829916; LOC103832197; LOC103834771; LOC103835729; LOC103836348; LOC103839376; LOC103846672
brp03013	RNA transport	17	1383	273	7695	1	1	0.346476	LOC103859603; LOC103850025; LOC103851159; LOC103851509; LOC103852731; LOC103856560; LOC103857131; LOC103861162; LOC103861383; LOC103865229; LOC103867608; LOC103867607; LOC103832754; LOC103870139; LOC103831779; LOC103848533; LOC103844945
brp03015	mRNA surveillance pathway	9	1383	204	7695	1	1	0.24547	LOC103852731; LOC103870139; LOC103870736; LOC103870808; LOC103874509; LOC103827974; LOC103830000; LOC103848533; LOC103841160
brp03040	Spliceosome	16	1383	286	7695	1	1	0.311272	LOC103869316; LOC103833762; LOC103850938; LOC103868210; LOC103855957; LOC103859451; LOC103870289; LOC103870532; LOC103871643; LOC103872911; LOC103829051; LOC103832595; LOC103834351; LOC103835486; LOC103842679; LOC103847588
brp03008	Ribosome biogenesis in eukaryotes	1	1383	139	7695	1	1	0.0400287	LOC103832456

## Sheet: T4_S2 vs T4_S1_KEGG
Supplementary Table S4: KEGG pathway enrichment of DEGs at S2 stage in Tianyou-4(T4).
id	Term	ListHits	ListTotal	PopHits	PopTotal	pValue	qValue	Enrichment_score	Gene
brp00940	Phenylpropanoid biosynthesis	52	609	275	7695	6.08484e-10	6.81502e-08	2.38925	LOC103869607; LOC103852874; LOC103865968; LOC103835086; LOC103848211; LOC103828204; LOC103842763; LOC103850580; LOC103851641; LOC103852437; LOC103853214; LOC103854203; LOC103856729; LOC103249155; LOC103857778; LOC103857780; LOC103857865; LOC103859007; LOC103859306; LOC103861933; LOC103862471; LOC103863954; LOC103864346; LOC103864958; LOC103865042; LOC103865666; LOC103865667; LOC103866139; LOC1038…
brp00460	Cyanoamino acid metabolism	21	609	91	7695	1.53154e-06	7.22492e-05	2.91588	LOC103858933; LOC103853781; LOC103840193; LOC103848211; LOC103828204; NIT-T1; NIT-T4; LOC103859306; LOC103861882; LOC103864958; LOC103865913; LOC103866139; LOC103866799; LOC103869850; LOC103870188; LOC103848073; LOC103830245; LOC103835059; LOC103835599; LOC103841864; LOC103841966
brp00910	Nitrogen metabolism	18	609	72	7695	1.93525e-06	7.22492e-05	3.15887	LOC103858933; LOC103833494; LOC103839002; NIT-T1; LOC103849205; LOC103870985; LOC103871504; NRT2.2; LOC103871558; LOC103873434; LOC103848073; LOC103844354; LOC103836132; LOC103836405; LOC103848008; LOC103841201; LOC103843416; LOC103846320
brp00073	Cutin, suberine and wax biosynthesis	15	609	62	7695	1.70155e-05	0.000476434	3.05697	LOC103844166; LOC103851611; LOC103856662; LOC103857486; LOC103865264; LOC103865622; LOC103865625; LOC103866938; LOC103867540; LOC103873656; LOC103873613; LOC103873767; LOC103830063; LOC103830877; LOC103836926
brp00380	Tryptophan metabolism	21	609	110	7695	3.95153e-05	0.000885142	2.41223	LOC103853878; LOC103869258; LOC103834655; NIT-T1; LOC103852881; LOC103854526; LOC103854698; LOC103860090; LOC103862462; LOC103862605; LOC103864341; LOC103873180; LOC103848073; LOC103831884; LOC103833480; LOC103834365; LOC103834979; LOC103835554; LOC103835481; LOC103837982; LOC103842998
brp00966	Glucosinolate biosynthesis	11	609	41	7695	5.04264e-05	0.000941294	3.39	LOC103853878; LOC103852881; LOC103862605; LOC103864341; LOC103865913; BCAT4-2; LOC103831884; LOC103832898; LOC103835554; LOC103868123; LOC103837982
brp00906	Carotenoid biosynthesis	11	609	47	7695	0.000214743	0.00343588	2.95724	LOC103863442; LOC103853629; LOC103856237; LOC103856778; LOC103859576; LOC103859803; LOC103849374; LOC103871215; LOC103839129; LOC103845139; LOC103846262
brp04626	Plant-pathogen interaction	43	609	338	7695	0.000630395	0.00865388	1.60747	LOC103862975; LOC103844852; LOC103859640; LOC103861203; LOC103853254; LOC103854166; LOC103857206; LOC103857301; LOC103857966; LOC103860666; LOC103860837; LOC103861633; LOC103863085; LOC103863503; LOC103863519; LOC103863906; LOC103864907; LOC103865027; LOC103873524; LOC103866440; LOC103866468; WRKY25; LOC103872695; LOC103827956; LOC103828112; LOC103831103; LOC103832126; LOC103835916; LOC103836419;…
brp00561	Glycerolipid metabolism	19	609	116	7695	0.000695401	0.00865388	2.0696	LOC103869258; LOC103852752; LOC103850695; LOC103853254; LOC103855549; LOC103862462; LOC103863035; LOC103865652; LOC103865714; LOC103867137; LOC103870350; LOC103873180; LOC103827601; LOC103830434; LOC103832491; LOC103834979; LOC103840179; LOC103844589; LOC103855432
brp00030	Pentose phosphate pathway	15	609	84	7695	0.000772933	0.00865685	2.25633	LOC103866271; LOC103875228; LOC103863263; LOC103864104; LOC103864532; LOC103867569; LOC103875231; LOC103829082; LOC103833143; LOC103835152; LOC103835415; LOC103836338; LOC103838225; LOC103841316; LOC103843039
brp00330	Arginine and proline metabolism	15	609	85	7695	0.000884123	0.00880288	2.22979	LOC103869258; LOC103853354; LOC103851201; LOC103854501; LOC103861899; LOC103862462; LOC103848200; LOC103865090; LOC103865746; LOC103867010; LOC103873180; LOC103834394; LOC103834925; LOC103834979; LOC103837228
brp00903	Limonene and pinene degradation	4	609	11	7695	0.000943166	0.00880288	4.59472	LOC103869258; LOC103862462; LOC103873180; LOC103834979
brp00270	Cysteine and methionine metabolism	26	609	182	7695	0.00103797	0.00894254	1.80507	LOC103839308; LOC103851201; LOC103851914; LOC103852000; LOC103857781; LOC103859706; LOC103859810; LOC103861830; LOC103848200; LOC103864404; LOC103865090; LOC103868301; LOC103869013; LOC103873920; LOC103875335; LOC117126758; LOC103828296; LOC103830571; LOC103832184; LOC103832545; LOC103832898; LOC103835108; LOC103868123; LOC103833884; LOC103841966; LOC103844184
brp00350	Tyrosine metabolism	11	609	58	7695	0.00164098	0.0124841	2.39638	LOC103852000; LOC103861830; LOC103848200; LOC103865090; LOC103868301; LOC103827521; LOC103827804; LOC103833536; LOC103839444; LOC103843547; LOC103844028
brp04075	Plant hormone signal transduction	57	609	500	7695	0.00172372	0.0124841	1.44044	LOC103854644; LOC103841511; LOC103843292; LOC103844852; LOC103860183; LOC103863560; LOC103833878; LOC103849715; LOC103850347; LOC103851777; LOC103851955; LOC103852324; LOC103852676; LOC103848567; LOC103857039; LOC103858039; LOC103858828; LOC103860643; LOC103861684; LOC103862322; LOC103864444; LOC103865754; LOC103865880; LOC103866295; LOC103866551; LOC103867300; LOC103870220; LOC103871448; LOC1038…
brp00960	Tropane, piperidine and pyridine alkaloid biosynthesis	10	609	51	7695	0.00178345	0.0124841	2.47754	LOC103852000; LOC103848452; LOC103861830; LOC103848200; LOC103864954; LOC103864962; LOC103865090; LOC103868046; LOC103868301; LOC103838721
brp00250	Alanine, aspartate and glutamate metabolism	14	609	86	7695	0.00278976	0.0183796	2.05694	LOC103834779; LOC103839002; LOC103840193; LOC103857781; LOC103848200; LOC103849205; LOC103865090; LOC103869111; LOC103869850; LOC103873925; LOC103835108; LOC103837641; LOC103846320; LOC103846459
brp00310	Lysine degradation	9	609	47	7695	0.00316958	0.0197218	2.41956	LOC103869258; LOC103849713; LOC103854526; LOC103862462; LOC103864562; LOC103867384; LOC103873180; LOC103874302; LOC103834979
brp00130	Ubiquinone and other terpenoid-quinone biosynthesis	11	609	63	7695	0.00341402	0.0201247	2.20619	LOC103866981; LOC103851620; LOC103852000; LOC103861830; LOC103865042; LOC103868301; LOC103868682; LOC103869197; LOC103835877; LOC103843547; LOC103844028
brp00360	Phenylalanine metabolism	9	609	48	7695	0.00372697	0.020871	2.36915	LOC103852000; LOC103861830; LOC103848200; LOC103865090; LOC103867229; LOC103868301; LOC103841251; LOC103843547; LOC103844028
brp04712	Circadian rhythm - plant	11	609	65	7695	0.0044576	0.0230783	2.13831	LOC117131903; LOC103855006; LOC103855775; LOC103860589; LOC103866432; LOC103874677; LOC103874198; LOC103865427; LOC103837378; LOC103846381; LOC103847150
brp00564	Glycerophospholipid metabolism	22	609	163	7695	0.00453324	0.0230783	1.7054	LOC103852752; LOC103844249; LOC103849862; LOC103848808; LOC103854757; LOC103855549; LOC103863035; LOC103864845; LOC103865652; LOC103867137; LOC103870350; LOC103871458; AAPT1; LOC103827601; LOC103830713; LOC103830715; LOC103830744; LOC103831902; LOC103832709; LOC103840026; LOC103840179; LOC103844589
brp00480	Glutathione metabolism	21	609	157	7695	0.00590539	0.0287567	1.69009	LOC103871729; LOC103853781; LOC103868203; LOC103858256; LOC103858758; LOC103860476; LOC103861882; LOC103862090; LOC103862778; LOC103864104; LOC103864966; LOC103872505; LOC103875231; LOC103829082; LOC103830525; LOC103830526; LOC103832317; LOC103835415; LOC103836338; LOC103837644; LOC103838225
brp00943	Isoflavonoid biosynthesis	1	609	2	7695	0.00625403	0.0291855	6.31773	LOC103854187
brp00905	Brassinosteroid biosynthesis	4	609	17	7695	0.00847645	0.0379745	2.97305	LOC103868633; LOC103842602; LOC103862467; LOC103829630
brp00340	Histidine metabolism	6	609	31	7695	0.00923526	0.0397826	2.44557	LOC103869258; LOC103828719; LOC103862462; LOC103873180; LOC103834979; LOC103838694
brp00260	Glycine, serine and threonine metabolism	16	609	117	7695	0.0102624	0.0425699	1.72793	LOC103851914; LOC103853105; LOC103857781; LOC103859810; LOC103861915; LOC103864562; LOC103871606; LOC103871992; LOC103850119; LOC103830434; LOC103832491; LOC103835059; LOC103835108; LOC103836728; LOC103837641; LOC103837846
brp00500	Starch and sucrose metabolism	27	609	227	7695	0.0120269	0.0481075	1.5029	LOC103861669; LOC103868361; LOC103848211; LOC103828204; LOC103851339; LOC103852319; LOC103853109; LOC103868221; LOC103854051; LOC103857369; LOC103858588; LOC103859306; LOC103860895; LOC103864958; LOC103866139; LOC103866799; LOC103868568; LOC103870118; LOC103870188; LOC103873279; LOC103830245; LOC103830752; LOC103833505; LOC103835599; LOC103836761; LOC103841864; LOC103845691
brp00062	Fatty acid elongation	8	609	51	7695	0.0173153	0.0668728	1.98203	LOC103868109; LOC103864907; LOC103866440; LOC103827956; LOC103829117; LOC103836419; LOC103840573; LOC103844277
brp04016	MAPK signaling pathway - plant	26	609	226	7695	0.0198575	0.0741346	1.45364	LOC103854644; LOC103843292; LOC103844852; LOC103861203; LOC103833878; LOC103854166; LOC103857206; LOC103857301; LOC103857966; LOC103858828; LOC103863085; LOC103863906; LOC103864444; LOC103865027; WRKY25; LOC103870249; LOC103873775; LOC103827766; LOC103834849; WRKY22; LOC103837041; LOC103838121; LOC103833884; LOC103842656; LOC103844644; LOC103845336
brp00071	Fatty acid degradation	10	609	72	7695	0.0250893	0.0906451	1.75493	LOC103869258; LOC103851611; LOC103854526; LOC103856662; LOC103862462; LOC103863519; LOC103873180; LOC103827804; LOC103834979; LOC103838201
brp00592	alpha-Linolenic acid metabolism	10	609	73	7695	0.0275152	0.0963031	1.73089	LOC103852787; LOC103853040; LOC103855549; LOC103870978; LOC103872765; LOC103829425; LOC103829426; LOC103831843; LOC103835835; LOC103839361
brp00945	Stilbenoid, diarylheptanoid and gingerol biosynthesis	4	609	23	7695	0.0311018	0.105558	2.19747	LOC103865968; LOC103852437; LOC103856729; LOC103865042
brp00950	Isoquinoline alkaloid biosynthesis	5	609	31	7695	0.0321149	0.10579	2.03798	LOC103852000; LOC103861830; LOC103848200; LOC103865090; LOC103868301
brp00280	Valine, leucine and isoleucine degradation	10	609	76	7695	0.0358006	0.114562	1.66256	LOC103869258; LOC103854526; LOC103857781; LOC103862316; LOC103862462; LOC103873180; LOC103832898; LOC103834979; LOC103835108; LOC103868123
brp00710	Carbon fixation in photosynthetic organisms	14	609	118	7695	0.0449145	0.139734	1.49912	LOC103866271; LOC103870831; LOC103860785; LOC103848200; LOC103863263; LOC103864160; LOC103865090; LOC103866650; LOC103867569; LOC103869972; LOC103875281; LOC103833143; LOC103835152; LOC103841316
brp00053	Ascorbate and aldarate metabolism	10	609	80	7695	0.0493772	0.149466	1.57943	LOC103869258; LOC103871729; LOC103860476; LOC103862462; LOC103866437; LOC103866439; LOC103872250; LOC103873180; LOC103834979; LOC103840623
brp00730	Thiamine metabolism	4	609	27	7695	0.0575975	0.166566	1.87192	LOC103857026; LOC103868019; LOC103874011; LOC103844930
brp00591	Linoleic acid metabolism	3	609	19	7695	0.0580008	0.166566	1.99507	LOC103852787; LOC103855549; LOC103869043
brp00920	Sulfur metabolism	8	609	65	7695	0.0687456	0.192488	1.55513	LOC103853800; LOC103847432; LOC103855221; LOC103863568; LOC103863571; LOC103873817; LOC103832545; LOC103841966
brp00904	Diterpenoid biosynthesis	5	609	38	7695	0.0757784	0.207004	1.66256	LOC103853128; LOC103853267; LOC103832325; LOC103836713; LOC103842895
brp00908	Zeatin biosynthesis	6	609	48	7695	0.0815983	0.217595	1.57943	LOC103851408; LOC103862713; LOC103863784; LOC103828720; LOC103869054; LOC103842132
brp00909	Sesquiterpenoid and triterpenoid biosynthesis	4	609	30	7695	0.0838839	0.218488	1.68473	LOC103854876; LOC103863851; LOC103874805; LOC103874288
brp00051	Fructose and mannose metabolism	11	609	99	7695	0.0901598	0.228479	1.40394	LOC103866271; LOC103857369; LOC103861976; LOC103863263; LOC103864220; LOC103867569; LOC103829612; LOC103833143; LOC103835152; LOC103841316; LOC103844599
brp00565	Ether lipid metabolism	5	609	40	7695	0.0924272	0.228479	1.57943	LOC103844249; LOC103854757; LOC103855549; LOC103864845; AAPT1
brp00590	Arachidonic acid metabolism	4	609	31	7695	0.0938394	0.228479	1.63038	LOC103853781; LOC103855549; LOC103861882; LOC103862090
brp00740	Riboflavin metabolism	3	609	23	7695	0.103545	0.246746	1.6481	LOC103839022; PAP17-1; LOC103829137
brp00620	Pyruvate metabolism	13	609	126	7695	0.122558	0.276665	1.30366	LOC103869258; LOC103870831; LOC103875118; LOC103854526; LOC103860785; LOC103862462; LOC103866650; LOC103869972; LOC103871929; LOC103873180; LOC103829987; LOC103831554; LOC103834979
brp02010	ABC transporters	4	609	34	7695	0.127074	0.276665	1.48653	LOC103863726; LOC103875161; LOC103830345; LOC103844578
brp00072	Synthesis and degradation of ketone bodies	1	609	8	7695	0.127357	0.276665	1.57943	LOC103854526
brp00630	Glyoxylate and dicarboxylate metabolism	13	609	127	7695	0.128346	0.276665	1.29339	LOC103858933; LOC103839002; LOC103854526; LOC103859575; LOC103849205; LOC103864160; LOC103870027; LOC103871992; LOC103830434; LOC103832491; LOC103835059; LOC103837641; LOC103846320
brp00400	Phenylalanine, tyrosine and tryptophan biosynthesis	8	609	74	7695	0.128451	0.276665	1.366	LOC103852000; LOC103861830; LOC103848200; LOC103865090; LOC103868301; LOC103850119; LOC103836728; LOC103837846
brp00220	Arginine biosynthesis	6	609	54	7695	0.131791	0.278502	1.40394	LOC103839002; LOC103860949; LOC103848200; LOC103849205; LOC103865090; LOC103846320
brp00010	Glycolysis / Gluconeogenesis	18	609	186	7695	0.149504	0.310083	1.22279	LOC103866271; LOC103869258; LOC103870831; LOC103875118; LOC103853105; LOC103860785; LOC103861434; LOC103862462; LOC103863263; LOC103864532; LOC103867569; LOC103873180; LOC103827804; LOC103831554; LOC103833143; LOC103834979; LOC103835152; LOC103841316
brp00941	Flavonoid biosynthesis	5	609	46	7695	0.152859	0.311276	1.37342	LOC103865968; LOC103852437; LOC103856729; LOC103865042; LOC103847177
brp00100	Steroid biosynthesis	6	609	57	7695	0.161532	0.323063	1.33005	LOC103850891; LOC103854876; LOC103855549; LOC103864965; LOC103874805; LOC103874288
brp00430	Taurine and hypotaurine metabolism	2	609	18	7695	0.166182	0.326534	1.40394	LOC103853781; LOC103861882
brp00052	Galactose metabolism	8	609	79	7695	0.170592	0.32942	1.27954	LOC103861558; LOC103850695; LOC103861448; LOC103863987; LOC103838508; LOC103838671; LOC103843355; LOC103845694
brp00770	Pantothenate and CoA biosynthesis	6	609	59	7695	0.18289	0.344679	1.28496	LOC103869258; LOC103862462; LOC103873180; LOC103832898; LOC103834979; LOC103868123
brp00901	Indole alkaloid biosynthesis	1	609	10	7695	0.184649	0.344679	1.26355	LOC103852877
brp00300	Lysine biosynthesis	2	609	21	7695	0.228716	0.413164	1.20338	LOC103854764; LOC103851914
brp00750	Vitamin B6 metabolism	2	609	21	7695	0.228716	0.413164	1.20338	LOC103835945; LOC103842736
brp00040	Pentose and glucuronate interconversions	17	609	193	7695	0.266327	0.464627	1.11297	LOC103842123; LOC103842134; LOC103851295; LOC103852424; LOC103858168; LOC103863930; LOC103866363; LOC103866866; LOC103870041; LOC103870621; LOC103870804; LOC103873738; LOC103837270; LOC103840623; LOC103841243; LOC103843635; LOC103844229
brp00440	Phosphonate and phosphinate metabolism	1	609	13	7695	0.275081	0.464627	0.971959	AAPT1
brp04146	Peroxisome	12	609	136	7695	0.278795	0.464627	1.11489	LOC103844166; FSD1; LOC103858698; LOC103859575; LOC103862272; LOC103864562; LOC103870027; LOC103873656; LOC103873613; LOC103830063; LOC103837641; LOC103838201
brp00650	Butanoate metabolism	3	609	34	7695	0.280687	0.464627	1.11489	LOC103834779; LOC103854526; LOC103869111
brp04070	Phosphatidylinositol signaling system	10	609	113	7695	0.280952	0.464627	1.11818	LOC103852752; LOC103854166; LOC103855221; LOC103857966; LOC103863085; LOC103863906; LOC103873817; LOC103837041; LOC103837660; LOC103845299
brp00520	Amino sugar and nucleotide sugar metabolism	18	609	207	7695	0.282095	0.464627	1.09874	LOC103852660; LOC103857749; LOC103861558; LOC103857369; LOC103858081; LOC103858083; LOC103861448; LOC103861964; LOC103861976; LOC103864220; LOC103866725; LOC103867366; LOC103870249; LOC103829612; LOC103838693; LOC103840623; LOC103844566; LOC103845043
brp00410	beta-Alanine metabolism	6	609	68	7695	0.290848	0.472101	1.11489	LOC103869258; LOC103853354; LOC103861899; LOC103862462; LOC103873180; LOC103834979
brp00603	Glycosphingolipid biosynthesis - globo and isoglobo series	1	609	14	7695	0.305381	0.481728	0.902533	LOC103850695
brp00660	C5-Branched dibasic acid metabolism	1	609	14	7695	0.305381	0.481728	0.902533	LOC103866694
brp00290	Valine, leucine and isoleucine biosynthesis	3	609	36	7695	0.317333	0.493629	1.05296	LOC103866694; LOC103832898; LOC103868123
brp04145	Phagosome	13	609	155	7695	0.342631	0.52568	1.05975	LOC103853965; LOC103864302; LOC103864974; LOC103868027; LOC103872800; LOC103874246; LOC103829438; LOC103832026; LOC103832035; LOC103838142; LOC103838846; LOC103841051; LOC103845464
brp04122	Sulfur relay system	1	609	16	7695	0.365088	0.552566	0.789717	LOC103874011
brp00562	Inositol phosphate metabolism	9	609	114	7695	0.415508	0.620492	0.997537	LOC103844249; LOC103855221; LOC103864845; LOC103872250; LOC103873817; LOC103837660; LOC103837906; LOC103842755; LOC103845299
brp00670	One carbon pool by folate	2	609	31	7695	0.449192	0.646898	0.815191	LOC103858399; LOC103835059
brp00196	Photosynthesis - antenna proteins	2	609	31	7695	0.449192	0.646898	0.815191	LOC103873241; LOC103828920
brp00261	Monobactam biosynthesis	1	609	19	7695	0.450518	0.646898	0.665025	LOC103851914
brp00511	Other glycan degradation	1	609	20	7695	0.477537	0.677015	0.631773	LOC103831209
brp00790	Folate biosynthesis	2	609	38	7695	0.588306	0.823628	0.665025	LOC103858399; LOC103870313
brp00195	Photosynthesis	6	609	96	7695	0.645265	0.892218	0.789717	LOC103848470; LOC103867933; LOC103829671; LOC103833131; LOC103868066; LOC103840388
brp00760	Nicotinate and nicotinamide metabolism	1	609	28	7695	0.661916	0.90408	0.451267	LOC103846459
brp04120	Ubiquitin mediated proteolysis	14	609	207	7695	0.678779	0.915942	0.854573	LOC103868454; LOC103848411; LOC103850463; LOC103856035; LOC103856536; LOC103862229; LOC103849943; LOC103868621; LOC103871344; LOC103871442; LOC103830576; LOC103832158; LOC103833218; LOC103834788
brp00860	Porphyrin and chlorophyll metabolism	4	609	73	7695	0.695795	0.927726	0.692354	LOC103869295; LOC103848843; LOC103864030; LOC103843327
brp00240	Pyrimidine metabolism	5	609	89	7695	0.716958	0.944697	0.709858	LOC103858122; LOC103858399; LOC103867409; LOC103873282; LOC103841868
brp03430	Mismatch repair	2	609	48	7695	0.743736	0.957309	0.526478	LOC103852214; LOC103860562
brp00900	Terpenoid backbone biosynthesis	4	609	79	7695	0.76005	0.957309	0.639771	LOC103838937; LOC103854526; LOC103841340; LOC103842398
brp01040	Biosynthesis of unsaturated fatty acids	1	609	34	7695	0.762947	0.957309	0.371631	LOC103829117
brp03410	Base excision repair	2	609	50	7695	0.768478	0.957309	0.505419	LOC103848479; LOC103860053
brp00600	Sphingolipid metabolism	1	609	35	7695	0.77698	0.957309	0.361013	LOC103850695
brp04130	SNARE interactions in vesicular transport	3	609	66	7695	0.777814	0.957309	0.574339	LOC103863466; LOC103871600; LOC103836384
brp00510	N-Glycan biosynthesis	3	609	70	7695	0.815589	0.992891	0.54152	LOC103871967; LOC103831003; LOC103836130
brp04136	Autophagy - other	2	609	60	7695	0.864388	1	0.421182	LOC103851096; LOC103854482
brp03022	Basal transcription factors	3	609	77	7695	0.86893	1	0.492291	LOC103854664; LOC103839874; LOC103842750
brp03060	Protein export	3	609	87	7695	0.921869	1	0.435706	LOC103832770; LOC103827606; LOC103845464
brp03440	Homologous recombination	2	609	71	7695	0.927882	1	0.355929	LOC103860562; LOC103830499
brp04144	Endocytosis	15	609	279	7695	0.936967	1	0.679326	LOC103854349; LOC103861962; LOC103873612; LOC103845440; LOC103854757; LOC103859451; LOC103864302; LOC103868512; LOC103849563; LOC103827890; LOC103834941; LOC103837569; LOC103839171; LOC103838846; LOC103844632
brp00640	Propanoate metabolism	1	609	60	7695	0.956818	1	0.210591	LOC103854526
brp03420	Nucleotide excision repair	2	609	86	7695	0.971156	1	0.293848	LOC103854664; LOC103860562
brp03020	RNA polymerase	1	609	66	7695	0.971561	1	0.191446	LOC103856651
brp03030	DNA replication	1	609	66	7695	0.971561	1	0.191446	LOC103860562
brp00970	Aminoacyl-tRNA biosynthesis	2	609	87	7695	0.972916	1	0.290471	LOC103862204; LOC103864291
brp00061	Fatty acid biosynthesis	1	609	71	7695	0.980019	1	0.177964	LOC103838201
brp00230	Purine metabolism	4	609	140	7695	0.988843	1	0.361013	LOC103853800; LOC103875118; LOC103861077; LOC103839792
brp00020	Citrate cycle (TCA cycle)	1	609	93	7695	0.995946	1	0.135865	LOC103831554
brp03018	RNA degradation	5	609	188	7695	0.99792	1	0.33605	LOC103851429; LOC103829780; LOC103848067; LOC103842418; LOC103845561
brp00190	Oxidative phosphorylation	7	609	230	7695	0.998334	1	0.384558	LOC103872800; LOC103829438; LOC103836837; LOC103838142; LOC103841882; LOC103843638; LOC103845176
brp04141	Protein processing in endoplasmic reticulum	9	609	305	7695	0.999793	1	0.37285	LOC103850648; LOC103861962; LOC103845440; LOC103851393; LOC103856475; LOC103859451; LOC103871442; LOC103832802; LOC103845464
brp03040	Spliceosome	7	609	286	7695	0.999937	1	0.30926	LOC103861962; LOC103829974; LOC103845440; LOC103855659; LOC103859451; LOC103861943; LOC103842679
brp03015	mRNA surveillance pathway	3	609	204	7695	0.999955	1	0.185816	LOC103830000; LOC103831110; LOC103842418
brp03013	RNA transport	3	609	273	7695	1	1	0.138851	LOC103835756; LOC103842418; LOC103842898
brp03010	Ribosome	10	609	597	7695	1	1	0.211649	LOC103851332; LOC103854194; LOC103862612; LOC103849898; LOC103870447; LOC103875147; LOC103828377; LOC103835673; LOC103844415; LOC103857606

## Sheet: T4_S3 vs T4_S1_KEGG
Supplementary Table S4: KEGG pathway enrichment of DEGs at S3 stage in Tianyou-4(T4).
id	Term	ListHits	ListTotal	PopHits	PopTotal	pValue	qValue	Enrichment_score	Gene
brp00942	Anthocyanin biosynthesis	1	1555	1	7695	0	0	4.94855	LOC103833789
brp00270	Cysteine and methionine metabolism	72	1555	182	7695	3.90986e-10	2.44366e-08	1.95767	LOC103857842; LOC103840754; LOC103851376; LOC103857074; LOC103860794; LOC103861272; LOC103875438; LOC103832114; LOC103839308; LOC103828203; LOC103851137; LOC103851201; LOC103851283; LOC103851914; LOC103852000; LOC103856056; LOC103856274; LOC103856350; LOC103857642; LOC103857781; LOC103858362; LOC103859011; LOC103859070; LOC103859706; LOC103859810; LOC103860008; LOC103862328; LOC103848200; LOC1038…
brp00400	Phenylalanine, tyrosine and tryptophan biosynthesis	35	1555	74	7695	3.59101e-08	1.49625e-06	2.34053	LOC103850170; LOC103854257; LOC103851376; LOC103849983; LOC103850294; LOC103851283; LOC103852000; LOC103852737; LOC103858362; LOC103859154; LOC103859235; LOC103860298; LOC103861672; LOC103848200; LOC103863791; LOC103864337; LOC103864806; LOC103865090; LOC103868301; LOC103854474; LOC103850119; LOC103830932; LOC103835440; LOC103835703; LOC103836212; LOC103836728; LOC103837846; LOC103839088; LOC1038…
brp00966	Glucosinolate biosynthesis	23	1555	41	7695	7.6741e-08	2.39816e-06	2.77602	LOC103853878; LOC103875438; LOC103850918; LOC103852881; LOC103854915; BCAT4-1; MAM3-1; MAM1-1; LOC103862605; LOC103863599; LOC103864341; LOC103865912; LOC103865913; LOC103866695; LOC103871365; LOC103872429; LOC103872656; LOC103831882; LOC103831884; LOC103832898; LOC103833295; LOC103835554; LOC103840711
brp00260	Glycine, serine and threonine metabolism	45	1555	117	7695	1.37299e-06	3.43246e-05	1.90329	LOC103856643; LOC103840754; LOC103870046; LOC103851914; LOC103853105; LOC103868133; LOC103856056; LOC103857558; LOC103857781; LOC103859270; LOC103859689; LOC103859810; LOC103860370; LOC103861672; LOC103861915; LOC103862328; LOC103863581; LOC103863791; LOC103867390; LOC103874749; LOC103871606; LOC103871992; LOC103850119; LOC103830434; LOC103830855; LOC103833148; LOC103833647; LOC103833801; LOC1038…
brp00051	Fructose and mannose metabolism	39	1555	99	7695	2.98093e-06	5.60968e-05	1.94943	LOC103866271; LOC103850396; LOC103868032; LOC103843385; LOC103852926; LOC103855348; LOC103857369; VTC1; LOC103858576; LOC103861979; LOC103861976; LOC103863263; LOC103872153; LOC103864220; LOC103864267; LOC103865745; LOC103866239; PMM; LOC103867569; LOC103868622; LOC103870907; LOC103872038; LOC103872883; LOC103829612; LOC103831107; LOC103831949; LOC103833143; LOC103835152; LOC103837987; LOC1038412…
brp00780	Biotin metabolism	16	1555	28	7695	3.14142e-06	5.60968e-05	2.82774	LOC103850337; LOC103853696; LOC103855855; LOC103856746; LOC103858066; LOC103860354; LOC103860355; LOC103864335; LOC103866710; LOC103827740; LOC103829087; LOC103830674; LOC103839618; LOC103837905; LOC103845194; LOC103847272
brp03030	DNA replication	28	1555	66	7695	9.97283e-06	0.000142559	2.09939	LOC103858140; LOC103852392; LOC103852416; LOC103853694; LOC103855752; LOC103858328; LOC103858780; LOC103860343; LOC103860462; LOC103860562; LOC103861193; LOC103864126; LOC103864559; LOC103865926; LOC103867044; LOC103868024; LOC103871561; LOC103827741; LOC103827885; LOC103829539; LOC103850238; LOC103832343; LOC103833124; LOC103835735; LOC103836781; LOC103837365; LOC103843463; LOC103849416
brp00520	Amino sugar and nucleotide sugar metabolism	67	1555	207	7695	1.02642e-05	0.000142559	1.60171	LOC103857749; LOC103861558; LOC103847339; LOC103843385; LOC103842932; LOC103850998; LOC103851127; LOC103851587; LOC103852926; LOC103853482; LOC103854620; LOC103855248; LOC103855348; LOC103856261; LOC103857369; LOC103857802; VTC1; LOC103858078; LOC103858080; LOC103858081; LOC103858083; LOC103858576; LOC103861448; LOC103861499; LOC103861979; LOC103861976; LOC103862773; LOC103863181; LOC103863829; L…
brp00906	Carotenoid biosynthesis	21	1555	47	7695	3.5522e-05	0.000444025	2.21106	LOC103863442; LOC103842019; LOC103851090; LOC103853629; LOC103856237; LOC103859576; LOC103859803; LOC103860984; PDS; LOC103849374; LOC103866186; LOC103868505; LOC103869474; LOC103870025; LOC103871211; LOC103871215; LOC103871599; LOC103837729; LOC103843711; LOC103845139; LOC103846262
brp00100	Steroid biosynthesis	24	1555	57	7695	4.20147e-05	0.000444185	2.0836	LOC103857940; LOC103836007; LOC103836099; LOC103850891; LOC103854874; LOC103854876; LOC103855549; LOC103856028; LOC103862364; LOC103862654; LOC103872154; LOC103864965; LOC103869418; LOC103870908; LOC103874805; LOC103828480; LOC103829457; LOC103850274; LOC103830087; LOC103832876; LOC103836218; LOC103836444; LOC103842157; LOC103847336
brp00460	Cyanoamino acid metabolism	34	1555	91	7695	4.26417e-05	0.000444185	1.84891	LOC103856643; LOC103858933; LOC103853781; LOC103838824; LOC103838831; LOC103828204; NIT-T1; LOC103851390; NIT-T4; LOC103855592; LOC103859306; LOC103861250; LOC103861251; LOC103861882; LOC103863581; LOC103864958; LOC103865913; LOC103866139; LOC103866799; LOC103869850; LOC103870188; LOC103873269; LOC103848073; LOC103830855; LOC103833148; LOC103835059; LOC103835599; LOC103841864; LOC103841865; LOC10…
brp00920	Sulfur metabolism	26	1555	65	7695	6.72659e-05	0.000646787	1.97942	LOC103853800; LOC103871853; LOC103847432; LOC103855221; LOC103859070; LOC103860404; LOC103862607; LOC103848153; LOC103862931; LOC103866104; LOC103868374; LOC103849160; LOC103870949; LOC103855196; LOC103872801; LOC103873815; LOC103874110; LOC103832400; LOC103832545; LOC103833778; OASA4; LOC103837510; LOC103847966; LOC103839826; LOC103841966; LOC103844892
brp00061	Fatty acid biosynthesis	27	1555	71	7695	0.000147144	0.00131378	1.88184	LOC103840132; LOC103850337; LOC103852226; LOC103853696; LOC103855855; LOC103856142; LOC103856193; LOC103857757; LOC103858091; LOC103860354; LOC103860355; LOC103863650; LOC103864335; LOC103867972; LOC103827740; LOC103828582; LOC103829087; LOC103830674; LOC103831049; LOC103836386; LOC103838061; LOC103838380; LOC103839618; LOC103837905; LOC103843309; LOC103846343; LOC103846406
brp00350	Tyrosine metabolism	23	1555	58	7695	0.000181106	0.00149791	1.96236	LOC103851376; LOC103851283; LOC103851993; LOC103852000; LOC103852737; LOC103868133; LOC103858362; LOC103848200; LOC103864337; LOC103865090; LOC103868301; LOC103827521; LOC103827942; LOC103828183; LOC103833801; LOC103833534; LOC103833536; LOC103839444; LOC103842224; LOC103842591; LOC103843547; LOC103844028; LOC103845742
brp04712	Circadian rhythm - plant	25	1555	65	7695	0.000191732	0.00149791	1.90329	LOC117131903; LOC103850763; LOC103850907; LOC103854859; LOC103855006; LOC103855775; LOC103860589; LOC103864705; LOC103866432; LOC103871728; LOC103874677; LOC103874198; LOC103874318; LOC103836661; LOC103836793; LOC103837062; LOC103865427; LOC103837378; CRY1; LOC103249168; LOC103844616; LOC103844260; LOC103846381; HY5; LOC103847150
brp00130	Ubiquinone and other terpenoid-quinone biosynthesis	24	1555	63	7695	0.000293262	0.00215634	1.88516	LOC103866981; LOC103851620; LOC103851957; LOC103852000; LOC103852208; LOC103852540; LOC103855040; LOC103856761; LOC103858362; LOC103865042; LOC103865043; LOC103868301; LOC103868682; LOC103871476; LOC103828352; LOC103831048; LOC103833017; LOC103835877; LOC103839764; LOC103840383; LOC103842224; LOC103842591; LOC103843547; LOC103844028
brp00950	Isoquinoline alkaloid biosynthesis	14	1555	31	7695	0.000399119	0.00277166	2.23483	LOC103851376; LOC103851283; LOC103852000; LOC103868133; LOC103858362; LOC103848200; LOC103864337; LOC103865090; LOC103868301; LOC103828183; LOC103833801; LOC103842224; LOC103842591; LOC103845742
brp00250	Alanine, aspartate and glutamate metabolism	30	1555	86	7695	0.000446271	0.00293599	1.72624	LOC103859513; LOC103851376; LOC103856372; LOC103862653; LOC103834779; LOC103839002; LOC103839037; LOC103851283; LOC103855856; LOC103857781; LOC103860370; LOC103861509; LOC103848200; LOC103849205; LOC103863734; LOC103865090; LOC103869111; LOC103869333; LOC103869850; LOC103873584; LOC103874691; LOC103873925; LOC103846036; LOC103830112; LOC103833698; LOC103835108; LOC103837641; LOC103841669; LOC1038…
brp00360	Phenylalanine metabolism	19	1555	48	7695	0.000552184	0.00345115	1.9588	LOC103851376; LOC103851283; LOC103852000; LOC103852737; LOC103868133; LOC103858362; LOC103848200; LOC103864245; LOC103864337; LOC103865090; LOC103868301; LOC103828183; LOC103833801; LOC103841251; LOC103842224; LOC103842591; LOC103843547; LOC103844028; LOC103845742
brp00030	Pentose phosphate pathway	29	1555	84	7695	0.000655439	0.00390142	1.70843	LOC103866271; LOC103850396; LOC103875228; LOC103861499; LOC103863263; LOC103872153; LOC103864104; LOC103864267; LOC103864532; LOC103867569; LOC103849145; LOC103870918; LOC103872022; LOC103872038; LOC103872503; LOC103872883; LOC103874312; LOC103875231; LOC103829082; LOC103833143; LOC103833691; LOC103835152; LOC103836338; LOC103838225; LOC103840790; LOC103841225; LOC103841316; LOC103841917; LOC1038…
brp00330	Arginine and proline metabolism	29	1555	85	7695	0.000820717	0.00466316	1.68833	LOC103851376; LOC103853354; LOC103851201; LOC103851283; LOC103854501; LOC103856027; LOC103856099; LOC103856350; LOC103858041; LOC103858497; LOC103861577; LOC103862369; LOC103848200; LOC103865090; LOC103865746; LOC103867010; LOC103872941; LOC103873180; LOC103874691; LOC103874104; LOC103875050; LOC103845927; LOC103833133; LOC103834394; LOC103834925; LOC103837228; LOC103840733; LOC103841472; LOC1038…
brp00710	Carbon fixation in photosynthetic organisms	37	1555	118	7695	0.00135145	0.00734483	1.55166	LOC103866271; LOC103870831; LOC103851283; LOC103851645; LOC103853196; LOC103856701; LOC103860785; LOC103862585; LOC103848200; LOC103863263; LOC103872153; LOC103863782; LOC103864160; LOC103864267; LOC103865090; LOC103865958; LOC103866650; LOC103867569; LOC103868444; LOC103849145; LOC103848938; LOC103871139; LOC103873232; LOC103874433; LOC103875281; LOC103830478; LOC103830479; LOC103833143; LOC1038…
brp00630	Glyoxylate and dicarboxylate metabolism	39	1555	127	7695	0.00164342	0.00829516	1.51963	LOC103856643; LOC103858933; LOC103831878; LOC103870046; LOC103839002; LOC103857558; LOC103859574; LOC103859689; LOC103860370; LOC103860985; LOC103862389; LOC103863581; LOC103849205; LOC103863734; LOC103863782; LOC103864160; LOC103867390; LOC103868444; LOC103874749; LOC103870027; LOC103870064; LOC103871139; LOC103871992; LOC103873232; LOC103829418; LOC103829420; LOC103830182; LOC103830434; LOC1038…
brp04145	Phagosome	46	1555	155	7695	0.00165903	0.00829516	1.4686	LOC103871902; LOC103853965; LOC103861379; LOC103873913; LOC103851297; LOC103851298; LOC103856999; LOC103858453; LOC103858535; LOC103860704; LOC103861430; LOC103861651; LOC103864974; LOC103866824; LOC103868027; LOC103868515; LOC103849546; LOC103870977; LOC103871371; LOC103873285; LOC103873591; LOC103874709; LOC103849562; LOC103874246; LOC103875137; LOC103828373; LOC103829438; LOC103830181; LOC1038…
brp00500	Starch and sucrose metabolism	62	1555	227	7695	0.00346683	0.0166675	1.35159	LOC103868753; LOC103852049; LOC103853404; LOC103861669; LOC103868361; LOC103838824; LOC103838831; LOC103842569; LOC103828204; LOC103851339; LOC103851390; LOC103852319; LOC103853109; LOC103868221; LOC103854051; LOC103855592; LOC103855850; LOC103855902; LOC103857369; LOC103858134; LOC103858588; LOC103859306; LOC103860895; LOC103861250; LOC103861251; LOC103861499; LOC103864958; LOC103866139; LOC1038…
brp00010	Glycolysis / Gluconeogenesis	52	1555	186	7695	0.00389916	0.0180517	1.38347	LOC103866271; LOC103850396; LOC103870046; LOC103870831; LOC103875118; LOC103838909; LOC103853105; LOC103853196; LOC103855005; LOC103856758; LOC103857629; LOC103859689; LOC103860785; LOC103861434; LOC103861499; LOC103862585; LOC103863263; LOC103872153; LOC103864267; LOC103864532; LOC103867569; LOC103868622; LOC103869626; LOC103848938; LOC103872038; LOC103872883; LOC103873180; LOC103875341; LOC1038…
brp00670	One carbon pool by folate	12	1555	31	7695	0.00473304	0.0210323	1.91557	LOC103856643; LOC103858399; LOC103862355; LOC103863581; LOC103868620; LOC103871345; LOC103830238; LOC103830855; LOC103833148; LOC103835059; LOC103841853; LOC103843220
brp00965	Betalain biosynthesis	4	1555	7	7695	0.00487949	0.0210323	2.82774	LOC103871335; LOC103871325; LOC103828183; LOC103833499
brp00480	Glutathione metabolism	44	1555	157	7695	0.00663278	0.0276366	1.38686	LOC103853781; LOC103860794; LOC103851089; LOC103852304; LOC103853516; LOC103854270; LOC103857341; LOC103857342; LOC103858256; LOC103858758; LOC103860476; LOC103861882; LOC103862778; LOC103864045; LOC103864104; LOC103864523; LOC103865082; LOC103870918; LOC103855138; LOC103871807; LOC103875231; LOC103875249; LOC103829082; LOC103829224; LOC103829825; LOC103830525; LOC103831074; LOC103831930; LOC1038…
brp00591	Linoleic acid metabolism	8	1555	19	7695	0.00707817	0.028541	2.0836	LOC103852169; LOC103855549; LOC103830087; LOC103830390; LOC103830997; LOC103830995; LOC103830993; LOC103847336
brp00592	alpha-Linolenic acid metabolism	23	1555	73	7695	0.00733904	0.0286681	1.55913	LOC103852169; LOC103853040; LOC103854565; LOC103855549; LOC103860780; LOC103861864; LOC103865244; LOC103870978; LOC103829425; LOC103829426; LOC103830087; LOC103830390; LOC103830997; LOC103830995; LOC103830993; LOC103831843; LOC103859168; LOC103836113; LOC103837563; LOC103839361; LOC103841125; LOC103844049; LOC103847336
brp00960	Tropane, piperidine and pyridine alkaloid biosynthesis	17	1555	51	7695	0.00860116	0.0325802	1.64952	LOC103851376; LOC103851283; LOC103852000; LOC103852316; LOC103852737; LOC103868133; LOC103848452; LOC103858362; LOC103848200; LOC103864337; LOC103865090; LOC103868046; LOC103868301; LOC103833801; LOC103842224; LOC103842591; LOC103845742
brp00072	Synthesis and degradation of ketone bodies	4	1555	8	7695	0.0108516	0.0398956	2.47428	LOC103853500; LOC103837242; LOC103839509; LOC103828819
brp00531	Glycosaminoglycan degradation	5	1555	11	7695	0.012212	0.0436143	2.24934	LOC103854670; LOC103860580; LOC103863181; LOC103872148; LOC103833744
brp00240	Pyrimidine metabolism	26	1555	89	7695	0.0147759	0.0501427	1.44564	LOC103853404; LOC103858122; LOC103860587; LOC103852871; LOC103854270; LOC103854712; LOC103858399; LOC103859240; LOC103861347; LOC103862355; LOC103863231; LOC103864037; LOC103867409; LOC103869333; LOC103870632; LOC103873282; LOC103873747; LOC103874463; LOC103875249; LOC103833477; LOC103835128; LOC103837127; LOC103837465; LOC103833912; LOC103841311; LOC103841868
brp00620	Pyruvate metabolism	35	1555	126	7695	0.01487	0.0501427	1.3746	LOC103870046; LOC103870831; LOC103875118; LOC103851645; LOC103855478; LOC103856142; LOC103856193; LOC103856701; LOC103857757; LOC103858069; LOC103859689; LOC103860785; LOC103862585; LOC103864103; LOC103865958; LOC103866071; LOC103866650; LOC103867884; LOC103868444; LOC103871139; LOC103871929; LOC103873180; LOC103873232; LOC103874433; LOC103875341; LOC103829987; LOC103831554; LOC103833133; LOC1038…
brp00300	Lysine biosynthesis	8	1555	21	7695	0.0152811	0.0501427	1.88516	LOC103854764; LOC103851914; LOC103856056; LOC103829942; LOC103836051; LOC103841284; LOC103846584; LOC103846688
brp03410	Base excision repair	16	1555	50	7695	0.0156492	0.0501427	1.58354	LOC103860053; LOC103858328; LOC103858766; LOC103860732; LOC103849063; LOC103866025; LOC103865926; LOC103868024; LOC103869541; LOC103870233; LOC103871561; LOC103872750; LOC103831969; LOC103832343; LOC103832451; LOC103843463
brp00380	Tryptophan metabolism	31	1555	110	7695	0.0160457	0.0501427	1.39459	LOC103853878; LOC103831878; LOC103862382; LOC103870046; LOC103834655; NIT-T1; LOC103852881; LOC103854829; LOC103854698; LOC103860090; LOC103859689; LOC103862389; LOC103862605; LOC103864341; LOC103873180; LOC103848073; LOC103874420; LOC103827945; LOC103828183; LOC103829418; LOC103829420; LOC103831884; LOC103832493; LOC103833133; LOC103833295; LOC103835554; LOC103835788; LOC103837242; LOC103839509;…
brp00230	Purine metabolism	38	1555	140	7695	0.0176302	0.0537505	1.34318	LOC103859513; LOC103853800; LOC103853404; LOC103856372; LOC103871853; LOC103875118; LOC103847901; LOC103850756; LOC103854270; LOC103855481; LOC103858450; LOC103860404; LOC103861077; LOC103862607; LOC103865624; LOC103870072; LOC103855196; LOC103872801; LOC103873747; LOC103873752; LOC103875249; LOC103846036; LOC103830112; LOC103830416; LOC103831684; LOC103832504; LOC103833477; LOC103835128; LOC1038…
brp00280	Valine, leucine and isoleucine degradation	22	1555	76	7695	0.0239188	0.0711869	1.43248	LOC103870046; LOC103875438; LOC103840132; LOC103853500; LOC103854565; LOC103855358; LOC103857781; LOC103859689; LOC103860033; LOC103864956; LOC103865244; LOC103871365; LOC103873180; LOC103832898; LOC103833133; LOC103834444; LOC103834589; LOC103835108; LOC103836475; LOC103837242; LOC103839509; LOC103828819
brp00909	Sesquiterpenoid and triterpenoid biosynthesis	10	1555	30	7695	0.0272593	0.0792421	1.64952	LOC103857940; LOC103836007; LOC103836099; LOC103854874; LOC103854876; LOC103862364; LOC103862654; LOC103874805; LOC103830506; LOC108870167
brp00904	Diterpenoid biosynthesis	12	1555	38	7695	0.030786	0.0874602	1.5627	LOC103863201; LOC103853267; LOC103861559; LOC103867649; LOC103868594; LOC103872350; LOC103874435; LOC103828910; LOC103832325; LOC103835241; LOC103836713; LOC103844588
brp00220	Arginine biosynthesis	16	1555	54	7695	0.0334224	0.0919421	1.46624	LOC103851376; LOC103862653; LOC103839002; LOC103851283; LOC103858497; LOC103860949; LOC103861509; LOC103848200; LOC103849205; LOC103863734; LOC103865090; LOC103865603; LOC103830654; LOC103833698; LOC103838075; LOC103845742
brp00511	Other glycan degradation	7	1555	20	7695	0.0338347	0.0919421	1.73199	LOC103832395; LOC103856046; LOC103858421; LOC103863181; LOC103872148; LOC103875277; LOC103831209
brp00590	Arachidonic acid metabolism	10	1555	31	7695	0.0347606	0.0924483	1.59631	LOC103853781; LOC103853516; LOC103855549; LOC103861882; LOC103873463; LOC103830087; LOC103838277; LOC103842214; LOC103846567; LOC103847336
brp00052	Galactose metabolism	22	1555	79	7695	0.0369224	0.0961521	1.37808	LOC103850396; LOC103861558; LOC103838909; LOC103842569; LOC103850695; LOC103855780; LOC103861448; LOC103872148; LOC103863987; LOC103868622; LOC103869626; LOC103832560; LOC103836145; LOC103837987; LOC103838165; LOC103838508; LOC103838671; LOC103840790; LOC103841656; LOC103843355; LOC103843922; LOC103832797
brp00905	Brassinosteroid biosynthesis	6	1555	17	7695	0.0394698	0.100688	1.74655	LOC103868633; LOC103842602; LOC103862467; LOC103870101; LOC103875063; LOC103829630
brp00943	Isoflavonoid biosynthesis	1	1555	2	7695	0.0408151	0.102038	2.47428	LOC103854187
brp00910	Nitrogen metabolism	20	1555	72	7695	0.0439747	0.107781	1.3746	LOC103858933; LOC103828756; LOC103839002; LOC103850937; NIT-T1; LOC103849205; LOC103863734; LOC103871504; LOC103871505; LOC103873434; LOC103848073; LOC103844354; LOC103830551; LOC103833698; LOC103836132; LOC103836405; LOC103848008; LOC103838358; LOC103841201; LOC103847322
brp00750	Vitamin B6 metabolism	7	1555	21	7695	0.0452523	0.108572	1.64952	LOC103840299; LOC103865657; LOC103831791; LOC103834704; LOC103834946; LOC103837814; LOC103842736
brp00640	Propanoate metabolism	17	1555	60	7695	0.0460344	0.108572	1.40209	LOC103870046; LOC103855358; LOC103856142; LOC103856193; LOC103857757; LOC103859689; LOC103860033; LOC103864956; LOC103834589; LOC103836475; LOC103837242; LOC103837563; LOC103839509; LOC103841125; LOC103843309; LOC103844049; LOC103846406
brp00604	Glycosphingolipid biosynthesis - ganglio series	2	1555	5	7695	0.0594689	0.13766	1.97942	LOC103863181; LOC103872148
brp03440	Homologous recombination	19	1555	71	7695	0.067021	0.15232	1.32426	LOC103858702; LOC103855218; LOC103855752; LOC103856468; LOC103828938; LOC103860562; LOC103864559; LOC103865926; LOC103868332; LOC103869485; LOC103872859; LOC103830499; LOC103832343; LOC103834209; LOC103868069; LOC103837365; LOC103838066; LOC103843674; LOC103844121
brp00261	Monobactam biosynthesis	6	1555	19	7695	0.0706302	0.157657	1.5627	LOC103871853; LOC103851914; LOC103856056; LOC103872801; LOC103836051; LOC103846584
brp00740	Riboflavin metabolism	7	1555	23	7695	0.0749377	0.164337	1.50608	LOC103853404; LOC103854031; LOC103858114; PAP17-1; LOC103829137; LOC103834212; LOC103836056
brp00730	Thiamine metabolism	8	1555	27	7695	0.0774117	0.166836	1.46624	LOC103870527; LOC103857026; LOC103858450; LOC103860788; LOC103868019; LOC103873752; LOC103874011; LOC103844930
brp00561	Glycerolipid metabolism	29	1555	116	7695	0.0818477	0.173406	1.23714	LOC103852752; LOC103837663; LOC103850695; LOC103852928; LOC103855005; LOC103855549; LOC103855751; LOC103855780; LOC103860711; LOC103863035; LOC103865714; LOC103869518; LOC103870321; LOC103855165; LOC103873180; LOC103827601; LOC103830087; LOC103830434; LOC103830750; LOC103833133; LOC103835908; LOC103836912; LOC103837919; LOC103837958; LOC103838345; LOC103842921; LOC103845181; LOC103847336; LOC1038…
brp00900	Terpenoid backbone biosynthesis	20	1555	79	7695	0.103205	0.215011	1.2528	LOC103865611; LOC103870527; LOC103851010; LOC103851623; LOC103852907; LOC103853500; LOC103853837; LOC103853991; LOC103854657; LOC103858983; LOC103860788; LOC103872491; LOC103873809; LOC103827619; LOC103837242; LOC103838115; LOC103839509; LOC103828819; LOC103841340; LOC103842398
brp00603	Glycosphingolipid biosynthesis - globo and isoglobo series	4	1555	14	7695	0.134154	0.271425	1.41387	LOC103850695; LOC103855780; LOC103863181; LOC103847504
brp00450	Selenocompound metabolism	8	1555	30	7695	0.134627	0.271425	1.31961	LOC103871853; LOC103851137; LOC103856274; LOC103857991; LOC103859011; LOC103870949; LOC103872801; LOC103845887
brp03430	Mismatch repair	12	1555	48	7695	0.156021	0.309566	1.23714	LOC103831716; LOC103855752; LOC103858512; LOC103860562; LOC103864559; LOC103865926; LOC103868024; LOC103871561; LOC103832343; LOC103835735; LOC103837365; LOC103843463
brp00945	Stilbenoid, diarylheptanoid and gingerol biosynthesis	6	1555	23	7695	0.166008	0.324235	1.29093	LOC103865968; LOC103852437; LOC103856729; LOC103865042; LOC103865043; LOC103834443
brp00290	Valine, leucine and isoleucine biosynthesis	9	1555	36	7695	0.175357	0.337225	1.23714	LOC103875438; LOC103850918; LOC103859270; LOC103866695; LOC103871365; LOC103828655; LOC103830170; LOC103832898; LOC103841734
brp00940	Phenylpropanoid biosynthesis	61	1555	275	7695	0.181603	0.343945	1.09768	LOC103856448; LOC103852874; LOC103865968; LOC103835086; LOC103838824; LOC103838831; LOC103828204; LOC103850580; LOC103851390; LOC103852125; LOC103852437; LOC103853081; LOC103853214; LOC103854203; LOC103855040; LOC103855228; LOC103855592; LOC103856729; LOC103249155; LOC103857780; LOC103859306; LOC103861250; LOC103861251; LOC103861933; LOC103862330; LOC103863954; LOC103864245; LOC103864958; LOC1038…
brp00410	beta-Alanine metabolism	16	1555	68	7695	0.198757	0.370816	1.16437	LOC103853354; LOC103839037; LOC103868133; LOC103855358; LOC103856027; LOC103858041; LOC103860033; LOC103864956; LOC103873180; LOC103833133; LOC103833801; LOC103834589; LOC103836475; LOC103837563; LOC103841125; LOC103844049
brp00941	Flavonoid biosynthesis	11	1555	46	7695	0.204795	0.376461	1.18335	LOC103860424; LOC103865968; LOC103850907; LOC103852437; LOC103856729; LOC103865042; LOC103865043; LOC103834443; LOC103836793; LOC103839279; LOC103847177
brp01040	Biosynthesis of unsaturated fatty acids	8	1555	34	7695	0.236067	0.427658	1.16437	LOC103854565; LOC103858091; LOC103865244; LOC103837563; LOC103841125; LOC103841442; LOC103844049; LOC103846343
brp00562	Inositol phosphate metabolism	25	1555	114	7695	0.276381	0.478864	1.08521	LOC103855941; LOC103842218; LOC103850336; LOC103851631; LOC103855221; LOC103856668; LOC103860644; LOC103862265; LOC103864334; LOC103864845; LOC103868850; LOC103870613; LOC103872250; LOC103873127; LOC103873815; LOC103837510; LOC103837660; LOC103842149; LOC103837906; LOC103842552; LOC103842755; LOC103843966; LOC103845299; LOC103845302; LOC103845304
brp00565	Ether lipid metabolism	9	1555	40	7695	0.279081	0.478864	1.11342	LOC103840526; LOC103855549; LOC103864845; LOC103868492; LOC103873127; LOC103830087; LOC103838345; LOC103843966; LOC103847336
brp00340	Histidine metabolism	7	1555	31	7695	0.279656	0.478864	1.11742	LOC103828719; LOC103852737; LOC103863841; LOC103873180; LOC103833133; LOC103838694; LOC103840211
brp00196	Photosynthesis - antenna proteins	7	1555	31	7695	0.279656	0.478864	1.11742	LOC103860327; LOC103873241; LOC103828920; LOC103829997; LOC103830300; LOC103835251; LOC103840451
brp00195	Photosynthesis	21	1555	96	7695	0.289592	0.489176	1.0825	LOC103871530; LOC103872730; LOC103852422; LOC103848470; LOC103855346; LOC103858315; LOC103864784; LOC103828782; LOC103829310; LOC103829671; LOC103831013; LOC103831199; LOC103832566; LOC103833816; LOC103835217; LOC103836020; LOC103846718; LOC103837674; LOC103839748; LOC103840388; LOC103847722
brp00053	Ascorbate and aldarate metabolism	17	1555	80	7695	0.345901	0.560499	1.05157	VTC2; LOC103850775; LOC103849284; LOC103854620; LOC103855533; LOC103860476; LOC103863829; LOC103872250; LOC103873180; LOC103850139; LOC103833133; LOC103834830; LOC103838242; LOC103838791; LOC103840623; LOC103843426; LOC103845612
brp00310	Lysine degradation	10	1555	47	7695	0.346133	0.560499	1.05288	LOC103849713; LOC103870046; LOC103856044; LOC103859689; LOC103867384; LOC103873180; LOC103874302; LOC103833133; LOC103837242; LOC103839509
brp00902	Monoterpenoid biosynthesis	1	1555	6	7695	0.349752	0.560499	0.824759	LOC103858386
brp00601	Glycosphingolipid biosynthesis - lacto and neolacto series	1	1555	6	7695	0.349752	0.560499	0.824759	LOC103847504
brp00564	Glycerophospholipid metabolism	34	1555	163	7695	0.372739	0.589777	1.03221	LOC103852752; LOC103859981; LOC103863759; LOC103837663; LOC103840526; LOC103849862; LOC103851324; LOC103852928; LOC103848808; LOC103855549; LOC103855751; LOC103863035; LOC103864845; LOC103867630; LOC103868487; LOC103868492; LOC103869518; LOC103869623; LOC103871458; LOC103873127; LOC103827601; LOC103830087; LOC103830744; LOC103831902; LOC103832709; LOC103837919; LOC103838345; LOC103838849; LOC1038…
brp00650	Butanoate metabolism	7	1555	34	7695	0.378959	0.592124	1.01882	LOC103834779; LOC103839037; LOC103853500; LOC103869111; LOC103837242; LOC103839509; LOC103828819
brp04075	Plant hormone signal transduction	103	1555	500	7695	0.384961	0.593765	1.0194	LOC103854644; LOC103848751; LOC103865897; LOC103834703; LOC103841511; LOC103842661; LOC103860183; LOC103863907; LOC103866974; LOC103827855; LOC103829217; LOC103833878; LOC103835754; LOC103839967; LOC103840684; LOC103849715; LOC103850030; LOC103850347; LOC103851955; LOC103852324; LOC103852676; LOC103852925; LOC103852965; LOC103848567; LOC103857039; LOC103857890; LOC103857927; LOC103858039; LOC1038…
brp00903	Limonene and pinene degradation	2	1555	11	7695	0.38951	0.593765	0.899737	LOC103873180; LOC103833133
brp04146	Peroxisome	28	1555	136	7695	0.405665	0.610941	1.01882	LOC103831878; LOC103852304; LOC103854565; LOC103854657; LOC103858698; LOC103859574; LOC103860370; LOC103860985; LOC103862272; LOC103862389; LOC103865244; LOC103870027; LOC103870064; LOC103871177; LOC103829418; LOC103829420; LOC103830063; LOC103831074; LOC103834242; LOC103834459; LOC103835788; LOC103837428; LOC103837563; LOC103837641; LOC103847978; LOC103841125; LOC108868796; LOC103844049
brp00600	Sphingolipid metabolism	7	1555	35	7695	0.412748	0.614208	0.989711	LOC103832395; LOC103850695; LOC103855780; LOC103858421; LOC103872148; LOC103834191; LOC103836446
brp00073	Cutin, suberine and wax biosynthesis	12	1555	62	7695	0.491137	0.71143	0.957784	LOC103852674; LOC103855577; LOC103857486; LOC103865264; LOC103865622; LOC103865625; LOC103867170; LOC103867540; LOC103830063; LOC103830877; LOC103834459; LOC103838655
brp03450	Non-homologous end-joining	1	1555	8	7695	0.502851	0.71143	0.618569	LOC103833047
brp00440	Phosphonate and phosphinate metabolism	2	1555	13	7695	0.506091	0.71143	0.761316	LOC103867630; LOC103843610
brp00430	Taurine and hypotaurine metabolism	3	1555	18	7695	0.508027	0.71143	0.824759	LOC103853781; LOC103839037; LOC103861882
brp00790	Folate biosynthesis	7	1555	38	7695	0.512708	0.71143	0.911576	LOC103858399; LOC103862355; LOC103870313; LOC103872446; LOC103873463; LOC103840458; LOC103846946
brp00908	Zeatin biosynthesis	9	1555	48	7695	0.514407	0.71143	0.927854	LOC103851408; LOC103853121; LOC103857986; LOC103849258; LOC103869054; LOC103842115; LOC103842132; LOC103845790; LOC103846928
brp00860	Porphyrin and chlorophyll metabolism	14	1555	73	7695	0.517921	0.71143	0.949038	LOC103862873; LOC103866471; LOC103869295; LOC103852907; LOC103848843; LOC103863639; LOC103864030; LOC103866807; LOC103833353; LOC103846758; LOC103847911; LOC103844235; LOC103847721; LOC103846503
brp00040	Pentose and glucuronate interconversions	38	1555	193	7695	0.529454	0.719367	0.974327	LOC103862557; LOC103842123; LOC103842134; LOC103851087; LOC103852424; LOC103854567; LOC103855005; LOC103859565; LOC103863605; LOC103863829; LOC103866363; LOC103848519; LOC103870041; LOC103870804; LOC103873738; LOC103827823; LOC103828610; LOC103850139; LOC103850282; LOC103831011; LOC103831201; LOC103834493; LOC103834896; LOC103836561; LOC103837270; LOC103837461; LOC103840623; LOC103841243; LOC1038…
brp04136	Autophagy - other	11	1555	60	7695	0.5677	0.763037	0.907235	LOC103837855; LOC103851096; LOC103868162; LOC103858161; LOC103860860; LOC103862002; LOC103854482; LOC103871063; LOC103837724; LOC103839823; LOC103846258
brp04070	Phosphatidylinositol signaling system	21	1555	113	7695	0.615651	0.818684	0.919643	LOC103852752; LOC103859981; LOC103851405; LOC103851631; LOC103854166; LOC103855221; LOC103855751; LOC103856482; LOC103856668; LOC103860644; LOC103862265; LOC103863906; LOC103870613; LOC103873815; LOC103837041; LOC103837510; LOC103837660; LOC103837919; LOC103842149; LOC103845299; LOC103845302
brp00901	Indole alkaloid biosynthesis	1	1555	10	7695	0.630596	0.829693	0.494855	LOC103828183
brp04016	MAPK signaling pathway - plant	43	1555	226	7695	0.637204	0.829693	0.941539	LOC103854644; LOC103831878; LOC103829020; LOC103833878; LOC103835754; LOC103851405; LOC103852729; LOC103854166; LOC103856482; LOC103857206; LOC103857301; LOC103857927; LOC103858828; LOC103860400; LOC103861611; LOC103862308; LOC103862389; LOC103863906; LOC103864444; LOC103865027; WRKY; WRKY25; LOC103854454; LOC103873747; LOC103874915; LOC103827766; LOC103828412; LOC103847608; LOC103829418; LOC1038…
brp04122	Sulfur relay system	2	1555	16	7695	0.656032	0.845403	0.618569	LOC103874011; LOC103832400
brp00770	Pantothenate and CoA biosynthesis	10	1555	59	7695	0.668877	0.85316	0.838738	LOC103853404; LOC103875438; LOC103858041; LOC103871365; LOC103873180; LOC103828655; LOC103830170; LOC103832898; LOC103833133; LOC103841734
brp03420	Nucleotide excision repair	15	1555	86	7695	0.686925	0.863942	0.86312	LOC103855752; LOC103858328; LOC103860562; LOC103864559; LOC103865926; LOC103868024; LOC103870844; LOC103871561; LOC103874521; LOC103832343; LOC103834207; LOC103835735; LOC103837365; LOC103843463; LOC103845664
brp00760	Nicotinate and nicotinamide metabolism	4	1555	28	7695	0.695107	0.863942	0.706936	LOC103853404; LOC103850718; LOC103833477; LOC103846459
brp00514	Other types of O-glycan biosynthesis	2	1555	17	7695	0.698065	0.863942	0.582183	LOC103852192; LOC103864620
brp00071	Fatty acid degradation	12	1555	72	7695	0.720832	0.883373	0.824759	LOC103854565; LOC103861864; LOC103865244; LOC103873180; LOC103827942; LOC103833133; LOC103837234; LOC103837242; LOC103837563; LOC103839509; LOC103841125; LOC103844049
brp00190	Oxidative phosphorylation	42	1555	230	7695	0.743558	0.902376	0.903649	LOC103861379; LOC103850869; LOC103852226; LOC103853341; LOC103853767; LOC103855828; LOC103856999; LOC103859894; LOC103861430; LOC103861651; LOC103861891; LOC103861934; LOC103861935; LOC103863389; LOC103866807; LOC103870977; LOC103855131; LOC103875137; LOC103827675; LOC103828351; LOC103829310; LOC103829438; LOC103830181; LOC103831049; LOC103834396; LOC103834558; LOC103834686; LOC103835147; LOC1038…
brp02010	ABC transporters	4	1555	34	7695	0.845757	1	0.582183	LOC103866412; LOC103875161; LOC103830345; LOC103844578
brp00513	Various types of N-glycan biosynthesis	6	1555	46	7695	0.849401	1	0.645463	LOC103856164; LOC103863181; LOC103869203; LOC103829205; LOC103831713; LOC103843832
brp00510	N-Glycan biosynthesis	10	1555	70	7695	0.863823	1	0.706936	LOC103856164; LOC103850931; LOC103857872; LOC103867627; LOC103869203; LOC103871967; LOC103829083; LOC103836130; LOC103843832; LOC103847407
brp00020	Citrate cycle (TCA cycle)	14	1555	93	7695	0.869368	1	0.744943	LOC103870046; LOC103852304; LOC103859689; LOC103862585; LOC103868444; LOC103871139; LOC103873232; LOC103875341; LOC103830182; LOC103831074; LOC103831554; LOC103835237; LOC103837286; LOC103837712
brp00563	Glycosylphosphatidylinositol (GPI)-anchor biosynthesis	3	1555	32	7695	0.911893	1	0.463927	LOC103858173; LOC103830144; LOC103836005
brp04120	Ubiquitin mediated proteolysis	32	1555	207	7695	0.952443	1	0.764994	LOC103868454; LOC103848411; LOC103847936; LOC103850589; LOC103851847; LOC103853091; LOC103854743; LOC103855632; LOC103856035; LOC103856325; LOC103860493; LOC103862229; LOC103868621; LOC103869834; LOC103870675; LOC103871344; LOC103872232; LOC103872814; LOC103874080; LOC103829274; LOC103850224; LOC103830576; LOC103831113; LOC103832158; LOC103832701; LOC103833218; LOC103834207; LOC103840761; LOC1038…
brp04130	SNARE interactions in vesicular transport	7	1555	66	7695	0.970342	1	0.524847	LOC103851245; LOC103855748; LOC103860032; LOC103871600; LOC103834573; LOC103836384; LOC103842875
brp03022	Basal transcription factors	8	1555	77	7695	0.983273	1	0.514135	LOC103839025; LOC103874521; LOC103829049; LOC103832631; LOC103834594; LOC103839874; LOC103842750; LOC103844523
brp03060	Protein export	8	1555	87	7695	0.995559	1	0.455039	LOC103832770; LOC103858453; LOC103827606; LOC103828373; LOC103829121; LOC103845464; LOC103846908; LOC103847347
brp03020	RNA polymerase	5	1555	66	7695	0.995669	1	0.37489	LOC103855841; LOC103856651; LOC103856722; LOC103861978; LOC103834217
brp00062	Fatty acid elongation	3	1555	51	7695	0.995754	1	0.291091	LOC103827656; LOC103836419; LOC103841442
brp04141	Protein processing in endoplasmic reticulum	43	1555	305	7695	0.996856	1	0.697665	LOC103861962; LOC103867947; LOC103845440; LOC103850811; LOC103851496; LOC103851847; LOC103855479; LOC103856475; LOC103856611; LOC103858453; LOC103859451; LOC103249148; LOC103866054; LOC103866792; LOC103867595; LOC103868031; LOC103869203; LOC103870675; LOC103870726; LOC103872814; LOC103873314; LOC103828373; LOC103846035; LOC103829083; LOC103831735; LOC103832359; LOC103832802; LOC103834771; LOC1038…
brp04626	Plant-pathogen interaction	47	1555	338	7695	0.998608	1	0.688112	LOC103873055; LOC103862975; LOC103870004; LOC103874154; LOC103829776; LOC103851273; LOC103851405; LOC103848449; LOC103854166; LOC103855591; LOC103856482; LOC103857206; LOC103857301; LOC103858062; LOC103859356; LOC103860400; LOC103860666; LOC103860837; LOC103861633; LOC103861682; LOC103862948; LOC103863514; LOC103863906; LOC103865027; WRKY; LOC103865883; LOC103866555; WRKY25; LOC103872389; LOC1038…
brp03018	RNA degradation	21	1555	188	7695	0.999351	1	0.552764	LOC103842244; LOC103850396; LOC103871463; LOC103844335; LOC103850880; LOC103851429; LOC103851578; LOC103857477; LOC103857629; LOC103859519; LOC103859538; LOC103859552; LOC103864463; LOC103864897; LOC103872452; LOC103848067; LOC103831877; LOC103834702; LOC103835691; LOC103845561; LOC103846561
brp00970	Aminoacyl-tRNA biosynthesis	6	1555	87	7695	0.999489	1	0.34128	LOC103866471; LOC103843468; LOC103856987; LOC103858981; LOC103860030; LOC103836202
brp04144	Endocytosis	34	1555	279	7695	0.999766	1	0.603049	LOC103874176; LOC103861962; LOC103840526; LOC103845440; LOC103851477; LOC103852654; LOC103853818; LOC103857394; LOC103858535; LOC103859451; LOC103860951; LOC103861217; LOC103868492; LOC103868515; LOC103873806; LOC103827890; LOC103834159; LOC103834200; LOC103834941; LOC103835663; LOC103836006; LOC103836445; LOC103837569; LOC103839171; LOC103839856; LOC103838846; LOC103840633; LOC103842149; LOC1038…
brp03015	mRNA surveillance pathway	20	1555	204	7695	0.99996	1	0.485152	LOC103842244; LOC103853276; LOC103866428; LOC103844328; LOC103850312; LOC103855351; LOC103855428; LOC103856982; LOC103857488; LOC103864463; LOC103874509; LOC103875329; LOC103827631; LOC103844331; LOC103830000; LOC103835458; LOC103835691; LOC103836238; LOC103841160; LOC103843077
brp03010	Ribosome	82	1555	597	7695	0.999987	1	0.679701	LOC103853598; LOC103863473; LOC103874947; LOC103833685; LOC103849917; LOC103850022; LOC103850054; LOC103850644; LOC103850975; LOC103851332; LOC103851811; LOC103855714; LOC103856517; LOC103856807; LOC117132553; LOC103857868; LOC103858307; LOC103858814; LOC103859025; LOC103859102; LOC103859176; LOC103859285; LOC103859293; LOC103859308; LOC103859767; LOC103860001; LOC103860908; LOC103861011; LOC1038…
brp03008	Ribosome biogenesis in eukaryotes	7	1555	139	7695	1	1	0.249208	LOC103850685; LOC103854733; LOC103856160; LOC103856228; LOC103872183; LOC103840928; LOC103841047
brp03013	RNA transport	23	1555	273	7695	1	1	0.416911	LOC103842244; LOC103859603; LOC103849359; LOC103850025; LOC103852798; LOC103853524; LOC103854998; LOC103856228; LOC103862716; LOC103864463; LOC103868295; LOC103832754; LOC103870576; LOC103871060; LOC103850178; LOC103831779; LOC103835691; LOC103835756; LOC103836238; LOC103838591; LOC103841725; LOC103842898; LOC103843077
brp03050	Proteasome	1	1555	101	7695	1	1	0.0489956	LOC103841313
brp03040	Spliceosome	18	1555	286	7695	1	1	0.311447	LOC103861962; LOC103849754; LOC103845440; LOC103850938; LOC103852896; LOC103853059; LOC103855659; LOC103859451; LOC103829790; LOC103872546; LOC103832595; LOC103836006; LOC103836632; LOC103838899; LOC103840633; LOC103842679; LOC103847588; LOC103847447

## Sheet: T4_S4  vs T4_S1_KEGG
Supplementary Table S4: KEGG pathway enrichment of DEGs at S4 stage in Tianyou-4(T4).
id	Term	ListHits	ListTotal	PopHits	PopTotal	pValue	qValue	Enrichment_score	Gene
brp00943	Isoflavonoid biosynthesis	2	2818	2	7695	0	0	2.73066	LOC103854187; LOC103842423
brp00942	Anthocyanin biosynthesis	1	2818	1	7695	0	0	2.73066	LOC103833789
brp03010	Ribosome	289	2818	597	7695	3.3385e-10	1.43555e-08	1.32188	LOC103834204; LOC103843792; LOC103853598; LOC103856065; LOC103856798; LOC103861282; LOC103863473; LOC103869254; LOC103871452; LOC103827745; LOC103874976; LOC103874947; LOC103832098; LOC103833685; LOC103834749; LOC103849785; LOC103845892; LOC103845969; LOC103848258; LOC103849728; LOC103849917; LOC103849912; LOC103850022; LOC103249169; LOC103850047; LOC103850054; LOC103842855; LOC103850454; LOC1038…
brp00061	Fatty acid biosynthesis	48	2818	71	7695	2.63484e-08	8.49736e-07	1.84608	LOC103861474; LOC103840132; LOC103828233; LOC103850337; LOC103852226; LOC103853696; LOC103853828; LOC103855855; LOC103856142; LOC103856193; LOC103857757; LOC103858091; LOC103858136; LOC103860006; LOC103860266; LOC103860297; LOC103860306; LOC103860354; LOC103860355; LOC103863566; LOC103863644; LOC103863650; LOC103864335; LOC103865021; LOC103866392; LOC103866817; LOC103867972; LOC103868651; LOC1038…
brp00780	Biotin metabolism	22	2818	28	7695	1.00681e-06	2.59756e-05	2.14552	LOC103828233; LOC103850337; LOC103853696; LOC103855855; LOC103856746; LOC103858066; LOC103860306; LOC103860354; LOC103860355; LOC103863644; LOC103864335; LOC103866710; LOC103827740; LOC103829087; LOC103830674; LOC103835584; LOC103839618; LOC103839059; LOC103837905; LOC103845194; LOC103845857; LOC103847272
brp00100	Steroid biosynthesis	37	2818	57	7695	3.68543e-06	7.92368e-05	1.77253	LOC103857940; LOC103836007; LOC103836099; LOC103860313; LOC103836950; LOC103843392; LOC103850891; LOC103853483; LOC103855549; LOC103856028; LOC103858451; LOC103858971; LOC103860345; LOC103862364; LOC103862654; LOC103872154; LOC103864397; LOC103864965; LOC103869418; LOC103870908; LOC103871918; LOC103874805; LOC103874288; LOC103828480; LOC103828738; LOC103829457; LOC103850274; LOC103830087; LOC1038…
brp00520	Amino sugar and nucleotide sugar metabolism	102	2818	207	7695	6.14944e-05	0.00113325	1.34554	LOC103850131; LOC103852660; LOC103861558; LOC103862344; LOC103872569; LOC103832079; LOC103841815; LOC103847339; LOC103843385; LOC103842932; LOC103850998; LOC103851002; LOC103851127; LOC103851587; LOC103852926; LOC103853482; LOC103854620; LOC103856139; LOC103856155; LOC103856261; LOC103856419; LOC103856639; LOC103857369; LOC103857802; VTC1; LOC103858078; LOC103858081; LOC103858172; LOC103858193; L…
brp00270	Cysteine and methionine metabolism	91	2818	182	7695	7.13477e-05	0.00115048	1.36533	LOC103851253; LOC103857842; LOC103840754; LOC103851376; LOC103857074; LOC103861272; LOC103871539; LOC103875438; LOC103832114; LOC103839308; LOC103851137; LOC103851201; LOC103851914; LOC103852000; LOC103855915; LOC103856056; LOC103856274; LOC103856350; LOC103857642; LOC103857781; LOC103858801; LOC103858959; LOC103859011; LOC103859070; LOC103859327; LOC103859706; LOC103859810; LOC103860008; LOC1038…
brp00280	Valine, leucine and isoleucine degradation	43	2818	76	7695	0.00012168	0.00169836	1.54498	LOC103851253; LOC103870046; LOC103875438; LOC103840132; LOC103852707; LOC103853500; LOC103853988; LOC103854526; LOC103854565; LOC103855358; LOC103855815; LOC103857781; LOC103858342; LOC103859327; LOC103859689; LOC103860033; LOC103862316; LOC103865244; LOC103867566; LOC103870719; LOC103871365; LOC103871787; LOC103873180; LOC103873424; LOC103873557; LOC103832583; LOC103832634; LOC103832898; LOC1038…
brp00966	Glucosinolate biosynthesis	26	2818	41	7695	0.000131656	0.00169836	1.73164	LOC103853878; LOC103875438; LOC103850918; LOC103852881; LOC103854915; BCAT4-1; MAM3-1; MAM1-1; LOC103862605; LOC103863599; LOC103864341; LOC103865912; LOC103865913; LOC103866695; BCAT4-2; LOC103871365; LOC103871787; LOC103872429; LOC103872656; SUR1; LOC103831882; LOC103832898; LOC103833295; LOC103868121; LOC103840711; LOC103843316
brp00071	Fatty acid degradation	40	2818	72	7695	0.000334774	0.00367783	1.51703	LOC103853925; LOC103861474; LOC103869185; LOC103849627; LOC103854526; LOC103854565; LOC103856662; LOC103857580; LOC103860006; LOC103860297; LOC103861864; LOC103863566; LOC103865244; LOC103866392; LOC103867566; LOC103868651; LOC103870717; LOC103870719; LOC103854439; LOC103873180; LOC103873557; LOC103873937; LOC103874524; LOC103827942; LOC103829330; LOC103830574; LOC103832166; LOC103832634; LOC1038…
brp00010	Glycolysis / Gluconeogenesis	90	2818	186	7695	0.000342124	0.00367783	1.32129	LOC103864004; LOC103861392; LOC103862344; LOC103863671; LOC103870046; LOC103870831; LOC103828089; LOC103875118; LOC103838909; LOC103851719; LOC103849110; LOC103852067; LOC103852176; LOC103853105; LOC103853196; LOC103832773; LOC103855005; LOC103856758; LOC103856808; LOC103857629; LOC103857735; LOC103858904; LOC103859466; LOC103859689; LOC103860785; LOC103861434; LOC103861499; LOC103862585; LOC1038…
brp00340	Histidine metabolism	20	2818	31	7695	0.000416333	0.0041313	1.76172	LOC103866702; LOC103828719; LOC103834546; LOC103852737; LOC103868741; LOC103868926; LOC103869038; LOC103873180; LOC103873557; LOC103873805; LOC103832256; LOC103832634; LOC103833133; LOC103833314; LOC103835143; LOC103835648; LOC103837505; LOC103838694; LOC103840211; LOC103840735
brp00250	Alanine, aspartate and glutamate metabolism	46	2818	86	7695	0.000463093	0.00426707	1.46059	LOC103859513; LOC103851253; LOC103851376; LOC103856372; LOC103862653; LOC103839002; LOC103851053; LOC103852318; LOC103852593; LOC103855726; LOC103855856; LOC103855915; LOC103856243; LOC103857781; LOC103859327; LOC103860013; LOC103860370; LOC103860993; LOC103861509; LOC103848200; LOC103849205; LOC103863734; LOC103865090; LOC103869333; LOC103869654; LOC103873256; LOC103873584; LOC103873925; LOC1038…
brp00500	Starch and sucrose metabolism	105	2818	227	7695	0.00100817	0.00867029	1.26308	LOC103868753; LOC103852049; LOC103861669; LOC103862344; LOC103868361; LOC103871863; LOC103829706; LOC103838824; LOC103838831; LOC103842569; LOC103828204; LOC103851339; LOC103851390; LOC103852148; LOC103852319; LOC103852641; LOC103853109; LOC103853134; LOC103868221; LOC103854051; LOC103854138; LOC103855280; LOC103855592; LOC103855902; LOC103855926; LOC103857369; LOC103858134; LOC103858555; LOC1038…
brp00906	Carotenoid biosynthesis	27	2818	47	7695	0.00111179	0.00896382	1.56868	LOC103850421; LOC103857159; LOC103857276; LOC103863442; LOC103842019; LOC103853629; LOC103856237; LOC103859576; LOC103859803; LOC103861043; BCH; LOC103849374; LOC103866186; LOC103868505; LOC103869474; LOC103870482; LOC103871211; LOC103871215; LOC103871599; LOC103829545; LOC103832798; LOC103834110; LOC103837729; LOC103839129; LOC103843711; LOC103845139; LOC103846262
brp00240	Pyrimidine metabolism	46	2818	89	7695	0.00125318	0.00950942	1.41135	LOC103836808; LOC103858122; LOC103860587; LOC103839011; LOC103852593; LOC103852871; LOC108870772; LOC103853542; LOC103854270; LOC103854712; LOC103856882; LOC103857804; LOC103858399; LOC103859240; LOC103861195; LOC103861347; LOC103861896; LOC103862355; LOC103863231; LOC103864037; LOC103869333; LOC103869536; LOC103869649; LOC103870632; LOC103855214; LOC103873282; LOC103873747; LOC103874463; LOC1038…
brp00620	Pyruvate metabolism	62	2818	126	7695	0.00134369	0.00962976	1.34366	LOC103870046; LOC103870831; LOC103875118; LOC103851645; LOC103849110; LOC103852067; LOC103852176; LOC103854526; LOC103855478; LOC103856142; LOC103856193; LOC103856701; LOC103857757; LOC103858069; LOC103858863; LOC103859599; LOC103859689; LOC103860785; LOC103862585; LOC103864103; LOC103865958; LOC103866650; LOC103867884; LOC103868444; LOC103869727; LOC103871139; LOC103871796; LOC103871929; LOC1038…
brp03030	DNA replication	35	2818	66	7695	0.00216463	0.0146967	1.44808	LOC103852392; LOC103852416; LOC103853694; LOC103855752; LOC103858328; LOC103858780; LOC103860343; LOC103860462; LOC103860562; LOC103861193; LOC103861831; LOC103864126; LOC103864559; LOC103865926; LOC103867044; LOC103869311; LOC103869549; LOC103871543; LOC103871561; LOC103871760; LOC103874470; LOC103827741; LOC103827885; LOC103829539; LOC103829668; LOC103850238; LOC103831035; LOC103832343; LOC1038…
brp00260	Glycine, serine and threonine metabolism	57	2818	117	7695	0.00263189	0.0169757	1.33032	LOC103851253; LOC103856643; LOC103840754; LOC103853266; LOC103870046; LOC103828089; LOC103851914; LOC103852803; LOC103853105; LOC103868133; LOC103856056; LOC103857558; LOC103857781; LOC103859270; LOC103859327; LOC103859689; LOC103859810; LOC103860370; LOC103861915; LOC103863581; LOC103863791; LOC103864163; LOC103864562; LOC103867390; LOC103874749; LOC103870493; LOC103871606; LOC103872665; LOC1038…
brp00920	Sulfur metabolism	34	2818	65	7695	0.00330534	0.0203042	1.42835	LOC103853800; LOC103871539; LOC103871853; LOC103847432; LOC103851965; LOC103855221; LOC103859070; LOC103859351; LOC103859979; LOC103860404; LOC103862607; LOC103848153; LOC103862824; LOC103862931; LOC103866104; LOC103870196; LOC103849160; LOC103870949; LOC103855196; LOC103871006; LOC103872432; LOC103872801; LOC103873815; LOC103874110; LOC103832400; LOC103832545; LOC103832661; LOC103833776; LOC1038…
brp00072	Synthesis and degradation of ketone bodies	6	2818	8	7695	0.00478318	0.026204	2.048	LOC103853500; LOC103854526; LOC103858342; LOC103837242; LOC103839509; LOC103828819
brp00591	Linoleic acid metabolism	12	2818	19	7695	0.0048354	0.026204	1.72463	LOC103844546; LOC103852169; LOC103855549; LOC103868431; LOC103830087; LOC103830390; LOC103830997; LOC103830995; LOC103830994; LOC103830993; LOC103831021; LOC103847336
brp00592	alpha-Linolenic acid metabolism	37	2818	73	7695	0.00487516	0.026204	1.38403	LOC103853925; LOC103857769; LOC103869185; LOC103849627; LOC103852169; LOC103853040; LOC103854565; LOC103855549; LOC103857580; LOC103860780; LOC103861062; LOC103861864; LOC103865244; LOC103867566; LOC103868431; LOC103870717; LOC103870978; LOC103872765; LOC103873937; LOC103829425; LOC103829426; LOC103830087; LOC103830390; LOC103830574; LOC103830997; LOC103830995; LOC103830994; LOC103830993; LOC1038…
brp00630	Glyoxylate and dicarboxylate metabolism	59	2818	127	7695	0.00859112	0.0443302	1.26857	LOC103856643; LOC103858933; LOC103868219; LOC103870046; LOC103839002; LOC103842047; LOC103850951; LOC103851053; LOC103852318; LOC103854526; LOC103857558; LOC103859555; LOC103859689; LOC103860370; LOC103860985; LOC103862389; LOC103862961; LOC103863581; LOC103849205; LOC103863734; LOC103863779; LOC103863782; LOC103864160; LOC103866666; LOC103867390; LOC103868444; LOC103874749; LOC103869727; LOC1038…
brp00670	One carbon pool by folate	17	2818	31	7695	0.0120888	0.0599788	1.49746	LOC103856643; LOC103836808; LOC103868219; LOC103858399; LOC103862355; LOC103863581; LOC103867396; LOC103868620; LOC103871345; LOC103830238; LOC103830855; LOC103833148; LOC103835059; LOC103836204; LOC103869084; LOC103841853; LOC103843220
brp00350	Tyrosine metabolism	29	2818	58	7695	0.013032	0.062264	1.36533	LOC103851376; LOC103839873; LOC103851993; LOC103852000; LOC103852737; LOC103868133; LOC103855915; LOC103861830; LOC103848200; LOC103864337; LOC103865090; LOC103868301; LOC103827521; LOC103827942; LOC103828183; LOC103829330; LOC103830574; LOC103832256; LOC103832166; LOC103833801; LOC103833536; LOC103835700; LOC103838043; LOC103839444; LOC103869051; LOC103841091; LOC103842591; LOC103843547; LOC1038…
brp00730	Thiamine metabolism	15	2818	27	7695	0.0137501	0.0633489	1.51703	LOC103870527; LOC103857026; LOC103858450; LOC103859911; LOC103860788; LOC103868019; LOC103873752; LOC103874011; LOC103833758; LOC103836640; LOC103837231; LOC103837467; LOC103837592; LOC103840813; LOC103844930
brp00945	Stilbenoid, diarylheptanoid and gingerol biosynthesis	13	2818	23	7695	0.0154011	0.0685084	1.54342	LOC103865968; LOC103870149; LOC103852437; LOC103856727; LOC103856729; LOC103857960; LOC103865042; LOC103865043; LOC103867954; LOC103828167; LOC103833446; LOC103834443; LOC103835436
brp00561	Glycerolipid metabolism	53	2818	116	7695	0.0171669	0.0738176	1.24763	LOC103850131; LOC103852752; LOC103872340; LOC103837663; LOC103848085; LOC103849855; LOC103850695; LOC103850885; LOC103852928; LOC103855005; LOC103855549; LOC103855780; LOC103857735; LOC103860711; LOC103862083; LOC103863035; LOC103865652; LOC103867137; LOC103867160; LOC103867161; LOC103869518; LOC103870321; LOC103870350; LOC103870909; LOC103855165; LOC103873180; LOC103873557; LOC103873784; LOC1038…
brp00909	Sesquiterpenoid and triterpenoid biosynthesis	16	2818	30	7695	0.0197827	0.0823214	1.45635	LOC103857940; LOC103836007; LOC103836099; LOC103842000; LOC103862234; LOC103862364; LOC103862654; LOC103849591; LOC103863851; LOC103864397; LOC103874805; LOC103874288; LOC103830506; LOC103834400; LOC103865842; LOC103845828
brp00941	Flavonoid biosynthesis	23	2818	46	7695	0.0220633	0.0889428	1.36533	LOC103860424; LOC103865968; LOC103870149; LOC103850907; LOC103852437; LOC103856040; LOC103856727; LOC103856729; LOC103857960; LOC103861341; LOC103865042; LOC103865043; LOC103867954; LOC103873769; LOC103828167; LOC103833446; LOC103834443; LOC103835436; LOC103836793; LOC103839279; LOC103841428; LOC103846527; LOC103847118
brp00230	Purine metabolism	62	2818	140	7695	0.0244265	0.0954855	1.20929	LOC103859513; LOC103853800; LOC103833679; LOC103856372; LOC108868780; LOC103868931; LOC103871853; LOC103875118; LOC103847901; LOC103849110; LOC103852067; LOC103852409; LOC103853542; LOC103854270; LOC103855481; LOC103856882; LOC103857728; LOC103857804; LOC103858450; LOC103859979; LOC103860404; LOC103860892; LOC103860993; LOC103861077; LOC103862607; LOC103865624; LOC103866609; LOC103867125; LOC1038…
brp00051	Fructose and mannose metabolism	45	2818	99	7695	0.0273547	0.103787	1.24121	LOC103868032; LOC103872569; LOC103843385; LOC103852926; LOC103832773; LOC103856808; LOC103857369; VTC1; LOC103858193; LOC103858555; LOC103858576; LOC103861979; LOC103861976; LOC103863263; LOC103872153; LOC103864220; LOC103865548; LOC103865745; PMM; LOC103867569; LOC103868622; LOC103870907; LOC103872038; LOC103872883; LOC103873862; LOC103827616; LOC103829612; LOC103831107; LOC103831949; LOC1038328…
brp04146	Peroxisome	60	2818	136	7695	0.0284815	0.104975	1.2047	LOC103833679; LOC103861474; LOC103869185; LOC103838793; LOC103842047; LOC103852304; LOC103854067; LOC103854565; LOC103854657; LOC103856088; LOC103856418; LOC103856941; LOC103857580; LOC103858342; LOC103858698; LOC103859468; LOC103859555; LOC103860006; LOC103860297; LOC103860370; LOC103860985; LOC103862272; LOC103862389; LOC103863566; LOC103864562; LOC103865244; LOC103865757; LOC103866392; LOC1038…
brp00220	Arginine biosynthesis	26	2818	54	7695	0.0299038	0.107155	1.31476	LOC103827501; LOC103851376; LOC103855796; LOC103862653; LOC103839002; LOC103851053; LOC103852318; LOC103852409; LOC103855726; LOC103855915; LOC103858497; LOC103860949; LOC103861509; LOC103848200; LOC103863039; LOC103849205; LOC103863734; LOC103865090; LOC103831592; LOC103832828; LOC103833698; LOC103835961; LOC103838043; LOC103838075; LOC103840779; LOC103847058
brp03410	Base excision repair	24	2818	50	7695	0.0358642	0.12504	1.31072	LOC103874059; LOC103868216; LOC103848479; LOC103860053; LOC103858328; LOC103858766; LOC103860732; LOC103849063; LOC103865926; LOC103869311; LOC103869541; LOC103870233; LOC103871543; LOC103871561; LOC103871760; LOC103848889; LOC103872750; LOC103874470; LOC103829668; LOC103830461; LOC103831969; LOC103832343; LOC103832451; LOC103843463
brp01040	Biosynthesis of unsaturated fatty acids	17	2818	34	7695	0.037777	0.125244	1.36533	LOC103869185; LOC103851552; LOC103854565; LOC103855870; LOC103857580; LOC103858091; LOC103865244; LOC103867566; LOC103870276; LOC103870910; LOC103873937; LOC103837563; LOC103841125; LOC103841442; LOC103844672; LOC103844049; LOC103846343
brp00400	Phenylalanine, tyrosine and tryptophan biosynthesis	34	2818	74	7695	0.0378645	0.125244	1.25463	LOC103850170; LOC103854257; LOC103846297; LOC103851376; LOC103850294; LOC103852000; LOC103852737; LOC103855915; LOC103859154; LOC103859235; LOC103861830; LOC103848200; LOC103863791; LOC103864163; LOC103864337; LOC103864806; LOC103865090; LOC103867748; LOC103868301; LOC103870648; LOC103854474; LOC103871931; LOC103875095; LOC103850119; LOC103832256; LOC103835440; LOC103836212; LOC103836728; LOC1038…
brp00360	Phenylalanine metabolism	23	2818	48	7695	0.0393058	0.126761	1.30844	LOC103851376; LOC103852000; LOC103852737; LOC103868133; LOC103853805; LOC103855915; LOC103861830; LOC103848200; LOC103864245; LOC103864337; LOC103865090; LOC103867229; LOC103868301; LOC103828183; LOC103832256; LOC103833801; LOC103838043; LOC103841091; LOC103841251; LOC103842591; LOC103843366; LOC103843547; LOC103844028
brp00130	Ubiquinone and other terpenoid-quinone biosynthesis	29	2818	63	7695	0.0472935	0.147112	1.25697	LOC103866981; LOC103851620; LOC103851957; LOC103852000; LOC103852540; LOC103855040; LOC103856761; LOC103861830; LOC103862197; LOC103865042; LOC103865043; LOC103867954; LOC103868301; LOC103870296; LOC103871476; LOC103875007; LOC103828352; LOC103828469; LOC103831048; LOC103833017; LOC103835877; LOC103838045; LOC103838505; LOC103839764; LOC103840383; LOC103842591; LOC103843547; LOC103844028; LOC1038…
brp00053	Ascorbate and aldarate metabolism	36	2818	80	7695	0.0478969	0.147112	1.2288	LOC103871729; VTC2; LOC103849284; LOC103851822; LOC103851903; LOC103852942; LOC103854620; LOC103856139; LOC103858900; LOC103860476; LOC103861660; LOC103862385; LOC103863829; LOC103866439; LOC103870884; LOC103872250; LOC103873180; LOC103873557; LOC103828278; LOC103850139; LOC103832195; LOC103832634; LOC103833133; LOC103834830; LOC103835143; LOC103835648; LOC103835841; LOC103837984; LOC103838242; L…
brp00232	Caffeine metabolism	2	2818	3	7695	0.0490799	0.14724	1.82044	LOC103833679; LOC103828734
brp00460	Cyanoamino acid metabolism	40	2818	91	7695	0.0594899	0.174413	1.20029	LOC103856643; LOC103858933; LOC103853781; LOC103838824; LOC103838831; LOC103828204; NIT-T1; LOC103851390; NIT-T4; LOC103855592; LOC103859306; LOC103861250; LOC103861251; LOC103861882; LOC103862824; LOC103862905; LOC103863581; LOC103849163; LOC103864958; LOC103865913; LOC103866139; LOC103866799; LOC103866798; LOC103866804; LOC103868313; LOC103873269; LOC103848073; LOC103830855; LOC103833148; LOC10…
brp00531	Glycosaminoglycan degradation	6	2818	11	7695	0.0634221	0.178133	1.48945	LOC103850890; LOC103854670; LOC103863181; LOC103872148; LOC103831061; LOC103833744
brp00604	Glycosphingolipid biosynthesis - ganglio series	3	2818	5	7695	0.0635204	0.178133	1.6384	LOC103863181; LOC103872148; LOC103831061
brp04712	Circadian rhythm - plant	29	2818	65	7695	0.0718353	0.193884	1.21829	LOC117131903; LOC103850907; LOC103854859; LOC103855775; LOC103856040; LOC103860589; LOC103860926; LOC103864705; LOC103866432; LOC103866477; LOC103871728; LOC103874198; LOC103874318; LOC103828356; LOC103836576; LOC103836661; LOC103836793; LOC103837062; LOC103865427; LOC103837378; LOC103833904; CRY1; LOC103249168; LOC103844616; LOC103844260; LOC103846527; HY5; LOC103847150; LOC103847424
brp00511	Other glycan degradation	10	2818	20	7695	0.072143	0.193884	1.36533	LOC103832395; LOC103847098; LOC103855628; LOC103856046; LOC103863181; LOC103872148; LOC103875277; LOC103831061; LOC103831209; LOC103840054
brp00710	Carbon fixation in photosynthetic organisms	50	2818	118	7695	0.0812992	0.214033	1.15706	LOC103870831; LOC103851645; LOC103853196; LOC103832773; LOC103855915; LOC103856701; LOC103858863; LOC103859466; LOC103859599; LOC103860785; LOC103862585; LOC103848200; LOC103863263; LOC103872153; LOC103863779; LOC103863782; LOC103864160; LOC103865090; LOC103865548; LOC103865958; LOC103866650; LOC103867569; LOC103868444; LOC103870225; LOC103871139; LOC103873232; LOC103873862; LOC103874006; LOC1038…
brp00603	Glycosphingolipid biosynthesis - globo and isoglobo series	7	2818	14	7695	0.0957271	0.246976	1.36533	LOC103850695; LOC103855780; LOC103863181; LOC103870568; LOC103831061; LOC103841539; LOC103847504
brp00300	Lysine biosynthesis	10	2818	21	7695	0.102795	0.260011	1.30031	LOC103854764; LOC103851914; LOC103855942; LOC103856056; LOC103858112; LOC103867199; LOC103834462; LOC103836051; LOC103841284; LOC103846688
brp00640	Propanoate metabolism	26	2818	60	7695	0.112489	0.274313	1.18329	LOC103869185; LOC103870046; LOC103853988; LOC103854526; LOC103855358; LOC103855815; LOC103856142; LOC103856193; LOC103857580; LOC103857757; LOC103859689; LOC103860033; LOC103871796; LOC103873937; LOC103832583; LOC103834589; LOC103835749; LOC103836475; LOC103836474; LOC103837242; LOC103837563; LOC103839509; LOC103841125; LOC103843309; LOC103844049; LOC103846406
brp00330	Arginine and proline metabolism	36	2818	85	7695	0.112702	0.274313	1.15651	LOC103851376; LOC103853354; LOC103851201; LOC103853805; LOC103854501; LOC103855915; LOC103856099; LOC103856350; LOC103858497; LOC103858959; LOC103859149; LOC103861899; LOC103848200; LOC103863147; LOC103865090; LOC103865746; LOC103867010; LOC103873180; LOC103873557; LOC103874104; LOC103827749; LOC103845927; LOC103832634; LOC103833133; LOC103834394; LOC103834925; LOC103835648; LOC103837228; LOC1038…
brp00480	Glutathione metabolism	64	2818	157	7695	0.120983	0.289014	1.11314	LOC103871729; LOC103851987; LOC103853781; LOC103850458; LOC103851089; LOC103852304; LOC103852912; LOC103852942; LOC103868203; LOC103854270; LOC103856088; LOC103857341; LOC103857342; LOC103857388; LOC103858256; LOC103858271; LOC103858758; LOC103860476; LOC103861360; LOC103861882; LOC103862385; LOC103862778; LOC103864104; LOC103864523; LOC103864970; LOC103864971; LOC103865082; LOC103868035; LOC1038…
brp00905	Brassinosteroid biosynthesis	8	2818	17	7695	0.126775	0.296282	1.28502	LOC103828198; LOC103842602; LOC103854484; LOC103862467; LOC103865646; LOC103870101; LOC103875063; LOC103829630
brp04145	Phagosome	63	2818	155	7695	0.128618	0.296282	1.10988	LOC103871902; LOC103832787; LOC103848812; LOC103853965; LOC103861379; LOC103873913; LOC103847648; LOC103850074; LOC103851297; LOC103851298; LOC103852189; LOC103852990; LOC103853534; LOC103853673; LOC103856999; LOC103858453; LOC103858535; LOC103858593; LOC103860479; LOC103860704; LOC103861430; LOC103861651; LOC103864974; LOC103866824; LOC103868027; LOC103849546; LOC103870977; LOC103871371; LOC1038…
brp00998	Biosynthesis of various secondary metabolites - part 2	1	2818	2	7695	0.134081	0.296786	1.36533	LOC103868905
brp00944	Flavone and flavonol biosynthesis	1	2818	2	7695	0.134081	0.296786	1.36533	LOC103847118
brp00785	Lipoic acid metabolism	3	2818	6	7695	0.135739	0.296786	1.36533	LOC103852129; LOC103850698; LOC103844232
brp00900	Terpenoid backbone biosynthesis	33	2818	79	7695	0.141991	0.30528	1.14066	LOC103865611; LOC103870527; LOC103851010; LOC103851623; LOC103852907; LOC103853029; LOC103853500; LOC103853837; LOC103853991; LOC103854526; LOC103854657; LOC103856195; LOC103857539; LOC103858983; LOC103859911; LOC103860788; LOC103862234; LOC103867433; LOC103870917; LOC103872491; LOC103873809; LOC103874203; LOC103829638; LOC103832329; LOC103835473; LOC103837242; LOC103837181; LOC103838115; LOC1038…
brp00440	Phosphonate and phosphinate metabolism	6	2818	13	7695	0.157998	0.330671	1.2603	LOC103854087; LOC103865679; LOC103867630; LOC103874581; LOC103875369; LOC103843610
brp00310	Lysine degradation	20	2818	47	7695	0.158927	0.330671	1.16198	LOC103849713; LOC103870046; LOC103854526; LOC103856044; LOC103859689; LOC103864466; LOC103864562; LOC103867384; LOC103873180; LOC103873557; LOC103874302; LOC103845906; LOC103832634; LOC103833133; LOC103835648; LOC103837242; LOC103839509; LOC103840735; LOC103841329; LOC103847232
brp00450	Selenocompound metabolism	13	2818	30	7695	0.169518	0.347109	1.18329	LOC103871853; LOC103851137; LOC103852205; LOC103856274; LOC103857991; LOC103859011; LOC103859979; LOC103863064; LOC103870949; LOC103872801; LOC103837805; LOC103841446; LOC103845887
brp00903	Limonene and pinene degradation	5	2818	11	7695	0.177357	0.357486	1.24121	LOC103873180; LOC103873557; LOC103833133; LOC103835648; LOC103840735
brp00908	Zeatin biosynthesis	20	2818	48	7695	0.18916	0.375409	1.13778	LOC103851408; LOC103852374; LOC103853121; LOC103857986; LOC103862713; LOC103863784; LOC103865557; LOC103865558; LOC103865890; LOC103867257; LOC103867256; LOC103867254; LOC103867252; LOC103849258; LOC103829334; LOC103869056; LOC103842132; CKX; LOC103845790; LOC103846928
brp04122	Sulfur relay system	7	2818	16	7695	0.195496	0.378502	1.19466	LOC103857407; LOC103866783; LOC103872432; LOC103874011; LOC103832400; LOC103837592; LOC103843784
brp00030	Pentose phosphate pathway	34	2818	84	7695	0.196586	0.378502	1.10527	LOC103862344; LOC103875228; LOC103832773; LOC103856014; LOC103856808; LOC103861499; LOC103863263; LOC103872153; LOC103864104; LOC103864532; LOC103865548; LOC103867363; LOC103867569; LOC103870918; LOC103872022; LOC103872038; LOC103872883; LOC103873862; LOC103874312; LOC103875231; LOC103827616; LOC103829082; LOC103833143; LOC103833691; LOC103835152; LOC103835415; LOC103836338; LOC103838225; LOC1038…
brp00750	Vitamin B6 metabolism	9	2818	21	7695	0.204222	0.381821	1.17028	LOC103853266; LOC103840299; LOC103852803; LOC103855422; LOC103831791; LOC103834704; LOC103834946; LOC103835945; LOC103837814
brp00290	Valine, leucine and isoleucine biosynthesis	15	2818	36	7695	0.209483	0.381821	1.13778	LOC103875438; LOC103831845; LOC103850918; LOC103859270; LOC103866695; LOC103870493; LOC103871365; LOC103871787; LOC103828655; LOC103830170; LOC103832898; LOC103868121; LOC103841734; LOC103842698; LOC103843316
brp00950	Isoquinoline alkaloid biosynthesis	13	2818	31	7695	0.209672	0.381821	1.14512	LOC103851376; LOC103852000; LOC103868133; LOC103855915; LOC103861830; LOC103848200; LOC103864337; LOC103865090; LOC103868301; LOC103828183; LOC103833801; LOC103838043; LOC103842591
brp04016	MAPK signaling pathway - plant	88	2818	226	7695	0.210149	0.381821	1.06327	LOC103854644; LOC103864102; LOC103863846; LOC103830167; LOC103833785; LOC103833878; LOC103835320; LOC103835754; LOC103845976; LOC103851405; LOC103852051; LOC103853542; LOC103854509; LOC103856482; LOC103857206; LOC103857301; LOC103857772; LOC103857785; LOC103857966; LOC103858096; LOC103858828; LOC103859446; LOC103859874; LOC103860400; LOC103860950; LOC103861611; LOC103862389; LOC103863906; LOC1038…
brp00564	Glycerophospholipid metabolism	64	2818	163	7695	0.214023	0.383457	1.07216	LOC103852752; LOC103857769; LOC103859981; LOC108868780; LOC103863759; LOC103869284; LOC103837663; LOC103840526; LOC103840583; LOC103848085; LOC103849862; LOC103851324; LOC103852440; LOC103852928; LOC103853142; LOC103853306; LOC103848808; LOC103854087; LOC103855549; LOC103856417; LOC103857987; LOC103858180; LOC103859095; LOC103861062; LOC103863035; LOC103865652; LOC103865679; LOC103866019; LOC1038…
brp00965	Betalain biosynthesis	3	2818	7	7695	0.227316	0.401695	1.17028	LOC103871335; LOC103871325; LOC103828183
brp00410	beta-Alanine metabolism	27	2818	68	7695	0.25377	0.442382	1.08423	LOC103853354; LOC103869185; LOC103839011; LOC103868133; LOC103855358; LOC103856243; LOC103857580; LOC103860033; LOC103861899; LOC103869649; LOC103869654; LOC103873180; LOC103873557; LOC103873937; LOC103832634; LOC103833133; LOC103833801; LOC103834589; LOC103835648; LOC103836475; LOC103836474; LOC103837563; LOC103839459; LOC103840735; LOC103841125; LOC103844049; LOC103846253
brp03440	Homologous recombination	28	2818	71	7695	0.266066	0.457634	1.07688	LOC103858702; LOC103855218; LOC103855752; LOC103856468; LOC103828938; LOC103860562; LOC103861831; LOC103864299; LOC103864559; LOC103865926; LOC103868332; LOC103869311; LOC103869485; LOC103869549; LOC103871760; LOC103872859; LOC103828022; LOC103828642; LOC103830499; LOC103832343; LOC103834209; LOC103868069; LOC103837365; LOC103837530; LOC103838066; LOC103843674; LOC103845639; LOC103845677
brp00910	Nitrogen metabolism	28	2818	72	7695	0.297506	0.504978	1.06192	LOC103858933; LOC103833494; LOC103828756; LOC103839002; LOC103850937; LOC103851053; NIT-T1; LOC103852318; LOC103855726; LOC103857345; LOC103862243; LOC103849205; LOC103863734; LOC103873434; LOC103873436; LOC103848073; LOC103844354; LOC103828733; LOC103830551; LOC103831570; LOC103832206; LOC103832828; LOC103833698; LOC103834471; LOC103848008; LOC103838358; LOC103841201; LOC103847058
brp00380	Tryptophan metabolism	42	2818	110	7695	0.326868	0.543977	1.04262	LOC103853878; LOC103870046; LOC103834655; NIT-T1; LOC103852881; LOC103853805; LOC103854526; LOC103854829; LOC103854698; LOC103860090; LOC103859689; LOC103862389; LOC103862605; LOC103864341; LOC103872110; LOC103872849; LOC103873180; LOC103848073; LOC103873557; SUR1; LOC103828183; LOC103829418; LOC103829420; LOC103832493; LOC103832634; LOC103833133; LOC103833295; LOC103833498; LOC103834365; LOC1038…
brp03450	Non-homologous end-joining	3	2818	8	7695	0.328916	0.543977	1.024	LOC103833938; LOC103874470; LOC103833047
brp04136	Autophagy - other	23	2818	60	7695	0.337143	0.550525	1.04675	LOC103852366; LOC103853623; LOC103837855; LOC103851096; LOC103868162; LOC103858161; LOC103860860; LOC103861971; LOC103862002; LOC103863274; LOC103865117; LOC103865953; LOC103866195; LOC103866769; LOC103854482; LOC103871063; LOC103829550; LOC103830319; LOC103837724; LOC103838506; LOC103839823; LOC103844779; LOC103846258
brp00650	Butanoate metabolism	13	2818	34	7695	0.349348	0.562362	1.04408	LOC103853500; LOC103854526; LOC103856243; LOC103858342; LOC103869654; LOC103869727; LOC103872547; LOC103837242; LOC103839509; LOC103839459; LOC103828819; LOC103841581; LOC103846253
brp00052	Galactose metabolism	30	2818	79	7695	0.353111	0.562362	1.03696	LOC103861558; LOC103838909; LOC103842569; LOC103850695; LOC103851337; LOC103855780; LOC103855926; LOC103856808; LOC103861448; LOC103872148; LOC103868622; LOC103869626; LOC103855145; LOC103871058; LOC103873204; LOC103827616; LOC103832560; LOC103832872; LOC103836145; LOC103836787; LOC103838165; LOC103838508; LOC103838671; LOC103833913; LOC103840790; LOC103841539; LOC103841656; LOC103843355; LOC1038…
brp00565	Ether lipid metabolism	15	2818	40	7695	0.384703	0.592594	1.024	LOC103840526; LOC103853306; LOC103854087; LOC103855549; LOC103858180; LOC103868431; LOC103869734; LOC103869877; LOC103873127; LOC103875369; LOC103830087; LOC103838345; LOC103844688; LOC103843966; LOC103847336
brp00902	Monoterpenoid biosynthesis	2	2818	6	7695	0.385875	0.592594	0.91022	LOC103858386; LOC103841948
brp00601	Glycosphingolipid biosynthesis - lacto and neolacto series	2	2818	6	7695	0.385875	0.592594	0.91022	LOC103870568; LOC103847504
brp00261	Monobactam biosynthesis	7	2818	19	7695	0.390723	0.59298	1.00603	LOC103871853; LOC103851914; LOC103856056; LOC103858112; LOC103859979; LOC103872801; LOC103836051
brp00600	Sphingolipid metabolism	13	2818	35	7695	0.399638	0.599457	1.01425	LOC103832395; LOC103850695; LOC103852599; LOC103855780; LOC103857191; LOC103861234; LOC103861305; LOC103872148; LOC103865645; LOC103834191; LOC103836446; LOC103840054; LOC103841539
brp04075	Plant hormone signal transduction	185	2818	500	7695	0.407754	0.604601	1.01034	LOC103854644; LOC103848751; LOC103865897; LOC103830257; LOC103834703; LOC103841511; LOC103853851; LOC103864102; LOC103860183; LOC103863846; LOC103863886; LOC103863907; LOC103866974; LOC103827855; LOC103830167; LOC103833785; LOC103833878; LOC103835126; LOC103835320; LOC103835754; LOC103837451; LOC103839967; LOC103840684; LOC103849715; LOC103845976; LOC103850030; LOC103850347; LOC103850854; LOC1038…
brp00562	Inositol phosphate metabolism	42	2818	114	7695	0.438224	0.642397	1.00603	LOC103848812; LOC103872374; LOC103842218; LOC103848861; LOC103850551; LOC103850336; LOC103851631; LOC103852440; LOC103855221; LOC103856211; LOC103856668; LOC103860644; LOC103863617; LOC103864334; LOC103868655; LOC103870613; LOC103870884; LOC103871306; LOC103871866; LOC103872250; LOC103872519; LOC103873127; LOC103873815; LOC103828094; LOC103828278; LOC103829320; LOC103835143; LOC103837510; LOC1038…
brp00590	Arachidonic acid metabolism	11	2818	31	7695	0.471447	0.67574	0.968944	LOC103853781; LOC103855549; LOC103857388; LOC103861882; LOC103868431; LOC103830087; LOC103838277; LOC103833854; LOC103842214; LOC103846567; LOC103847336
brp00196	Photosynthesis - antenna proteins	11	2818	31	7695	0.471447	0.67574	0.968944	LOC103830657; LOC103850412; LOC103858561; LOC103860327; LOC103865334; LOC103866983; LOC103870577; LOC103829997; LOC103836017; LOC103837002; LOC103840451
brp02010	ABC transporters	12	2818	34	7695	0.486699	0.689936	0.963762	LOC103854198; LOC103857869; LOC103857992; LOC103863175; LOC103865567; LOC103866412; LOC103871477; LOC103875124; LOC103875161; LOC103830345; LOC103837035; LOC103844578
brp03430	Mismatch repair	17	2818	48	7695	0.504023	0.698465	0.967109	LOC103831716; LOC103852214; LOC103855752; LOC103858512; LOC103859754; LOC103860562; LOC103861831; LOC103864559; LOC103865926; LOC103869549; LOC103871561; LOC103871760; LOC103832343; LOC103835735; LOC103835922; LOC103837365; LOC103843463
brp00940	Phenylpropanoid biosynthesis	100	2818	275	7695	0.508478	0.698465	0.992967	LOC103856448; LOC103840386; LOC108869154; LOC103847421; LOC103859651; LOC103863748; LOC103865968; LOC103870149; LOC103872738; LOC103875079; LOC103835007; LOC103835086; LOC103838824; LOC103838831; LOC103828204; LOC103850580; LOC103850917; LOC103851027; LOC103851390; LOC103851985; LOC103852125; LOC103852437; LOC103853072; LOC103853081; LOC103853214; LOC103854203; LOC103855040; LOC103855228; LOC1038…
brp00430	Taurine and hypotaurine metabolism	6	2818	18	7695	0.508959	0.698465	0.91022	LOC103853781; LOC103856243; LOC103861882; LOC103869654; LOC103839459; LOC103846253
brp00960	Tropane, piperidine and pyridine alkaloid biosynthesis	18	2818	51	7695	0.515373	0.699823	0.963762	LOC103851376; LOC103852000; LOC103852737; LOC103868133; LOC103855915; LOC103861830; LOC103848200; LOC103864337; LOC103864955; LOC103865090; LOC103868046; LOC103868050; LOC103868301; LOC103832256; LOC103833801; LOC103838043; LOC103842591; LOC103843945
brp00901	Indole alkaloid biosynthesis	3	2818	10	7695	0.529951	0.712122	0.819198	LOC103852873; LOC103852877; LOC103828183
brp00904	Diterpenoid biosynthesis	13	2818	38	7695	0.549855	0.73125	0.934173	LOC103853128; LOC103853267; LOC103861559; LOC103867649; LOC103868594; LOC103872350; LOC103874656; LOC103874435; LOC103828910; LOC103832324; LOC103832325; LOC103832422; LOC103844165
brp04070	Phosphatidylinositol signaling system	40	2818	113	7695	0.565551	0.74445	0.966605	LOC103848812; LOC103852752; LOC103859981; LOC103872374; LOC103848861; LOC103850551; LOC103851405; LOC103851631; LOC103852440; LOC103855221; LOC103856211; LOC103856482; LOC103856668; LOC103857966; LOC103860644; LOC103863617; LOC103863906; LOC103864746; LOC103868655; LOC103870613; LOC103870884; LOC103871306; LOC103871866; LOC103873625; LOC103873784; LOC103873815; LOC103828094; LOC103828372; LOC1038…
brp00760	Nicotinate and nicotinamide metabolism	9	2818	28	7695	0.609943	0.792653	0.877712	LOC103850718; LOC103856418; LOC103856966; LOC103862522; LOC103869211; LOC103873004; LOC103830776; LOC103833477; LOC103846459
brp00860	Porphyrin and chlorophyll metabolism	25	2818	73	7695	0.614459	0.792653	0.935158	LOC103862873; LOC103867162; LOC103869295; LOC103848641; PAO; LOC103852907; LOC103848843; LOC103854720; LOC103858612; LOC103861346; LOC103863639; LOC103864030; LOC103866807; LOC103869973; LOC103871596; LOC103829625; LOC103833353; LOC103834271; LOC103846758; LOC103847911; LOC103842138; LOC103843696; LOC103844235; LOC103847721; LOC103846503
brp00073	Cutin, suberine and wax biosynthesis	21	2818	62	7695	0.620968	0.793117	0.924901	LOC103852674; LOC103852814; LOC103855577; LOC103856662; LOC103857486; LOC103864048; LOC103865264; LOC103865622; LOC103865625; LOC103866938; LOC103867170; LOC103867540; LOC103870288; LOC103873767; LOC103850203; LOC103830063; LOC103830771; LOC103830877; LOC103834459; LOC103836223; LOC103843234
brp00020	Citrate cycle (TCA cycle)	32	2818	93	7695	0.628782	0.794652	0.939582	LOC103870046; LOC103852176; LOC103852304; LOC103854601; LOC103856088; LOC103859689; LOC103862585; LOC103862961; LOC103866666; LOC103868444; LOC103871139; LOC103873232; LOC103874006; LOC103875341; LOC103845992; LOC103850190; LOC103830182; LOC103831554; LOC103832683; LOC103835237; LOC103868078; LOC103836575; LOC103837286; LOC103837712; LOC103838482; LOC103839246; LOC103839144; LOC103839353; LOC1038…
brp00514	Other types of O-glycan biosynthesis	5	2818	17	7695	0.63449	0.794652	0.803135	LOC103850053; LOC103852192; LOC103859396; LOC103864620; LOC103865462
brp00740	Riboflavin metabolism	7	2818	23	7695	0.648782	0.804739	0.83107	LOC103839022; LOC103854031; LOC103858114; LOC103866609; PAP17-1; LOC103829137; LOC103834212
brp00790	Folate biosynthesis	12	2818	38	7695	0.679173	0.834413	0.862314	LOC103836808; LOC103853027; LOC103856477; LOC103856728; LOC103857407; LOC103858399; LOC103862355; LOC103870313; LOC103870684; LOC103872446; LOC103840458; LOC103843784
brp00195	Photosynthesis	32	2818	96	7695	0.712121	0.866637	0.91022	LOC103854145; LOC103854241; LOC103858917; LOC103872730; LOC103852422; LOC103853163; LOC103848470; LOC103855346; LOC103858315; LOC103858708; LOC103861848; LOC103863173; LOC103864784; LOC103867933; LOC103868386; LOC103871027; LOC103871224; LOC103828782; LOC103829671; LOC103831013; LOC103832056; LOC103832566; LOC103833816; LOC103834743; LOC103835217; LOC103868066; LOC103846718; LOC103836715; LOC1038…
brp03420	Nucleotide excision repair	28	2818	86	7695	0.747995	0.901788	0.889052	LOC103854664; LOC103855752; LOC103858328; LOC103860562; LOC103861831; LOC103861842; LOC103863786; LOC103864077; LOC103864559; LOC103865926; LOC103869311; LOC103870844; LOC103871543; LOC103871561; LOC103871760; LOC103872007; LOC103872412; LOC103875172; LOC103829668; LOC103850219; LOC103831844; LOC103832343; LOC103835735; LOC103836163; LOC103837365; LOC103839014; LOC103843463; LOC103845664
brp00513	Various types of N-glycan biosynthesis	14	2818	46	7695	0.762002	0.91017	0.83107	LOC103858773; LOC103856103; LOC103860978; LOC103861216; LOC103863181; LOC103866347; LOC103869203; LOC103872447; LOC103829205; LOC103831061; LOC103831713; LOC103840441; LOC103843832; LOC103845732
brp00062	Fatty acid elongation	15	2818	51	7695	0.82237	0.973264	0.803135	LOC103850550; LOC103851552; LOC103848834; LOC103855870; LOC103827656; LOC103828479; LOC103830254; LOC103830968; LOC103834013; LOC103836419; LOC103841442; LOC103842159; LOC103843773; LOC103844672; LOC103844626
brp00770	Pantothenate and CoA biosynthesis	17	2818	59	7695	0.868116	1	0.7868	LOC103875438; LOC103831845; LOC103839011; LOC103869649; LOC103871365; LOC103871787; LOC103873180; LOC103873557; LOC103828655; LOC103830170; LOC103832898; LOC103833133; LOC103835648; LOC103868121; LOC103840735; LOC103841734; LOC103843316
brp00510	N-Glycan biosynthesis	20	2818	70	7695	0.901163	1	0.780189	LOC103858773; LOC103855464; LOC103856103; LOC103860978; LOC103861216; LOC103863061; LOC103866347; LOC103867029; LOC103867627; LOC103869203; LOC103871967; LOC103872447; LOC103829424; LOC103836130; LOC103837771; LOC103840441; LOC103843832; LOC103845732; LOC103846480; LOC103847407
brp03060	Protein export	25	2818	87	7695	0.92444	1	0.784672	LOC103848359; LOC103852189; LOC103832770; LOC103854658; LOC103858453; LOC103861982; LOC103864921; LOC103865037; LOC103866237; LOC103868489; LOC103868692; LOC103870571; LOC103870839; LOC103872323; LOC103873088; LOC103874532; LOC103827606; LOC103828373; LOC103829121; LOC103832974; LOC103837301; LOC103837895; LOC103845464; LOC103846908; LOC103847347
brp04120	Ubiquitin mediated proteolysis	60	2818	207	7695	0.988339	1	0.791496	LOC103868454; LOC103848411; LOC103874170; LOC103840805; LOC103847936; LOC103850589; LOC103850982; LOC103851847; LOC103852996; LOC103853091; LOC103854743; LOC103856035; LOC103856325; LOC103856536; LOC103856649; LOC103858235; LOC103859530; LOC103860493; LOC103861345; LOC103862229; LOC103862491; LOC103865012; LOC103867592; LOC103849943; LOC103868621; LOC103869834; LOC103870520; LOC103870675; LOC1038…
brp00563	Glycosylphosphatidylinositol (GPI)-anchor biosynthesis	5	2818	32	7695	0.991779	1	0.426666	LOC103854245; LOC103858173; LOC103830144; LOC103836005; LOC103837881
brp04141	Protein processing in endoplasmic reticulum	91	2818	305	7695	0.993402	1	0.814722	LOC103842338; LOC103853697; LOC103858773; LOC103861819; LOC103862989; LOC103867189; LOC103867947; LOC103847648; LOC103847650; LOC103828680; LOC103845440; LOC103847873; LOC103850811; LOC103850982; LOC103851393; LOC103851847; LOC103852189; LOC103852996; LOC103855479; LOC103249161; LOC103856475; LOC103856495; LOC103856611; LOC103857187; LOC103858007; LOC103858453; LOC103858554; LOC103859451; LOC1038…
brp00040	Pentose and glucuronate interconversions	54	2818	193	7695	0.993566	1	0.764019	LOC103848597; LOC103862557; LOC103842123; LOC103842134; LOC103851295; LOC103852424; LOC103854159; LOC103854567; LOC103855005; LOC103855563; LOC103856139; LOC103857735; LOC103858900; LOC103859565; LOC103861505; LOC103863605; LOC103863641; LOC103863829; LOC103863930; LOC103865908; LOC103866363; LOC103866594; LOC103866866; LOC103867160; LOC103867161; LOC103869879; LOC103870041; LOC103870804; LOC1038…
brp03022	Basal transcription factors	17	2818	77	7695	0.995646	1	0.602873	LOC103837543; LOC103853535; LOC103854664; LOC103859340; LOC103864077; LOC103870930; LOC103872007; LOC103829049; LOC103850219; LOC103830647; LOC103831844; LOC103831869; LOC103832631; LOC103836163; LOC103839874; LOC103844523; LOC103845331
brp03040	Spliceosome	82	2818	286	7695	0.997624	1	0.782917	LOC103869316; LOC103828680; LOC103829722; LOC103829974; LOC103833762; LOC103849754; LOC103849751; LOC103845440; LOC103847020; LOC103850757; LOC103850759; LOC103850838; LOC103850938; LOC103851533; LOC103852896; LOC103853059; LOC103868210; LOC103854566; LOC103855659; LOC103856687; LOC103857675; LOC103857945; LOC103860073; LOC103858735; LOC103858908; LOC103859161; LOC103859451; LOC103860487; LOC1038…
brp03015	mRNA surveillance pathway	55	2818	204	7695	0.998035	1	0.736207	LOC103842244; LOC103850374; LOC103853276; LOC103866428; LOC103867401; LOC103844328; LOC103849048; LOC103850757; LOC103850759; LOC103851533; LOC103852166; LOC103852726; LOC103853827; LOC103854746; LOC103855290; LOC103855351; LOC103855428; LOC103856018; LOC103856687; LOC103856982; LOC103857488; LOC103858598; LOC103861645; LOC103862517; LOC103864463; LOC103864694; LOC103865551; LOC103865953; LOC1038…
brp00190	Oxidative phosphorylation	63	2818	230	7695	0.998323	1	0.747963	LOC103861379; LOC103848838; LOC103850074; LOC103850868; LOC103851196; LOC103852226; LOC103853341; LOC103853534; LOC103853767; LOC103853828; LOC103855020; LOC103855811; LOC103855828; LOC103856999; LOC103857450; LOC103858136; LOC103858593; LOC103859894; LOC103861430; LOC103861651; LOC103861891; LOC103861935; LOC103863389; LOC103863474; LOC103866353; LOC103866807; LOC103866817; LOC103869896; LOC1038…
brp04626	Plant-pathogen interaction	97	2818	338	7695	0.998968	1	0.783651	LOC103873055; LOC103862975; LOC103858174; LOC103859640; LOC103861819; LOC103870004; LOC103874154; LOC103829776; LOC103835320; LOC103847680; LOC103850550; LOC103851273; LOC103851405; LOC103848834; LOC103854509; LOC103854890; LOC103854893; LOC103855591; LOC103856482; LOC103857206; LOC103857301; LOC103857785; LOC103857966; LOC103858096; LOC103858317; LOC103858772; LOC103859207; LOC103859356; LOC1038…
brp04144	Endocytosis	77	2818	279	7695	0.999263	1	0.753623	LOC103854349; LOC103874176; LOC103855842; LOC103856824; LOC103857037; LOC103864243; LOC103866553; LOC103866785; LOC103828680; LOC103839113; LOC103840526; LOC103845440; LOC103850903; LOC103851477; LOC103851543; LOC103852654; LOC103852821; LOC103853306; LOC103853653; LOC103856010; LOC103857394; LOC103858050; LOC103858535; LOC103859264; LOC103859354; LOC103859443; LOC103859451; LOC103860487; LOC1038…
brp00970	Aminoacyl-tRNA biosynthesis	17	2818	87	7695	0.999597	1	0.533577	LOC103853873; LOC103843468; LOC103854720; LOC103856987; LOC103858981; LOC103862036; LOC103862204; LOC103864125; LOC103864291; LOC103864695; LOC103872259; LOC103829015; LOC103829823; LOC103834504; LOC103841446; LOC103842727; LOC103846367
brp04130	SNARE interactions in vesicular transport	11	2818	66	7695	0.999693	1	0.45511	LOC103851245; LOC103855748; LOC103860032; LOC103867243; LOC103871600; LOC103872051; LOC103828645; LOC103834573; LOC103835316; LOC103836384; LOC103841711
brp03020	RNA polymerase	10	2818	66	7695	0.999901	1	0.413736	LOC103873389; LOC103859322; LOC103855841; LOC103856651; LOC103861245; LOC103861978; LOC103872808; LOC103874238; LOC103847993; LOC103841615
brp03050	Proteasome	16	2818	101	7695	0.999997	1	0.43258	LOC103853882; LOC103854417; LOC103851649; LOC103856410; LOC103856703; LOC103859510; LOC103865226; LOC103867020; LOC103871112; LOC103828000; LOC103828090; LOC103828246; LOC103829956; LOC103865535; LOC103841313; LOC103845234
brp03018	RNA degradation	38	2818	188	7695	0.999999	1	0.551942	LOC103842244; LOC103871463; LOC103844335; LOC103849117; LOC103850369; LOC103850880; LOC103851429; LOC103854566; LOC103856086; LOC103856808; LOC103856922; LOC103857430; LOC103857477; LOC103857629; LOC103859519; LOC103859538; LOC103864463; LOC103864897; LOC103865072; LOC103855181; LOC103871402; LOC103871583; LOC103872392; LOC103872452; LOC103872911; LOC103848067; LOC103827605; LOC103827616; LOC1038…
brp03008	Ribosome biogenesis in eukaryotes	23	2818	139	7695	1	1	0.451836	LOC103850685; LOC103850911; LOC103851163; LOC103851531; LOC103868214; LOC103854733; LOC103855764; LOC103856160; LOC103856228; LOC103858364; LOC103860926; LOC103864762; LOC103868951; LOC103872183; LOC103829595; LOC103831080; LOC103832456; LOC103834862; LOC103836025; LOC103836394; LOC103840928; LOC103841047; LOC103847136
brp03013	RNA transport	58	2818	273	7695	1	1	0.58014	LOC103842244; LOC103859603; LOC103849359; LOC103850025; LOC103850757; LOC103850759; LOC103851509; LOC103851531; LOC103851533; LOC103852798; LOC103853524; LOC103856228; LOC103856289; LOC103856560; LOC103856687; LOC103857131; LOC103860305; LOC103861512; LOC103861677; LOC103862009; LOC103862031; LOC103862716; LOC103849203; LOC103864463; LOC103865005; LOC103865229; LOC103867608; LOC103867607; LOC1038…

## Sheet: T4_S5  vs T4_S1_KEGG
Supplementary Table S4: KEGG pathway enrichment of DEGs at S5 stage in Tianyou-4(T4).
id	Term	ListHits	ListTotal	PopHits	PopTotal	pValue	qValue	Enrichment_score	Gene
brp00944	Flavone and flavonol biosynthesis	2	2994	2	7695	0	0	2.57014	LOC103851079; LOC103847118
brp00943	Isoflavonoid biosynthesis	2	2994	2	7695	0	0	2.57014	LOC103854187; LOC103842423
brp00942	Anthocyanin biosynthesis	1	2994	1	7695	0	0	2.57014	LOC103833789
brp03010	Ribosome	317	2994	597	7695	9.83314e-14	3.17119e-12	1.36471	LOC103834204; LOC103835819; LOC103843792; LOC103853598; LOC103856065; LOC103856798; LOC103861282; LOC103863473; LOC103866830; LOC103869655; LOC103871452; LOC103827745; LOC103874976; LOC103874947; LOC103832098; LOC103833685; LOC103834749; LOC103849785; LOC103845892; LOC103845969; LOC103848258; LOC103849728; LOC103849917; LOC103849912; LOC103850022; LOC103249169; LOC103850047; LOC103850054; LOC1038…
brp00061	Fatty acid biosynthesis	46	2994	71	7695	2.73237e-06	7.04952e-05	1.66516	LOC103861474; LOC103840132; LOC103828233; LOC103850337; LOC103851039; LOC103852226; LOC103853538; LOC103853696; LOC103855855; LOC103856142; LOC103856193; LOC103857757; LOC103858136; LOC103858976; LOC103860006; LOC103860266; LOC103860306; LOC103860354; LOC103860355; LOC103863644; LOC103863650; LOC103864335; LOC103866392; LOC103866817; LOC103867972; LOC103868651; LOC103854439; LOC103871796; LOC1038…
brp00780	Biotin metabolism	22	2994	28	7695	3.43749e-06	7.39061e-05	2.0194	LOC103828233; LOC103850337; LOC103853696; LOC103855855; LOC103856746; LOC103858066; LOC103860306; LOC103860354; LOC103860355; LOC103863644; LOC103864335; LOC103866710; LOC103827740; LOC103829087; LOC103830674; LOC103831955; LOC103835584; LOC103839618; LOC103839059; LOC103837905; LOC103845194; LOC103845857
brp00520	Amino sugar and nucleotide sugar metabolism	106	2994	207	7695	0.000105408	0.00194252	1.31611	LOC103857749; LOC103858314; LOC103861558; LOC103862344; LOC103870085; LOC103872569; LOC103832079; LOC103841815; LOC103847339; LOC103843385; LOC103843002; LOC103842932; LOC103850998; LOC103851002; LOC103851127; LOC103852926; LOC103853482; LOC103854620; LOC103855248; LOC103856139; LOC103856261; LOC103856419; LOC103856639; LOC103857802; VTC1; LOC103858078; LOC103858081; LOC103858172; LOC103858576; L…
brp00966	Glucosinolate biosynthesis	26	2994	41	7695	0.000422403	0.00669944	1.62985	LOC103853878; LOC103875438; LOC103850918; LOC103852881; LOC103854915; BCAT4-1; MAM3-1; MAM1-1; LOC103862605; LOC103863599; LOC103864341; LOC103865912; LOC103865913; LOC103866695; BCAT4-2; LOC103871787; LOC103872429; LOC103872656; SUR1; LOC103831882; LOC103831884; LOC103832898; LOC103835554; LOC103868121; LOC103840711; LOC103843316
brp00100	Steroid biosynthesis	34	2994	57	7695	0.000467403	0.00669944	1.53307	LOC103857940; LOC103836007; LOC103836099; LOC103860313; LOC103836950; LOC103843392; LOC103850891; LOC103853483; LOC103854874; LOC103855549; LOC103856028; LOC103858451; LOC103858971; LOC103860345; LOC103862364; LOC103862654; LOC103872154; LOC103864965; LOC103869418; LOC103871918; LOC103874805; LOC103874288; LOC103828738; LOC103829457; LOC103850274; LOC103832876; LOC103834400; LOC103836218; LOC1038…
brp00531	Glycosaminoglycan degradation	9	2994	11	7695	0.000560715	0.00723322	2.10284	LOC103850890; LOC103854670; LOC103863181; LOC103872148; LOC103874914; LOC103830770; LOC103831061; LOC103833744; LOC103847113
brp00670	One carbon pool by folate	20	2994	31	7695	0.00106741	0.0125178	1.65816	LOC103856643; LOC103836808; LOC103868219; LOC103858399; LOC103863581; LOC103866772; LOC103867396; LOC103868620; LOC103871345; LOC103830238; LOC103830855; LOC103831657; LOC103833148; LOC103833575; LOC103835059; LOC103836204; LOC103869084; LOC103841853; LOC103843220; LOC103846608
brp00941	Flavonoid biosynthesis	27	2994	46	7695	0.00205131	0.0220516	1.50856	LOC103860424; LOC103865968; LOC103870149; LOC103850907; LOC103852437; LOC103855056; LOC103856040; LOC103856727; LOC103856729; LOC103857322; LOC103857323; LOC103861341; LOC103865042; LOC103865043; LOC103865848; LOC103867954; LOC103873769; LOC103830010; LOC103833446; LOC103834443; LOC103835436; LOC103836793; LOC103839279; LOC103841041; LOC103841428; LOC103846527; LOC103847118
brp00460	Cyanoamino acid metabolism	48	2994	91	7695	0.00258499	0.0234729	1.35568	LOC103850940; LOC103856643; LOC103858933; LOC103853781; LOC103831159; LOC103831615; LOC103838824; LOC103838831; LOC103848211; LOC103828204; NIT-T1; LOC103851390; NIT-T4; LOC103855592; LOC103859306; LOC103861250; LOC103861251; LOC103861882; LOC103862824; LOC103862905; LOC103863581; LOC103849163; LOC103864958; LOC103865913; LOC103866139; LOC103866799; LOC103866798; LOC103866804; LOC103869850; LOC10…
brp00400	Phenylalanine, tyrosine and tryptophan biosynthesis	40	2994	74	7695	0.00282013	0.0234729	1.38927	LOC103850170; LOC103846297; LOC103849983; LOC103850294; LOC103852000; LOC103852737; LOC103855915; LOC103858170; LOC103858362; LOC103859154; LOC103859235; LOC103860298; LOC103861830; LOC103848200; LOC103863791; LOC103864163; LOC103864337; LOC103864806; LOC103866199; LOC103867748; LOC103868301; LOC103870648; LOC103854474; LOC103871931; LOC103850119; LOC103832256; LOC103835440; LOC103835703; LOC1038…
brp00500	Starch and sucrose metabolism	108	2994	227	7695	0.00286322	0.0234729	1.2228	LOC103868753; LOC103852049; LOC103861669; LOC103862344; LOC103868361; LOC103871863; LOC103829706; LOC103831159; LOC103831615; LOC103838824; LOC103838831; LOC103842569; LOC103848211; LOC103828204; LOC103851339; LOC103851390; LOC103852148; LOC103852319; LOC103852641; LOC103853109; LOC103868221; LOC103854051; LOC103854138; LOC103855280; LOC103855592; LOC103855902; LOC103855926; LOC103858134; LOC1038…
brp00071	Fatty acid degradation	39	2994	72	7695	0.00295655	0.0234729	1.39216	LOC103853925; LOC103861474; LOC103869185; LOC103849627; LOC103853538; LOC103854526; LOC103854565; LOC103854788; LOC103856662; LOC103860006; LOC103861864; LOC103865244; LOC103866392; LOC103867566; LOC103868651; LOC103870717; LOC103870719; LOC103854439; LOC103873180; LOC103873557; LOC103873937; LOC103874524; LOC103827804; LOC103827942; LOC103829330; LOC103830564; LOC103830574; LOC103832166; LOC1038…
brp00630	Glyoxylate and dicarboxylate metabolism	64	2994	127	7695	0.00309332	0.0234729	1.29519	LOC103856643; LOC103858933; LOC103831878; LOC103868219; LOC103870046; LOC103842047; LOC103850366; LOC103850951; LOC103851053; LOC103852318; LOC103854526; LOC103857558; LOC103859555; LOC103859574; LOC103859689; LOC103859729; LOC103860370; LOC103860985; LOC103862389; LOC103863581; LOC103849205; LOC103863734; LOC117133689; LOC103863782; LOC103864160; LOC103866666; LOC103867390; LOC103868444; LOC1038…
brp03030	DNA replication	36	2994	66	7695	0.00339417	0.0243249	1.40189	LOC103843883; LOC103852392; LOC103852416; LOC103853694; LOC103855752; LOC103858328; LOC103858780; LOC103860343; LOC103860462; LOC103860562; LOC103861193; LOC103864126; LOC103864559; LOC103865926; LOC103867044; LOC103871543; LOC103871561; LOC103871760; LOC103874470; LOC103827741; LOC103827885; LOC103829539; LOC103829668; LOC103850238; LOC103831035; LOC103831125; LOC103832343; LOC103833124; LOC1038…
brp00350	Tyrosine metabolism	32	2994	58	7695	0.00403509	0.0253838	1.41801	LOC103854232; LOC103871484; LOC103839873; LOC103851993; LOC103852000; LOC103852737; LOC103868133; LOC103854788; LOC103855915; LOC103858362; LOC103861830; LOC103848200; LOC103864337; LOC103868301; LOC103827521; LOC103827804; LOC103827942; LOC103828183; LOC103829330; LOC103830574; LOC103832256; LOC103832166; LOC103833801; LOC103833536; LOC103835700; LOC103838043; LOC103839444; LOC103869051; LOC1038…
brp00592	alpha-Linolenic acid metabolism	39	2994	73	7695	0.00411559	0.0253838	1.37309	LOC103853925; LOC103857769; LOC103869185; LOC103849627; LOC103852169; LOC103854565; LOC103855549; LOC103860780; LOC103861062; LOC103861864; LOC103865244; LOC103867566; LOC103868431; LOC103870717; LOC103870978; LOC103872765; LOC103872839; LOC103873937; LOC103875352; LOC103829425; LOC103829426; LOC103830390; LOC103830574; LOC103830737; LOC103830997; LOC103830995; LOC103830994; LOC103830993; LOC1038…
brp00260	Glycine, serine and threonine metabolism	59	2994	117	7695	0.00413224	0.0253838	1.29605	LOC103851253; LOC103856643; LOC103840754; LOC103853266; LOC103870046; LOC103871484; LOC103828089; LOC103851914; LOC103853105; LOC103868133; LOC103856056; LOC103857558; LOC103857781; LOC103859270; LOC103859327; LOC103859689; LOC103859810; LOC103860370; LOC103861915; LOC103863581; LOC103863791; LOC103864163; LOC103864562; LOC103867390; LOC103874749; LOC103870493; LOC103871606; LOC103872665; LOC1038…
brp03410	Base excision repair	28	2994	50	7695	0.00470916	0.0276128	1.43928	LOC103874059; LOC117133034; LOC103853256; LOC103848479; LOC103860053; LOC103858328; LOC103858766; LOC103860732; LOC103849063; LOC103865926; LOC103869541; LOC103870233; LOC103870283; LOC103871543; LOC103871561; LOC103871760; LOC103872750; LOC103874470; LOC103829668; LOC103830461; LOC103831125; LOC103831969; LOC103832343; LOC103832451; LOC103868089; LOC103843415; LOC103843463; LOC103845539
brp00240	Pyrimidine metabolism	46	2994	89	7695	0.00515179	0.0282595	1.32839	LOC103836808; LOC103858122; LOC103860587; LOC103839011; LOC103852593; LOC103852871; LOC108870772; LOC103853542; LOC103854270; LOC103854712; LOC103856882; LOC103857804; LOC103858399; LOC103859240; LOC103861195; LOC103861347; LOC103863231; LOC103864037; LOC103869333; LOC103869536; LOC103869649; LOC103870632; LOC103855214; LOC103873282; LOC103873747; LOC103874463; LOC103875249; LOC103828293; LOC1038…
brp00130	Ubiquinone and other terpenoid-quinone biosynthesis	34	2994	63	7695	0.00526173	0.0282595	1.38706	LOC103857048; LOC103861340; LOC103866981; LOC103851620; LOC103851957; LOC103852000; LOC103852540; LOC103855040; LOC103856761; LOC103857041; LOC103857322; LOC103857323; LOC103858362; LOC103861830; LOC103862197; LOC103865042; LOC103865043; LOC103867954; LOC103868301; LOC103870296; LOC103871476; LOC103875007; LOC103828352; LOC103831048; LOC103835666; LOC103835877; LOC103838045; LOC103838505; LOC1038…
brp00270	Cysteine and methionine metabolism	87	2994	182	7695	0.00547664	0.0282595	1.22858	LOC103851253; LOC103857842; LOC103840754; LOC103857074; LOC103860794; LOC103861272; LOC103871539; LOC103875438; LOC103832114; LOC103839308; LOC103843101; LOC103850366; LOC103851137; LOC103851201; LOC103851914; LOC103852000; LOC103854642; LOC103855915; LOC103856056; LOC103856274; LOC103856350; LOC103857642; LOC103857781; LOC103858362; LOC103858959; LOC103859011; LOC103859070; LOC103859327; LOC1038…
brp00604	Glycosphingolipid biosynthesis - ganglio series	4	2994	5	7695	0.00889875	0.0439128	2.05611	LOC103863181; LOC103872148; LOC103830770; LOC103831061
brp00945	Stilbenoid, diarylheptanoid and gingerol biosynthesis	14	2994	23	7695	0.00950669	0.0439128	1.56443	LOC103865968; LOC103870149; LOC103852437; LOC103856727; LOC103856729; LOC103857322; LOC103857323; LOC103865042; LOC103865043; LOC103865848; LOC103867954; LOC103833446; LOC103834443; LOC103835436
brp00340	Histidine metabolism	18	2994	31	7695	0.00953145	0.0439128	1.49234	LOC103866702; LOC103828719; LOC103834546; LOC103852737; LOC103863841; LOC103868741; LOC103869038; LOC103873180; LOC103873557; LOC103873805; LOC103832256; LOC103832634; LOC103833314; LOC103835143; LOC103837505; LOC103838694; LOC103840211; LOC103840735
brp00920	Sulfur metabolism	34	2994	65	7695	0.0100289	0.0446114	1.34438	LOC103853800; LOC103859677; LOC103869390; LOC103871539; LOC103871853; LOC103847432; LOC103851965; LOC103854642; LOC103855221; LOC103859070; LOC103860404; LOC103861274; LOC103862607; LOC103862824; LOC103862931; LOC103866104; LOC103868958; LOC103849160; LOC103870949; LOC103855196; LOC103871006; LOC103872432; LOC103872801; LOC103873815; LOC103874044; LOC103832400; LOC103832661; LOC103833776; LOC1038…
brp00010	Glycolysis / Gluconeogenesis	87	2994	186	7695	0.0111505	0.0479473	1.20216	LOC103866271; LOC103864004; LOC103861392; LOC103862344; LOC103863671; LOC103866006; LOC103870046; LOC103870831; LOC103828089; LOC103875118; LOC103838909; LOC103849710; LOC103850055; LOC103851719; LOC103849110; LOC103852067; LOC103852176; LOC103853105; LOC103853196; LOC103832773; LOC103854788; LOC103855005; LOC103856758; LOC103856808; LOC103857629; LOC103857735; LOC103858904; LOC103859466; LOC1038…
brp00480	Glutathione metabolism	74	2994	157	7695	0.0138863	0.057785	1.2114	LOC103850940; LOC103871729; LOC103851987; LOC103853781; LOC103860794; LOC103848203; LOC103850458; LOC103851089; LOC103852304; LOC103852912; LOC103852942; LOC103868203; LOC103854270; LOC103856088; LOC103857341; LOC103857342; LOC103857388; LOC103858271; LOC103858501; LOC103858758; LOC103858759; LOC103860476; LOC103861360; LOC103861882; LOC103862778; LOC103863219; LOC103863708; LOC103864045; LOC1038…
brp00906	Carotenoid biosynthesis	25	2994	47	7695	0.0162101	0.0653469	1.3671	LOC103850421; LOC103857159; LOC103857276; LOC103863442; LOC103853629; LOC103859576; LOC103859803; LOC103861043; BCH; PDS; LOC103864755; LOC103849374; LOC103866186; LOC103868505; LOC103869474; LOC103870482; LOC103871211; LOC103871599; LOC103871859; LOC103828685; LOC103829545; LOC103832798; LOC103834110; LOC103843711; LOC103845139
brp04146	Peroxisome	64	2994	136	7695	0.0206886	0.0808734	1.20948	LOC103831878; LOC103833679; LOC103861474; FSD1; LOC103869185; LOC103838793; LOC103842047; LOC103851325; LOC103852304; LOC103853538; LOC103854067; LOC103854565; LOC103854657; LOC103856088; LOC103856418; LOC103856941; LOC103858698; LOC103859468; LOC103859555; LOC103859574; LOC103859742; LOC103860006; LOC103860370; LOC103860985; LOC103862272; LOC103862389; LOC103864562; LOC103865244; LOC103866392; L…
brp00250	Alanine, aspartate and glutamate metabolism	42	2994	86	7695	0.0231645	0.087889	1.25518	LOC103859513; LOC103851253; LOC103856372; LOC103862653; LOC103850656; LOC103851053; LOC103852318; LOC103852593; LOC103854027; LOC103855726; LOC103855856; LOC103855915; LOC103856243; LOC103857781; LOC103859327; LOC103859729; LOC103860013; LOC103860370; LOC103860993; LOC103861509; LOC103848200; LOC103863037; LOC103849205; LOC103863734; LOC103869333; LOC103869654; LOC103869850; LOC103873256; LOC1038…
brp00750	Vitamin B6 metabolism	12	2994	21	7695	0.0276323	0.0975119	1.46865	LOC103853266; LOC103840299; LOC103855422; LOC103865657; LOC103866285; LOC103872553; LOC103831791; LOC103834946; LOC103835945; LOC103837814; LOC103837956; LOC103842736
brp00620	Pyruvate metabolism	59	2994	126	7695	0.0276922	0.0975119	1.20348	LOC103870046; LOC103870831; LOC103875118; LOC103850366; LOC103851039; LOC103851645; LOC103849110; LOC103852067; LOC103852176; LOC103854526; LOC103855478; LOC103856142; LOC103856193; LOC103856701; LOC103857757; LOC103858069; LOC103858863; LOC103859599; LOC103859689; LOC103859986; LOC103860785; LOC103862585; LOC103864103; LOC103865958; LOC103866071; LOC103866650; LOC103868444; LOC103870900; LOC1038…
brp00591	Linoleic acid metabolism	11	2994	19	7695	0.0279685	0.0975119	1.48798	LOC103844546; LOC103852169; LOC103855549; LOC103868431; LOC103830390; LOC103830997; LOC103830995; LOC103830994; LOC103830993; LOC103831021; LOC103847336
brp00280	Valine, leucine and isoleucine degradation	37	2994	76	7695	0.0315119	0.106974	1.25125	LOC103851253; LOC103870046; LOC103875438; LOC103840132; LOC103853500; LOC103854526; LOC103854565; LOC103855358; LOC103855815; LOC103857781; LOC103859327; LOC103859689; LOC103860033; LOC103864956; LOC103864963; LOC103865244; LOC103867566; LOC103870719; LOC103871787; LOC103872977; LOC103873180; LOC103873424; LOC103873557; LOC103832583; LOC103832634; LOC103832898; LOC103834444; LOC103834589; LOC1038…
brp00909	Sesquiterpenoid and triterpenoid biosynthesis	16	2994	30	7695	0.0365582	0.11971	1.37074	LOC103857940; LOC103836007; LOC103836099; LOC103842000; LOC103854874; LOC103862234; LOC103862364; LOC103862654; LOC103849591; LOC103863851; LOC103874805; LOC103874288; LOC103830506; LOC103834400; LOC103865842; LOC103845828
brp00561	Glycerolipid metabolism	54	2994	116	7695	0.0371194	0.11971	1.19644	LOC103852752; LOC103872340; LOC103837663; LOC103845974; LOC103848085; LOC103850695; LOC103850885; LOC103852928; LOC103853254; LOC103855005; LOC103855549; LOC103855779; LOC103855780; LOC103857735; LOC103860711; LOC103862083; LOC103863035; LOC103865652; LOC103867137; LOC103867160; LOC103870321; LOC103870537; LOC103855165; LOC103873180; LOC103873557; LOC103873784; LOC103827601; LOC103828372; LOC1038…
brp00230	Purine metabolism	64	2994	140	7695	0.0405902	0.127711	1.17492	LOC103859513; LOC103853800; LOC103833679; LOC103856372; LOC108868780; LOC103868931; LOC103871853; LOC103875118; LOC103847901; LOC103849110; LOC103852067; LOC103853542; LOC103854270; LOC103855481; LOC103856882; LOC103857728; LOC103857804; LOC103858450; LOC103859710; LOC103859886; LOC103859986; LOC103860404; LOC103860892; LOC103860993; LOC103861077; LOC103862607; LOC103863037; LOC103865624; LOC1038…
brp00360	Phenylalanine metabolism	24	2994	48	7695	0.0432165	0.129888	1.28507	LOC103871484; LOC103852000; LOC103852737; LOC103868133; LOC103853805; LOC103855915; LOC103858362; LOC103861830; LOC103848200; LOC103864245; LOC103864337; LOC103867229; LOC103868301; LOC103870475; LOC103828183; LOC103832256; LOC103833801; LOC103838043; LOC103841251; LOC103837904; LOC103842591; LOC103843366; LOC103843547; LOC103844028
brp00072	Synthesis and degradation of ketone bodies	5	2994	8	7695	0.043296	0.129888	1.60634	LOC103853500; LOC103854526; LOC103837242; LOC103839509; LOC103828819
brp00511	Other glycan degradation	11	2994	20	7695	0.0455619	0.133579	1.41358	LOC103832395; LOC103847098; LOC103855628; LOC103856046; LOC103863181; LOC103872148; LOC103875277; LOC103830770; LOC103831061; LOC103831209; LOC103840054
brp00196	Photosynthesis - antenna proteins	16	2994	31	7695	0.0522332	0.149735	1.32652	LOC103830657; LOC103850412; LOC103858561; LOC103860327; LOC103866983; LOC103867454; LOC103870577; LOC103872378; LOC103873241; LOC103829997; LOC103830300; LOC103835251; LOC103836017; LOC103837002; LOC103840451; LOC103844887
brp00232	Caffeine metabolism	2	2994	3	7695	0.0588659	0.163284	1.71343	LOC103833679; LOC103828734
brp00052	Galactose metabolism	37	2994	79	7695	0.0594909	0.163284	1.20374	LOC103861558; LOC103866006; LOC103838909; LOC103842569; LOC103850695; LOC103851337; LOC103855779; LOC103855780; LOC103855926; LOC103856808; LOC103872148; LOC103863987; LOC103868622; LOC103869626; LOC103870095; LOC103855145; LOC103871058; LOC103872021; LOC103873204; LOC103827616; LOC103830770; LOC103832560; LOC103832872; LOC103835677; LOC103836145; LOC103836787; LOC103838165; LOC103838508; LOC1038…
brp00300	Lysine biosynthesis	11	2994	21	7695	0.0694679	0.186695	1.34626	LOC103854764; LOC103851914; LOC103855942; LOC103856056; LOC103858112; LOC103866117; LOC103867199; LOC103834462; LOC103836051; LOC103841284; LOC103846688
brp00051	Fructose and mannose metabolism	45	2994	99	7695	0.0746911	0.194141	1.16825	LOC103866271; LOC103866006; LOC103868032; LOC103872569; LOC103843385; LOC103852926; LOC103832773; LOC103856808; VTC1; LOC103858576; LOC103861979; LOC103861976; LOC103863263; LOC103864220; LOC103864267; LOC103865548; LOC103865745; LOC103866239; PMM; LOC103867569; LOC103868622; LOC103870907; LOC103872038; LOC103872883; LOC103873862; LOC103827616; LOC103829612; LOC103830217; LOC103831107; LOC1038319…
brp00710	Carbon fixation in photosynthetic organisms	53	2994	118	7695	0.0752485	0.194141	1.15439	LOC103866271; LOC103870831; LOC103849710; LOC103850055; LOC103850366; LOC103851645; LOC103853196; LOC103832773; LOC103855915; LOC103856701; LOC103858863; LOC103859466; LOC103859599; LOC103860785; LOC103862585; LOC103848200; LOC103863263; LOC117133689; LOC103863782; LOC103864160; LOC103864267; LOC103865548; LOC103865958; LOC103866650; LOC103867569; LOC103868444; LOC103870225; LOC103848938; LOC1038…
brp00640	Propanoate metabolism	28	2994	60	7695	0.0863105	0.218315	1.1994	LOC103869185; LOC103870046; LOC103851039; LOC103854526; LOC103855358; LOC103855815; LOC103856142; LOC103856193; LOC103857757; LOC103859689; LOC103860033; LOC103864956; LOC103864963; LOC103871796; LOC103872977; LOC103873937; LOC103828176; LOC103832583; LOC103834589; LOC103835749; LOC103836475; LOC103837242; LOC103837563; LOC103839509; LOC103841125; LOC103843309; LOC103844049; LOC103846406
brp04712	Circadian rhythm - plant	30	2994	65	7695	0.0925216	0.229525	1.18622	LOC117131903; LOC103850907; LOC103854859; LOC103855775; LOC103856040; LOC103860589; LOC103860926; LOC103864062; LOC103864705; LOC103866432; LOC103866477; LOC103869673; LOC103871728; LOC103874198; LOC103874318; LOC103828356; LOC103836661; LOC103836793; LOC103865427; LOC103837378; LOC103833904; CRY1; LOC103249168; LOC103843349; LOC103844616; LOC103844260; LOC103845423; LOC103846527; HY5; LOC1038471…
brp00950	Isoquinoline alkaloid biosynthesis	15	2994	31	7695	0.103219	0.251231	1.24362	LOC103854232; LOC103871484; LOC103852000; LOC103868133; LOC103855915; LOC103858362; LOC103861830; LOC103848200; LOC103864337; LOC103868301; LOC103828183; LOC103833801; LOC103838043; LOC103837904; LOC103842591
brp02010	ABC transporters	16	2994	34	7695	0.125034	0.298693	1.20948	LOC103854198; LOC103857869; LOC103860968; LOC103863175; LOC103865567; LOC103866412; LOC103867037; LOC103870195; LOC103871477; LOC103875124; LOC103875160; LOC103875161; LOC103830345; LOC103837017; LOC103837035; LOC103844578
brp00603	Glycosphingolipid biosynthesis - globo and isoglobo series	7	2994	14	7695	0.130702	0.306555	1.28507	LOC103850695; LOC103855779; LOC103855780; LOC103863181; LOC103870568; LOC103831061; LOC103847504
brp00450	Selenocompound metabolism	14	2994	30	7695	0.144613	0.333127	1.1994	LOC103871853; LOC103851137; LOC103852205; LOC103856274; LOC103857991; LOC103859011; LOC103862407; LOC103863064; LOC103868958; LOC103870949; LOC103872801; LOC103835822; LOC103837805; LOC103845887
brp00261	Monobactam biosynthesis	9	2994	19	7695	0.160263	0.357843	1.21743	LOC103871853; LOC103851914; LOC103856056; LOC103858112; LOC103866117; LOC103868958; LOC103872801; LOC103835822; LOC103836051
brp00330	Arginine and proline metabolism	37	2994	85	7695	0.160891	0.357843	1.11877	LOC103853354; LOC103843101; LOC103851201; LOC103853805; LOC103854501; LOC103855915; LOC103856099; LOC103856350; LOC103857883; LOC103858497; LOC103858959; LOC103859149; LOC103861577; LOC103861899; LOC103848200; LOC103865746; LOC103867010; LOC103872941; LOC103873180; LOC103873557; LOC103874104; LOC103875050; LOC103827749; LOC103845927; LOC103832634; LOC103834394; LOC103834925; LOC103835803; LOC1038…
brp00785	Lipoic acid metabolism	3	2994	6	7695	0.164364	0.359373	1.28507	LOC103852129; LOC103850698; LOC103844232
brp00940	Phenylpropanoid biosynthesis	114	2994	275	7695	0.172231	0.370297	1.06544	LOC103856448; LOC103868215; LOC103840386; LOC103841605; LOC108869154; LOC103847421; LOC103857048; LOC103859651; LOC103863748; LOC103865968; LOC103870149; LOC103872738; LOC103875079; LOC103831159; LOC103831615; LOC103835007; LOC103835086; LOC103838824; LOC103838831; LOC103842722; LOC103848211; LOC103828204; LOC103842763; LOC103850580; LOC103851027; LOC103851390; LOC103851985; LOC103852125; LOC1038…
brp00290	Valine, leucine and isoleucine biosynthesis	16	2994	36	7695	0.195654	0.413759	1.14228	LOC103875438; LOC103831845; LOC103850918; LOC103859270; LOC103862970; LOC103865158; LOC103866695; LOC103870493; LOC103871787; LOC103828655; LOC103830170; LOC103832898; LOC103868121; LOC103841734; LOC103842698; LOC103843316
brp00440	Phosphonate and phosphinate metabolism	6	2994	13	7695	0.204296	0.425067	1.18622	LOC103847616; LOC103854087; LOC103857417; LOC103867630; LOC103875369; LOC103843610
brp00730	Thiamine metabolism	12	2994	27	7695	0.213735	0.437647	1.14228	LOC103857026; LOC103858450; LOC103859911; LOC103860788; LOC103868019; LOC103873752; LOC103874011; LOC103837231; LOC103837592; LOC103840813; LOC103844552; LOC103844930
brp00053	Ascorbate and aldarate metabolism	34	2994	80	7695	0.217501	0.438191	1.09231	LOC103871729; VTC2; LOC103849284; LOC103851822; LOC103852942; LOC103854620; LOC103856139; LOC103858501; LOC103858900; LOC103860476; LOC103861660; LOC103863829; LOC103866439; LOC103870884; LOC103872250; LOC103873180; LOC103873557; LOC103875190; LOC103828278; LOC103850139; LOC103832634; LOC103834830; LOC103835143; LOC103835841; LOC103837984; LOC103838242; LOC103838791; LOC103840623; LOC103840735; L…
brp00960	Tropane, piperidine and pyridine alkaloid biosynthesis	22	2994	51	7695	0.220794	0.438191	1.10869	LOC103871484; LOC103852000; LOC103852737; LOC103868133; LOC103855915; LOC103858362; LOC103861830; LOC103848200; LOC103864337; LOC103864955; LOC103864962; LOC103868046; LOC103868050; LOC103868301; LOC103832256; LOC103833801; LOC103836442; LOC103838043; LOC103838721; LOC103837904; LOC103842591; LOC103843945
brp00740	Riboflavin metabolism	10	2994	23	7695	0.250793	0.480972	1.11745	LOC103839022; LOC103854031; LOC103858114; LOC103866118; LOC103866609; PAP17-1; LOC103873853; LOC103829137; LOC103834212; LOC103836056
brp00195	Photosynthesis	40	2994	96	7695	0.25235	0.480972	1.07089	LOC103854145; LOC103854241; LOC103858917; LOC103872730; LOC103852422; LOC103853163; LOC103855224; LOC103855346; LOC103858315; LOC103858533; LOC103858708; LOC103861848; LOC103863173; LOC103864784; LOC103867933; LOC103867946; LOC103868386; LOC103871027; LOC103871224; LOC103828782; LOC103829458; LOC103829671; LOC103830498; LOC103831013; LOC103831199; LOC103832056; LOC103832566; LOC117127362; LOC1038…
brp04122	Sulfur relay system	7	2994	16	7695	0.253535	0.480972	1.12444	LOC103866106; LOC103866742; LOC103866783; LOC103872432; LOC103874011; LOC103832400; LOC103837592
brp00965	Betalain biosynthesis	3	2994	7	7695	0.268881	0.50269	1.10149	LOC103871325; LOC103828183; LOC103833499
brp03430	Mismatch repair	20	2994	48	7695	0.291588	0.529787	1.07089	LOC103831716; LOC103843883; LOC103852214; LOC103868208; LOC103855752; LOC103858512; LOC103859754; LOC103860562; LOC103864559; LOC103865926; LOC103871561; LOC103871760; LOC103831125; LOC103832343; LOC103834761; LOC103835735; LOC103835922; LOC103837365; LOC103843415; LOC103843463
brp00908	Zeatin biosynthesis	20	2994	48	7695	0.291588	0.529787	1.07089	LOC103851320; LOC103851408; LOC103853121; LOC103857986; LOC103863784; LOC103865557; LOC103865558; LOC103865890; LOC103867257; LOC103867256; LOC103867254; LOC103867252; LOC103849258; LOC103829334; LOC103829335; LOC103869056; LOC103842132; CKX; LOC103845790; LOC103846928
brp00564	Glycerophospholipid metabolism	66	2994	163	7695	0.30707	0.550168	1.04067	LOC103852752; LOC103857769; LOC103859981; LOC108868780; LOC103863759; LOC103869284; LOC103847616; LOC103837663; LOC103840526; LOC103845974; LOC103848085; LOC103849909; LOC103849862; LOC103851324; LOC103852440; LOC103852928; LOC103853142; LOC103853306; LOC103848808; LOC103854087; LOC103854757; LOC103855549; LOC103856417; LOC103857417; LOC103858180; LOC103859095; LOC103861062; LOC103863035; LOC1038…
brp00905	Brassinosteroid biosynthesis	7	2994	17	7695	0.324803	0.573968	1.05829	LOC103842602; LOC103854484; LOC103862467; LOC103870101; LOC103875063; LOC103829630; LOC103846487
brp00220	Arginine biosynthesis	22	2994	54	7695	0.335358	0.582992	1.04709	LOC103855796; LOC103862653; LOC103850656; LOC103851053; LOC103852318; LOC103853233; LOC103855726; LOC103855915; LOC103858497; LOC103859729; LOC103860949; LOC103861509; LOC103848200; LOC103863039; LOC103849205; LOC103863734; LOC103830654; LOC103833698; LOC103835961; LOC103838043; LOC103838075; LOC103847058
brp00030	Pentose phosphate pathway	34	2994	84	7695	0.338949	0.582992	1.04029	LOC103866271; LOC103862344; LOC103866006; LOC103875228; LOC103850867; LOC103832773; LOC103856014; LOC103856808; LOC103861499; LOC103863263; LOC103864104; LOC103864267; LOC103864532; LOC103865548; LOC103867363; LOC103867569; LOC103870918; LOC103872022; LOC103872038; LOC103872503; LOC103872883; LOC103873862; LOC103874311; LOC103874312; LOC103875231; LOC103827616; LOC103829082; LOC103833143; LOC1038…
brp00910	Nitrogen metabolism	29	2994	72	7695	0.356352	0.597145	1.0352	LOC103858933; LOC103833494; LOC103828756; LOC103850656; LOC103850937; LOC103851053; NIT-T1; LOC103852318; LOC103853097; LOC103855726; LOC103859729; LOC103849205; LOC103863734; LOC103871556; LOC103873436; LOC103848073; LOC103844354; LOC103828733; LOC103830551; LOC103831570; LOC103832206; LOC103833698; LOC103834471; LOC103848008; LOC103838358; LOC103841201; LOC103847058; LOC103847322; LOC103847326
brp00073	Cutin, suberine and wax biosynthesis	25	2994	62	7695	0.356435	0.597145	1.03635	LOC103866541; LOC103852674; LOC103852814; LOC103855577; LOC103856662; LOC103857486; LOC103865264; LOC103865622; LOC103865625; LOC103866938; LOC103867170; LOC103867540; LOC103870288; LOC103870454; LOC103873656; LOC103873613; LOC103873767; LOC103850203; LOC103830063; LOC103830771; LOC103830877; LOC103834459; LOC103836223; LOC103836926; LOC103843234
brp00600	Sphingolipid metabolism	14	2994	35	7695	0.375435	0.606221	1.02806	LOC103832395; LOC103850695; LOC103852599; LOC103855779; LOC103855780; LOC103861234; LOC103872148; LOC103865645; LOC103867146; LOC103830770; LOC103834191; LOC103836446; LOC103840054; LOC103845770
brp04136	Autophagy - other	24	2994	60	7695	0.376207	0.606221	1.02806	LOC103852366; LOC103853623; LOC103837855; LOC103850511; LOC103851096; LOC103868162; LOC103858161; LOC103860860; LOC103861971; LOC103862002; LOC103863274; LOC103865117; LOC103865953; LOC103866195; LOC103866769; LOC103854482; LOC103871063; LOC103873481; LOC103829550; LOC103830319; LOC103837724; LOC103839823; LOC103844779; LOC103846258
brp00565	Ether lipid metabolism	16	2994	40	7695	0.376433	0.606221	1.02806	LOC103840526; LOC103849909; LOC103853306; LOC103854087; LOC103854757; LOC103855549; LOC103858180; LOC103868431; LOC103869734; LOC103869877; LOC103873127; LOC103875369; LOC103838345; LOC103844688; LOC103843966; LOC103847336
brp03450	Non-homologous end-joining	3	2994	8	7695	0.38065	0.606221	0.963803	LOC103833938; LOC103874470; LOC103868089
brp00430	Taurine and hypotaurine metabolism	7	2994	18	7695	0.398841	0.624803	0.999499	LOC103850940; LOC103853781; LOC103854027; LOC103856243; LOC103861882; LOC103869654; LOC103839459
brp00760	Nicotinate and nicotinamide metabolism	11	2994	28	7695	0.402005	0.624803	1.0097	LOC103850718; LOC103851325; LOC103856418; LOC103862522; LOC103869211; LOC103873004; LOC103830776; LOC103832340; LOC103833477; LOC103842031; LOC103846459
brp04145	Phagosome	61	2994	155	7695	0.419186	0.642103	1.01147	LOC103871902; LOC103832787; LOC103853965; LOC103861379; LOC103873913; LOC103850074; LOC103851297; LOC103851298; LOC103852189; LOC103852990; LOC103853673; LOC103856395; LOC103856999; LOC103858453; LOC103858535; LOC103860479; LOC103860704; LOC103861207; LOC103861430; LOC103861651; LOC103864974; LOC103866824; LOC103868027; LOC103868515; LOC103849546; LOC103871371; LOC103871649; LOC103871975; LOC1038…
brp00590	Arachidonic acid metabolism	12	2994	31	7695	0.43064	0.642103	0.994893	LOC103850940; LOC103853781; LOC103855549; LOC103857388; LOC103861882; LOC103868431; LOC103873463; LOC103838277; LOC103833854; LOC103842214; LOC103846567; LOC103847336
brp00902	Monoterpenoid biosynthesis	2	2994	6	7695	0.433046	0.642103	0.856713	LOC103858386; LOC103841948
brp00601	Glycosphingolipid biosynthesis - lacto and neolacto series	2	2994	6	7695	0.433046	0.642103	0.856713	LOC103870568; LOC103847504
brp00310	Lysine degradation	18	2994	47	7695	0.470171	0.689227	0.984309	LOC103849713; LOC103870046; LOC103854526; LOC103856044; LOC103859689; LOC103864466; LOC103864562; LOC103865258; LOC103867384; LOC103873180; LOC103873557; LOC103874302; LOC103832634; LOC103837242; LOC103839509; LOC103840735; LOC103841329; LOC103847232
brp00410	beta-Alanine metabolism	26	2994	68	7695	0.492145	0.713334	0.982701	LOC103853354; LOC103869185; LOC103871484; LOC103839011; LOC103868133; LOC103854027; LOC103855358; LOC103856243; LOC103860033; LOC103861899; LOC103864956; LOC103864963; LOC103869649; LOC103869654; LOC103873180; LOC103873557; LOC103873937; LOC103832634; LOC103833801; LOC103834589; LOC103836475; LOC103837563; LOC103839459; LOC103840735; LOC103841125; LOC103844049
brp00900	Terpenoid backbone biosynthesis	30	2994	79	7695	0.518597	0.73808	0.976003	LOC103838937; LOC103851010; LOC103851623; LOC103852907; LOC103853029; LOC103853500; LOC103853837; LOC103853991; LOC103854526; LOC103854657; LOC103856195; LOC103856674; LOC103857539; LOC103858983; LOC103859911; LOC103860788; LOC103862234; LOC103867433; LOC103872491; LOC103873809; LOC103874203; LOC103845964; LOC103829638; LOC103832329; LOC103836892; LOC103837242; LOC103839509; LOC103828819; LOC1038…
brp00380	Tryptophan metabolism	42	2994	110	7695	0.520661	0.73808	0.981326	LOC103853878; LOC103831878; LOC103870046; LOC103834655; NIT-T1; LOC103851392; LOC103852881; LOC103853805; LOC103854526; LOC103854829; LOC103854698; LOC103860090; LOC103859689; LOC103862389; LOC103862605; LOC103864341; LOC103872110; LOC103872849; LOC103873180; LOC103848073; LOC103873557; SUR1; LOC103828183; LOC103829418; LOC103829420; LOC103831884; LOC103832493; LOC103832634; LOC103834365; LOC1038…
brp04016	MAPK signaling pathway - plant	86	2994	226	7695	0.576807	0.808473	0.978018	LOC103854644; LOC103831878; LOC103864102; LOC103863846; LOC103829020; LOC103830167; LOC103833785; LOC103833878; LOC103835754; LOC103851405; LOC103852051; LOC103853542; LOC103855626; LOC103856482; LOC103857206; LOC103857301; LOC103857785; LOC103857966; LOC103858096; LOC103858828; LOC103859874; LOC103860400; LOC103860950; LOC103861610; LOC103861611; LOC103862389; LOC103863085; LOC103863906; LOC1038…
brp00860	Porphyrin and chlorophyll metabolism	27	2994	73	7695	0.582852	0.808473	0.9506	LOC103866471; LOC103867162; LOC103869295; LOC103848641; LOC103874126; PAO; LOC103852907; LOC103848843; LOC103854720; LOC103858612; LOC103861346; LOC103861694; LOC103863639; LOC103864030; LOC103869973; LOC103871596; LOC103871977; LOC103833353; LOC103834271; LOC103846758; LOC103847911; LOC103843696; LOC103844502; LOC103844235; LOC103847721; LOC103846503; LOC103847145
brp00901	Indole alkaloid biosynthesis	3	2994	10	7695	0.590066	0.809771	0.771042	LOC103852873; LOC103852877; LOC103828183
brp01040	Biosynthesis of unsaturated fatty acids	12	2994	34	7695	0.596403	0.809852	0.907108	LOC103869185; LOC103851552; LOC103854565; LOC103858976; LOC103865244; LOC103867566; LOC103873937; LOC103837563; LOC103841125; LOC103841442; LOC103844049; LOC103846343
brp04070	Phosphatidylinositol signaling system	42	2994	113	7695	0.609654	0.819222	0.955273	LOC103852752; LOC103859981; LOC103872374; LOC103848861; LOC103850078; LOC103850551; LOC103851405; LOC103851631; LOC103852440; LOC103855221; LOC103856211; LOC103856482; LOC103856668; LOC103857966; LOC103858920; LOC103863085; LOC103863617; LOC103863906; LOC103864746; LOC103868655; LOC103870613; LOC103870884; LOC103871306; LOC103871866; LOC103873625; LOC103873784; LOC103873815; LOC103828372; LOC1038…
brp00790	Folate biosynthesis	13	2994	38	7695	0.661922	0.871305	0.879259	LOC103836808; LOC103847770; LOC103856477; LOC103856728; LOC103858399; LOC103866106; LOC103866742; LOC103870313; LOC103870684; LOC103872446; LOC103873463; LOC103873853; LOC103840458
brp00904	Diterpenoid biosynthesis	13	2994	38	7695	0.661922	0.871305	0.879259	LOC103853128; LOC103853267; LOC103861559; LOC103867649; LOC103868594; LOC103872350; LOC103874656; LOC103874435; LOC103828910; LOC103832324; LOC103832325; LOC103840439; LOC103842895
brp00903	Limonene and pinene degradation	3	2994	11	7695	0.677467	0.88276	0.700947	LOC103873180; LOC103873557; LOC103840735
brp03060	Protein export	31	2994	87	7695	0.696207	0.898107	0.915797	LOC103852575; LOC103848359; LOC103852189; LOC103832770; LOC103854658; LOC103857893; LOC103858453; LOC103859879; LOC103861982; LOC103865037; LOC103866237; LOC103868489; LOC103868692; LOC103870571; LOC103872323; LOC103873088; LOC103874532; LOC103827606; LOC103828373; LOC103828617; LOC103829121; LOC103833043; LOC103833404; LOC103837301; LOC103840500; LOC103837895; LOC103843490; LOC103845464; LOC1038…
brp00650	Butanoate metabolism	11	2994	34	7695	0.7258	0.927012	0.831516	LOC103853500; LOC103854027; LOC103854526; LOC103856243; LOC103865158; LOC103869654; LOC103837242; LOC103839509; LOC103839459; LOC103828819; LOC103841581
brp00513	Various types of N-glycan biosynthesis	15	2994	46	7695	0.764657	0.967066	0.838089	LOC103831105; LOC103860978; LOC103861216; LOC103863181; LOC103866347; LOC103869203; LOC103872447; LOC103827559; LOC103829205; LOC103831061; LOC103831713; LOC103837704; LOC103840441; LOC103843832; LOC103845732
brp00562	Inositol phosphate metabolism	39	2994	114	7695	0.826107	1	0.879259	LOC103872374; LOC103842218; LOC103848861; LOC103850551; LOC103850336; LOC103851631; LOC103852440; LOC103855221; LOC103856211; LOC103856668; LOC103863617; LOC103864334; LOC103868655; LOC103870613; LOC103870884; LOC103871306; LOC103871866; LOC103872250; LOC103872519; LOC103873127; LOC103873815; LOC103828278; LOC103830078; LOC103835143; LOC103837510; LOC103837660; LOC103837984; LOC103840013; LOC1038…
brp00062	Fatty acid elongation	16	2994	51	7695	0.832124	1	0.806319	LOC103868109; LOC103868136; LOC103850550; LOC103851552; LOC103860915; LOC103864722; LOC103872742; LOC103827656; LOC103830254; LOC103830864; LOC103836419; LOC103839533; LOC103841442; LOC103843773; LOC103844626; LOC103847245
brp03440	Homologous recombination	23	2994	71	7695	0.843516	1	0.832581	LOC103858702; LOC103843883; LOC103855218; LOC103855752; LOC103856468; LOC103828938; LOC103860562; LOC103864299; LOC103864559; LOC103865926; LOC103868332; LOC103869485; LOC103871760; LOC103872859; LOC103828022; LOC103830499; LOC103832343; LOC103834209; LOC103834761; LOC103868069; LOC103837365; LOC103838066; LOC103843674
brp04075	Plant hormone signal transduction	183	2994	500	7695	0.852631	1	0.940671	LOC103854644; LOC103865897; LOC103830257; LOC103834703; LOC103841511; LOC103842661; LOC103853851; LOC103864102; LOC103860183; LOC103863560; LOC103863846; LOC103863886; LOC103863907; LOC103866974; LOC103827855; LOC103830167; LOC103833785; LOC103833878; LOC103835126; LOC103835754; LOC103837451; LOC103839967; LOC103840684; LOC103849715; LOC103850030; LOC103850347; LOC103850854; LOC103851662; LOC1038…
brp00514	Other types of O-glycan biosynthesis	4	2994	17	7695	0.854415	1	0.604739	LOC103850878; LOC103852192; LOC103864620; LOC103865462
brp00770	Pantothenate and CoA biosynthesis	18	2994	59	7695	0.88486	1	0.784111	LOC103875438; LOC103831845; LOC103839011; LOC103850438; LOC103862970; LOC103865158; LOC103869649; LOC103871787; LOC103873180; LOC103873557; LOC103828655; LOC103830170; LOC103830302; LOC103832898; LOC103868121; LOC103840735; LOC103841734; LOC103843316
brp00020	Citrate cycle (TCA cycle)	30	2994	93	7695	0.888937	1	0.829078	LOC103870046; LOC103850366; LOC103852176; LOC103852304; LOC103854601; LOC103856088; LOC103859689; LOC103862585; LOC103866666; LOC103868444; LOC103871139; LOC103873232; LOC103874006; LOC103875341; LOC103828176; LOC103850190; LOC103831554; LOC103832683; LOC103835237; LOC103868078; LOC103836575; LOC103837286; LOC103837712; LOC103838482; LOC103839246; LOC103839144; LOC103839353; LOC103840005; LOC1038…
brp03420	Nucleotide excision repair	27	2994	86	7695	0.908785	1	0.806905	LOC103843883; LOC103855752; LOC103858328; LOC103860562; LOC103861842; LOC103863786; LOC103864077; LOC103864559; LOC103865926; LOC103870844; LOC103871543; LOC103871561; LOC103871760; LOC103872412; LOC103875172; LOC103829668; LOC103850219; LOC103831125; LOC103831844; LOC103832343; LOC103834761; LOC103835735; LOC103836163; LOC103837365; LOC103839014; LOC103843415; LOC103843463
brp00510	N-Glycan biosynthesis	21	2994	70	7695	0.922741	1	0.771042	LOC103831105; LOC103855464; LOC103860978; LOC103861216; LOC103863061; LOC103866347; LOC103867029; LOC103867627; LOC103869203; LOC103871967; LOC103872447; LOC103827559; LOC103829083; LOC103829424; LOC103837502; LOC103837704; LOC103837771; LOC103840441; LOC103843832; LOC103845732; LOC103847407
brp04130	SNARE interactions in vesicular transport	17	2994	66	7695	0.982838	1	0.662006	LOC103851245; LOC103855748; LOC103856513; LOC103860032; LOC103849505; LOC103867243; LOC103871600; LOC103872051; LOC103829198; LOC103834573; LOC103835301; LOC103836016; LOC103836384; LOC103836768; LOC103841711; LOC103842875; LOC103847125
brp00660	C5-Branched dibasic acid metabolism	1	2994	14	7695	0.990048	1	0.183581	LOC103865158
brp04120	Ubiquitin mediated proteolysis	64	2994	207	7695	0.990493	1	0.794633	LOC103868454; LOC103848411; LOC103840805; LOC103847936; LOC103850589; LOC103850982; LOC103851586; LOC103851847; LOC103852996; LOC103853091; LOC103854743; LOC103855016; LOC103855632; LOC103856035; LOC103856325; LOC103856536; LOC103856649; LOC103858235; LOC103859530; LOC103860493; LOC103861345; LOC103862229; LOC103863453; LOC103867308; LOC103867592; LOC103868621; LOC103869834; LOC103870520; LOC1038…
brp00563	Glycosylphosphatidylinositol (GPI)-anchor biosynthesis	5	2994	32	7695	0.996018	1	0.401584	LOC103854245; LOC103858173; LOC103830144; LOC103841623; LOC103837881
brp00040	Pentose and glucuronate interconversions	57	2994	193	7695	0.99621	1	0.759057	LOC103862557; LOC103842123; LOC103842134; LOC103851087; LOC103851295; LOC103852424; LOC103854237; LOC103854159; LOC103854567; LOC103855005; LOC103856139; LOC103857735; LOC103858095; LOC103858168; LOC103858900; LOC103859565; LOC103861505; LOC103863605; LOC103863641; LOC103849973; LOC103863829; LOC103866111; LOC103866363; LOC103866866; LOC103867160; LOC103848519; LOC103869879; LOC103870041; LOC1038…
brp04141	Protein processing in endoplasmic reticulum	96	2994	305	7695	0.996395	1	0.808962	LOC103853697; LOC103859533; LOC103867189; LOC103867947; LOC103847650; LOC103828680; LOC103831105; LOC103845440; LOC103847873; LOC103850811; LOC103850982; LOC103851393; LOC103851557; LOC103851586; LOC103851847; LOC103852189; LOC103852996; LOC103854553; LOC103855479; LOC103249161; LOC103856475; LOC103856495; LOC103856611; LOC103857187; LOC103858007; LOC103858453; LOC103858554; LOC103859451; LOC1038…
brp03022	Basal transcription factors	18	2994	77	7695	0.997203	1	0.600812	LOC103837543; LOC103853535; LOC103859340; LOC103864077; LOC103870492; LOC103870930; LOC103872529; LOC103827992; LOC103829049; LOC103850219; LOC103830647; LOC103831844; LOC103836163; LOC103839874; LOC103840259; LOC103842750; LOC103844523; LOC103845331
brp04626	Plant-pathogen interaction	106	2994	338	7695	0.998056	1	0.80602	LOC103873055; LOC103862975; LOC103829070; LOC103858174; LOC103859640; LOC103870004; LOC103874154; LOC103874137; LOC103829776; LOC103847680; LOC103843962; LOC103850550; LOC103851273; LOC103851405; LOC103853254; LOC103854890; LOC103855591; LOC103856482; LOC103857206; LOC103857301; LOC103857785; LOC103857966; LOC103858096; LOC103858317; LOC103859207; LOC103859356; LOC103859708; LOC103860400; LOC1038…
brp04144	Endocytosis	83	2994	279	7695	0.999268	1	0.764594	LOC103874176; LOC103828580; LOC103855842; LOC103856824; LOC103857037; LOC103866553; LOC103867546; LOC103828680; LOC103839113; LOC103840526; LOC103845440; LOC103849909; LOC103848940; LOC103850903; LOC103851477; LOC103851543; LOC103851600; LOC103852654; LOC103852821; LOC103853306; LOC103853653; LOC103854757; LOC103856010; LOC103857394; LOC103858050; LOC103858535; LOC103859264; LOC103859354; LOC1038…
brp00970	Aminoacyl-tRNA biosynthesis	19	2994	87	7695	0.999491	1	0.561295	LOC103866471; LOC103850024; LOC103843468; LOC103854720; LOC103856987; LOC103858981; LOC103859044; LOC103862036; LOC103864125; LOC103864291; LOC103864695; LOC103872259; LOC103829015; LOC103829823; LOC103834005; LOC103834504; LOC103834842; LOC103846367; LOC103846983
brp00190	Oxidative phosphorylation	65	2994	230	7695	0.999604	1	0.726344	LOC103861379; LOC103848838; LOC103850074; LOC103850869; LOC103850868; LOC103852226; LOC103853341; LOC103853767; LOC103855020; LOC103855828; LOC103856017; LOC103856999; LOC103857450; LOC103858136; LOC103858533; LOC103859894; LOC103861430; LOC103861651; LOC103861891; LOC103861934; LOC103861935; LOC103863389; LOC103863474; LOC103866353; LOC103866817; LOC103869894; LOC103870262; LOC103870609; LOC1038…
brp03015	mRNA surveillance pathway	56	2994	204	7695	0.999661	1	0.705529	LOC103842244; LOC103853276; LOC103866428; LOC103844328; LOC103835855; LOC103850499; LOC103850312; LOC103850759; LOC103852166; LOC103852726; LOC103853827; LOC103854746; LOC103855290; LOC103855351; LOC103855428; LOC103856018; LOC103856982; LOC103857488; LOC103861139; LOC103861569; LOC103861645; LOC103862517; LOC103864463; LOC103864694; LOC103865953; LOC103868862; LOC103870139; LOC103870736; LOC1038…
brp03040	Spliceosome	82	2994	286	7695	0.999853	1	0.736893	LOC103859260; LOC103869316; LOC103828680; LOC103829722; LOC103829974; LOC103833762; LOC103839906; LOC103849754; LOC103849751; LOC103845440; LOC103847020; LOC103850759; LOC103850838; LOC103850938; LOC103852896; LOC103853059; LOC103855659; LOC103855862; LOC103856428; LOC103857675; LOC103857945; LOC103860073; LOC103858643; LOC103858735; LOC103858908; LOC103859076; LOC103859161; LOC103859451; LOC1038…
brp03018	RNA degradation	45	2994	188	7695	0.999992	1	0.615193	LOC103842244; LOC103866006; LOC103871463; LOC103844335; LOC103829199; LOC103842307; LOC103850369; LOC103850880; LOC103851429; LOC103851578; LOC103856086; LOC103856505; LOC103856808; LOC103856922; LOC103857430; LOC103857477; LOC103857629; LOC103859519; LOC103859538; LOC103849216; LOC103864463; LOC103864897; LOC103865072; LOC103867670; LOC103868025; LOC103870139; LOC103871402; LOC103871583; LOC1038…
brp03020	RNA polymerase	9	2994	66	7695	0.999994	1	0.350474	LOC103873389; LOC103855841; LOC103856651; LOC103856722; LOC103861978; LOC103871905; LOC103874238; LOC103847993; LOC103841615
brp03008	Ribosome biogenesis in eukaryotes	27	2994	139	7695	0.999999	1	0.499236	LOC103850685; LOC103850911; LOC103851531; LOC103854733; LOC103855764; LOC103856160; LOC103856228; LOC103856428; LOC103858364; LOC103858643; LOC103860926; LOC103863145; LOC103864062; LOC103864762; LOC103868951; LOC103872183; LOC103831080; LOC103832456; LOC103834774; LOC103834862; LOC103836025; LOC103836394; LOC103836710; LOC103840928; LOC103841047; LOC103842599; LOC103847136
brp03013	RNA transport	65	2994	273	7695	1	1	0.611938	LOC103842244; LOC103854967; LOC103859603; LOC103849359; LOC103850025; LOC103850759; LOC103851509; LOC103851507; LOC103851531; LOC103852798; LOC103853524; LOC103856228; LOC103856289; LOC103856306; LOC103856560; LOC103857131; LOC103860302; LOC103860305; LOC103861512; LOC103861677; LOC103862009; LOC103862716; LOC103849203; LOC103864463; LOC103865005; LOC103865229; LOC103867403; LOC103867608; LOC1038…
brp03050	Proteasome	12	2994	101	7695	1	1	0.305363	LOC103853882; LOC103854417; LOC103851649; LOC103856410; LOC103856703; LOC103871112; LOC103828246; LOC103829956; LOC103865535; LOC103837759; LOC103841313; LOC103845234

## Sheet: T4_S6  vs T4_S1_KEGG
Supplementary Table S4: KEGG pathway enrichment of DEGs at S6 stage in Tianyou-4(T4).
id	Term	ListHits	ListTotal	PopHits	PopTotal	pValue	qValue	Enrichment_score	Gene
brp00944	Flavone and flavonol biosynthesis	2	1690	2	7695	0	0	4.55325	LOC103851079; LOC103847118
brp00943	Isoflavonoid biosynthesis	2	1690	2	7695	0	0	4.55325	LOC103854187; LOC103842423
brp00998	Biosynthesis of various secondary metabolites - part 2	2	1690	2	7695	0	0	4.55325	LOC103868905; LOC103840191
brp00942	Anthocyanin biosynthesis	1	1690	1	7695	0	0	4.55325	LOC103833789
brp00196	Photosynthesis - antenna proteins	21	1690	31	7695	7.33384e-09	1.8628e-07	3.08446	LOC103830657; LOC103853033; LOC103854220; LOC103858561; LOC103860327; LOC103865334; LOC103866983; LOC103867454; LOC103873241; LOC103875194; LOC103828916; LOC103828920; LOC103829997; LOC103830300; LOC103833106; LOC103835251; LOC103837002; LOC103838443; LOC103838910; LOC103840451; LOC103844887
brp00940	Phenylpropanoid biosynthesis	99	1690	275	7695	2.0863e-08	4.41601e-07	1.63917	LOC103859221; LOC103869607; LOC103840386; LOC103852874; LOC103875079; LOC103835007; LOC103835086; LOC103838824; LOC103838831; LOC103828204; LOC103850580; LOC103851390; LOC103851641; LOC103851985; LOC103852437; LOC103854203; LOC103855040; LOC103855228; LOC103855592; LOC103857055; LOC103857322; LOC103857323; LOC103249155; LOC103857780; LOC103857865; LOC103857960; LOC103859306; LOC103859897; LOC1038…
brp00710	Carbon fixation in photosynthetic organisms	51	1690	118	7695	5.72846e-08	1.03931e-06	1.96793	LOC103866289; LOC103870831; LOC103849710; LOC103850055; LOC103851283; LOC103852702; LOC103853196; LOC103853201; LOC103832793; LOC103855920; LOC103858863; LOC103859466; LOC103859599; LOC103860785; LOC103848200; LOC103863263; LOC103872153; LOC103863779; LOC103863782; LOC103864252; LOC103864267; LOC103866871; LOC103867569; LOC103868914; LOC103869972; LOC103870225; LOC103848938; LOC103871139; LOC1038…
brp03030	DNA replication	32	1690	66	7695	4.56598e-07	7.24849e-06	2.20764	LOC103858140; LOC103852392; LOC103852416; LOC103853694; LOC103853956; LOC103855752; LOC103858328; LOC103858780; LOC103860343; LOC103860462; LOC103860562; LOC103861193; LOC103864126; LOC103864559; LOC103865926; LOC103867044; LOC103869549; LOC103871561; LOC103871570; LOC103873814; LOC103827741; LOC103827885; LOC103829539; LOC103850238; LOC103831035; LOC103833124; LOC103835735; LOC103836781; LOC1038…
brp00941	Flavonoid biosynthesis	23	1690	46	7695	6.5644e-06	9.2631e-05	2.27663	LOC103860424; LOC103850907; LOC103852437; LOC103856040; LOC103857322; LOC103857323; LOC103857960; LOC103862317; LOC103865042; LOC103865043; LOC103867954; LOC103873769; LOC103873770; LOC103828167; LOC103833446; LOC103834443; LOC103836793; LOC103839279; LOC103841041; LOC103841428; LOC103846880; LOC103847118; LOC103847177
brp00195	Photosynthesis	38	1690	96	7695	2.6802e-05	0.000340386	1.80233	LOC103854241; LOC103872730; LOC103830206; LOC103840210; LOC103852422; LOC103853163; LOC103858533; LOC103858669; LOC103861848; LOC103863173; LOC103863666; LOC103869852; LOC103871224; LOC103871585; LOC103872830; LOC103828782; LOC103829458; LOC103829589; LOC103831013; LOC103831199; LOC103832382; LOC103832566; LOC103833131; LOC117127362; LOC103833816; LOC103835217; LOC103835801; LOC103835814; LOC1038…
brp00130	Ubiquinone and other terpenoid-quinone biosynthesis	27	1690	63	7695	5.46919e-05	0.000631442	1.95139	LOC103866981; LOC103829906; LOC103851620; LOC103851957; LOC103855040; LOC103857041; LOC103857322; LOC103857323; LOC103859897; LOC103861830; LOC103865042; LOC103865043; LOC103867954; LOC103868556; LOC103868682; LOC103869196; LOC103870296; LOC103871476; LOC103828352; LOC103830388; LOC103830688; LOC103831048; LOC103833017; LOC103835877; LOC103839764; LOC103844028; LOC103844906
brp00500	Starch and sucrose metabolism	74	1690	227	7695	6.19664e-05	0.000655811	1.48432	LOC103868753; LOC103852049; LOC103853404; LOC103861904; LOC103838824; LOC103838831; LOC103828204; AGPL; LOC103851339; LOC103851390; LOC103852319; LOC103852641; LOC103853109; LOC103868221; LOC103854138; LOC103855592; LOC103855902; LOC103856465; LOC103857369; LOC103858505; LOC103859306; LOC103860895; LOC103861250; LOC103861251; LOC103861317; LOC103861499; LOC103862905; LOC103862944; LOC103864283; L…
brp04075	Plant hormone signal transduction	142	1690	500	7695	0.000189268	0.001849	1.29312	LOC103858566; LOC103854644; LOC103865897; LOC103870600; LOC103834703; LOC103834796; LOC103844852; LOC103853851; LOC103860183; LOC103863846; LOC103863907; LOC103866974; LOC103867695; LOC103827855; LOC103833785; LOC103833878; LOC103835126; LOC103835754; LOC103839967; LOC103849715; LOC103850347; LOC103851955; LOC103852023; LOC103852051; LOC103852925; LOC103853090; LOC103848567; LOC103855287; LOC1038…
brp00100	Steroid biosynthesis	23	1690	57	7695	0.000494508	0.0044859	1.83728	LOC103836950; LOC103850528; LOC103854873; LOC103854874; LOC103854876; LOC103855549; LOC103856028; LOC103858974; LOC103862654; LOC103864397; LOC103864965; LOC103867449; LOC103869418; LOC103870908; LOC103874805; LOC103874288; LOC103828480; LOC103850274; LOC103836218; LOC103865842; LOC103842157; LOC103843947; LOC103847336
brp00460	Cyanoamino acid metabolism	32	1690	91	7695	0.001236	0.0100551	1.60114	LOC103858933; LOC103853781; LOC103838824; LOC103838831; LOC103840193; LOC103828204; NIT-T1; LOC103851390; NIT-T4; LOC103855592; LOC103859306; LOC103861250; LOC103861251; LOC103861882; LOC103862905; LOC103864958; LOC103865089; LOC103865913; LOC103866139; LOC103866799; LOC103866798; LOC103866804; LOC103870188; LOC103848073; LOC103830855; LOC103835059; LOC103835599; LOC103841864; LOC103841866; LOC10…
brp00630	Glyoxylate and dicarboxylate metabolism	42	1690	127	7695	0.00126679	0.0100551	1.5058	LOC103858933; LOC103842047; LOC103850951; LOC103851053; LOC103852318; LOC103854526; LOC103859574; LOC103859575; LOC103860985; LOC103862913; LOC103849205; LOC103863734; LOC103863779; LOC103863782; LOC103865433; LOC103866666; LOC103867390; LOC103874749; LOC103871139; LOC103871992; LOC103872547; LOC103873232; LOC103828609; LOC103829420; LOC103830182; LOC103830434; LOC103830855; LOC103831592; LOC1038…
brp00945	Stilbenoid, diarylheptanoid and gingerol biosynthesis	11	1690	23	7695	0.00141746	0.0105893	2.17764	LOC103852437; LOC103857322; LOC103857323; LOC103857960; LOC103862317; LOC103865042; LOC103865043; LOC103867954; LOC103828167; LOC103833446; LOC103834443
brp00520	Amino sugar and nucleotide sugar metabolism	63	1690	207	7695	0.00151467	0.0106868	1.38577	LOC103852660; LOC103861558; LOC103872569; LOC103841815; LOC103847339; LOC103843385; LOC103842932; LOC103850998; AGPL; LOC103851587; LOC103853482; LOC103854620; LOC103855248; LOC103855348; LOC103856155; LOC103857369; LOC103858948; LOC103860010; LOC103861448; LOC103861499; LOC103861979; LOC103861976; LOC103862944; LOC103864283; LOC103864808; LOC103864918; LOC103866727; PMM; LOC103867366; LOC1038674…
brp00051	Fructose and mannose metabolism	33	1690	99	7695	0.00300781	0.0201048	1.51775	LOC103866289; LOC103868032; LOC103872569; LOC103843385; LOC103855348; LOC103856808; LOC103857369; LOC103861979; LOC103861976; LOC103862944; LOC103863263; LOC103872153; LOC103864252; LOC103864267; PMM; LOC103867569; LOC103868622; LOC103870907; LOC103828073; LOC103829612; LOC103830217; LOC103831107; LOC103832872; LOC103833143; LOC103837689; LOC103839851; LOC103841225; LOC103841316; LOC103842537; LO…
brp00780	Biotin metabolism	12	1690	28	7695	0.00346413	0.0219973	1.95139	LOC103828233; LOC103850337; LOC103853696; LOC103855855; LOC103858066; LOC103860354; LOC103863644; LOC103827740; LOC103831955; LOC103839618; LOC103845194; LOC103847272
brp00071	Fatty acid degradation	25	1690	72	7695	0.00416887	0.0252117	1.58099	LOC103852243; LOC103854526; LOC103854565; LOC103854788; LOC103860006; LOC103866392; LOC103868651; LOC103870717; LOC103873180; LOC103827942; LOC103829330; LOC103830564; LOC103833439; LOC103835700; LOC103837234; LOC103837242; LOC103837563; LOC103838201; LOC103839509; LOC103833911; LOC103840735; LOC103869051; LOC103841125; LOC103844049; LOC103843798
brp00250	Alanine, aspartate and glutamate metabolism	28	1690	86	7695	0.00781898	0.0451368	1.48245	LOC103851253; LOC103834893; LOC103851376; LOC103856372; LOC103834779; LOC103839037; LOC103840193; LOC103851053; LOC103851283; LOC103852318; LOC103854027; LOC103857781; LOC103848200; LOC103849205; LOC103863734; LOC103873584; LOC103874691; LOC103873925; LOC103831592; LOC103833698; LOC103835108; LOC103835961; LOC103837641; LOC103839459; LOC103845860; LOC103846320; LOC103846459; LOC103847058
brp04016	MAPK signaling pathway - plant	64	1690	226	7695	0.00903873	0.0485787	1.28942	LOC103854644; LOC103844852; LOC103863846; LOC103867695; LOC103829020; LOC103833785; LOC103833878; LOC103835754; LOC103837909; LOC103852051; LOC103852729; LOC103853542; LOC103854509; LOC103857100; LOC103857206; LOC103857301; LOC103857772; LOC103857927; LOC103858828; LOC103859874; LOC103860400; LOC103861611; LOC103864444; LOC103864667; LOC103864746; LOC103865027; LOC103865203; WRKY; LOC103867653; W…
brp00350	Tyrosine metabolism	20	1690	58	7695	0.00918023	0.0485787	1.57009	LOC103851376; LOC103871484; LOC103851283; LOC103851993; LOC103852737; LOC103868133; LOC103854788; LOC103861830; LOC103848200; LOC103827521; LOC103827942; LOC103828183; LOC103829330; LOC103833801; LOC103833534; LOC103833536; LOC103835700; LOC103839444; LOC103869051; LOC103844028
brp00360	Phenylalanine metabolism	17	1690	48	7695	0.0102734	0.0521887	1.61261	LOC103851376; LOC103871484; LOC103851283; LOC103852737; LOC103868133; LOC103861830; LOC103848200; LOC103863433; LOC103864245; LOC103865574; LOC103867229; LOC103870475; LOC103828183; LOC103829920; LOC103833801; LOC103841251; LOC103844028
brp00480	Glutathione metabolism	46	1690	157	7695	0.0114484	0.0559212	1.33407	LOC103853781; LOC103848203; LOC103850458; LOC103851089; LOC103852619; LOC103868203; LOC103854270; LOC103857341; LOC103857388; LOC103858256; LOC103858271; LOC103858501; LOC103858758; LOC103858759; LOC103861882; LOC103864523; LOC103864970; LOC103864971; LOC103865082; LOC103867865; LOC103871807; LOC103872504; LOC103872760; LOC103875249; LOC103827773; LOC103829224; LOC103829825; LOC103830525; LOC1038…
brp00591	Linoleic acid metabolism	8	1690	19	7695	0.0124153	0.058398	1.91716	LOC103844546; LOC103850528; LOC103852169; LOC103855549; LOC103830390; LOC103830997; LOC103830994; LOC103847336
brp00072	Synthesis and degradation of ketone bodies	4	1690	8	7695	0.0156218	0.070856	2.27663	LOC103854526; LOC103837242; LOC103839509; LOC103828819
brp00740	Riboflavin metabolism	9	1690	23	7695	0.0171401	0.0750618	1.78171	LOC103853404; LOC103839022; LOC103854031; LOC103858114; LOC103827543; LOC103827544; LOC103836056; LOC103837523; LOC103833856
brp03010	Ribosome	151	1690	597	7695	0.0190935	0.080829	1.15166	LOC103853478; LOC103843792; LOC103853598; LOC103856065; LOC103856798; LOC103869254; LOC103871452; LOC103827745; LOC103837879; LOC103841657; LOC103848258; LOC103249169; LOC103850047; LOC103842855; LOC103850644; LOC103851029; LOC103851540; LOC103851811; LOC103851950; LOC103852669; LOC103853139; LOC103832784; LOC103854212; LOC103855585; LOC103856182; LOC103856438; LOC103856517; LOC103856599; LOC1038…
brp00592	alpha-Linolenic acid metabolism	23	1690	73	7695	0.0202433	0.0815702	1.43459	LOC103857769; LOC103850528; LOC103852169; LOC103854565; LOC103855549; LOC103860780; LOC103861062; LOC103870717; LOC103870978; LOC103872841; LOC103829478; LOC103830390; LOC103830737; LOC103830997; LOC103830994; LOC103831843; LOC103835791; LOC103836339; LOC103837563; LOC103841125; LOC103842724; LOC103844049; LOC103847336
brp00010	Glycolysis / Gluconeogenesis	52	1690	186	7695	0.0205531	0.0815702	1.27295	LOC103861392; LOC103866289; LOC103870831; LOC103838909; LOC103849710; LOC103850055; LOC103853196; LOC103853201; LOC103854788; LOC103856808; LOC103857629; LOC103857735; LOC103859466; LOC103860785; LOC103861434; LOC103861499; LOC103863263; LOC103872153; LOC103864252; LOC103864267; LOC103867274; LOC103867569; LOC103868622; LOC103869626; LOC103870225; LOC103848938; LOC103871767; LOC103873180; LOC1038…
brp00240	Pyrimidine metabolism	27	1690	89	7695	0.0234569	0.0880115	1.38132	LOC103853404; LOC103853542; LOC103854270; LOC103857804; LOC103859240; LOC103862355; LOC103863231; LOC103864037; LOC103869649; LOC103870632; LOC103873282; LOC103873747; LOC103875249; LOC103827773; LOC103828293; LOC103828798; LOC103829174; LOC103829953; LOC103829976; LOC103835128; LOC103835475; LOC103837465; LOC103837528; LOC103833912; LOC103841311; LOC103841868; LOC103846659
brp00561	Glycerolipid metabolism	34	1690	116	7695	0.0235621	0.0880115	1.33457	LOC103852752; LOC103837663; LOC103849855; LOC103850528; LOC103850695; LOC103852928; LOC103853254; LOC103855549; LOC103855751; LOC103855779; LOC103855780; LOC103857735; LOC103858975; LOC103860711; LOC103863035; LOC103865714; LOC103865716; LOC103869518; LOC103870321; LOC103873180; LOC103830434; LOC103830437; LOC103830750; LOC103831828; LOC103832485; LOC103833019; LOC103836912; LOC103836791; LOC1038…
brp00600	Sphingolipid metabolism	12	1690	35	7695	0.0294284	0.106783	1.56112	LOC103832395; LOC103850695; LOC103855779; LOC103855780; LOC103858421; LOC103861234; LOC103872148; LOC103834191; LOC103836446; LOC103840054; LOC103841113; LOC103845770
brp03410	Base excision repair	16	1690	50	7695	0.0337569	0.119087	1.45704	LOC103868216; LOC103858328; LOC103858766; LOC103860732; LOC103849063; LOC103865926; LOC103869541; LOC103870283; LOC103871561; LOC103871570; LOC103848889; LOC103872750; LOC103873814; LOC103830461; LOC103832451; LOC103843463
brp00220	Arginine biosynthesis	17	1690	54	7695	0.0357785	0.122807	1.43343	LOC103851376; LOC103855796; LOC103851053; LOC103851283; LOC103852318; LOC103858497; LOC103860949; LOC103848200; LOC103849205; LOC103863734; LOC103865603; LOC103831592; LOC103833698; LOC103835961; LOC103845860; LOC103846320; LOC103847058
brp00260	Glycine, serine and threonine metabolism	33	1690	117	7695	0.0427037	0.14272	1.28425	LOC103851253; LOC103840754; LOC103871484; LOC103847839; LOC103851914; LOC103868133; LOC103857781; LOC103861672; LOC103861915; LOC103863791; LOC103864562; LOC103865433; LOC103867390; LOC103874749; LOC103871992; LOC103830434; LOC103830679; LOC103830855; LOC103831592; LOC103833647; LOC103833801; LOC103835059; LOC103835108; LOC103835892; LOC103835943; LOC103836310; LOC103836728; LOC103837641; LOC1038…
brp00270	Cysteine and methionine metabolism	49	1690	182	7695	0.0446943	0.145543	1.22588	LOC103851253; LOC103840754; LOC103851376; LOC103857074; LOC103861272; LOC103839308; LOC103851283; LOC103851914; LOC103854642; LOC103855315; LOC103856800; LOC103857781; LOC103859011; LOC103859706; LOC103860008; LOC103861830; LOC103848200; LOC103864396; LOC103865564; LOC103866104; LOC103849483; LOC103869013; LOC103849160; LOC103871006; LOC103871139; LOC103871899; LOC103873232; LOC103873920; LOC1038…
brp00061	Fatty acid biosynthesis	21	1690	71	7695	0.0484125	0.15371	1.34674	LOC103828233; LOC103850337; LOC103852226; LOC103853696; LOC103855855; LOC103858091; LOC103860006; LOC103860354; LOC103863644; LOC103866392; LOC103866817; LOC103868651; LOC103827740; LOC103830564; LOC103831955; LOC103836386; LOC103838201; LOC103839618; LOC103833911; LOC103846343; LOC103843798
brp00650	Butanoate metabolism	11	1690	34	7695	0.0523641	0.162201	1.47311	LOC103834779; LOC103839037; LOC103851035; LOC103854027; LOC103854526; LOC103872547; LOC103828609; LOC103837242; LOC103839509; LOC103839459; LOC103828819
brp00910	Nitrogen metabolism	21	1690	72	7695	0.0557683	0.168633	1.32803	LOC103858933; LOC103828756; LOC103851053; NIT-T1; LOC103852318; LOC103862243; LOC103849205; LOC103863734; LOC103865089; LOC103871504; LOC103873434; LOC103848073; LOC103844354; LOC103832206; LOC103833698; LOC103834471; LOC103848008; LOC103845860; LOC103846320; LOC103847058; LOC103847326
brp00030	Pentose phosphate pathway	24	1690	84	7695	0.0579591	0.171181	1.30093	LOC103866289; LOC103852702; LOC103832793; LOC103856014; LOC103856808; LOC103861499; LOC103863263; LOC103872153; LOC103864267; LOC103866871; LOC103867569; LOC103872022; LOC103874312; LOC103828073; LOC103833143; LOC103835415; LOC103836338; LOC103839851; LOC103841225; LOC103841316; LOC103841917; LOC103842537; LOC103843039; LOC103832797
brp00860	Porphyrin and chlorophyll metabolism	21	1690	73	7695	0.0638808	0.184383	1.30984	LOC103856423; NYE1; LOC103867162; LOC103869295; PAO; LOC103852907; LOC103848843; LOC103855770; LOC103856025; LOC103858612; LOC103861346; LOC103861694; LOC103863639; LOC103830076; LOC103831923; LOC103836607; LOC103846758; LOC103847911; LOC103841596; LOC103843696; LOC103847145
brp00603	Glycosphingolipid biosynthesis - globo and isoglobo series	5	1690	14	7695	0.0655501	0.184997	1.62616	LOC103850695; LOC103855779; LOC103855780; LOC103870568; LOC103847504
brp00400	Phenylalanine, tyrosine and tryptophan biosynthesis	21	1690	74	7695	0.0727771	0.200928	1.29214	LOC103850170; LOC103846297; LOC103851376; LOC103851283; LOC103851454; LOC103852737; LOC103861672; LOC103861830; LOC103848200; LOC103863791; LOC103864307; LOC103854474; LOC103873609; LOC103836212; LOC103836728; LOC103837205; LOC103837846; LOC103839088; LOC103869052; LOC103843406; LOC103845522
brp00052	Galactose metabolism	22	1690	79	7695	0.0827827	0.22369	1.26799	LOC103861558; LOC103838909; LOC103850695; LOC103851337; LOC103855779; LOC103855780; LOC103856808; LOC103861448; LOC103872148; LOC103863987; LOC103868622; LOC103869626; LOC103832872; LOC103836145; LOC103838508; LOC103838671; LOC103833913; LOC103841656; LOC103843145; LOC103843355; LOC103832797; LOC103845694
brp00908	Zeatin biosynthesis	14	1690	48	7695	0.0867228	0.229454	1.32803	LOC117127968; LOC103851202; LOC103851320; LOC103851408; LOC103852374; LOC103853121; LOC103867256; LOC103867254; LOC103849258; LOC103869054; LOC103842132; CKX; LOC103846928; LOC103846929
brp00909	Sesquiterpenoid and triterpenoid biosynthesis	9	1690	30	7695	0.102549	0.265791	1.36598	LOC103854873; LOC103854874; LOC103854876; LOC103862654; LOC103864397; LOC103874805; LOC103874288; LOC103865842; LOC103845828
brp04146	Peroxisome	35	1690	136	7695	0.120837	0.303737	1.17179	FSD1; LOC103842047; LOC103851446; LOC103854565; LOC103854657; LOC103857203; LOC103858698; LOC103859574; LOC103859575; LOC103860006; LOC103860985; LOC103862272; LOC103864562; LOC103864828; LOC103866392; LOC103868651; LOC103871624; LOC103829420; LOC103830063; LOC103830400; LOC103830564; LOC103834242; LOC103834459; LOC103835788; LOC103836769; LOC103837563; LOC103837641; LOC103847978; LOC103838201; L…
brp00232	Caffeine metabolism	1	1690	3	7695	0.123479	0.303737	1.51775	LOC103836769
brp00601	Glycosphingolipid biosynthesis - lacto and neolacto series	2	1690	6	7695	0.124365	0.303737	1.51775	LOC103870568; LOC103847504
brp00511	Other glycan degradation	6	1690	20	7695	0.128934	0.30614	1.36598	LOC103839946; LOC103832395; LOC103856046; LOC103858421; LOC103872148; LOC103840054
brp00906	Carotenoid biosynthesis	13	1690	47	7695	0.13192	0.30614	1.25941	LOC103857159; LOC103842019; LOC103859803; LOC103861043; BCH; LOC103868505; LOC103869474; LOC103870025; LOC103871211; LOC103850280; LOC103832319; LOC103834110; LOC103837729
brp00960	Tropane, piperidine and pyridine alkaloid biosynthesis	14	1690	51	7695	0.13258	0.30614	1.24991	LOC103851376; LOC103871484; LOC103851283; LOC103852737; LOC103868133; LOC103848451; LOC103861830; LOC103848200; LOC103864959; LOC103868044; LOC103868046; LOC103868050; LOC103833801; LOC103843945
brp04136	Autophagy - other	16	1690	60	7695	0.149317	0.329611	1.2142	LOC103852366; LOC103837855; LOC103851096; LOC103868162; LOC103853668; LOC103857739; LOC103858161; LOC103859157; LOC103860860; LOC103862002; LOC103871063; LOC103829550; LOC103830129; LOC103830319; LOC103839823; LOC103841848
brp00905	Brassinosteroid biosynthesis	5	1690	17	7695	0.149869	0.329611	1.33919	LOC103868633; LOC103842602; LOC103870101; LOC103829630; LOC103846910
brp03430	Mismatch repair	13	1690	48	7695	0.150531	0.329611	1.23317	LOC103831716; LOC103868208; LOC103855752; LOC103860562; LOC103864559; LOC103865926; LOC103869549; LOC103871561; LOC103873814; LOC103835735; LOC103837365; LOC103838295; LOC103843463
brp04712	Circadian rhythm - plant	17	1690	65	7695	0.165332	0.355883	1.19085	LOC117131903; LOC103850763; LOC103850907; LOC103855006; LOC103855775; LOC103856040; LOC103857138; LOC103874677; LOC103874198; LOC103836793; LOC103837062; LOC103865631; LOC103865427; CRY1; LOC103249166; LOC103843346; LOC103847150
brp00965	Betalain biosynthesis	2	1690	7	7695	0.183293	0.38577	1.30093	LOC103871335; LOC103828183
brp00430	Taurine and hypotaurine metabolism	5	1690	18	7695	0.185291	0.38577	1.26479	LOC103853781; LOC103839037; LOC103854027; LOC103861882; LOC103839459
brp04145	Phagosome	38	1690	155	7695	0.189921	0.389031	1.11628	LOC103871902; LOC103835158; LOC103853965; LOC103858467; LOC103873913; LOC103851298; LOC103852189; LOC103852990; LOC103853673; LOC103856999; LOC103858753; LOC103862447; LOC103864302; LOC103864974; LOC103867806; LOC103868027; LOC103849546; LOC103870977; LOC103871371; LOC103871649; LOC103872051; LOC103873285; LOC103873591; LOC103874709; LOC103874246; LOC103827762; LOC103827910; LOC103828078; LOC1038…
brp03440	Homologous recombination	18	1690	71	7695	0.198965	0.401087	1.15435	LOC103858702; LOC103855218; LOC103855405; LOC103855752; LOC103828938; LOC103860562; LOC103864559; LOC103865926; LOC103868332; LOC103869485; LOC103869549; LOC103872859; LOC103873814; LOC103828642; LOC103830499; LOC103868069; LOC103837365; LOC103843674
brp00062	Fatty acid elongation	13	1690	51	7695	0.213987	0.424631	1.16063	LOC103848757; LOC103850550; LOC103853313; LOC103860915; LOC103864722; LOC103827656; LOC103827956; LOC103828479; LOC103830968; LOC103834013; LOC103840573; LOC103842159; LOC103842643
brp00950	Isoquinoline alkaloid biosynthesis	8	1690	31	7695	0.225442	0.433805	1.17503	LOC103851376; LOC103871484; LOC103851283; LOC103868133; LOC103861830; LOC103848200; LOC103828183; LOC103833801
brp00590	Arachidonic acid metabolism	8	1690	31	7695	0.225442	0.433805	1.17503	LOC103853781; LOC103850528; LOC103855549; LOC103857388; LOC103861882; LOC103867865; LOC103846567; LOC103847336
brp00920	Sulfur metabolism	16	1690	65	7695	0.246869	0.467945	1.1208	LOC103853800; LOC103859677; LOC103847432; LOC103854642; LOC103856800; LOC103861274; LOC103866104; LOC103849160; LOC103855196; LOC103871006; LOC103872801; LOC103873815; LOC103827954; LOC103828707; LOC103832545; LOC103833778
brp00230	Purine metabolism	33	1690	140	7695	0.281107	0.520037	1.07327	LOC103853800; LOC103834893; LOC103853404; LOC103856372; LOC103847901; LOC103850756; LOC103853542; LOC103854270; LOC103855481; LOC103857804; LOC103859710; LOC103860892; LOC103861077; LOC103861312; LOC103855196; LOC103872801; LOC103873747; LOC103875249; LOC103827773; LOC103827954; LOC103831684; LOC103832423; LOC103832504; LOC103835128; LOC103836307; LOC103836769; LOC103837465; LOC103839792; LOC1038…
brp00562	Inositol phosphate metabolism	27	1690	114	7695	0.28254	0.520037	1.0784	LOC103842218; LOC103850336; LOC103851627; LOC103856668; LOC103860644; LOC103849851; LOC103862265; LOC103864252; LOC103864334; LOC103870613; LOC103871306; LOC103871767; LOC103871866; LOC103872519; LOC103873815; LOC103875176; LOC103828094; LOC103837984; LOC103840263; LOC103842149; LOC103837906; LOC103842755; LOC103843268; LOC103843331; LOC103843966; LOC103845299; LOC103845301
brp00604	Glycosphingolipid biosynthesis - ganglio series	1	1690	5	7695	0.303314	0.550298	0.910651	LOC103872148
brp00904	Diterpenoid biosynthesis	9	1690	38	7695	0.314981	0.555725	1.0784	LOC103863201; LOC103853128; LOC103872350; LOC103874656; LOC103828910; LOC103832324; LOC103832325; LOC103836654; LOC103840439
brp00410	beta-Alanine metabolism	16	1690	68	7695	0.315056	0.555725	1.07135	LOC103871484; LOC103839037; LOC103868133; LOC103854027; LOC103860033; LOC103864963; LOC103869649; LOC103873180; LOC103833801; LOC103837528; LOC103837563; LOC103839459; LOC103840735; LOC103841125; LOC103844049; LOC103846659
brp00310	Lysine degradation	11	1690	47	7695	0.328973	0.572323	1.06566	LOC103849713; LOC103854526; LOC103856044; LOC103864466; LOC103864562; LOC103867384; LOC103873180; LOC103874302; LOC103837242; LOC103839509; LOC103840735
brp00660	C5-Branched dibasic acid metabolism	3	1690	14	7695	0.370561	0.635963	0.975697	LOC103851035; LOC103853240; LOC103832473
brp00901	Indole alkaloid biosynthesis	2	1690	10	7695	0.381962	0.63954	0.910651	LOC103852877; LOC103828183
brp00073	Cutin, suberine and wax biosynthesis	14	1690	62	7695	0.38282	0.63954	1.02815	LOC103851446; LOC103852674; LOC103852814; LOC103865264; LOC103865625; LOC103867170; LOC103873767; LOC103830063; LOC103830771; LOC103830877; LOC103834459; LOC103836223; LOC103843234; LOC103845537
brp00902	Monoterpenoid biosynthesis	1	1690	6	7695	0.392788	0.63954	0.758876	LOC103858386
brp00785	Lipoic acid metabolism	1	1690	6	7695	0.392788	0.63954	0.758876	LOC103834637
brp00330	Arginine and proline metabolism	19	1690	85	7695	0.404393	0.648271	1.01779	LOC103851376; LOC103851283; LOC103856099; LOC103858497; LOC103861577; LOC103862369; LOC103848200; LOC103863798; LOC103867010; LOC103873180; LOC103874691; LOC103875050; LOC103834394; LOC103834925; LOC103835803; LOC103837228; LOC103840733; LOC103840735; LOC103846371
brp00261	Monobactam biosynthesis	4	1690	19	7695	0.40836	0.648271	0.95858	LOC103851914; LOC103866117; LOC103872801; LOC103827954
brp00531	Glycosaminoglycan degradation	2	1690	11	7695	0.447575	0.693195	0.827864	LOC103854670; LOC103872148
brp00903	Limonene and pinene degradation	2	1690	11	7695	0.447575	0.693195	0.827864	LOC103873180; LOC103840735
brp02010	ABC transporters	7	1690	34	7695	0.478965	0.724149	0.937435	LOC103863726; LOC103860964; LOC103866412; LOC103875124; LOC103830345; LOC103836650; LOC103837035
brp01040	Biosynthesis of unsaturated fatty acids	7	1690	34	7695	0.478965	0.724149	0.937435	LOC103853313; LOC103854565; LOC103858091; LOC103837563; LOC103841125; LOC103844049; LOC103846343
brp00300	Lysine biosynthesis	4	1690	21	7695	0.503331	0.743291	0.867287	LOC103854764; LOC103851914; LOC103866117; LOC103841284
brp00750	Vitamin B6 metabolism	4	1690	21	7695	0.503331	0.743291	0.867287	LOC103852818; LOC103831791; LOC103837814; LOC103837956
brp00670	One carbon pool by folate	6	1690	31	7695	0.53704	0.783954	0.881275	LOC103862355; LOC103866772; LOC103868620; LOC103830600; LOC103830855; LOC103835059
brp00770	Pantothenate and CoA biosynthesis	12	1690	59	7695	0.545937	0.785207	0.926086	LOC103853404; LOC103831845; LOC103851035; LOC103869649; LOC103873180; LOC103828655; LOC103830302; LOC103868121; LOC103837528; LOC103840735; LOC103841976; LOC103846659
brp00290	Valine, leucine and isoleucine biosynthesis	7	1690	36	7695	0.550263	0.785207	0.885355	LOC103831845; LOC103847839; LOC103851035; LOC103853240; LOC103828655; LOC103832473; LOC103868121
brp00966	Glucosinolate biosynthesis	8	1690	41	7695	0.561959	0.792986	0.88844	LOC103852881; BCAT4-1; MAM1-1; LOC103865912; LOC103865913; BCAT4-2; LOC103872429; LOC103868121
brp00620	Pyruvate metabolism	26	1690	126	7695	0.59317	0.827831	0.93956	LOC103870831; LOC103854526; LOC103855920; LOC103858069; LOC103858863; LOC103859599; LOC103860785; LOC103866071; LOC103869972; LOC103870900; LOC103871139; LOC103871929; LOC103873180; LOC103873232; LOC103875341; LOC103829987; LOC103831554; LOC103832683; LOC103836206; LOC103836575; LOC103837242; LOC103839246; LOC103839509; LOC103840735; LOC103844258; LOC103847171
brp00280	Valine, leucine and isoleucine degradation	15	1690	76	7695	0.621072	0.85735	0.898669	LOC103851253; LOC103853988; LOC103854526; LOC103854565; LOC103855815; LOC103857781; LOC103860033; LOC103864963; LOC103873180; LOC103835108; LOC103868121; LOC103837242; LOC103839509; LOC103828819; LOC103840735
brp00565	Ether lipid metabolism	7	1690	40	7695	0.678458	0.926496	0.79682	LOC103850528; LOC103855549; LOC103858180; LOC103866226; LOC103874399; LOC103843966; LOC103847336
brp00340	Histidine metabolism	5	1690	31	7695	0.705081	0.952609	0.734396	LOC103866702; LOC103852737; LOC103871753; LOC103873180; LOC103840735
brp00380	Tryptophan metabolism	21	1690	110	7695	0.726813	0.967126	0.869258	LOC103834655; NIT-T1; LOC103851392; LOC103852664; LOC103852881; LOC103854526; LOC103854698; LOC103865089; LOC103873180; LOC103848073; LOC103848036; LOC103828183; LOC103829420; LOC103833480; LOC103834365; LOC103835788; LOC103837242; LOC103839509; LOC103840735; LOC103842998; LOC103845621
brp00564	Glycerophospholipid metabolism	32	1690	163	7695	0.732442	0.967126	0.89389	LOC103852752; LOC103857769; LOC103859981; LOC103837663; LOC103850528; LOC103851324; LOC103852928; LOC103855549; LOC103855751; LOC103857987; LOC103858180; LOC103858975; LOC103861062; LOC103863035; LOC103864052; LOC103866226; LOC103869518; LOC103869623; LOC103869891; LOC103872302; LOC103874399; LOC103830715; LOC103831895; LOC103831902; LOC103836791; LOC103838849; LOC103840026; LOC103840179; LOC1038…
brp00730	Thiamine metabolism	4	1690	27	7695	0.738671	0.967126	0.674556	LOC103851941; LOC103868019; LOC103874011; LOC103836640
brp00760	Nicotinate and nicotinamide metabolism	4	1690	28	7695	0.768603	0.992259	0.650465	LOC103853404; LOC103862522; LOC103842031; LOC103846459
brp04070	Phosphatidylinositol signaling system	21	1690	113	7695	0.773493	0.992259	0.84618	LOC103852752; LOC103859981; LOC103851627; LOC103855751; LOC103856668; LOC103860644; LOC103862265; LOC103864746; LOC103870613; LOC103871306; LOC103871866; LOC103873815; LOC103875176; LOC103828094; LOC103837041; LOC103837288; LOC103840263; LOC103842149; LOC103843268; LOC103845299; LOC103845301
brp00053	Ascorbate and aldarate metabolism	14	1690	80	7695	0.795514	1	0.79682	LOC103854620; LOC103858501; LOC103849851; LOC103861660; LOC103866439; LOC103872760; LOC103873180; GME; LOC103875190; LOC103835841; LOC103837984; LOC103840623; LOC103840735; LOC103845612
brp00640	Propanoate metabolism	10	1690	60	7695	0.796579	1	0.758876	LOC103853988; LOC103854526; LOC103855815; LOC103860033; LOC103864963; LOC103837242; LOC103837563; LOC103839509; LOC103841125; LOC103844049
brp04130	SNARE interactions in vesicular transport	11	1690	66	7695	0.813022	1	0.758876	LOC103851245; LOC103860032; LOC103871600; LOC103872051; LOC103872386; LOC103850144; LOC103830146; LOC103834573; LOC103836384; LOC103842875; LOC103846749
brp04626	Plant-pathogen interaction	67	1690	338	7695	0.816645	1	0.902568	LOC103862975; LOC103844852; LOC103852730; LOC103870004; LOC103874154; LOC103874137; LOC103829776; LOC103839298; LOC103850550; LOC103853254; LOC103854178; LOC103854509; LOC103856810; LOC103857206; LOC103857301; LOC103858062; LOC103859356; LOC103859708; LRRII4; LOC103860400; LOC103860666; LOC103860837; LOC103861407; LOC103861682; LOC103862948; LOC103863503; LOC103864150; LOC103864701; LOC103864722;…
brp00900	Terpenoid backbone biosynthesis	13	1690	79	7695	0.854439	1	0.74927	LOC103851010; LOC103852907; LOC103853991; LOC103854526; LOC103854657; LOC103858983; LOC103872491; LOC103845964; LOC103831923; LOC103837242; LOC103839509; LOC103828819; LOC103841340
brp00020	Citrate cycle (TCA cycle)	15	1690	93	7695	0.895481	1	0.734396	LOC103862913; LOC103866666; LOC103870516; LOC103871139; LOC103873232; LOC103875341; LOC103830182; LOC103831554; LOC103832683; LOC103868078; LOC103836337; LOC103836575; LOC103837712; LOC103839246; LOC103844258
brp04122	Sulfur relay system	1	1690	16	7695	0.896141	1	0.284578	LOC103874011
brp00514	Other types of O-glycan biosynthesis	1	1690	17	7695	0.914842	1	0.267838	LOC103864620
brp00040	Pentose and glucuronate interconversions	34	1690	193	7695	0.920056	1	0.802128	LOC103848597; LOC103862557; LOC103842123; LOC103842134; LOC103851087; LOC103851295; LOC103852424; LOC103854237; LOC103854567; LOC103855563; LOC103857735; LOC103858168; LOC103859565; LOC103861505; LOC103863641; LOC103866363; LOC103866866; LOC103827823; LOC103829999; LOC103830423; LOC103831201; LOC103834493; LOC103834896; LOC103836561; LOC103836991; LOC103837270; LOC103837461; LOC103840623; LOC1038…
brp00450	Selenocompound metabolism	3	1690	30	7695	0.921423	1	0.455325	LOC103859011; LOC103872801; LOC103827954
brp00790	Folate biosynthesis	4	1690	38	7695	0.942363	1	0.47929	LOC103862355; LOC103870314; LOC103837523; LOC103846946
brp03420	Nucleotide excision repair	12	1690	86	7695	0.957896	1	0.635338	LOC103855752; LOC103858328; LOC103860562; LOC103864559; LOC103865926; LOC103871561; LOC103871570; LOC103873814; LOC103835735; LOC103837365; LOC103838295; LOC103843463
brp00190	Oxidative phosphorylation	39	1690	230	7695	0.965331	1	0.772074	LOC103835158; LOC103836504; LOC103848838; LOC103852226; LOC103853341; LOC103855020; LOC103856999; LOC103858533; LOC103858669; LOC103858753; LOC103859752; LOC103859894; LOC103861934; LOC103861935; LOC103866353; LOC103866817; LOC103869566; LOC103869894; LOC103870262; LOC103870977; LOC103855131; LOC103872303; LOC103828078; LOC103828351; LOC103829438; LOC103832367; LOC103834686; LOC103835154; LOC1038…
brp00513	Various types of N-glycan biosynthesis	3	1690	46	7695	0.995264	1	0.296951	LOC103831713; LOC103840178; LOC103843832
brp04120	Ubiquitin mediated proteolysis	29	1690	207	7695	0.997707	1	0.637896	LOC103868454; LOC103848411; LOC103850463; LOC103850589; LOC103854743; LOC103856035; LOC103856325; LOC103856536; LOC103857138; LOC103862229; LOC103862470; LOC103863762; LOC103864155; LOC103868621; LOC103869834; LOC103871344; LOC103872814; LOC103873172; LOC103874013; LOC103829274; LOC103830351; LOC103832158; LOC103833218; LOC103865631; LOC103840761; LOC103841189; LOC103843371; LOC103845501; LOC1038…
brp00510	N-Glycan biosynthesis	5	1690	70	7695	0.999208	1	0.325232	LOC103863061; LOC103867627; LOC103836130; LOC103840178; LOC103843832
brp04144	Endocytosis	40	1690	279	7695	0.99929	1	0.652796	LOC103874176; LOC103828580; LOC103867546; LOC103839113; LOC103845440; LOC103850903; LOC103851477; LOC103852654; LOC103857394; LOC103858050; LOC103858686; LOC103859354; LOC103859451; LOC103864302; LOC103866050; LOC103867539; LOC103868511; LOC103855133; LOC103871866; LOC103872477; LOC103874399; LOC103827778; LOC103827890; LOC103845911; LOC103834159; LOC103834941; LOC103836006; LOC103837985; LOC1038…
brp00970	Aminoacyl-tRNA biosynthesis	7	1690	87	7695	0.999536	1	0.366354	LOC103853873; LOC103850024; LOC103843468; LOC103854571; LOC103856987; LOC103858981; LOC103835333
brp03060	Protein export	6	1690	87	7695	0.999867	1	0.314018	LOC103840539; LOC103852189; LOC103865037; LOC103827606; LOC103848737; LOC103837301
brp03018	RNA degradation	21	1690	188	7695	0.999919	1	0.508608	LOC103867212; LOC103871463; LOC103842307; LOC103850369; LOC103852731; LOC103855988; LOC103856808; LOC103857477; LOC103857629; LOC103859519; LOC103859538; LOC103867274; LOC103829780; LOC103870139; LOC103871402; LOC103872452; LOC103848067; LOC103832584; LOC103836952; LOC103839200; LOC103845561
brp03020	RNA polymerase	2	1690	66	7695	0.999986	1	0.137977	LOC103861978; LOC103863497
brp03022	Basal transcription factors	3	1690	77	7695	0.999991	1	0.1774	LOC103829778; LOC103829049; LOC103840259
brp03050	Proteasome	3	1690	101	7695	1	1	0.135245	LOC103860359; LOC103828090; LOC103841313
brp04141	Protein processing in endoplasmic reticulum	31	1690	305	7695	1	1	0.46279	LOC103859481; LOC103859533; LOC103862989; LOC103867947; LOC103847650; LOC103845440; LOC103850811; LOC103851496; LOC103852189; LOC103249161; LOC103856611; LOC103859451; LOC103861695; LOC103861821; LOC103843285; LOC103870726; LOC103871208; LOC103871649; LOC103872727; LOC103872814; LOC103873314; LOC103874122; LOC103829916; LOC103834771; LOC103836006; LOC103836348; LOC103846598; LOC103838691; LOC1038…
brp03015	mRNA surveillance pathway	13	1690	204	7695	1	1	0.290158	LOC103853276; LOC103866428; LOC103849048; LOC103852731; LOC103855290; LOC103859101; LOC103864694; LOC103870139; LOC103870808; LOC103871402; LOC103874509; LOC103827631; LOC103830000
brp03008	Ribosome biogenesis in eukaryotes	5	1690	139	7695	1	1	0.163786	LOC103855764; LOC103834862; LOC103836027; LOC103840928; LOC103847136
brp03040	Spliceosome	19	1690	286	7695	1	1	0.302489	LOC103869316; LOC103833762; LOC103849754; LOC103845440; LOC103850938; LOC103853059; LOC103859451; LOC103829790; LOC103870289; LOC103870532; LOC103871046; LOC103871643; LOC103872546; LOC103873845; LOC103874062; LOC103829051; LOC103835486; LOC103836006; LOC103842679
brp03013	RNA transport	17	1690	273	7695	1	1	0.283536	LOC103850025; LOC103851509; LOC103852731; LOC103852798; LOC103856560; LOC103857131; LOC103861383; LOC103862716; LOC103867608; LOC103867607; LOC103832754; LOC103870139; LOC103871232; LOC103871402; LOC103831779; LOC103844945; LOC103845458

[truncated: 4 more sheets: Lenox_S2  vs Lenox_S1_KEGG, Lenox_S3  vs Lenox_S1_KEGG, Lenox_S4  vs Lenox_S1_KEGG, Lenox_S5  vs Lenox_S1_KEGG]
