# Supplementary material for: Transcriptomic Insights Into Root Development and Overwintering Transcriptional Memory of Brassica rapa L. Grown in the Field
Source: Front Plant Sci. 2022 Jul 22;13:900708. doi: 10.3389/fpls.2022.900708 (PMC9355659; doi:10.3389/fpls.2022.900708)
Supplement: Supplementary file 9 [file Data_Sheet_1.zip › Table S5.xls]

## Sheet: L7
Supplementary Table S5: KEGG classification of DEGs in Longyou-7 (L7).
Classification_level2	Classification_level1	Type	S2 VS S1	S3 VS S1	S4 VS S1	S5 VS S1	S6 VS S1
Environmental adaptation	Organismal Systems	Up	19	50	69	96	46
		Down	10	18	32	42	20
Amino acid metabolism	Metabolism	Up	36	51	78	97	98
Amino acid metabolism	Metabolism	Down	36	113	189	221	73
Biosynthesis of other secondary metabolites	Metabolism	Up	24	23	47	60	80
Biosynthesis of other secondary metabolites	Metabolism	Down	26	48	102	111	48
Carbohydrate metabolism	Metabolism	Up	48	95	159	197	137
Carbohydrate metabolism	Metabolism	Down	59	180	287	313	155
Energy metabolism	Metabolism	Up	20	43	50	90	58
Energy metabolism	Metabolism	Down	16	60	116	131	67
Glycan biosynthesis and metabolism	Metabolism	Up	1	8	10	14	6
Glycan biosynthesis and metabolism	Metabolism	Down	4	17	39	48	6
Lipid metabolism	Metabolism	Up	18	48	92	118	78
Lipid metabolism	Metabolism	Down	22	85	126	137	50
Metabolism of cofactors and vitamins	Metabolism	Up	13	32	58	74	50
Metabolism of cofactors and vitamins	Metabolism	Down	6	47	79	99	38
Metabolism of other amino acids	Metabolism	Up	18	29	49	68	58
Metabolism of other amino acids	Metabolism	Down	14	49	80	81	32
Metabolism of terpenoids and polyketides	Metabolism	Up	5	26	43	57	36
Metabolism of terpenoids and polyketides	Metabolism	Down	16	35	44	49	22
Nucleotide metabolism	Metabolism	Up	5	6	19	23	22
Nucleotide metabolism	Metabolism	Down	3	32	63	71	32
Folding, sorting and degradation	Genetic Information Processing	Up	15	40	137	158	33
Folding, sorting and degradation	Genetic Information Processing	Down	16	38	72	109	41
Replication and repair	Genetic Information Processing	Up	2	6	21	23	3
Replication and repair	Genetic Information Processing	Down	6	35	58	61	41
Transcription	Genetic Information Processing	Up	3	16	77	110	15
Transcription	Genetic Information Processing	Down	2	4	11	24	5
Translation	Genetic Information Processing	Up	8	27	81	110	17
Translation	Genetic Information Processing	Down	7	76	266	347	118
Membrane transport	Environmental Information Processing	Up		3	5	8	5
		Down	2	1	4	5	1
Signal transduction	Environmental Information Processing	Up	20	55	102	133	129
		Down	42	78	112	129	53
Transport and catabolism	Cellular Processes	Up	10	37	101	121	56
Transport and catabolism	Cellular Processes	Down	20	53	81	104	48

## Sheet: T4
Supplementary Table S5: KEGG classification of DEGs in Tianyou-4 (T4).															Supplementary Table S5: KEGG enriched data of DEGs in Longyou-7 (L7)								Supplementary Table S5: KEGG enriched data of DEGs in Longyou-7 (L7)								Supplementary Table S5: KEGG enriched data of DEGs in Longyou-7 (L7)								Supplementary Table S5: KEGG enriched data of DEGs in Longyou-7 (L7)								Supplementary Table S5: KEGG enriched data of DEGs in Longyou-7 (L7)
Classification_level2	Classification_level1	Type	S2 VS S1	S3 VS S1	S4 VS S1	S5 VS S1	S6 VS S1
Environmental adaptation	Organismal Systems	Up	37	43	72	77	48
		Down	17	29	54	59	36
Amino acid metabolism	Metabolism	Up	55	63	105	109	88
		Down	38	170	218	230	94
Biosynthesis of other secondary metabolites	Metabolism	Up	52	31	55	68	81
		Down	25	87	116	128	64
Carbohydrate metabolism	Metabolism	Up	72	102	175	188	135
		Down	54	230	342	351	197
Energy metabolism	Metabolism	Up	38	53	70	82	40
		Down	17	98	148	154	142
Glycan biosynthesis and metabolism	Metabolism	Up	1	10	16	14	10
		Down	4	20	34	39	9
Lipid metabolism	Metabolism	Up	59	61	107	121	92
		Down	18	90	169	164	73
Metabolism of cofactors and vitamins	Metabolism	Up	24	42	71	76	49
		Down	10	63	91	103	51
Metabolism of other amino acids	Metabolism	Up	32	36	58	72	55
		Down	15	66	90	93	40
Metabolism of terpenoids and polyketides	Metabolism	Up	19	44	65	60	34
		Down	19	37	58	55	32
Nucleotide metabolism	Metabolism	Up	6	13	19	21	16
		Down	3	43	75	75	34
Folding, sorting and degradation	Genetic Information Processing	Up	12	51	138	143	51
		Down	21	56	97	112	49
Replication and repair	Genetic Information Processing	Up	3	9	22	20	5
		Down	3	49	65	64	50
Transcription	Genetic Information Processing	Up	6	22	90	93	21
		Down	5	9	19	16	3
Translation	Genetic Information Processing	Up	13	27	85	96	17
		Down	4	105	340	370	173
Membrane transport	Environmental Information Processing	Up	2	2	6	6	4
		Down	2	2	6	10	3
Signal transduction	Environmental Information Processing	Up	38	73	122	123	122
		Down	39	73	140	141	70
Transport and catabolism	Cellular Processes	Up	17	40	100	110	62
		Down	23	76	120	119	65

## Sheet: Lenox
Supplementary Table S5: KEGG classification of DEGs in Lenox.																Supplementary Table S5: KEGG enriched data of DEGs in Tianyou-4 (T7)								Supplementary Table S5: KEGG enriched data of DEGs in Tianyou-4 (T7)								Supplementary Table S5: KEGG enriched data of DEGs in Tianyou-4 (T7)								Supplementary Table S5: KEGG enriched data of DEGs in Tianyou-4 (T7)								Supplementary Table S5: KEGG enriched data of DEGs in Tianyou-4 (T7)
Classification_level2	Classification_level1	Type	S2 VS S1	S3 VS S1	S4 VS S1	S5 VS S1
Environmental adaptation	Organismal Systems	Up	25	59	73	73
		Down	33	50	57	51
Amino acid metabolism	Metabolism	Up	39	54	99	106
		Down	42	201	204	220
Biosynthesis of other secondary metabolites	Metabolism	Up	38	30	64	53
		Down	22	90	99	101
Carbohydrate metabolism	Metabolism	Up	56	127	179	174
		Down	77	281	339	347
Energy metabolism	Metabolism	Up	18	27	51	46
		Down	40	110	138	167
Glycan biosynthesis and metabolism	Metabolism	Up	1	13	9	14
		Down	4	23	31	48
Lipid metabolism	Metabolism	Up	27	79	106	105
		Down	42	152	183	175
Metabolism of cofactors and vitamins	Metabolism	Up	21	49	70	71
		Down	15	92	99	105
Metabolism of other amino acids	Metabolism	Up	23	45	72	68
		Down	15	75	77	88
Metabolism of terpenoids and polyketides	Metabolism	Up	13	44	51	50
		Down	26	52	61	63
Nucleotide metabolism	Metabolism	Up	5	19	25	24
		Down	9	56	65	81
Folding, sorting and degradation	Genetic Information Processing	Up	7	99	129	166
		Down	16	81	91	108
Replication and repair	Genetic Information Processing	Up	1	8	18	20
		Down	6	63	70	71
Transcription	Genetic Information Processing	Up	3	37	69	99
		Down	2	15	16	25
Translation	Genetic Information Processing	Up	8	37	73	99
		Down	6	173	327	411
Membrane transport	Environmental Information Processing	Up	1	2	5	7
		Down	3	7	9	10
Signal transduction	Environmental Information Processing	Up	35	90	120	121
		Down	50	125	160	148
Transport and catabolism	Cellular Processes	Up	10	75	109	119
		Down	20	79	97	111
