# Supplementary material for: Transcriptomic Insights Into Root Development and Overwintering Transcriptional Memory of Brassica rapa L. Grown in the Field
Source: Front Plant Sci. 2022 Jul 22;13:900708. doi: 10.3389/fpls.2022.900708 (PMC9355659; doi:10.3389/fpls.2022.900708)
Supplement: Supplementary file 9 [file Data_Sheet_1.zip › Table S6.xls]

## Sheet: L7_S2 vs L7_S1_KEGG
Supplementary Table S6: Top 20 of KEGG pathway enrichment of DEGs at S2 stage in Longyou-7(L7).
KEGG.top20.Up
id	Term	ListHits	pValue	Enrichment_score	Gene
brp00710	Carbon fixation in photosynthetic organisms	13	1.74958e-06	4.28159	LOC103870831; LOC103851645; LOC103856701; LOC103860785; LOC117133689; LOC103863782; LOC103864160; LOC103865548; LOC103833143; LOC103833678; LOC103835152; LOC103835672; LOC103841316
brp00250	Alanine, aspartate and glutamate metabolism	10	1.12323e-05	4.51903	LOC103834779; LOC103840193; LOC103854027; LOC103857781; LOC103860370; LOC103869111; LOC103869850; LOC103835672; LOC103837641; LOC103839459
brp00630	Glyoxylate and dicarboxylate metabolism	12	2.11725e-05	3.67215	LOC103854526; LOC103860370; LOC103860985; LOC103862389; LOC117133689; LOC103863782; LOC103864160; LOC103871992; LOC103830434; LOC103834825; LOC103835672; LOC103837641
brp00730	Thiamine metabolism	5	5.07071e-05	7.19697	LOC103851941; LOC103857026; LOC103868019; LOC103836640; LOC103844930
brp00650	Butanoate metabolism	5	0.000198274	5.71524	LOC103834779; LOC103854027; LOC103854526; LOC103869111; LOC103839459
brp00940	Phenylpropanoid biosynthesis	17	0.000242084	2.40248	LOC103840386; LOC103865968; LOC103835086; LOC103828204; LOC103850580; LOC103857055; LOC103249155; LOC103857865; LOC103862471; LOC103864346; LOC103865042; LOC103869716; LOC103828799; LOC103829577; LOC103835599; LOC103844876; LOC103846887
brp00430	Taurine and hypotaurine metabolism	3	0.000980221	6.47727	LOC103854027; LOC103861882; LOC103839459
brp04712	Circadian rhythm - plant	6	0.0013219	3.58741	LOC103855006; LOC103866306; LOC103866432; LOC103874677; LOC103837378; HY5
brp00330	Arginine and proline metabolism	7	0.00147254	3.20053	LOC103854501; LOC103855763; LOC103865746; LOC103867010; LOC103875050; LOC103837228; LOC103846371
brp00460	Cyanoamino acid metabolism	7	0.0022812	2.98951	LOC103840193; LOC103828204; NIT-T1; NIT-T4; LOC103861882; LOC103869850; LOC103835599
brp00561	Glycerolipid metabolism	8	0.00292634	2.68025	LOC103852752; LOC103852928; LOC103865714; LOC103830434; LOC103830750; LOC103831828; LOC103837651; LOC103844589
brp00260	Glycine, serine and threonine metabolism	8	0.00310128	2.65734	LOC103868133; LOC103857781; LOC103860370; LOC103861915; LOC103871992; LOC103830434; LOC103835672; LOC103837641
brp00350	Tyrosine metabolism	5	0.00357875	3.35031	LOC103868133; LOC103868301; LOC103839444; LOC103842606; LOC103843547
brp00073	Cutin, suberine and wax biosynthesis	5	0.0049942	3.13416	LOC103857486; LOC103865264; LOC103873656; LOC103873613; LOC103830877
brp00030	Pentose phosphate pathway	6	0.00571166	2.77597	LOC103856808; LOC103865548; LOC103833143; LOC103835152; LOC103836338; LOC103841316
brp00360	Phenylalanine metabolism	4	0.00748414	3.23864	LOC103868133; LOC103868301; LOC103842606; LOC103843547
brp00950	Isoquinoline alkaloid biosynthesis	3	0.00776566	3.761	LOC103868133; LOC103868301; LOC103842606
brp00960	Tropane, piperidine and pyridine alkaloid biosynthesis	4	0.00965183	3.04813	LOC103868133; LOC103864962; LOC103868301; LOC103836442
brp00480	Glutathione metabolism	8	0.0198033	1.98031	LOC103858758; LOC103858759; LOC103861882; LOC103868035; LOC103872504; LOC103831538; LOC103831930; LOC103836338
brp00010	Glycolysis / Gluconeogenesis	9	0.0215958	1.8805	LOC103870831; LOC103856808; LOC103860785; LOC103861434; LOC103865548; LOC103833143; LOC103835152; LOC103841316; LOC103846437
KEGG.top20.down
id	Term	ListHits	pValue	Enrichment_score	Gene
brp04075	Plant hormone signal transduction	34	1.63452e-05	2.06008	LOC103834602; LOC103834703; LOC103841511; LOC103860183; LOC103833878; LOC103834036; LOC103849715; LOC103851955; LOC103852925; LOC103856282; LOC103857100; LOC103858039; LOC103858337; LOC103858403; LOC103859470; LOC103860467; LOC103864374; LOC103865653; LOC103866550; LOC103868947; LOC103869828; LOC103869905; LOC103870220; LOC103849138; LOC103827726; LOC103834430; LOC103835829; LOC103837568; LOC1038…
brp00500	Starch and sucrose metabolism	20	1.75002e-05	2.66919	LOC103868753; LOC103838824; LOC103838831; LOC103852319; LOC103853109; LOC103868221; LOC103857369; LOC103858588; LOC103866139; LOC103866799; LOC103870118; LOC103874391; LOC103832235; LOC103833505; LOC103835097; LOC103836761; LOC103840622; LOC103841864; LOC103845641; LOC103846836
brp00906	Carotenoid biosynthesis	7	0.000129891	4.51206	LOC103857159; LOC103842019; PDS; LOC103866186; LOC103869474; LOC103834110; LOC103843711
brp00460	Cyanoamino acid metabolism	10	0.000186374	3.32915	LOC103856643; LOC103838824; LOC103838831; LOC103865913; LOC103866139; LOC103866799; LOC103840622; LOC103841864; LOC103841966; LOC103846819
brp00940	Phenylpropanoid biosynthesis	20	0.000280837	2.20329	LOC103847421; LOC103838824; LOC103838831; LOC103853214; LOC103857780; LOC103863954; LOC103866139; LOC103866799; LOC103867418; LOC103869196; LOC103873087; LOC103873830; LOC103846031; LOC103830562; LOC103835065; LOC103837014; LOC103840622; LOC103841864; LOC103837896; LOC103847220
brp00270	Cysteine and methionine metabolism	14	0.00096883	2.33041	LOC103861272; LOC103839308; LOC103851283; LOC103854642; LOC103865564; LOC103871899; LOC103872037; LOC103873920; LOC117126758; LOC103828296; LOC103832400; LOC103833884; LOC103841966; LOC103843208
brp04145	Phagosome	12	0.00178569	2.34544	LOC103853965; LOC103860704; LOC103861430; LOC103868027; LOC103849546; LOC103872800; LOC103874709; LOC103832026; LOC103832035; LOC103838142; LOC103838846; LOC103846653
brp00591	Linoleic acid metabolism	3	0.0030376	4.78346	LOC103855549; LOC103830997; LOC103830995
brp00904	Diterpenoid biosynthesis	4	0.00775847	3.18898	LOC103852126; LOC103853128; LOC103832325; LOC103836713
brp00592	alpha-Linolenic acid metabolism	6	0.0100204	2.49002	LOC103855549; LOC103860780; LOC103870978; LOC103829425; LOC103830997; LOC103830995
brp00040	Pentose and glucuronate interconversions	12	0.0113462	1.88364	LOC103862557; LOC103842123; LOC103842134; LOC103852424; LOC103848519; LOC103870041; LOC103850282; LOC103831011; LOC103837270; LOC103841243; LOC103843635; LOC103844229
brp00380	Tryptophan metabolism	7	0.0286711	1.92788	LOC103834655; LOC103854829; LOC103854698; LOC103860090; LOC103859689; LOC103828183; LOC103840452
brp00061	Fatty acid biosynthesis	5	0.0292188	2.13347	LOC103853538; LOC103856193; LOC103858091; LOC103837905; LOC103846343
brp04016	MAPK signaling pathway - plant	12	0.0362192	1.6086	LOC103833878; LOC103857100; LOC103857206; LOC103858337; LOC103859446; LOC103863906; LOC103830749; WRKY22; LOC103837041; LOC103833884; LOC103843946; LOC103843924
brp00100	Steroid biosynthesis	4	0.0391651	2.12598	LOC103855549; LOC103864965; LOC103874805; LOC103836218
brp00520	Amino sugar and nucleotide sugar metabolism	11	0.0410786	1.60989	LOC103843385; LOC103857369; VTC1; LOC103858081; LOC103859446; LOC103861964; LOC103864918; LOC103867413; LOC103833836; LOC103844566; LOC103847584
brp00920	Sulfur metabolism	4	0.0627086	1.86432	LOC103854642; LOC103855196; LOC103832400; LOC103841966
brp00310	Lysine degradation	3	0.0684434	1.93374	LOC103859689; LOC103867384; LOC103874302
brp00960	Tropane, piperidine and pyridine alkaloid biosynthesis	3	0.0867787	1.78208	LOC103851283; LOC103868046; LOC103843945
brp00400	Phenylalanine, tyrosine and tryptophan biosynthesis	4	0.0969124	1.63758	LOC103851283; LOC103864163; LOC103835703; LOC103836212

## Sheet: L7_S3 vs L7_S1_KEGG
Supplementary Table S6: Top 20 of KEGG pathway enrichment of DEGs at S3 stage in Longyou-7(L7).
KEGG.top20.Up
id	Term	ListHits	pValue	Enrichment_score	Gene
brp04712	Circadian rhythm - plant	16	1.30537e-07	4.16298	LOC103854859; LOC103860589; LOC103864705; LOC103866306; LOC103866432; LOC103871728; LOC103874677; LOC103874318; LOC103837062; LOC103837378; CRY1; LOC103249168; LOC103844260; LOC103846381; HY5; LOC103847424
brp00630	Glyoxylate and dicarboxylate metabolism	20	1.49734e-05	2.66332	LOC103858933; LOC103842047; LOC103860370; LOC103860985; LOC103862389; LOC103863734; LOC117133689; LOC103863782; LOC103864160; LOC103870027; LOC103872547; LOC103872849; LOC103829418; LOC103830434; LOC103831222; LOC103834825; LOC103835788; LOC103837641; LOC103839509; LOC103846320
brp00130	Ubiquinone and other terpenoid-quinone biosynthesis	12	6.25796e-05	3.22135	LOC103851620; LOC103852000; LOC103855040; LOC103865042; LOC103868301; LOC103871476; LOC103833017; LOC103835877; LOC103839764; LOC103840383; LOC103843547; LOC103844028
brp04146	Peroxisome	19	0.000131869	2.36272	LOC103842047; LOC103854067; LOC103860370; LOC103860985; LOC103862272; LOC103862389; LOC103866993; LOC103870027; LOC103870224; LOC103871177; LOC103872849; LOC103873937; LOC103874199; LOC103829418; LOC103834242; LOC103835788; LOC103837563; LOC103837641; LOC103841125
brp00561	Glycerolipid metabolism	17	0.000141849	2.4785	LOC103852752; LOC103850693; LOC103850695; LOC103852928; LOC103855751; LOC103860711; LOC103865714; LOC103870321; LOC103873784; LOC103830434; LOC103830750; LOC103834979; LOC103835648; LOC103836912; LOC103837651; LOC103837958; LOC103844589
brp00196	Photosynthesis - antenna proteins	7	0.000330875	3.81886	LOC103860327; LOC103865334; LOC103828916; LOC103828920; LOC103829997; LOC103838910; LOC103840451
brp04626	Plant-pathogen interaction	34	0.000778063	1.70122	LOC103873055; LOC103862975; LOC103870004; LOC103839073; LOC103847680; LOC103851273; LOC103854509; LOC103857301; LOC103857785; LOC103857966; LOC103860666; LOC103861633; LOC103862948; LOC103865027; WRKY; LOC103865883; LOC103866555; LOC103867101; WRKY25; LOC103869688; LOC103870635; LOC103872695; LOC103827888; LOC103828112; LOC103847608; LOC103830107; LOC103835145; LOC103835916; LOC103836419; LOC1038…
brp00710	Carbon fixation in photosynthetic organisms	15	0.00148854	2.14984	LOC103866271; LOC103870831; LOC103851645; LOC103856701; LOC103860785; LOC117133689; LOC103863782; LOC103864160; LOC103865548; LOC103875281; LOC103833143; LOC103833678; LOC103841316; LOC103843097; LOC103845258
brp00350	Tyrosine metabolism	9	0.00189964	2.62429	LOC103859746; LOC103851993; LOC103852000; LOC103868133; LOC103868301; LOC103833536; LOC103839444; LOC103843547; LOC103844028
brp00052	Galactose metabolism	11	0.00216115	2.35485	LOC103861558; LOC103850693; LOC103850695; LOC103856808; LOC103872148; LOC103863987; LOC103869626; LOC103836145; LOC103838508; LOC103838671; LOC103843355
brp04016	MAPK signaling pathway - plant	23	0.0036758	1.72114	LOC103854644; LOC103829020; LOC103835754; LOC103854509; LOC103857301; LOC103857785; LOC103857927; LOC103857966; LOC103861611; LOC103862389; LOC103864444; LOC103865027; WRKY; LOC103867101; WRKY25; LOC103872849; LOC103827766; LOC103847608; LOC103829418; LOC103834849; LOC103835788; LOC103837844; LOC103845142
brp00600	Sphingolipid metabolism	6	0.0038204	2.89922	LOC103832395; LOC103850693; LOC103850695; LOC103858421; LOC103861234; LOC103872148
brp00330	Arginine and proline metabolism	11	0.00402921	2.18862	LOC103854501; LOC103855763; LOC103858959; LOC103865746; LOC103867010; LOC103875050; LOC103834394; LOC103834979; LOC103835648; LOC103837228; LOC103843366
brp00460	Cyanoamino acid metabolism	11	0.00701816	2.04432	LOC103858933; LOC103853781; LOC103840193; LOC103828204; NIT-T1; NIT-T4; LOC103861882; LOC103866804; LOC103869850; LOC103848073; LOC103847127
brp00603	Glycosphingolipid biosynthesis - globo and isoglobo series	3	0.00750757	3.62402	LOC103850693; LOC103850695; LOC103870568
brp00380	Tryptophan metabolism	12	0.0126352	1.84496	LOC103862382; NIT-T1; LOC103862389; LOC103872849; LOC103848073; LOC103874420; LOC103829418; LOC103834979; LOC103835648; LOC103835788; LOC103839509; LOC103843366
brp00620	Pyruvate metabolism	13	0.0164173	1.7449	LOC103870831; LOC103851645; LOC103856701; LOC103858069; LOC103860785; LOC103866071; LOC103867884; LOC103874746; LOC103834979; LOC103835648; LOC103839509; LOC103843568; LOC103845258
brp00730	Thiamine metabolism	4	0.0193594	2.50549	LOC103857026; LOC103868019; LOC103874011; LOC103844930
brp00906	Carotenoid biosynthesis	6	0.0194373	2.15899	LOC103857276; LOC103863442; LOC103856237; LOC103861043; LOC103849374; LOC103846262
brp00360	Phenylalanine metabolism	6	0.0216383	2.11401	LOC103852000; LOC103868133; LOC103868301; LOC103843366; LOC103843547; LOC103844028
KEGG.top20.down
id	Term	ListHits	pValue	Enrichment_score	Gene
brp00061	Fatty acid biosynthesis	27	1.81903e-11	3.94376	LOC103840132; LOC103850337; LOC103852226; LOC103853538; LOC103853696; LOC103855855; LOC103856142; LOC103856193; LOC103857757; LOC103858091; LOC103858136; LOC103860354; LOC103860355; LOC103863650; LOC103867972; LOC103871796; LOC103827740; LOC103828582; LOC103829087; LOC103830674; LOC103831049; LOC103839618; LOC103833911; LOC103837905; LOC103843309; LOC103846343; LOC103846406
brp00780	Biotin metabolism	15	4.80085e-10	5.55569	LOC103850337; LOC103853696; LOC103855855; LOC103856746; LOC103858066; LOC103860354; LOC103860355; LOC103866710; LOC103827740; LOC103829087; LOC103830674; LOC103839618; LOC103837905; LOC103845194; LOC103847272
brp03030	DNA replication	19	2.10057e-06	2.98548	LOC103852416; LOC103853694; LOC103855752; LOC103858328; LOC103858780; LOC103860343; LOC103860462; LOC103860562; LOC103864126; LOC103864559; LOC103867044; LOC103827741; LOC103850238; LOC103833124; LOC103835735; LOC103836781; LOC103837365; LOC103843463; LOC103849416
brp00240	Pyrimidine metabolism	22	7.59639e-06	2.56352	LOC103860587; LOC103854270; LOC103854712; LOC103857804; LOC103859240; LOC103861347; LOC103862355; LOC103863231; LOC103864037; LOC103870632; LOC103872118; LOC103873282; LOC103873747; LOC103874463; LOC103875249; LOC103833477; LOC103835128; LOC103837127; LOC103837465; LOC103833912; LOC103841311; LOC103845368
brp00260	Glycine, serine and threonine metabolism	26	1.25322e-05	2.30458	LOC103856643; LOC103840754; LOC103870046; LOC103853105; LOC103857558; LOC103859270; LOC103859689; LOC103861672; LOC103863791; LOC103867390; LOC103874749; LOC103870611; LOC103872275; LOC103872665; LOC103874187; LOC103830855; LOC103831657; LOC103833801; LOC103835059; LOC103835892; LOC103836051; LOC103836204; LOC103836728; LOC103837814; LOC103840158; LOC103846584
brp00670	One carbon pool by folate	11	1.48225e-05	3.6799	LOC103856643; LOC103862355; LOC103867396; LOC103868620; LOC103871345; LOC103830238; LOC103830855; LOC103831657; LOC103835059; LOC103836204; LOC103841853
brp00100	Steroid biosynthesis	16	1.54359e-05	2.91105	LOC103836099; LOC103855549; LOC103856028; LOC103860345; LOC103862364; LOC103862654; LOC103872154; LOC103864965; LOC103869418; LOC103874805; LOC103829457; LOC103850274; LOC103832876; LOC103836218; LOC103836444; LOC103843947
brp04145	Phagosome	30	5.98725e-05	2.00722	LOC103832787; LOC103853965; LOC103861379; LOC103873913; LOC103851298; LOC103852695; LOC103858453; LOC103858535; LOC103860704; LOC103861430; LOC103864974; LOC103868027; LOC103849546; LOC103871371; LOC103872051; LOC103872800; LOC103873591; LOC103874709; LOC103849562; LOC103829438; LOC103832026; LOC103832035; LOC103835154; LOC103835810; LOC103836348; LOC103836390; LOC103838142; LOC103838846; LOC1038…
brp00270	Cysteine and methionine metabolism	33	0.000112396	1.88039	LOC103840754; LOC103851376; LOC103857074; LOC103861272; LOC103839308; LOC103853067; LOC103854642; LOC103856274; LOC103857642; LOC103859011; LOC103848186; LOC103862931; LOC103865090; LOC103866104; LOC103868444; LOC103849160; LOC103870949; LOC103871139; LOC103871365; LOC103871899; LOC103872037; LOC103872275; LOC103873920; LOC103875320; LOC103832400; LOC103832493; LOC103836051; LOC103837814; LOC1038…
brp00500	Starch and sucrose metabolism	38	0.000233311	1.73605	LOC103868753; LOC103852049; LOC103862344; LOC103838824; LOC103838831; LOC103852319; LOC103853109; LOC103868221; LOC103855592; LOC103855926; LOC103857369; LOC103858588; LOC103861499; LOC103864958; LOC103866139; LOC103866799; LOC103866998; LOC103868313; LOC103874772; LOC103870118; LOC103873269; LOC103873941; LOC103875081; LOC103831107; LOC103831605; LOC103832235; LOC103833505; LOC103836214; LOC1038…
brp00511	Other glycan degradation	7	0.000315979	3.62972	LOC103839946; LOC103856046; LOC103863181; LOC103864822; LOC103875277; LOC103831061; LOC103831209
brp00640	Propanoate metabolism	14	0.000426957	2.41981	LOC103870046; LOC103856142; LOC103856193; LOC103857757; LOC103859689; LOC103860033; LOC117133757; LOC103871796; LOC103834215; LOC103834589; LOC103836475; LOC103837242; LOC103843309; LOC103846406
brp00592	alpha-Linolenic acid metabolism	16	0.000447106	2.27301	LOC103849627; LOC103853040; LOC103854565; LOC103855549; LOC103860780; LOC103861864; LOC117133757; LOC103865244; LOC103868431; LOC103870978; LOC103855163; LOC103829425; LOC103829426; LOC103830997; LOC103830995; LOC103836113
brp00010	Glycolysis / Gluconeogenesis	31	0.000809215	1.72844	LOC103864004; LOC103850396; LOC103862344; LOC103870046; LOC103838909; LOC103851719; LOC103853105; LOC103856758; LOC103857629; LOC103859466; LOC103859689; LOC103861499; LOC103862585; LOC103872153; LOC103865552; LOC103870611; LOC103872038; LOC103875341; LOC103827942; LOC103829330; LOC103829597; LOC103830313; LOC103830479; LOC103831554; LOC103831877; LOC103836104; LOC103842552; LOC103843050; LOC1038…
brp00460	Cyanoamino acid metabolism	18	0.000904985	2.05133	LOC103856643; LOC103838824; LOC103838831; LOC103855592; LOC103864958; LOC103865913; LOC103866139; LOC103866799; LOC103868313; LOC103873269; LOC103830855; LOC103831657; LOC103835059; LOC103841864; LOC103841865; LOC103841966; LOC103846819; LOC103847250
brp00400	Phenylalanine, tyrosine and tryptophan biosynthesis	15	0.00152822	2.10215	LOC103850170; LOC103851376; LOC103850294; LOC103852737; LOC103861672; LOC103863791; LOC103864806; LOC103865090; LOC103871931; LOC103832310; LOC103835440; LOC103836212; LOC103836728; LOC103839088; LOC103843407
brp00520	Amino sugar and nucleotide sugar metabolism	32	0.00252458	1.60319	LOC103850131; LOC103862344; LOC103843385; LOC103850998; LOC103851127; LOC103852926; LOC103854620; LOC103857315; LOC103857369; LOC103857802; LOC103858081; LOC103858576; LOC103861499; LOC103861964; LOC103863181; LOC103864220; LOC103864918; LOC103865745; LOC103867413; LOC103868430; LOC103870907; LOC103871125; LOC103850139; LOC103831061; LOC103831107; LOC103831949; LOC103833836; LOC103837535; LOC1038…
brp00620	Pyruvate metabolism	21	0.00419938	1.72844	LOC103870046; LOC103856142; LOC103856193; LOC103857757; LOC103859599; LOC103859689; LOC103862585; LOC103866650; LOC103868444; LOC103871139; LOC103871796; LOC103871929; LOC103874433; LOC103875341; LOC103829987; LOC103831554; LOC103837242; LOC103843309; LOC103843771; LOC103846406; LOC103847171
brp00072	Synthesis and degradation of ketone bodies	3	0.00437206	3.88898	LOC103853500; LOC103837242; LOC103828819
brp00280	Valine, leucine and isoleucine degradation	14	0.00532384	1.91038	LOC103870046; LOC103840132; LOC103852707; LOC103853500; LOC103854565; LOC103859689; LOC103860033; LOC103865244; LOC103871365; LOC103834215; LOC103834589; LOC103836475; LOC103837242; LOC103828819

## Sheet: L7_S4 vs L7_S1_KEGG
Supplementary Table S6: Top 20 of KEGG pathway enrichment of DEGs at S4 stage in Longyou-7(L7).
KEGG.top20.Up
id	Term	ListHits	pValue	Enrichment_score	Gene
brp00232	Caffeine metabolism	3	0	8.10854	LOC103833679; LOC103828734; LOC103836769
brp03040	Spliceosome	66	8.44066e-08	1.8712	LOC103861962; LOC103869316; LOC103833762; LOC103849754; LOC103849751; LOC103845440; LOC103847020; LOC103850757; LOC103850759; LOC103851533; LOC103853059; LOC103855659; LOC103856687; LOC103857675; LOC103857945; LOC103860073; LOC103859161; LOC103859451; LOC103864977; LOC103865826; LOC103865862; LOC103866560; LOC103867658; LOC103829790; LOC103868443; LOC103869430; LOC103869523; LOC103870189; LOC1038…
brp04016	MAPK signaling pathway - plant	50	9.54456e-06	1.79392	LOC103854644; LOC103831878; LOC103864102; LOC103863846; LOC103829020; LOC103833785; LOC103833878; LOC103835754; LOC103854509; LOC103855626; LOC103857301; LOC103857785; LOC103857927; LOC103857966; LOC103858096; LOC103858828; LOC103860950; LOC103861405; LOC103861611; LOC103862389; LOC103863085; LOC103864444; LOC103865027; LOC103865662; WRKY; LOC103865789; LOC103866956; LOC103867101; WRKY25; LOC1038…
brp04146	Peroxisome	34	1.29742e-05	2.02713	LOC103831878; LOC103833679; LOC103861474; LOC103842047; LOC103854067; LOC103856088; LOC103856941; LOC103858342; LOC103859574; LOC103860370; LOC103860985; LOC103862389; LOC103865757; LOC103866993; LOC103867566; LOC103870224; LOC103870288; LOC103873937; LOC103874199; LOC103874524; LOC103829418; LOC103829420; LOC103834242; LOC103835788; LOC103836556; LOC103836769; LOC103837428; LOC103837563; LOC1038…
brp04136	Autophagy - other	19	1.77333e-05	2.5677	LOC103852366; LOC103837855; LOC103868162; LOC103858161; LOC103860339; LOC103861273; LOC103861971; LOC103862002; LOC103863274; LOC103865117; LOC103866769; LOC103854482; LOC103871063; LOC103829550; LOC103830319; LOC103837724; LOC103839823; LOC103844779; LOC103846258
brp04712	Circadian rhythm - plant	18	0.000211147	2.24544	LOC103854859; LOC103860589; LOC103860926; LOC103864705; LOC103866306; LOC103866432; LOC103871728; LOC103874318; LOC103828356; LOC103836576; LOC103837062; LOC103837378; LOC103833904; CRY1; LOC103249166; LOC103249168; LOC103844260; LOC103847424
brp00071	Fatty acid degradation	19	0.000309428	2.13975	LOC103853925; LOC103861474; LOC103867566; LOC103870717; LOC103870719; LOC103873180; LOC103873937; LOC103874524; LOC103827804; LOC103832166; LOC103833133; LOC103833439; LOC103835648; LOC103836556; LOC103837234; LOC103837563; LOC103839509; LOC103841125; LOC103844049
brp00196	Photosynthesis - antenna proteins	10	0.000768052	2.61566	LOC103830657; LOC103850412; LOC103860327; LOC103865334; LOC103867454; LOC103870577; LOC103829997; LOC103838910; LOC103840451; LOC103841392
brp00730	Thiamine metabolism	9	0.000905375	2.70285	LOC103870527; LOC103857026; LOC103859911; LOC103860788; LOC103868019; LOC103874011; LOC103837592; LOC103840813; LOC103844930
brp00130	Ubiquinone and other terpenoid-quinone biosynthesis	16	0.00122346	2.05931	LOC103857048; LOC103851620; LOC103852540; LOC103855040; LOC103857041; LOC103862197; LOC103865042; LOC103868301; LOC103875007; LOC103833017; LOC103835877; LOC103839764; LOC103840383; LOC103843547; LOC103844028; LOC103844906
brp04141	Protein processing in endoplasmic reticulum	55	0.00124635	1.46219	LOC103842338; LOC103853697; LOC103861962; LOC103862989; LOC103867189; LOC103845440; LOC103847873; LOC103850811; LOC103850982; LOC103852213; LOC103855479; LOC103249161; LOC103856495; LOC103857187; LOC103858554; LOC103859298; LOC103859451; LOC103863786; LOC103864264; LOC103866606; LOC103866792; LOC103870549; LOC103870675; LOC103871208; LOC103872405; LOC103872814; LOC103873314; LOC103874613; LOC1038…
brp00280	Valine, leucine and isoleucine degradation	18	0.00174902	1.92044	LOC103851253; LOC103855358; LOC103855815; LOC103858342; LOC103864956; LOC103867566; LOC103870719; LOC103872977; LOC103873180; LOC103873424; LOC103832583; LOC103833133; LOC103834444; LOC103835648; LOC103868121; LOC103836556; LOC103839509; LOC103843706
brp04120	Ubiquitin mediated proteolysis	39	0.00231824	1.5277	LOC103868454; LOC103874170; LOC103840805; LOC103847936; LOC103850982; LOC103852213; LOC103854743; LOC103855016; LOC103856649; LOC103857263; LOC103862491; LOC103864075; LOC103867592; LOC103869364; LOC103870120; LOC103870520; LOC103870675; LOC103872232; LOC103872814; LOC103850216; LOC103850224; LOC103832158; LOC103832364; LOC103832701; LOC103835175; LOC103835615; LOC103835748; LOC103835962; LOC1038…
brp00561	Glycerolipid metabolism	24	0.00340579	1.67763	LOC103852752; LOC103872340; LOC103852928; LOC103857735; LOC103860711; LOC103862083; LOC103863035; LOC103865714; LOC103868578; LOC103870321; LOC103873180; LOC103873784; LOC103830434; LOC103830437; LOC103830672; LOC103830750; LOC103833133; LOC103835648; LOC103836912; LOC103837958; LOC103841505; LOC103844589; LOC103846700; LOC103847336
brp03050	Proteasome	21	0.00508013	1.68593	LOC103853882; LOC103854417; LOC103850352; LOC103851649; LOC103856410; LOC103856703; LOC103858347; LOC103862858; LOC103865226; LOC103867020; LOC103871112; LOC103828000; LOC103828090; LOC103828246; LOC103829956; LOC103831156; LOC103832649; LOC103832650; LOC103833473; LOC103865535; LOC103845256
brp00562	Inositol phosphate metabolism	22	0.0110244	1.56481	LOC103855941; LOC103872374; LOC103842218; LOC103848861; LOC103850551; LOC103856668; LOC103870613; LOC103871866; LOC103872250; LOC103872519; LOC103873819; LOC103828278; LOC103829320; LOC103837660; LOC103837984; LOC103840013; LOC103841495; LOC103843966; LOC103845299; LOC103845302; LOC103845304; LOC103847280
brp00900	Terpenoid backbone biosynthesis	16	0.0144827	1.64223	LOC103870527; LOC103843595; LOC103851010; LOC103852907; LOC103853029; LOC103856195; LOC103857539; LOC103859911; LOC103860788; LOC103867433; LOC103872491; LOC103874115; LOC103845964; LOC103839509; LOC103840600; LOC103845475
brp00860	Porphyrin and chlorophyll metabolism	15	0.0146555	1.66614	LOC103862873; LOC103869295; PAO; LOC103852907; LOC103848843; LOC103854720; LOC103855594; LOC103861346; LOC103863639; LOC103866807; LOC103871596; LOC103833353; LOC103847911; LOC103842138; LOC103847721
brp00410	beta-Alanine metabolism	14	0.0167976	1.6694	LOC103839011; LOC103868133; LOC103855358; LOC103864956; LOC103869649; LOC103869654; LOC103873180; LOC103873937; LOC103833133; LOC103835648; LOC103837563; LOC103839459; LOC103841125; LOC103844049
brp01040	Biosynthesis of unsaturated fatty acids	8	0.0190606	1.90789	LOC103851552; LOC103867566; LOC103873937; LOC103836556; LOC103837563; LOC103841125; LOC103844049; LOC103846802
KEGG.top20.down
brp03010	Ribosome	214	1.02456e-27	1.98157	LOC103834204; LOC103853598; LOC103856065; LOC103856798; LOC103861282; LOC103863473; LOC103869254; LOC103827745; LOC103874947; LOC103833685; LOC103834749; LOC103845969; LOC103848258; LOC103849728; LOC103849917; LOC103849912; LOC103850022; LOC103249169; LOC103850047; LOC103850054; LOC103842855; LOC103850454; LOC103850516; LOC103850644; LOC103850975; LOC103850976; LOC103851029; LOC103851443; LOC1038…
brp00061	Fatty acid biosynthesis	35	3.78899e-10	2.72508	LOC103840132; LOC103850337; LOC103852226; LOC103853538; LOC103853696; LOC103855855; LOC103856142; LOC103856193; LOC103857757; LOC103858091; LOC103858136; LOC103860306; LOC103860354; LOC103860355; LOC103863566; LOC103863650; LOC103864335; LOC103865021; LOC103866817; LOC103867972; LOC103868651; LOC103871796; LOC103827740; LOC103828582; LOC103829087; LOC103830564; LOC103830674; LOC103831049; LOC1038…
brp00780	Biotin metabolism	19	8.80562e-10	3.75115	LOC103850337; LOC103852453; LOC103853696; LOC103855855; LOC103856746; LOC103858066; LOC103860306; LOC103860354; LOC103860355; LOC103864335; LOC103866710; LOC103827740; LOC103829087; LOC103830674; LOC103839618; LOC103839059; LOC103837905; LOC103845194; LOC103847272
brp03030	DNA replication	30	6.35938e-08	2.51274	LOC103843883; LOC103852392; LOC103852416; LOC103853634; LOC103853694; LOC103855752; LOC103858328; LOC103858780; LOC103860343; LOC103860462; LOC103860562; LOC103861193; LOC103864126; LOC103864559; LOC103865926; LOC103867044; LOC103869311; LOC103871561; LOC103874470; LOC103827741; LOC103827885; LOC103829539; LOC103850238; LOC103833124; LOC103835735; LOC103836781; LOC103837365; LOC103843376; LOC1038…
brp00500	Starch and sucrose metabolism	72	1.50374e-07	1.75338	LOC103868753; LOC103852049; LOC103853404; LOC103861904; LOC103862344; LOC103838824; LOC103838831; LOC103842569; LOC103848211; LOC103851390; LOC103852319; LOC103853109; LOC103868221; LOC103854051; LOC103854138; LOC103855280; LOC103855592; LOC103855926; LOC103858505; LOC103858588; LOC103860941; LOC103861250; LOC103861499; LOC103864958; LOC103865540; LOC103866141; LOC103866139; LOC103866523; LOC1038…
brp00966	Glucosinolate biosynthesis	21	2.83136e-07	2.83142	LOC103853878; LOC103850918; LOC103852881; LOC103854915; BCAT4-1; MAM3-1; MAM1-1; LOC103862605; LOC103863599; LOC103864341; LOC103865912; LOC103865913; LOC103866695; BCAT4-2; LOC103871365; LOC103872429; LOC103872656; SUR1; LOC103831882; LOC103831884; LOC103840711
brp00670	One carbon pool by folate	17	7.29882e-07	3.03149	LOC103856643; LOC103836808; LOC103850842; LOC103860451; LOC103862355; LOC103863581; LOC103867396; LOC103868620; LOC103871345; LOC103830238; LOC103830855; LOC103831657; LOC103833148; LOC103835059; LOC103836204; LOC103841853; LOC103843220
brp00240	Pyrimidine metabolism	34	1.87571e-06	2.11183	LOC103836808; LOC103853404; LOC103860587; LOC103853542; LOC103854270; LOC103854712; LOC103856882; LOC103857804; LOC103859240; LOC103860451; LOC103861347; LOC103862355; LOC103863231; LOC103864037; LOC103869333; LOC103870632; LOC103855214; LOC103872118; LOC103873282; LOC103873747; LOC103874463; LOC103875249; LOC103828559; LOC103829953; LOC103829976; LOC103831356; LOC103832567; LOC103833477; LOC1038…
brp00400	Phenylalanine, tyrosine and tryptophan biosynthesis	29	4.87684e-06	2.16639	LOC103850170; LOC103851376; LOC103849983; LOC103850294; LOC103852737; LOC103859154; LOC103861830; LOC103862102; LOC103848200; LOC103863791; LOC103864163; LOC103864337; LOC103864806; LOC103866199; LOC103871931; LOC103832256; LOC103832310; LOC103835440; LOC103835703; LOC103836212; LOC103836728; LOC103837846; LOC103838043; LOC103839088; LOC103869052; LOC103841367; LOC103837904; LOC103842591; LOC1038…
brp00920	Sulfur metabolism	26	8.41921e-06	2.21121	LOC103853800; LOC103871853; LOC103847432; LOC103851965; LOC103855221; LOC103859070; LOC103859351; LOC103859979; LOC103860404; LOC103862607; LOC103848153; LOC103862931; LOC103863568; LOC103866104; LOC103870196; LOC103849160; LOC103870949; LOC103855196; LOC103872801; LOC103832400; LOC103832661; LOC103833778; OASA4; LOC103835822; LOC103837510; LOC103847966
brp00100	Steroid biosynthesis	23	2.01933e-05	2.2306	LOC103836099; LOC103860313; LOC103836950; LOC103843392; LOC103855549; LOC103856028; LOC103858451; LOC103860345; LOC103862364; LOC103862654; LOC103872154; LOC103864965; LOC103869418; LOC103871918; LOC103874805; LOC103828738; LOC103829457; LOC103850274; LOC103832876; LOC103834400; LOC103836218; LOC103842157; LOC103843947
brp00270	Cysteine and methionine metabolism	53	7.85217e-05	1.60981	LOC103840754; LOC103851376; LOC103857074; LOC103860794; LOC103861272; LOC103839308; LOC103851137; LOC103851201; LOC103851914; LOC103853067; LOC103856056; LOC103856274; LOC103856350; LOC103857642; LOC103859011; LOC103859070; LOC103860008; LOC103861360; LOC103861830; LOC103862102; LOC103848200; LOC103848186; LOC103862931; LOC103863064; LOC103863580; LOC103865564; LOC103866104; LOC103867247; LOC1038…
brp00230	Purine metabolism	43	8.22109e-05	1.69789	LOC103853800; LOC103853404; LOC103856372; LOC103868931; LOC103871853; LOC103834139; LOC103847901; LOC103849110; LOC103852067; LOC103853542; LOC103854270; LOC103855481; LOC103856882; LOC103857728; LOC103857804; LOC103859710; LOC103859886; LOC103859979; LOC103860404; LOC103860892; LOC103860993; LOC103862607; LOC103865624; LOC103867396; LOC103855196; LOC103855214; LOC103872118; LOC103872801; LOC1038…
brp00520	Amino sugar and nucleotide sugar metabolism	57	0.000243888	1.52221	LOC103862344; LOC103832079; LOC103841815; LOC103843385; LOC103842932; LOC103850998; LOC103851002; LOC103851127; LOC103851587; LOC103852926; LOC103856139; LOC103856261; LOC103856419; LOC103857802; VTC1; LOC103858081; LOC103858576; LOC103858900; LOC103861499; LOC103863181; LOC103863829; LOC103864220; LOC103864918; LOC103865678; LOC103865745; PMM; LOC103867413; LOC103868430; LOC103869992; LOC1038704…
brp00260	Glycine, serine and threonine metabolism	35	0.000555821	1.65368	LOC103856643; LOC103840754; LOC103870046; LOC103851914; LOC103853105; LOC103856056; LOC103857558; LOC103859270; LOC103859689; LOC103863581; LOC103863791; LOC103864163; LOC103867390; LOC103874749; LOC103871992; LOC103872665; LOC103874187; LOC103830855; LOC103831657; LOC103833148; LOC103833801; LOC103834704; LOC103835059; LOC103835892; LOC103835943; LOC103836051; LOC103836204; LOC103836310; LOC1038…
brp00620	Pyruvate metabolism	37	0.000611038	1.62331	LOC103870046; LOC103834139; LOC103849110; LOC103852067; LOC103856142; LOC103856193; LOC103857757; LOC103858863; LOC103859599; LOC103859689; LOC103862585; LOC103864103; LOC103865958; LOC103866650; LOC103868444; LOC103869972; LOC103870081; LOC103871139; LOC103871796; LOC103871929; LOC103873232; LOC103874433; LOC103875341; LOC103829987; LOC103831554; LOC103832677; LOC103835237; LOC103836206; LOC1038…
brp00261	Monobactam biosynthesis	9	0.000684799	2.61853	LOC103871853; LOC103851914; LOC103856056; LOC103858112; LOC103859979; LOC103866117; LOC103872801; LOC103835822; LOC103836051
brp00340	Histidine metabolism	12	0.00169611	2.13988	LOC103866702; LOC103828719; LOC103834546; LOC103852737; LOC103869038; LOC103873805; LOC103832256; LOC103833314; LOC103835143; LOC103837505; LOC103840211; LOC103840735
brp04145	Phagosome	42	0.00183405	1.49791	LOC103832787; LOC103853965; LOC103861379; LOC103873913; LOC103853534; LOC103853673; LOC103858453; LOC103858535; LOC103860479; LOC103860704; LOC103861430; LOC103861651; LOC103864974; LOC103868027; LOC103849546; LOC103870977; LOC103871371; LOC103871649; LOC103872051; LOC103872800; LOC103873285; LOC103873591; LOC103874709; LOC103874723; LOC103849562; LOC103827762; LOC103829438; LOC103830636; LOC1038…
brp00450	Selenocompound metabolism	11	0.00405888	2.02694	LOC103871853; LOC103851137; LOC103852205; LOC103856274; LOC103859011; LOC103859979; LOC103863064; LOC103870949; LOC103872801; LOC103835822; LOC103845887

## Sheet: L7_S5 vs L7_S1_KEGG
Supplementary Table S6: Top 20 of KEGG pathway enrichment of DEGs at S5 stage in Longyou-7(L7).
KEGG.top20.Up
id	Term	ListHits	pValue	Enrichment_score	Gene
brp03040	Spliceosome	86	6.7794e-10	1.85854	LOC103859260; LOC103859993; LOC103869316; LOC103828680; LOC103829722; LOC103829743; LOC103833762; LOC103839906; LOC103849754; LOC103849751; LOC103845440; LOC103847020; LOC103849856; LOC103850757; LOC103850759; LOC103853059; LOC103855659; LOC103856428; LOC103857505; LOC103857675; LOC103857945; LOC103860073; LOC103858908; LOC103859161; LOC103859451; LOC103860567; LOC103861306; LOC103864120; LOC1038…
brp04016	MAPK signaling pathway - plant	64	9.89268e-07	1.75029	LOC103854644; LOC103831878; LOC103861203; LOC103863846; LOC103867695; LOC103829020; LOC103833785; LOC103833878; LOC103835320; LOC103835754; LOC103837909; LOC103854166; LOC103857301; LOC103857785; LOC103857966; LOC103858096; LOC103858828; LOC103859762; LOC103860950; LOC103861526; LOC103861611; LOC103862389; LOC103863085; LOC103864444; LOC103865027; WRKY; LOC103867101; LOC103867653; WRKY25; LOC1038…
brp04136	Autophagy - other	24	2.17061e-06	2.47229	LOC103852366; LOC103853623; LOC103837855; LOC103868162; LOC103853668; LOC103858161; LOC103859157; LOC103862002; LOC103863274; LOC103865117; LOC103866195; LOC103866769; LOC103854482; LOC103871063; LOC103871815; LOC103873481; LOC103829550; LOC103830129; LOC103830319; LOC103837724; LOC103839823; LOC103843869; LOC103844779; LOC103846258
brp04146	Peroxisome	41	1.252e-05	1.86331	LOC103831878; LOC103833679; LOC103869185; LOC103842047; LOC103854067; LOC103856088; LOC103856941; LOC103858342; LOC103859574; LOC103860006; LOC103860370; LOC103860985; LOC103862272; LOC103862389; LOC103863542; LOC103865757; LOC103867566; LOC103870027; LOC103870224; LOC103870288; LOC103871177; LOC103871454; LOC103873937; LOC103874199; LOC103874524; LOC103829418; LOC103829420; LOC103830400; LOC1038…
brp04626	Plant-pathogen interaction	81	5.78545e-05	1.48118	LOC103873055; LOC103862975; LOC103858351; LOC103859640; LOC103861203; LOC103870004; LOC103831952; LOC103834226; LOC103835320; LOC103847680; LOC103851273; LOC103851851; LOC103848834; LOC103854166; LOC103854890; LOC103854894; LOC103856810; LOC103857301; LOC103857785; LOC103857966; LOC103858096; LOC103858317; LOC103859708; LOC103859857; LOC103860666; LOC103860837; LOC103861526; LOC103861633; LOC1038…
brp00130	Ubiquinone and other terpenoid-quinone biosynthesis	21	0.000211134	2.06024	LOC103857048; LOC103851620; LOC103852000; LOC103852540; LOC103855040; LOC103857041; LOC103858362; LOC103862197; LOC103865042; LOC103868301; LOC103871476; LOC103875007; LOC103828469; LOC103833017; LOC103835877; LOC103838505; LOC103839764; LOC103840383; LOC103842224; LOC103843547; LOC103844028
brp04141	Protein processing in endoplasmic reticulum	72	0.000228813	1.45906	LOC103842338; LOC103853697; LOC103862989; LOC103867189; LOC103869994; LOC103828680; LOC103845440; LOC103847873; LOC103849496; LOC103850811; LOC103850982; LOC103851419; LOC103851851; LOC103852213; LOC103852996; LOC103855479; LOC103249161; LOC103856495; LOC103857187; LOC103858554; LOC103859298; LOC103859451; LOC103862741; LOC103863169; LOC103863786; LOC103864264; LOC103866606; LOC103866792; LOC1038…
brp00592	alpha-Linolenic acid metabolism	23	0.00031669	1.94735	LOC103853925; LOC103857769; LOC103869185; LOC103852787; LOC103848557; LOC103867566; LOC103870717; LOC103872839; LOC103873937; LOC103875352; LOC103830574; LOC103831021; LOC103832166; LOC103859168; LOC103835791; LOC103835792; LOC103835956; LOC103837563; LOC103841125; LOC103842751; LOC103844049; LOC103846291; LOC103847336
brp00561	Glycerolipid metabolism	32	0.000564839	1.70503	LOC103840237; LOC103851545; LOC103852752; LOC103872340; LOC103848085; LOC103852928; LOC103857735; LOC103858788; LOC103860711; LOC103862083; LOC103863035; LOC103865714; LOC103868578; LOC103870321; LOC103873180; LOC103873784; LOC103827601; LOC103830434; LOC103830437; LOC103830750; LOC103832485; LOC103833133; LOC103836912; LOC103836791; LOC103837958; LOC103839275; LOC103839503; LOC103841505; LOC1038…
brp00071	Fatty acid degradation	20	0.00391113	1.71687	LOC103840237; LOC103853925; LOC103869185; LOC103860006; LOC103867566; LOC103870717; LOC103873180; LOC103873937; LOC103874524; LOC103830574; LOC103832166; LOC103833133; LOC103833439; LOC103837234; LOC103837563; LOC103838201; LOC103839509; LOC103841125; LOC103842505; LOC103844049
brp00195	Photosynthesis	25	0.00437497	1.60956	LOC103854145; LOC103872730; LOC103853163; LOC103855224; LOC103855346; LOC103858533; LOC103858669; LOC103858708; LOC103867946; LOC103868386; LOC103871027; LOC103871585; LOC103830498; LOC103831013; LOC103831199; LOC103832056; LOC103832382; LOC103832566; LOC103834743; LOC103868066; LOC103846718; LOC103836715; LOC103837509; LOC103837674; LOC103847722
brp00052	Galactose metabolism	21	0.00587798	1.64298	LOC103861558; LOC103851337; LOC103856808; LOC103861448; LOC103872148; LOC103863987; LOC103866399; LOC103869626; LOC103870093; LOC103873204; LOC103827616; LOC103836145; LOC103838508; LOC103838671; LOC103833913; LOC103841656; LOC103842246; LOC103843145; LOC103843355; LOC103845694; LOC103843850
brp00196	Photosynthesis - antenna proteins	10	0.00700045	1.99378	LOC103830657; LOC103850412; LOC103860327; LOC103865334; LOC103870577; LOC103829997; LOC103830300; LOC103835251; LOC103840451; LOC103841392
brp00906	Carotenoid biosynthesis	13	0.0139555	1.70956	LOC103857276; LOC103863442; LOC103856778; LOC103859576; LOC103860984; LOC103861043; BCH; LOC103849374; LOC103871599; LOC103871859; LOC103828685; LOC103829545; LOC103845139
brp03022	Basal transcription factors	19	0.0183755	1.52511	LOC103837543; LOC103864077; LOC103866568; LOC103870134; LOC103870492; LOC103870930; LOC103871047; LOC103872529; LOC103829049; LOC103850219; LOC103830647; LOC103831127; LOC103831869; LOC103835909; LOC103839874; LOC103842750; LOC103844523; LOC103844197; LOC103845331
brp00410	beta-Alanine metabolism	17	0.0203194	1.54518	LOC103840237; LOC103869185; LOC103839011; LOC103852299; LOC103868133; LOC103855358; LOC103856027; LOC103864956; LOC103869649; LOC103869654; LOC103873180; LOC103873937; LOC103833133; LOC103837563; LOC103839459; LOC103841125; LOC103844049
brp00860	Porphyrin and chlorophyll metabolism	18	0.02076	1.52401	LOC103862873; LOC103869295; LOC103874126; PAO; LOC103852907; LOC103848843; LOC103854720; LOC103856025; LOC103858612; LOC103861346; LOC103863639; LOC103871596; LOC117126194; LOC103831513; LOC103833353; LOC103847911; LOC103843327; LOC103847721
brp00730	Thiamine metabolism	8	0.0218558	1.83133	LOC103857026; LOC103859911; LOC103860788; LOC103868019; LOC103874011; LOC103837592; LOC103844552; LOC103844930
brp00591	Linoleic acid metabolism	6	0.0240055	1.95181	LOC103844546; LOC103852787; LOC103831021; LOC103835956; LOC103842751; LOC103847336
brp00564	Glycerophospholipid metabolism	35	0.0283064	1.32715	LOC103852752; LOC103857769; LOC103859981; LOC103863759; LOC103869284; LOC103840583; LOC103848085; LOC103849862; LOC103852928; LOC103853306; LOC103860094; LOC103858788; LOC103859095; LOC103863035; LOC103865679; LOC103865827; LOC103868578; LOC103869734; LOC103870473; LOC103872302; LOC103873784; LOC103874376; LOC103827601; LOC103831678; LOC103831902; LOC103832345; LOC103836791; LOC103839275; LOC1038…
KEGG.top20.down
id	Term	ListHits	pValue	Enrichment_score	Gene
brp03010	Ribosome	271	1.0155e-42	2.10678	LOC103834204; LOC103843792; LOC103853598; LOC103856065; LOC103856798; LOC103861282; LOC103863473; LOC103865949; LOC103866830; LOC103869254; LOC103827745; LOC103874976; LOC103874947; LOC103833685; LOC103834749; LOC103845969; LOC103848030; LOC103848258; LOC103849728; LOC103849917; LOC103849912; LOC103850022; LOC103249169; LOC103850047; LOC103850054; LOC103843377; LOC103842855; LOC103850454; LOC1038…
brp00780	Biotin metabolism	20	2.18633e-09	3.3151	LOC103850337; LOC103852453; LOC103853696; LOC103855855; LOC103856746; LOC103858066; LOC103860306; LOC103860354; LOC103860355; LOC103864335; LOC103866710; LOC103872929; LOC103827740; LOC103829087; LOC103830674; LOC103839618; LOC103839059; LOC103837905; LOC103845194; LOC103845857
brp00061	Fatty acid biosynthesis	35	5.18809e-08	2.28788	LOC103840132; LOC103850337; LOC103852226; LOC103853538; LOC103853696; LOC103855855; LOC103856142; LOC103856193; LOC103857757; LOC103858136; LOC103860266; LOC103860306; LOC103860354; LOC103860355; LOC103863566; LOC103863650; LOC103864335; LOC103865021; LOC103866817; LOC103867972; LOC103871796; LOC103872929; LOC103827740; LOC103828582; LOC103829087; LOC103830674; LOC103831049; LOC103838380; LOC1038…
brp00670	One carbon pool by folate	18	1.86665e-06	2.69485	LOC103856643; LOC103836808; LOC103850842; LOC103860451; LOC103862355; LOC103863581; LOC103867396; LOC103868620; LOC103871345; LOC103827649; LOC103830238; LOC103830855; LOC103831657; LOC103833148; LOC103835059; LOC103836204; LOC103841853; LOC103843220
brp00240	Pyrimidine metabolism	36	1.48752e-05	1.87731	LOC103836808; LOC103860587; LOC103845327; LOC103852593; LOC103853542; LOC103854712; LOC103856882; LOC103857804; LOC103859240; LOC103860451; LOC103861195; LOC103861347; LOC103862355; LOC103863231; LOC103864037; LOC103869333; LOC103870632; LOC103855214; LOC103871338; LOC103873282; LOC103873747; LOC103874463; LOC103875249; LOC103828559; LOC103829953; LOC103829976; LOC103830776; LOC103831356; LOC1038…
brp00966	Glucosinolate biosynthesis	20	2.63032e-05	2.26397	LOC103853878; LOC103850918; LOC103854915; BCAT4-1; MAM3-1; MAM1-1; LOC103862605; LOC103863599; LOC103864341; LOC103865912; LOC103865913; LOC103866695; BCAT4-2; LOC103871365; LOC103872429; LOC103872656; SUR1; LOC103831882; LOC103831884; LOC103840711
brp03030	DNA replication	28	3.60427e-05	1.96897	LOC103852392; LOC103852416; LOC103853694; LOC103855752; LOC103858328; LOC103858780; LOC103860343; LOC103860462; LOC103860562; LOC103864126; LOC103864559; LOC103865926; LOC103867044; LOC103869311; LOC103871561; LOC103871570; LOC103874470; LOC103827741; LOC103827885; LOC103829539; LOC103850238; LOC103833124; LOC103835735; LOC103836781; LOC103837365; LOC103843376; LOC103843463; LOC103849416
brp04145	Phagosome	54	4.04241e-05	1.61691	LOC103832787; LOC103853965; LOC103861379; LOC103873913; LOC103847648; LOC103851298; LOC103852990; LOC103853534; LOC103853673; LOC103858292; LOC103858453; LOC103858535; LOC103860479; LOC103860704; LOC103861430; LOC103861651; LOC103864896; LOC103864974; LOC103866824; LOC103868027; LOC103849546; LOC103871371; LOC103871649; LOC103871975; LOC103872051; LOC103872800; LOC103873285; LOC103873591; LOC1038…
brp00500	Starch and sucrose metabolism	73	5.86895e-05	1.49252	LOC103868753; LOC103852049; LOC103861904; LOC103862344; LOC103838824; LOC103838831; LOC103851390; LOC103852319; LOC103853109; LOC103868221; LOC103854051; LOC103854138; LOC103855280; LOC103855592; LOC103855926; LOC103857590; LOC103858505; LOC103858588; LOC103860941; LOC103861250; LOC103861499; LOC103864283; LOC103864328; LOC103864958; LOC103865540; LOC103866139; LOC103866523; LOC103866998; LOC1038…
brp00300	Lysine biosynthesis	12	7.24118e-05	2.65208	LOC103854764; LOC103850857; LOC103851914; LOC103856056; LOC103858112; LOC103866117; LOC103867199; LOC103834462; LOC103836051; LOC103841284; LOC103846584; LOC103846688
brp00520	Amino sugar and nucleotide sugar metabolism	67	8.90471e-05	1.5022	LOC103850131; LOC103862344; LOC103832079; LOC103841815; LOC103843385; LOC103842932; LOC103850998; LOC103851002; LOC103851127; LOC103852926; LOC103854620; LOC103856261; LOC103856419; LOC103857802; VTC1; LOC103858081; LOC103858172; LOC103858576; LOC103858900; LOC103860010; LOC103860270; LOC103861499; LOC103861976; LOC103862842; LOC103863181; LOC103864220; LOC103864283; LOC103864918; LOC103865678; L…
brp00340	Histidine metabolism	15	0.000215364	2.24571	LOC103866702; LOC103828719; LOC103834546; LOC103852737; LOC103857612; LOC103869038; LOC103873805; LOC103832256; LOC103833314; LOC103835143; LOC103837505; LOC103838635; LOC103838694; LOC103840211; LOC103840735
brp00230	Purine metabolism	47	0.000312042	1.55809	LOC103856372; LOC103868931; LOC103847901; LOC103850756; LOC103849110; LOC103852067; LOC103852409; LOC103853542; LOC103855481; LOC103856882; LOC103857728; LOC103857804; LOC103858450; LOC103859710; LOC103859886; LOC103860404; LOC103860892; LOC103860993; LOC103862607; LOC103863037; LOC103865624; LOC103867396; LOC103855196; LOC103855214; LOC103872801; LOC103873747; LOC103873752; LOC103875249; LOC1038…
brp00100	Steroid biosynthesis	23	0.00036675	1.87274	LOC103860313; LOC103836950; LOC103843392; LOC103855549; LOC103856028; LOC103858451; LOC103860345; LOC103862364; LOC103872154; LOC103864965; LOC103869418; LOC103871918; LOC103874805; LOC103828738; LOC103829457; LOC103850274; LOC103832876; LOC103834400; LOC103836218; LOC103836444; LOC103842157; LOC103843947; LOC103843901
brp00400	Phenylalanine, tyrosine and tryptophan biosynthesis	28	0.000410259	1.7561	LOC103850170; LOC103849983; LOC103850294; LOC103852737; LOC103859154; LOC103861830; LOC103862102; LOC103848200; LOC103863791; LOC103864163; LOC103864337; LOC103864806; LOC103866199; LOC103854474; LOC103871931; LOC103832256; LOC103832310; LOC103835703; LOC103836728; LOC103837846; LOC103838043; LOC103839088; LOC103869052; LOC103841367; LOC103837904; LOC103842591; LOC103843407; LOC103845884
brp00920	Sulfur metabolism	25	0.000555584	1.78505	LOC103847432; LOC103851965; LOC103855221; LOC103859070; LOC103859351; LOC103860404; LOC103862607; LOC103862824; LOC103862931; LOC103863568; LOC103863571; LOC103866104; LOC103870196; LOC103849160; LOC103870949; LOC103855196; LOC103872432; LOC103872801; LOC103832400; LOC103832545; LOC103832661; LOC103833778; OASA4; LOC103835822; LOC103837510
brp00270	Cysteine and methionine metabolism	57	0.000683979	1.45354	LOC103840754; LOC103857074; LOC103860794; LOC103861272; LOC103839308; LOC103850857; LOC103851137; LOC103851201; LOC103851914; LOC103853067; LOC103856056; LOC103856274; LOC103857642; LOC103859011; LOC103859070; LOC103860008; LOC103861360; LOC103861830; LOC103862102; LOC103848200; LOC103848186; LOC103862824; LOC103862931; LOC103863064; LOC103865564; LOC103866104; LOC103867247; LOC103868444; LOC1038…
brp00260	Glycine, serine and threonine metabolism	39	0.0010186	1.54704	LOC103856643; LOC103840754; LOC103870046; LOC103850857; LOC103851914; LOC103853260; LOC103853518; LOC103856056; LOC103857558; LOC103858017; LOC103859270; LOC103859689; LOC103863581; LOC103863791; LOC103864163; LOC103865952; LOC103867390; LOC103874749; LOC103871606; LOC103872665; LOC103874187; LOC103830855; LOC103831657; LOC103832507; LOC103833148; LOC103833801; LOC103835059; LOC103835892; LOC1038…
brp00220	Arginine biosynthesis	20	0.00277236	1.71894	LOC103827501; LOC103855796; LOC103862653; LOC103839002; LOC103851053; LOC103852318; LOC103852409; LOC103853233; LOC103859729; LOC103861509; LOC103862102; LOC103848200; LOC103849205; LOC103865603; LOC103867192; LOC103830654; LOC103832472; LOC103833698; LOC103838043; LOC103838075
brp00261	Monobactam biosynthesis	9	0.00282024	2.19843	LOC103850857; LOC103851914; LOC103856056; LOC103858112; LOC103866117; LOC103872801; LOC103835822; LOC103836051; LOC103846584

## Sheet: L7_S6 vs L7_S1_KEGG
Supplementary Table S6: Top 20 of KEGG pathway enrichment of DEGs at S6 stage in Longyou-7(L7).
KEGG.top20.Up
id	Term	ListHits	pValue	Enrichment_score	Gene
brp04075	Plant hormone signal transduction	91	3.25354e-11	1.96698	LOC103854644; LOC103865897; LOC103870600; LOC103844852; LOC103853851; ARF9-1; LOC103863846; LOC103866974; LOC103867695; LOC103833785; LOC103833878; LOC103835126; LOC103852023; LOC103852783; LOC103852925; LOC103852961; LOC103853090; LOC103848567; LOC103853794; LOC103855287; LOC103855626; LOC103857272; LOC103857480; LOC103857927; LOC103858039; LOC103859627; LOC103859666; LOC103859804; LOC103860324;…
brp04016	MAPK signaling pathway - plant	49	2.88333e-09	2.34324	LOC103854644; LOC103844852; LOC103863846; LOC103867695; LOC103829020; LOC103833785; LOC103833878; LOC103852729; LOC103854509; LOC103855626; LOC103857301; LOC103857785; LOC103857927; LOC103860401; LOC103861611; LOC103862389; LOC103864667; LOC103865203; WRKY; LOC103867101; LOC103867653; WRKY25; LOC103870249; LOC103871793; LOC103872721; LOC103872849; LOC103874395; LOC103874915; LOC103827706; LOC1038…
brp00940	Phenylpropanoid biosynthesis	54	2.1059e-08	2.12222	LOC103856448; LOC103859221; LOC103869607; LOC103840386; LOC103841605; LOC103852874; LOC103875079; LOC103835007; LOC103851641; LOC103851985; LOC103852437; LOC103853214; LOC103855040; LOC103857055; LOC103857323; LOC103857865; LOC103857960; LOC103859897; LOC103861933; LOC103862317; LOC103862330; LOC103862905; LOC103863433; LOC103865042; LOC103865043; LOC103865354; LOC103865574; LOC103865578; LOC1038…
brp00945	Stilbenoid, diarylheptanoid and gingerol biosynthesis	11	1.86555e-07	5.16884	LOC103852437; LOC103857323; LOC103857960; LOC103862317; LOC103865042; LOC103865043; LOC103865848; LOC103867954; LOC103828167; LOC103833446; LOC103834443
brp00941	Flavonoid biosynthesis	15	1.7064e-06	3.52421	LOC103852437; LOC103855056; LOC103857323; LOC103857960; LOC103862317; LOC103865042; LOC103865043; LOC103865848; LOC103867954; LOC103873165; LOC103873769; LOC103828167; LOC103833446; LOC103834443; LOC103847177
brp00130	Ubiquinone and other terpenoid-quinone biosynthesis	17	9.50169e-06	2.91633	LOC103851957; LOC103853294; LOC103855040; LOC103857041; LOC103857323; LOC103858362; LOC103859897; LOC103865042; LOC103865043; LOC103867954; LOC103868556; LOC103871476; LOC103828469; LOC103833017; LOC103835877; LOC103842591; LOC103844906
brp00910	Nitrogen metabolism	18	1.90154e-05	2.7019	LOC103858845; LOC103858933; LOC103828756; LOC103851053; NIT-T1; LOC103853097; LOC103862243; LOC103863734; LOC103865089; LOC103871505; LOC103848073; LOC103844354; LOC103830551; LOC103832206; LOC103834471; LOC103841201; LOC103846320; LOC103847322
brp00920	Sulfur metabolism	16	5.87397e-05	2.66033	LOC103853800; LOC103859677; LOC103854642; LOC103860404; LOC103861274; LOC103862607; LOC103848153; LOC103871006; LOC103871118; LOC103873819; LOC103874044; LOC103827954; LOC103828707; LOC103832545; LOC103847966; LOC103839826
brp00630	Glyoxylate and dicarboxylate metabolism	24	0.000207225	2.04238	LOC103856643; LOC103858845; LOC103858933; LOC103842047; LOC103850951; LOC103851053; LOC103859574; LOC103859575; LOC103860370; LOC103860985; LOC103862389; LOC103863734; LOC103866666; LOC103871992; LOC103872849; LOC103829420; LOC103830434; LOC103833575; LOC103834825; LOC103835672; LOC103835788; LOC103837641; LOC103839509; LOC103846320
brp00908	Zeatin biosynthesis	12	0.000296213	2.7019	LOC117127968; LOC103851408; LOC103852374; LOC103853121; LOC103865890; LOC103867256; LOC103867254; LOC103867252; LOC103869054; LOC103841239; LOC103842115; LOC103846929
brp00561	Glycerolipid metabolism	22	0.000329411	2.04971	LOC103852752; LOC103850528; LOC103851349; LOC103852928; LOC103855751; LOC103857735; LOC103858975; LOC103860711; LOC103865714; LOC103865715; LOC103865716; LOC103870321; LOC103873180; LOC103828372; LOC103830434; LOC103830750; LOC103832485; LOC103833019; LOC103837651; LOC103844589; LOC103847336; LOC103847496
brp00250	Alanine, aspartate and glutamate metabolism	17	0.000733495	2.13638	LOC103851253; LOC103834779; LOC103840193; LOC103851053; LOC103854027; LOC103856243; LOC103857781; LOC103860370; LOC103848200; LOC103863734; LOC103869850; LOC103835108; LOC103835672; LOC103835961; LOC103837641; LOC103839459; LOC103846320
brp00260	Glycine, serine and threonine metabolism	21	0.000937075	1.93982	LOC103851253; LOC103856643; LOC103871484; LOC103851914; LOC103852803; LOC103868133; LOC103857781; LOC103860370; LOC103861915; LOC103864562; LOC103871992; LOC103850119; LOC103830434; LOC103830679; LOC103833575; LOC103835108; LOC103835672; LOC103835943; LOC103836224; LOC103837641; LOC103837956
brp00360	Phenylalanine metabolism	11	0.00109857	2.47674	LOC103871484; LOC103868133; LOC103858362; LOC103848200; LOC103863433; LOC103865574; LOC103867229; LOC103870475; LOC103829920; LOC103841251; LOC103842591
brp00480	Glutathione metabolism	26	0.00110292	1.78979	LOC103853781; LOC103848203; LOC103850458; LOC103868203; LOC103858758; LOC103858759; LOC103861882; LOC103864970; LOC103864971; LOC103867865; LOC103868035; LOC103871807; LOC103872504; LOC103848038; LOC103875231; LOC103830526; LOC103831537; LOC103831538; LOC103832317; LOC103835415; LOC103835969; LOC103836736; GST1; LOC103838590; LOC103840683; LOC103843727
brp00410	beta-Alanine metabolism	14	0.00113103	2.22509	LOC103871484; LOC103839011; LOC103868133; LOC103854027; LOC103856243; LOC103864963; LOC103868041; LOC103873180; LOC103837528; LOC103837563; LOC103839459; LOC103841125; LOC103844049; LOC103846659
brp00460	Cyanoamino acid metabolism	17	0.00146313	2.019	LOC103856643; LOC103858845; LOC103858933; LOC103853781; LOC103840193; NIT-T1; NIT-T4; LOC103861882; LOC103862905; LOC103865089; LOC103866804; LOC103869850; LOC103848073; LOC103830245; LOC103833575; LOC103835599; LOC103844910
brp04136	Autophagy - other	12	0.00281012	2.16152	LOC103852366; LOC103837855; LOC103868162; LOC103853668; LOC103858161; LOC103859157; LOC103860860; LOC103869487; LOC103871063; LOC103829550; LOC103830319; LOC103839823
brp00966	Glucosinolate biosynthesis	9	0.00341763	2.3724	LOC103850918; LOC103854915; BCAT4-1; MAM3-1; LOC103864341; LOC103866695; BCAT4-2; LOC103872429; LOC103868121
brp00430	Taurine and hypotaurine metabolism	5	0.00431614	3.00211	LOC103853781; LOC103854027; LOC103856243; LOC103861882; LOC103839459
KEGG.top20.down
id	Term	ListHits	pValue	Enrichment_score	Gene
brp03030	DNA replication	25	1.02392e-11	4.34392	LOC103852392; LOC103852416; LOC103853694; LOC103855752; LOC103858328; LOC103858780; LOC103860343; LOC103860462; LOC103861193; LOC103864126; LOC103864559; LOC103865926; LOC103867044; LOC103871561; LOC103827741; LOC103827885; LOC103829539; LOC103831035; LOC103833124; LOC103835735; LOC103836781; LOC103837365; LOC103838295; LOC103843463; LOC103849416
brp03010	Ribosome	100	1.46373e-11	1.92093	LOC103856798; LOC103827745; LOC103837879; LOC103841657; LOC103848030; LOC103249169; LOC103850976; LOC103851029; LOC103852669; LOC103853139; LOC103832784; LOC103854212; LOC103856182; LOC103856304; LOC103856438; LOC103857118; LOC117132553; LOC103858070; LOC103858307; LOC103858847; LOC103858939; LOC103859025; LOC103859063; LOC103859100; LOC103859285; LOC103859308; LOC103859498; LOC103859770; LOC1038…
brp00500	Starch and sucrose metabolism	47	4.11228e-09	2.37442	LOC103868753; LOC103853404; LOC103861904; LOC103871863; LOC103838824; LOC103838831; LOC103853109; LOC103868221; LOC103854138; LOC103855592; LOC103855926; LOC103858505; LOC103858588; LOC103860895; LOC103861499; LOC103864283; LOC103864958; LOC103865540; LOC103866139; LOC103866799; LOC103867285; LOC103867879; LOC103868313; LOC103874772; LOC103870118; LOC103873279; LOC103874297; LOC103874391; LOC1038…
brp00780	Biotin metabolism	12	1.64096e-07	4.91484	LOC103850337; LOC103853696; LOC103855855; LOC103856746; LOC103858066; LOC103860354; LOC103860355; LOC103827740; LOC103831955; LOC103839618; LOC103837905; LOC103847272
brp00710	Carbon fixation in photosynthetic organisms	27	6.63744e-07	2.62402	LOC103866289; LOC103850055; LOC103851283; LOC103853201; LOC103858863; LOC103859466; LOC103863161; LOC103872153; LOC103863779; LOC103865090; LOC103868444; LOC103868914; LOC103870225; LOC103848938; LOC103871139; LOC103873232; LOC103874433; LOC103832426; LOC103832683; LOC103833678; LOC103836104; LOC103836575; LOC103839246; LOC103841225; LOC103841917; LOC103842537; LOC103844258
brp00520	Amino sugar and nucleotide sugar metabolism	39	1.0315e-06	2.16063	LOC103872569; LOC103843385; LOC103843002; LOC103842932; LOC103850998; LOC103851002; LOC103855348; LOC103856155; LOC103856419; LOC103858948; LOC103861499; LOC103861976; LOC103864283; LOC103864808; PMM; LOC103867413; LOC103867879; LOC103868430; LOC103869436; LOC103870925; LOC103871125; GME; LOC103874945; LOC103827612; LOC103828058; LOC103828273; LOC103828545; LOC103831107; LOC103834131; LOC10383640…
brp00240	Pyrimidine metabolism	22	1.36443e-06	2.83478	LOC103853404; LOC103845327; LOC103853542; LOC103854270; LOC103859240; LOC103859763; LOC103862355; LOC103863231; LOC103864037; LOC103873282; LOC103873747; LOC103875249; LOC103827773; LOC103829174; LOC103829953; LOC103829976; LOC103835128; LOC103835475; LOC103837465; LOC103833912; LOC103841311; LOC103845368
brp04145	Phagosome	28	5.905e-05	2.07163	LOC103853965; LOC103858467; LOC103861379; LOC103873913; LOC103850074; LOC103861430; LOC103864302; LOC103864974; LOC103868027; LOC103870977; LOC103871371; LOC103871649; LOC103872051; LOC103872800; LOC103873285; LOC103873591; LOC103874709; LOC103874723; LOC103832026; LOC103832367; LOC103835147; LOC103835154; LOC103836200; LOC103836348; LOC103837830; LOC103838142; LOC103838846; LOC103845722
brp03440	Homologous recombination	15	0.000313746	2.42281	LOC103858702; LOC103855218; LOC103855405; LOC103855752; LOC103828938; LOC103864299; LOC103864559; LOC103865926; LOC103868332; LOC103869485; LOC103872859; LOC103828642; LOC103868069; LOC103837365; LOC103843674
brp00905	Brassinosteroid biosynthesis	5	0.00230112	3.37293	LOC103842602; LOC103850594; LOC103870101; LOC103829630; LOC103846910
brp00061	Fatty acid biosynthesis	13	0.002858	2.09977	LOC103840132; LOC103850337; LOC103853538; LOC103853696; LOC103855855; LOC103860354; LOC103860355; LOC103827740; LOC103831955; LOC103839618; LOC103833911; LOC103837905; LOC103846343
brp00010	Glycolysis / Gluconeogenesis	27	0.00287544	1.6647	LOC103864004; LOC103866289; LOC103838909; LOC103850055; LOC103853201; LOC103857629; LOC103859466; LOC103861499; LOC103863161; LOC103872153; LOC103867274; LOC103870225; LOC103848938; LOC103873204; LOC103827942; LOC103828273; LOC103829330; LOC103830313; LOC103831554; LOC103832166; LOC103832426; LOC103836104; LOC103841225; LOC103841985; LOC103842537; LOC103832797; LOC103847171
brp00290	Valine, leucine and isoleucine biosynthesis	8	0.00303085	2.54844	LOC103831845; LOC103847839; LOC103851035; LOC103853240; LOC103853243; LOC103859270; LOC103873035; LOC103828655
brp00960	Tropane, piperidine and pyridine alkaloid biosynthesis	10	0.00382785	2.24862	LOC103851376; LOC103851283; LOC103852000; LOC103861830; LOC103865090; LOC103868046; LOC103868050; LOC103833801; LOC103838721; LOC103843945
brp00950	Isoquinoline alkaloid biosynthesis	7	0.00414134	2.58954	LOC103851376; LOC103851283; LOC103852000; LOC103861830; LOC103865090; LOC103828183; LOC103833801
brp00261	Monobactam biosynthesis	5	0.00433804	3.01788	LOC103858112; LOC103866117; LOC103872275; LOC103872801; LOC103835822
brp00051	Fructose and mannose metabolism	16	0.00491848	1.85341	LOC103866289; LOC103868032; LOC103872569; LOC103843385; LOC103855348; LOC103861976; LOC103863161; LOC103872153; PMM; LOC103867879; LOC103828273; LOC103831107; LOC103841032; LOC103841225; LOC103842537; LOC103842585
brp03430	Mismatch repair	9	0.00739035	2.15024	LOC103831716; LOC103855752; LOC103864559; LOC103865926; LOC103871561; LOC103835735; LOC103837365; LOC103838295; LOC103843463
brp00350	Tyrosine metabolism	10	0.0104829	1.97723	LOC103851376; LOC103851283; LOC103852000; LOC103861830; LOC103865090; LOC103827942; LOC103828183; LOC103829330; LOC103832166; LOC103833801
brp00400	Phenylalanine, tyrosine and tryptophan biosynthesis	12	0.0108212	1.85967	LOC103850170; LOC103851376; LOC103850294; LOC103851283; LOC103852000; LOC103861830; LOC103863791; LOC103864163; LOC103865090; LOC103836728; LOC103837846; LOC103839088

## Sheet: T4_S2 vs T4_S1_KEGG
Supplementary Table S6: Top 20 of KEGG pathway enrichment of DEGs at S2 stage in Tianyou-4(T4).
KEGG.top20.Up
id	Term	ListHits	pValue	Enrichment_score	Gene
brp00940	Phenylpropanoid biosynthesis	39	6.11478e-11	3.06542	LOC103869607; LOC103852874; LOC103865968; LOC103835086; LOC103848211; LOC103828204; LOC103842763; LOC103850580; LOC103851641; LOC103852437; LOC103856729; LOC103249155; LOC103857778; LOC103857865; LOC103859007; LOC103861933; LOC103862471; LOC103864346; LOC103865042; LOC103865666; LOC103865667; LOC103867229; LOC103869163; LOC103869197; LOC103870188; LOC103873829; LOC103827906; LOC103829577; LOC1038…
brp00561	Glycerolipid metabolism	18	1.2728e-06	3.35408	LOC103869258; LOC103852752; LOC103850695; LOC103853254; LOC103862462; LOC103863035; LOC103865652; LOC103865714; LOC103867137; LOC103870350; LOC103873180; LOC103827601; LOC103830434; LOC103832491; LOC103834979; LOC103840179; LOC103844589; LOC103855432
brp00073	Cutin, suberine and wax biosynthesis	12	3.77869e-06	4.18358	LOC103844166; LOC103851611; LOC103856662; LOC103857486; LOC103865264; LOC103865622; LOC103867540; LOC103873656; LOC103873613; LOC103873767; LOC103830877; LOC103836926
brp00910	Nitrogen metabolism	13	4.12308e-06	3.90274	LOC103858933; LOC103833494; NIT-T1; LOC103870985; LOC103871504; NRT2.2; LOC103871558; LOC103848073; LOC103836132; LOC103836405; LOC103841201; LOC103843416; LOC103846320
brp00350	Tyrosine metabolism	10	5.71109e-05	3.72675	LOC103852000; LOC103861830; LOC103848200; LOC103868301; LOC103827521; LOC103827804; LOC103833536; LOC103839444; LOC103843547; LOC103844028
brp00460	Cyanoamino acid metabolism	13	6.62047e-05	3.08788	LOC103858933; LOC103853781; LOC103840193; LOC103848211; LOC103828204; NIT-T1; NIT-T4; LOC103861882; LOC103869850; LOC103870188; LOC103848073; LOC103830245; LOC103835599
brp00903	Limonene and pinene degradation	4	7.55753e-05	7.86006	LOC103869258; LOC103862462; LOC103873180; LOC103834979
brp04626	Plant-pathogen interaction	31	8.16969e-05	1.98246	LOC103862975; LOC103844852; LOC103859640; LOC103861203; LOC103853254; LOC103857301; LOC103857966; LOC103860666; LOC103860837; LOC103861633; LOC103863085; LOC103863503; LOC103863519; LOC103864907; LOC103865027; LOC103866440; LOC103866468; WRKY25; LOC103872695; LOC103827956; LOC103828112; LOC103835916; LOC103836419; LOC103837798; LOC103838121; LOC103840573; LOC103841406; LOC103842656; LOC103844277;…
brp00360	Phenylalanine metabolism	8	0.000296255	3.60253	LOC103852000; LOC103861830; LOC103848200; LOC103867229; LOC103868301; LOC103841251; LOC103843547; LOC103844028
brp00071	Fatty acid degradation	10	0.000424097	3.00211	LOC103869258; LOC103851611; LOC103854526; LOC103856662; LOC103862462; LOC103863519; LOC103873180; LOC103827804; LOC103834979; LOC103838201
brp00062	Fatty acid elongation	8	0.000475431	3.39061	LOC103868109; LOC103864907; LOC103866440; LOC103827956; LOC103829117; LOC103836419; LOC103840573; LOC103844277
brp00330	Arginine and proline metabolism	11	0.000495339	2.79726	LOC103869258; LOC103854501; LOC103861899; LOC103862462; LOC103848200; LOC103865746; LOC103867010; LOC103873180; LOC103834394; LOC103834979; LOC103837228
brp00564	Glycerophospholipid metabolism	17	0.000508114	2.25434	LOC103852752; LOC103844249; LOC103849862; LOC103848808; LOC103863035; LOC103864845; LOC103865652; LOC103867137; LOC103870350; AAPT1; LOC103827601; LOC103830713; LOC103830715; LOC103831902; LOC103840026; LOC103840179; LOC103844589
brp00130	Ubiquinone and other terpenoid-quinone biosynthesis	9	0.00056407	3.08788	LOC103851620; LOC103852000; LOC103861830; LOC103865042; LOC103868301; LOC103869197; LOC103835877; LOC103843547; LOC103844028
brp00906	Carotenoid biosynthesis	7	0.00125076	3.21928	LOC103863442; LOC103856237; LOC103856778; LOC103859576; LOC103849374; LOC103845139; LOC103846262
brp00030	Pentose phosphate pathway	10	0.00158765	2.57323	LOC103866271; LOC103863263; LOC103864532; LOC103867569; LOC103875231; LOC103833143; LOC103835152; LOC103836338; LOC103841316; LOC103843039
brp00380	Tryptophan metabolism	12	0.0016172	2.35802	LOC103869258; NIT-T1; LOC103854526; LOC103862462; LOC103873180; LOC103848073; LOC103833480; LOC103834365; LOC103834979; LOC103835481; LOC103837982; LOC103842998
brp00960	Tropane, piperidine and pyridine alkaloid biosynthesis	7	0.00215617	2.96679	LOC103852000; LOC103861830; LOC103848200; LOC103864954; LOC103864962; LOC103868301; LOC103838721
brp00480	Glutathione metabolism	15	0.00239386	2.06514	LOC103853781; LOC103868203; LOC103858758; LOC103860476; LOC103861882; LOC103862090; LOC103862778; LOC103864966; LOC103872505; LOC103875231; LOC103830525; LOC103830526; LOC103832317; LOC103836338; LOC103837644
brp00280	Valine, leucine and isoleucine degradation	9	0.00247229	2.55969	LOC103869258; LOC103854526; LOC103857781; LOC103862316; LOC103862462; LOC103873180; LOC103834979; LOC103835108; LOC103868123
KEGG.top20.down
brp00966	Glucosinolate biosynthesis	8	5.42766e-06	5.93464	LOC103853878; LOC103852881; LOC103862605; LOC103864341; LOC103865913; LOC103831884; LOC103832898; LOC103835554
brp04075	Plant hormone signal transduction	32	8.67484e-05	1.94656	LOC103841511; LOC103860183; LOC103863560; LOC103833878; LOC103849715; LOC103850347; LOC103851777; LOC103851955; LOC103852324; LOC103852676; LOC103857039; LOC103858039; LOC103860643; LOC103862322; LOC103865880; LOC103866551; LOC103870220; LOC103871817; LOC103871836; LOC103873174; LOC103875080; LOC103827726; LOC103830556; LOC103830681; LOC103834430; LOC103835829; LOC103868095; LOC103839230; LOC1038…
brp00904	Diterpenoid biosynthesis	5	0.00135672	4.00198	LOC103853128; LOC103853267; LOC103832325; LOC103836713; LOC103842895
brp00592	alpha-Linolenic acid metabolism	7	0.00258922	2.91651	LOC103852787; LOC103853040; LOC103855549; LOC103870978; LOC103829425; LOC103829426; LOC103839361
brp00460	Cyanoamino acid metabolism	8	0.00290445	2.67385	LOC103859306; LOC103864958; LOC103865913; LOC103866139; LOC103866799; LOC103835059; LOC103841864; LOC103841966
brp00591	Linoleic acid metabolism	3	0.00299449	4.80237	LOC103852787; LOC103855549; LOC103869043
brp00380	Tryptophan metabolism	9	0.00322653	2.4885	LOC103853878; LOC103834655; LOC103852881; LOC103854698; LOC103860090; LOC103862605; LOC103864341; LOC103831884; LOC103835554
brp00500	Starch and sucrose metabolism	15	0.00323805	2.0098	LOC103852319; LOC103853109; LOC103868221; LOC103854051; LOC103857369; LOC103858588; LOC103859306; LOC103864958; LOC103866139; LOC103866799; LOC103870118; LOC103830752; LOC103833505; LOC103836761; LOC103841864
brp00908	Zeatin biosynthesis	5	0.00458717	3.16823	LOC103851408; LOC103862713; LOC103863784; LOC103869054; LOC103842132
brp04145	Phagosome	11	0.00494106	2.15849	LOC103853965; LOC103864302; LOC103864974; LOC103868027; LOC103874246; LOC103829438; LOC103832026; LOC103832035; LOC103838142; LOC103838846; LOC103841051
brp00270	Cysteine and methionine metabolism	12	0.00687262	2.00539	LOC103839308; LOC103851201; LOC103859706; LOC103865090; LOC103873920; LOC103875335; LOC117126758; LOC103828296; LOC103830571; LOC103832898; LOC103833884; LOC103841966
brp00520	Amino sugar and nucleotide sugar metabolism	13	0.00818867	1.91012	LOC103852660; LOC103857749; LOC103857369; LOC103858081; LOC103861448; LOC103861964; LOC103861976; LOC103864220; LOC103829612; LOC103838693; LOC103840623; LOC103844566; LOC103845043
brp00906	Carotenoid biosynthesis	4	0.018384	2.58851	LOC103853629; LOC103859803; LOC103871215; LOC103839129
brp04712	Circadian rhythm - plant	5	0.0194726	2.33962	LOC117131903; LOC103855775; LOC103874198; LOC103865427; LOC103847150
brp00910	Nitrogen metabolism	5	0.0305154	2.11215	LOC103839002; LOC103849205; LOC103873434; LOC103844354; LOC103848008
brp00100	Steroid biosynthesis	4	0.0386071	2.13439	LOC103855549; LOC103864965; LOC103874805; LOC103874288
brp00040	Pentose and glucuronate interconversions	10	0.0531549	1.57591	LOC103842123; LOC103842134; LOC103852424; LOC103870041; LOC103870804; LOC103837270; LOC103840623; LOC103841243; LOC103843635; LOC103844229
brp00030	Pentose phosphate pathway	5	0.0576399	1.81042	LOC103875228; LOC103864104; LOC103829082; LOC103835415; LOC103838225
brp00920	Sulfur metabolism	4	0.0618643	1.87169	LOC103853800; LOC103847432; LOC103855221; LOC103841966
brp00250	Alanine, aspartate and glutamate metabolism	5	0.0632242	1.76832	LOC103839002; LOC103849205; LOC103865090; LOC103873925; LOC103846459

## Sheet: T4_S3 vs T4_S1_KEGG
Supplementary Table S6: Top 20 of KEGG pathway enrichment of DEGs at S3 stage in Tianyou-4(T4).
KEGG.top20.Up
id	Term	ListHits	pValue	Enrichment_score	Gene
brp04712	Circadian rhythm - plant	16	2.5752e-06	3.37038	LOC103850763; LOC103854859; LOC103855006; LOC103860589; LOC103864705; LOC103866432; LOC103871728; LOC103874677; LOC103874318; LOC103837062; LOC103837378; CRY1; LOC103249168; LOC103844260; LOC103846381; HY5
brp00906	Carotenoid biosynthesis	13	3.74397e-06	3.7872	LOC103863442; LOC103842019; LOC103851090; LOC103856237; LOC103859576; LOC103860984; LOC103849374; LOC103869474; LOC103870025; LOC103871599; LOC103837729; LOC103845139; LOC103846262
brp00130	Ubiquinone and other terpenoid-quinone biosynthesis	14	3.38957e-05	3.0427	LOC103851620; LOC103852000; LOC103852540; LOC103855040; LOC103865042; LOC103868301; LOC103871476; LOC103833017; LOC103835877; LOC103839764; LOC103840383; LOC103842224; LOC103843547; LOC103844028
brp00561	Glycerolipid metabolism	18	0.000676314	2.12465	LOC103852752; LOC103850695; LOC103852928; LOC103855751; LOC103860711; LOC103863035; LOC103865714; LOC103870321; LOC103873180; LOC103827601; LOC103830087; LOC103830434; LOC103830750; LOC103833133; LOC103836912; LOC103837958; LOC103847336; LOC103855432
brp00350	Tyrosine metabolism	11	0.0008144	2.59679	LOC103851993; LOC103852000; LOC103868133; LOC103848200; LOC103868301; LOC103827521; LOC103833536; LOC103839444; LOC103842224; LOC103843547; LOC103844028
brp04136	Autophagy - other	11	0.00111759	2.51023	LOC103837855; LOC103851096; LOC103868162; LOC103858161; LOC103860860; LOC103862002; LOC103854482; LOC103871063; LOC103837724; LOC103839823; LOC103846258
brp00590	Arachidonic acid metabolism	7	0.00134854	3.09178	LOC103853781; LOC103853516; LOC103861882; LOC103873463; LOC103830087; LOC103842214; LOC103847336
brp00630	Glyoxylate and dicarboxylate metabolism	18	0.00205217	1.94062	LOC103858933; LOC103831878; LOC103859574; LOC103860370; LOC103860985; LOC103862389; LOC103863734; LOC103863782; LOC103864160; LOC103870027; LOC103871992; LOC103829418; LOC103829420; LOC103830182; LOC103830434; LOC103835788; LOC103837641; LOC103839509
brp00730	Thiamine metabolism	6	0.00261235	3.0427	LOC103870527; LOC103857026; LOC103860788; LOC103868019; LOC103874011; LOC103844930
brp00330	Arginine and proline metabolism	13	0.0031581	2.0941	LOC103854501; LOC103858041; LOC103858497; LOC103861577; LOC103848200; LOC103865746; LOC103867010; LOC103873180; LOC103875050; LOC103833133; LOC103834394; LOC103837228; LOC103841472
brp04016	MAPK signaling pathway - plant	27	0.00389714	1.63579	LOC103854644; LOC103831878; LOC103829020; LOC103835754; LOC103852729; LOC103857301; LOC103857927; LOC103858828; LOC103861611; LOC103862308; LOC103862389; LOC103864444; LOC103865027; WRKY; WRKY25; LOC103827766; LOC103828412; LOC103847608; LOC103829418; LOC103829420; LOC103834849; LOC103835788; LOC103837844; LOC103842656; LOC103844644; LOC103845142; LOC103845336
brp04146	Peroxisome	18	0.00449686	1.8122	LOC103831878; LOC103858698; LOC103859574; LOC103860370; LOC103860985; LOC103862272; LOC103862389; LOC103870027; LOC103871177; LOC103829418; LOC103829420; LOC103834242; LOC103835788; LOC103837428; LOC103837563; LOC103837641; LOC103841125; LOC103844049
brp00909	Sesquiterpenoid and triterpenoid biosynthesis	6	0.00494703	2.73843	LOC103857940; LOC103836007; LOC103854874; LOC103854876; LOC103830506; LOC108870167
brp00710	Carbon fixation in photosynthetic organisms	16	0.00512441	1.85657	LOC103866271; LOC103870831; LOC103851645; LOC103856701; LOC103860785; LOC103848200; LOC103863263; LOC103863782; LOC103864160; LOC103864267; LOC103867569; LOC103875281; LOC103833143; LOC103835152; LOC103841316; LOC103843097
brp00196	Photosynthesis - antenna proteins	6	0.00599659	2.6501	LOC103860327; LOC103828920; LOC103829997; LOC103830300; LOC103835251; LOC103840451
brp00860	Porphyrin and chlorophyll metabolism	11	0.00616711	2.0632	LOC103862873; LOC103866471; LOC103869295; LOC103852907; LOC103848843; LOC103863639; LOC103866807; LOC103833353; LOC103847911; LOC103844235; LOC103847721
brp00360	Phenylalanine metabolism	8	0.0071083	2.28203	LOC103852000; LOC103868133; LOC103848200; LOC103868301; LOC103841251; LOC103842224; LOC103843547; LOC103844028
brp04075	Plant hormone signal transduction	50	0.00845488	1.36922	LOC103854644; LOC103865897; LOC103842661; LOC103863907; LOC103866974; LOC103835754; LOC103839967; LOC103848567; LOC103857890; LOC103857927; LOC103858167; LOC103858828; LOC103859666; LOC103860324; LOC103861611; LOC103862308; LOC103862496; LOC103864444; LOC103865524; LOC103865754; LOC117125603; LOC103865861; LOC103866295; LOC103866475; LOC103867300; LOC103872443; LOC103872642; LOC103872707; LOC1038…
brp00410	beta-Alanine metabolism	10	0.0096551	2.01355	LOC103839037; LOC103868133; LOC103855358; LOC103858041; LOC103864956; LOC103873180; LOC103833133; LOC103837563; LOC103841125; LOC103844049
brp00600	Sphingolipid metabolism	6	0.0119042	2.34723	LOC103832395; LOC103850695; LOC103858421; LOC103872148; LOC103834191; LOC103836446
KEGG.top20.down
id	Term	ListHits	pValue	Enrichment_score	Gene
brp00270	Cysteine and methionine metabolism	60	3.07048e-13	2.5547	LOC103857842; LOC103840754; LOC103851376; LOC103857074; LOC103860794; LOC103861272; LOC103875438; LOC103832114; LOC103839308; LOC103851137; LOC103851201; LOC103851283; LOC103851914; LOC103856056; LOC103856274; LOC103856350; LOC103857642; LOC103858362; LOC103859011; LOC103859070; LOC103859706; LOC103860008; LOC103862328; LOC103848186; LOC103862931; LOC103863580; LOC103865090; LOC103866104; LOC1038…
brp00966	Glucosinolate biosynthesis	23	6.00898e-12	4.34714	LOC103853878; LOC103875438; LOC103850918; LOC103852881; LOC103854915; BCAT4-1; MAM3-1; MAM1-1; LOC103862605; LOC103863599; LOC103864341; LOC103865912; LOC103865913; LOC103866695; LOC103871365; LOC103872429; LOC103872656; LOC103831882; LOC103831884; LOC103832898; LOC103833295; LOC103835554; LOC103840711
brp00520	Amino sugar and nucleotide sugar metabolism	60	1.45832e-10	2.24616	LOC103857749; LOC103843385; LOC103842932; LOC103850998; LOC103851127; LOC103851587; LOC103852926; LOC103854620; LOC103855248; LOC103855348; LOC103856261; LOC103857369; LOC103857802; VTC1; LOC103858078; LOC103858080; LOC103858081; LOC103858576; LOC103861448; LOC103861499; LOC103861979; LOC103861976; LOC103863181; LOC103863829; LOC103864220; LOC103865678; LOC103865745; LOC103866239; PMM; LOC1038674…
brp03030	DNA replication	28	4.21649e-10	3.28756	LOC103858140; LOC103852392; LOC103852416; LOC103853694; LOC103855752; LOC103858328; LOC103858780; LOC103860343; LOC103860462; LOC103860562; LOC103861193; LOC103864126; LOC103864559; LOC103865926; LOC103867044; LOC103868024; LOC103871561; LOC103827741; LOC103827885; LOC103829539; LOC103850238; LOC103832343; LOC103833124; LOC103835735; LOC103836781; LOC103837365; LOC103843463; LOC103849416
brp00780	Biotin metabolism	16	3.568e-09	4.42814	LOC103850337; LOC103853696; LOC103855855; LOC103856746; LOC103858066; LOC103860354; LOC103860355; LOC103864335; LOC103866710; LOC103827740; LOC103829087; LOC103830674; LOC103839618; LOC103837905; LOC103845194; LOC103847272
brp00400	Phenylalanine, tyrosine and tryptophan biosynthesis	28	1.04817e-08	2.93215	LOC103850170; LOC103854257; LOC103851376; LOC103849983; LOC103850294; LOC103851283; LOC103852737; LOC103858362; LOC103859154; LOC103860298; LOC103861672; LOC103863791; LOC103864337; LOC103864806; LOC103865090; LOC103854474; LOC103835440; LOC103835703; LOC103836212; LOC103836728; LOC103837846; LOC103839088; LOC103869052; LOC103841367; LOC103842591; LOC103843407; LOC103845742; LOC103845884
brp00061	Fatty acid biosynthesis	27	1.59734e-08	2.9469	LOC103840132; LOC103850337; LOC103852226; LOC103853696; LOC103855855; LOC103856142; LOC103856193; LOC103857757; LOC103858091; LOC103860354; LOC103860355; LOC103863650; LOC103864335; LOC103867972; LOC103827740; LOC103828582; LOC103829087; LOC103830674; LOC103831049; LOC103836386; LOC103838061; LOC103838380; LOC103839618; LOC103837905; LOC103843309; LOC103846343; LOC103846406
brp00920	Sulfur metabolism	24	1.67852e-07	2.86126	LOC103853800; LOC103871853; LOC103847432; LOC103855221; LOC103859070; LOC103860404; LOC103862607; LOC103848153; LOC103862931; LOC103866104; LOC103868374; LOC103849160; LOC103870949; LOC103855196; LOC103872801; LOC103873815; LOC103874110; LOC103832400; LOC103833778; OASA4; LOC103837510; LOC103847966; LOC103839826; LOC103841966
brp04145	Phagosome	42	5.14791e-07	2.0998	LOC103871902; LOC103853965; LOC103861379; LOC103873913; LOC103851297; LOC103851298; LOC103858453; LOC103858535; LOC103860704; LOC103861430; LOC103861651; LOC103864974; LOC103866824; LOC103868027; LOC103849546; LOC103870977; LOC103871371; LOC103873285; LOC103873591; LOC103874709; LOC103849562; LOC103874246; LOC103875137; LOC103829438; LOC103830181; LOC103830636; LOC103832026; LOC103832035; LOC1038…
brp00260	Glycine, serine and threonine metabolism	34	8.67834e-07	2.25192	LOC103856643; LOC103840754; LOC103870046; LOC103851914; LOC103853105; LOC103856056; LOC103857558; LOC103859270; LOC103859689; LOC103861672; LOC103862328; LOC103863581; LOC103863791; LOC103867390; LOC103874749; LOC103830855; LOC103833148; LOC103833647; LOC103833801; LOC103834426; LOC103834704; LOC103834946; LOC103835059; LOC103835892; LOC103836051; LOC103836310; LOC103836728; LOC103837797; LOC1038…
brp00051	Fructose and mannose metabolism	29	3.89484e-06	2.26998	LOC103850396; LOC103868032; LOC103843385; LOC103852926; LOC103855348; LOC103857369; VTC1; LOC103858576; LOC103861979; LOC103861976; LOC103872153; LOC103864220; LOC103865745; LOC103866239; PMM; LOC103868622; LOC103870907; LOC103872038; LOC103872883; LOC103829612; LOC103831107; LOC103831949; LOC103837987; LOC103841225; LOC103842552; LOC103842585; LOC103843479; LOC103843922; LOC103832788
brp00670	One carbon pool by folate	12	5.54863e-05	2.99971	LOC103856643; LOC103858399; LOC103862355; LOC103863581; LOC103868620; LOC103871345; LOC103830238; LOC103830855; LOC103833148; LOC103835059; LOC103841853; LOC103843220
brp00500	Starch and sucrose metabolism	49	7.7681e-05	1.67274	LOC103868753; LOC103852049; LOC103853404; LOC103838824; LOC103838831; LOC103842569; LOC103851390; LOC103852319; LOC103853109; LOC103868221; LOC103854051; LOC103855592; LOC103855850; LOC103857369; LOC103858134; LOC103858588; LOC103859306; LOC103861250; LOC103861251; LOC103861499; LOC103864958; LOC103866139; LOC103866799; LOC103868622; LOC103870118; LOC103873269; LOC103873941; LOC103875081; LOC1038…
brp00460	Cyanoamino acid metabolism	23	0.000386943	1.9586	LOC103856643; LOC103838824; LOC103838831; LOC103851390; LOC103855592; LOC103859306; LOC103861250; LOC103861251; LOC103863581; LOC103864958; LOC103865913; LOC103866139; LOC103866799; LOC103873269; LOC103830855; LOC103833148; LOC103835059; LOC103841864; LOC103841865; LOC103841966; LOC103842079; LOC103846819; LOC103847250
brp00100	Steroid biosynthesis	16	0.000590886	2.17523	LOC103836099; LOC103855549; LOC103856028; LOC103862364; LOC103862654; LOC103872154; LOC103864965; LOC103869418; LOC103870908; LOC103874805; LOC103829457; LOC103850274; LOC103832876; LOC103836218; LOC103836444; LOC103842157
brp00965	Betalain biosynthesis	4	0.000594181	4.42814	LOC103871335; LOC103871325; LOC103828183; LOC103833499
brp00300	Lysine biosynthesis	8	0.000657613	2.95209	LOC103854764; LOC103851914; LOC103856056; LOC103829942; LOC103836051; LOC103841284; LOC103846584; LOC103846688
brp00240	Pyrimidine metabolism	22	0.00069323	1.91554	LOC103853404; LOC103860587; LOC103854270; LOC103854712; LOC103858399; LOC103859240; LOC103861347; LOC103862355; LOC103863231; LOC103864037; LOC103869333; LOC103870632; LOC103873282; LOC103873747; LOC103874463; LOC103875249; LOC103833477; LOC103835128; LOC103837127; LOC103837465; LOC103833912; LOC103841311
brp03440	Homologous recombination	18	0.00125843	1.9646	LOC103858702; LOC103855218; LOC103855752; LOC103856468; LOC103828938; LOC103860562; LOC103864559; LOC103865926; LOC103868332; LOC103869485; LOC103872859; LOC103830499; LOC103832343; LOC103834209; LOC103868069; LOC103837365; LOC103838066; LOC103843674
brp00010	Glycolysis / Gluconeogenesis	37	0.00237304	1.54152	LOC103850396; LOC103870046; LOC103838909; LOC103853105; LOC103853196; LOC103855005; LOC103856758; LOC103857629; LOC103859689; LOC103861499; LOC103862585; LOC103872153; LOC103868622; LOC103848938; LOC103872038; LOC103872883; LOC103875341; LOC103827942; LOC103829597; LOC103830313; LOC103830478; LOC103830479; LOC103831554; LOC103831877; LOC103835237; LOC103836104; LOC103836310; LOC103837987; LOC1038…

## Sheet: T4_S4  vs T4_S1_KEGG
Supplementary Table S6: Top 20 of KEGG pathway enrichment of DEGs at S4 stage in Tianyou-4(T4).
KEGG.top20.Up
id	Term	ListHits	pValue	Enrichment_score	Gene
brp04146	Peroxisome	41	3.2244e-07	2.13808	LOC103833679; LOC103861474; LOC103869185; LOC103842047; LOC103854067; LOC103856088; LOC103856941; LOC103857580; LOC103858342; LOC103858698; LOC103860006; LOC103860297; LOC103860370; LOC103860985; LOC103862272; LOC103862389; LOC103865757; LOC103867566; LOC103870027; LOC103870224; LOC103870288; LOC103854439; LOC103871177; LOC103873937; LOC103874199; LOC103874524; LOC103829418; LOC103829420; LOC1038…
brp04016	MAPK signaling pathway - plant	59	4.33098e-07	1.85149	LOC103854644; LOC103864102; LOC103863846; LOC103833785; LOC103833878; LOC103835320; LOC103835754; LOC103845976; LOC103854509; LOC103857301; LOC103857785; LOC103857966; LOC103858096; LOC103858828; LOC103859874; LOC103860950; LOC103861611; LOC103862389; LOC103864444; LOC103865027; WRKY; LOC103867101; WRKY25; LOC103868740; LOC103869281; LOC103871868; LOC103872721; LOC103874395; LOC103827766; LOC1038…
brp00071	Fatty acid degradation	26	6.25258e-07	2.56106	LOC103853925; LOC103861474; LOC103869185; LOC103854526; LOC103857580; LOC103860006; LOC103860297; LOC103867566; LOC103870717; LOC103870719; LOC103854439; LOC103873180; LOC103873557; LOC103873937; LOC103874524; LOC103830574; LOC103832166; LOC103832634; LOC103833133; LOC103833439; LOC103835648; LOC103837234; LOC103837563; LOC103839509; LOC103841125; LOC103844049
brp03040	Spliceosome	70	6.35762e-07	1.73584	LOC103869316; LOC103828680; LOC103829722; LOC103829974; LOC103833762; LOC103849754; LOC103849751; LOC103845440; LOC103847020; LOC103850757; LOC103850759; LOC103850838; LOC103851533; LOC103853059; LOC103855659; LOC103856687; LOC103857675; LOC103857945; LOC103860073; LOC103858908; LOC103859161; LOC103859451; LOC103860487; LOC103866389; LOC103866451; LOC103867658; LOC103829790; LOC103868443; LOC1038…
brp04136	Autophagy - other	22	2.71979e-06	2.60046	LOC103852366; LOC103853623; LOC103837855; LOC103851096; LOC103868162; LOC103858161; LOC103860860; LOC103861971; LOC103862002; LOC103863274; LOC103865117; LOC103866195; LOC103866769; LOC103854482; LOC103871063; LOC103829550; LOC103830319; LOC103837724; LOC103838506; LOC103839823; LOC103844779; LOC103846258
brp00280	Valine, leucine and isoleucine degradation	24	2.37374e-05	2.23963	LOC103851253; LOC103853988; LOC103854526; LOC103855358; LOC103855815; LOC103857781; LOC103858342; LOC103867566; LOC103870719; LOC103871787; LOC103873180; LOC103873424; LOC103873557; LOC103832583; LOC103832634; LOC103833133; LOC103834444; LOC103835108; LOC103835648; LOC103868121; LOC103836474; LOC103839509; LOC103843316; LOC103843706
brp00906	Carotenoid biosynthesis	16	0.000127257	2.41435	LOC103857276; LOC103863442; LOC103842019; LOC103856237; LOC103859576; LOC103861043; BCH; LOC103849374; LOC103869474; LOC103870482; LOC103871599; LOC103829545; LOC103832798; LOC103837729; LOC103845139; LOC103846262
brp00730	Thiamine metabolism	11	0.000130185	2.8894	LOC103870527; LOC103857026; LOC103859911; LOC103860788; LOC103868019; LOC103874011; LOC103833758; LOC103836640; LOC103837592; LOC103840813; LOC103844930
brp00130	Ubiquinone and other terpenoid-quinone biosynthesis	18	0.000761342	2.02633	LOC103851620; LOC103852000; LOC103852540; LOC103855040; LOC103862197; LOC103865042; LOC103867954; LOC103868301; LOC103871476; LOC103875007; LOC103828469; LOC103833017; LOC103835877; LOC103838505; LOC103839764; LOC103840383; LOC103843547; LOC103844028
brp00900	Terpenoid backbone biosynthesis	21	0.0010073	1.88526	LOC103870527; LOC103851010; LOC103852907; LOC103853029; LOC103854526; LOC103856195; LOC103857539; LOC103859911; LOC103860788; LOC103862234; LOC103867433; LOC103870917; LOC103872491; LOC103873809; LOC103874203; LOC103829638; LOC103832329; LOC103838115; LOC103839509; LOC103840600; LOC103845475
brp04712	Circadian rhythm - plant	18	0.00115931	1.96398	LOC103854859; LOC103860589; LOC103860926; LOC103864705; LOC103866432; LOC103866477; LOC103871728; LOC103874318; LOC103828356; LOC103836576; LOC103837062; LOC103837378; LOC103833904; CRY1; LOC103249168; LOC103844260; HY5; LOC103847424
brp00561	Glycerolipid metabolism	28	0.00118881	1.7119	LOC103852752; LOC103872340; LOC103848085; LOC103850695; LOC103850885; LOC103852928; LOC103857735; LOC103860711; LOC103862083; LOC103863035; LOC103870321; LOC103873180; LOC103873557; LOC103873784; LOC103830087; LOC103830434; LOC103830750; LOC103832634; LOC103833133; LOC103835648; LOC103836912; LOC103837958; LOC103841505; LOC103841539; LOC103844589; LOC103846700; LOC103847336; LOC103855432
brp00410	beta-Alanine metabolism	18	0.00208134	1.87734	LOC103869185; LOC103839011; LOC103868133; LOC103855358; LOC103857580; LOC103869649; LOC103869654; LOC103873180; LOC103873557; LOC103873937; LOC103832634; LOC103833133; LOC103835648; LOC103836474; LOC103837563; LOC103839459; LOC103841125; LOC103844049
brp04141	Protein processing in endoplasmic reticulum	60	0.00241222	1.39518	LOC103842338; LOC103853697; LOC103862989; LOC103867189; LOC103867947; LOC103828680; LOC103845440; LOC103847873; LOC103850811; LOC103850982; LOC103851847; LOC103852996; LOC103855479; LOC103249161; LOC103856495; LOC103857187; LOC103858007; LOC103858554; LOC103859451; LOC103860487; LOC103861538; LOC103861695; LOC103863786; LOC103864264; LOC103866054; LOC103866606; LOC103866792; LOC103870349; LOC1038…
brp00945	Stilbenoid, diarylheptanoid and gingerol biosynthesis	8	0.00270696	2.46684	LOC103865968; LOC103852437; LOC103856727; LOC103856729; LOC103857960; LOC103865042; LOC103867954; LOC103828167
brp00592	alpha-Linolenic acid metabolism	18	0.00495581	1.74875	LOC103853925; LOC103857769; LOC103869185; LOC103857580; LOC103861062; LOC103867566; LOC103870717; LOC103873937; LOC103830087; LOC103830574; LOC103831021; LOC103832166; LOC103859168; LOC103835791; LOC103837563; LOC103841125; LOC103844049; LOC103847336
brp00600	Sphingolipid metabolism	10	0.00680236	2.02633	LOC103832395; LOC103850695; LOC103852599; LOC103857191; LOC103861234; LOC103872148; LOC103834191; LOC103836446; LOC103840054; LOC103841539
brp00860	Porphyrin and chlorophyll metabolism	17	0.0110548	1.6516	LOC103862873; LOC103869295; PAO; LOC103852907; LOC103848843; LOC103854720; LOC103858612; LOC103861346; LOC103863639; LOC103866807; LOC103871596; LOC103829625; LOC103833353; LOC103847911; LOC103842138; LOC103844235; LOC103847721
brp00903	Limonene and pinene degradation	4	0.012197	2.57897	LOC103873180; LOC103873557; LOC103833133; LOC103835648
brp01040	Biosynthesis of unsaturated fatty acids	9	0.0158297	1.87734	LOC103869185; LOC103851552; LOC103857580; LOC103867566; LOC103873937; LOC103837563; LOC103841125; LOC103844672; LOC103844049
KEGG.top20.down
id	Term	ListHits	pValue	Enrichment_score	Gene
brp03010	Ribosome	279	5.12971e-43	2.0751	LOC103834204; LOC103843792; LOC103853598; LOC103856065; LOC103856798; LOC103861282; LOC103863473; LOC103869254; LOC103871452; LOC103827745; LOC103874976; LOC103874947; LOC103832098; LOC103833685; LOC103834749; LOC103845892; LOC103845969; LOC103848258; LOC103849728; LOC103849917; LOC103849912; LOC103850022; LOC103249169; LOC103850047; LOC103850054; LOC103842855; LOC103850454; LOC103850467; LOC1038…
brp00061	Fatty acid biosynthesis	41	2.60274e-11	2.5641	LOC103840132; LOC103850337; LOC103852226; LOC103853696; LOC103853828; LOC103855855; LOC103856142; LOC103856193; LOC103857757; LOC103858091; LOC103858136; LOC103860266; LOC103860306; LOC103860354; LOC103860355; LOC103863566; LOC103863650; LOC103864335; LOC103865021; LOC103866392; LOC103866817; LOC103867972; LOC103868651; LOC103870910; LOC103871796; LOC103827740; LOC103828582; LOC103829087; LOC1038…
brp00520	Amino sugar and nucleotide sugar metabolism	85	4.4534e-10	1.8233	LOC103850131; LOC103852660; LOC103862344; LOC103832079; LOC103841815; LOC103843385; LOC103842932; LOC103850998; LOC103851002; LOC103851127; LOC103851587; LOC103852926; LOC103854620; LOC103856139; LOC103856155; LOC103856261; LOC103856419; LOC103857369; LOC103857802; VTC1; LOC103858078; LOC103858081; LOC103858172; LOC103858193; LOC103858576; LOC103858900; LOC103859446; LOC103860270; LOC103861499; L…
brp00780	Biotin metabolism	20	5.12776e-09	3.17163	LOC103850337; LOC103853696; LOC103855855; LOC103856746; LOC103858066; LOC103860306; LOC103860354; LOC103860355; LOC103864335; LOC103866710; LOC103827740; LOC103829087; LOC103830674; LOC103835584; LOC103839618; LOC103839059; LOC103837905; LOC103845194; LOC103845857; LOC103847272
brp00966	Glucosinolate biosynthesis	23	6.57739e-07	2.49089	LOC103853878; LOC103875438; LOC103850918; LOC103852881; LOC103854915; BCAT4-1; MAM3-1; MAM1-1; LOC103862605; LOC103863599; LOC103864341; LOC103865912; LOC103865913; LOC103866695; BCAT4-2; LOC103871365; LOC103872429; LOC103872656; SUR1; LOC103831882; LOC103832898; LOC103833295; LOC103840711
brp00270	Cysteine and methionine metabolism	69	6.86685e-07	1.6834	LOC103857842; LOC103840754; LOC103851376; LOC103857074; LOC103861272; LOC103875438; LOC103832114; LOC103839308; LOC103851137; LOC103851201; LOC103851914; LOC103856056; LOC103856274; LOC103856350; LOC103857642; LOC103858801; LOC103859011; LOC103859070; LOC103859327; LOC103859706; LOC103860008; LOC103861360; LOC103861830; LOC103848200; LOC103848186; LOC103862824; LOC103862931; LOC103863064; LOC1038…
brp00100	Steroid biosynthesis	28	2.46364e-06	2.18119	LOC103836099; LOC103860313; LOC103836950; LOC103843392; LOC103853483; LOC103855549; LOC103856028; LOC103858451; LOC103860345; LOC103862364; LOC103862654; LOC103872154; LOC103864965; LOC103869418; LOC103870908; LOC103871918; LOC103874805; LOC103874288; LOC103828738; LOC103829457; LOC103850274; LOC103832876; LOC103834400; LOC103836218; LOC103836444; LOC103842157; LOC103843947; LOC103843901
brp03030	DNA replication	31	2.91151e-06	2.08558	LOC103852392; LOC103852416; LOC103853694; LOC103855752; LOC103858328; LOC103858780; LOC103860343; LOC103860462; LOC103860562; LOC103861193; LOC103861831; LOC103864126; LOC103864559; LOC103865926; LOC103867044; LOC103869311; LOC103869549; LOC103871561; LOC103874470; LOC103827741; LOC103827885; LOC103829539; LOC103850238; LOC103832343; LOC103833124; LOC103835735; LOC103836781; LOC103837365; LOC1038…
brp00500	Starch and sucrose metabolism	79	6.47544e-06	1.54529	LOC103868753; LOC103852049; LOC103862344; LOC103838824; LOC103838831; LOC103842569; LOC103851390; LOC103852319; LOC103853109; LOC103853134; LOC103868221; LOC103854051; LOC103854138; LOC103855280; LOC103855592; LOC103855926; LOC103857369; LOC103858134; LOC103858588; LOC103859306; LOC103860941; LOC103861250; LOC103861251; LOC103861499; LOC103849163; LOC103864328; LOC103864958; LOC103865540; LOC1038…
brp04145	Phagosome	58	7.4824e-06	1.66152	LOC103871902; LOC103832787; LOC103853965; LOC103861379; LOC103873913; LOC103847648; LOC103850074; LOC103851297; LOC103851298; LOC103852189; LOC103852990; LOC103853534; LOC103853673; LOC103858453; LOC103858535; LOC103858593; LOC103860479; LOC103860704; LOC103861430; LOC103861651; LOC103864974; LOC103866824; LOC103868027; LOC103849546; LOC103870977; LOC103871371; LOC103871649; LOC103871975; LOC1038…
brp00240	Pyrimidine metabolism	37	1.60079e-05	1.84596	LOC103836808; LOC103860587; LOC103852593; LOC103853542; LOC103854270; LOC103854712; LOC103856882; LOC103857804; LOC103858399; LOC103859240; LOC103861195; LOC103861347; LOC103862355; LOC103863231; LOC103864037; LOC103869333; LOC103870632; LOC103855214; LOC103873282; LOC103873747; LOC103874463; LOC103875249; LOC103828293; LOC103828559; LOC103829953; LOC103829976; LOC103830776; LOC103831356; LOC1038…
brp00920	Sulfur metabolism	29	2.02822e-05	1.98105	LOC103853800; LOC103871853; LOC103847432; LOC103851965; LOC103855221; LOC103859070; LOC103859351; LOC103859979; LOC103860404; LOC103862607; LOC103848153; LOC103862824; LOC103862931; LOC103866104; LOC103870196; LOC103849160; LOC103870949; LOC103855196; LOC103872432; LOC103872801; LOC103873815; LOC103874110; LOC103832400; LOC103832661; LOC103833778; OASA4; LOC103837510; LOC103847966; LOC103841966
brp00230	Purine metabolism	52	2.57027e-05	1.64925	LOC103853800; LOC103856372; LOC108868780; LOC103868931; LOC103871853; LOC103847901; LOC103849110; LOC103852067; LOC103852409; LOC103853542; LOC103854270; LOC103855481; LOC103856882; LOC103857728; LOC103857804; LOC103858450; LOC103859979; LOC103860404; LOC103860892; LOC103860993; LOC103862607; LOC103865624; LOC103866609; LOC103867363; LOC103867396; LOC103855196; LOC103855214; LOC103872801; LOC1038…
brp00670	One carbon pool by folate	16	9.07774e-05	2.29176	LOC103856643; LOC103836808; LOC103868219; LOC103858399; LOC103862355; LOC103863581; LOC103867396; LOC103868620; LOC103871345; LOC103830238; LOC103830855; LOC103833148; LOC103835059; LOC103836204; LOC103841853; LOC103843220
brp00340	Histidine metabolism	15	0.000369745	2.14852	LOC103866702; LOC103828719; LOC103834546; LOC103852737; LOC103868741; LOC103868926; LOC103869038; LOC103873805; LOC103832256; LOC103833314; LOC103835143; LOC103837505; LOC103838694; LOC103840211; LOC103840735
brp00260	Glycine, serine and threonine metabolism	40	0.00127536	1.51804	LOC103856643; LOC103840754; LOC103870046; LOC103828089; LOC103851914; LOC103852803; LOC103853105; LOC103856056; LOC103857558; LOC103859270; LOC103859327; LOC103859689; LOC103863581; LOC103863791; LOC103864163; LOC103864562; LOC103867390; LOC103874749; LOC103872665; LOC103874187; LOC103845967; LOC103830855; LOC103833148; LOC103833647; LOC103833801; LOC103834704; LOC103834946; LOC103835059; LOC1038…
brp00300	Lysine biosynthesis	10	0.00266653	2.11442	LOC103854764; LOC103851914; LOC103855942; LOC103856056; LOC103858112; LOC103867199; LOC103834462; LOC103836051; LOC103841284; LOC103846688
brp00620	Pyruvate metabolism	41	0.0033099	1.44485	LOC103870046; LOC103849110; LOC103852067; LOC103852176; LOC103856142; LOC103856193; LOC103857757; LOC103858863; LOC103859599; LOC103859689; LOC103862585; LOC103864103; LOC103865958; LOC103866650; LOC103868444; LOC103871139; LOC103871796; LOC103871929; LOC103873232; LOC103873777; LOC103874433; LOC103875341; LOC103829987; LOC103831554; LOC103832683; LOC103835237; LOC103836206; LOC103836575; LOC1038…
brp00010	Glycolysis / Gluconeogenesis	57	0.0036017	1.36073	LOC103861392; LOC103862344; LOC103870046; LOC103828089; LOC103838909; LOC103851719; LOC103849110; LOC103852067; LOC103852176; LOC103853105; LOC103853196; LOC103832773; LOC103855005; LOC103856758; LOC103857629; LOC103859466; LOC103859689; LOC103861499; LOC103862585; LOC103872153; LOC103867160; LOC103867161; LOC103868622; LOC103870225; LOC103872038; LOC103872883; LOC103873777; LOC103875341; LOC1038…
brp03440	Homologous recombination	25	0.00479425	1.56348	LOC103858702; LOC103855218; LOC103855752; LOC103856468; LOC103828938; LOC103860562; LOC103861831; LOC103864299; LOC103864559; LOC103865926; LOC103868332; LOC103869311; LOC103869485; LOC103869549; LOC103872859; LOC103828022; LOC103828642; LOC103830499; LOC103832343; LOC103834209; LOC103868069; LOC103837365; LOC103838066; LOC103843674; LOC103845639

## Sheet: T4_S5  vs T4_S1_KEGG
Supplementary Table S6: Top 20 of KEGG pathway enrichment of DEGs at S5 stage in Tianyou-4(T4).
KEGG.top20.Up
id	Term	ListHits	pValue	Enrichment_score	Gene
brp04136	Autophagy - other	23	3.05803e-06	2.50191	LOC103852366; LOC103853623; LOC103837855; LOC103850511; LOC103851096; LOC103868162; LOC103858161; LOC103860860; LOC103861971; LOC103862002; LOC103863274; LOC103865117; LOC103866195; LOC103866769; LOC103854482; LOC103871063; LOC103873481; LOC103829550; LOC103830319; LOC103837724; LOC103839823; LOC103844779; LOC103846258
brp04146	Peroxisome	41	3.07169e-06	1.96761	LOC103831878; LOC103833679; LOC103861474; LOC103869185; LOC103842047; LOC103851325; LOC103854067; LOC103856088; LOC103856941; LOC103858698; LOC103859574; LOC103860006; LOC103860370; LOC103860985; LOC103862272; LOC103862389; LOC103867566; LOC103870027; LOC103870224; LOC103870288; LOC103854439; LOC103871177; LOC103873937; LOC103874199; LOC103874524; LOC103829418; LOC103829420; LOC103830400; LOC1038…
brp03040	Spliceosome	72	3.51196e-06	1.64309	LOC103859260; LOC103869316; LOC103828680; LOC103829722; LOC103829974; LOC103833762; LOC103839906; LOC103849754; LOC103849751; LOC103845440; LOC103847020; LOC103850759; LOC103850838; LOC103853059; LOC103855659; LOC103855862; LOC103856428; LOC103857675; LOC103857945; LOC103860073; LOC103858908; LOC103859161; LOC103859451; LOC103860812; LOC103863710; LOC103864977; LOC103866389; LOC103866451; LOC1038…
brp04016	MAPK signaling pathway - plant	57	2.98759e-05	1.64612	LOC103854644; LOC103831878; LOC103864102; LOC103863846; LOC103829020; LOC103833785; LOC103833878; LOC103835754; LOC103855626; LOC103857301; LOC103857785; LOC103857966; LOC103858096; LOC103858828; LOC103859874; LOC103860950; LOC103861611; LOC103862389; LOC103863085; LOC103864444; LOC103865027; WRKY; LOC103867101; LOC103867653; WRKY25; LOC103868740; LOC103869281; LOC103869534; LOC103871868; LOC1038…
brp00561	Glycerolipid metabolism	33	8.60682e-05	1.85674	LOC103852752; LOC103872340; LOC103848085; LOC103850695; LOC103850885; LOC103852928; LOC103853254; LOC103857735; LOC103860711; LOC103862083; LOC103863035; LOC103870321; LOC103870537; LOC103873180; LOC103873557; LOC103873784; LOC103827601; LOC103830434; LOC103830437; LOC103830672; LOC103830750; LOC103832485; LOC103832491; LOC103832634; LOC103836912; LOC103837958; LOC103839275; LOC103841505; LOC1038…
brp00071	Fatty acid degradation	23	0.000105645	2.08492	LOC103853925; LOC103861474; LOC103869185; LOC103854526; LOC103860006; LOC103867566; LOC103870717; LOC103870719; LOC103854439; LOC103873180; LOC103873557; LOC103873937; LOC103874524; LOC103827804; LOC103830574; LOC103832166; LOC103832634; LOC103833439; LOC103837234; LOC103837563; LOC103839509; LOC103841125; LOC103844049
brp00130	Ubiquinone and other terpenoid-quinone biosynthesis	19	0.000794054	1.96838	LOC103857048; LOC103851620; LOC103852000; LOC103852540; LOC103855040; LOC103857041; LOC103857322; LOC103862197; LOC103865042; LOC103867954; LOC103868301; LOC103871476; LOC103875007; LOC103835877; LOC103838505; LOC103839764; LOC103840383; LOC103843547; LOC103844028
brp00906	Carotenoid biosynthesis	15	0.00112943	2.08299	LOC103857276; LOC103863442; LOC103859576; LOC103861043; BCH; PDS; LOC103849374; LOC103869474; LOC103870482; LOC103871599; LOC103871859; LOC103828685; LOC103829545; LOC103832798; LOC103845139
brp00280	Valine, leucine and isoleucine degradation	20	0.0040765	1.71756	LOC103851253; LOC103854526; LOC103855358; LOC103855815; LOC103857781; LOC103864956; LOC103867566; LOC103870719; LOC103871787; LOC103872977; LOC103873180; LOC103873424; LOC103873557; LOC103832583; LOC103832634; LOC103834444; LOC103868121; LOC103839509; LOC103843316; LOC103843706
brp00730	Thiamine metabolism	9	0.00477976	2.17557	LOC103857026; LOC103859911; LOC103860788; LOC103868019; LOC103874011; LOC103837592; LOC103840813; LOC103844552; LOC103844930
brp00592	alpha-Linolenic acid metabolism	19	0.00554484	1.69873	LOC103853925; LOC103857769; LOC103869185; LOC103861062; LOC103867566; LOC103870717; LOC103872839; LOC103873937; LOC103875352; LOC103830574; LOC103831021; LOC103832166; LOC103859168; LOC103835791; LOC103837563; LOC103841125; LOC103844049; LOC103846291; LOC103847336
brp00900	Terpenoid backbone biosynthesis	20	0.00662978	1.65233	LOC103838937; LOC103851010; LOC103852907; LOC103853029; LOC103854526; LOC103856195; LOC103857539; LOC103859911; LOC103860788; LOC103862234; LOC103867433; LOC103872491; LOC103873809; LOC103874203; LOC103845964; LOC103829638; LOC103832329; LOC103836892; LOC103839509; LOC103840600
brp00052	Galactose metabolism	20	0.00662978	1.65233	LOC103861558; LOC103866006; LOC103850695; LOC103851337; LOC103856808; LOC103872148; LOC103863987; LOC103869626; LOC103870095; LOC103873204; LOC103827616; LOC103836145; LOC103838508; LOC103838671; LOC103833913; LOC103841656; LOC103842246; LOC103843355; LOC103846437; LOC103843850
brp00480	Glutathione metabolism	35	0.00715015	1.455	LOC103851987; LOC103853781; LOC103848203; LOC103850458; LOC103852912; LOC103852942; LOC103868203; LOC103856088; LOC103858271; LOC103858758; LOC103858759; LOC103860476; LOC103861882; LOC103862778; LOC103863219; LOC103863708; LOC103864045; LOC103864970; LOC103864971; LOC103864972; LOC103868035; LOC103868693; LOC103871807; LOC103872504; LOC103875231; LOC103830523; LOC103830525; LOC103831930; LOC1038…
brp00630	Glyoxylate and dicarboxylate metabolism	29	0.00869798	1.49035	LOC103858933; LOC103831878; LOC103842047; LOC103850366; LOC103850951; LOC103854526; LOC103859574; LOC103860370; LOC103860985; LOC103862389; LOC103863734; LOC117133689; LOC103863782; LOC103864160; LOC103866666; LOC103870027; LOC103873097; LOC103829418; LOC103829420; LOC103830434; LOC103830991; LOC103832491; LOC103833575; LOC103834369; LOC103835788; LOC103837641; LOC103839509; LOC103869084; LOC1038…
brp00195	Photosynthesis	23	0.0087829	1.56369	LOC103854145; LOC103872730; LOC103853163; LOC103855224; LOC103855346; LOC103858533; LOC103858708; LOC103867933; LOC103867946; LOC103868386; LOC103871027; LOC103830498; LOC103831013; LOC103831199; LOC103832056; LOC103832566; LOC103834743; LOC103868066; LOC103846718; LOC103836715; LOC103837674; LOC103840153; LOC103847722
brp00750	Vitamin B6 metabolism	7	0.00936585	2.17557	LOC103853266; LOC103855422; LOC103865657; LOC103872553; LOC103835945; LOC103837956; LOC103842736
brp04141	Protein processing in endoplasmic reticulum	61	0.0100385	1.30534	LOC103853697; LOC103867189; LOC103867947; LOC103828680; LOC103831105; LOC103845440; LOC103847873; LOC103850811; LOC103850982; LOC103851557; LOC103851847; LOC103852996; LOC103855479; LOC103249161; LOC103856495; LOC103857187; LOC103858007; LOC103858554; LOC103859451; LOC103861538; LOC103861695; LOC103862741; LOC103863786; LOC103864264; LOC103866054; LOC103866606; LOC103866792; LOC103867067; LOC1038…
brp00330	Arginine and proline metabolism	20	0.0156259	1.5357	LOC103843101; LOC103854501; LOC103855915; LOC103857883; LOC103858497; LOC103858959; LOC103861577; LOC103865746; LOC103867010; LOC103872941; LOC103873180; LOC103873557; LOC103875050; LOC103827749; LOC103832634; LOC103834394; LOC103835803; LOC103837019; LOC103837228; LOC103843366
brp00945	Stilbenoid, diarylheptanoid and gingerol biosynthesis	7	0.0170254	1.98639	LOC103865968; LOC103852437; LOC103856727; LOC103856729; LOC103857322; LOC103865042; LOC103867954
KEGG.top20.down
id	Term	ListHits	pValue	Enrichment_score	Gene
brp04136	Autophagy - other	23	3.05803e-06	2.50191	LOC103852366; LOC103853623; LOC103837855; LOC103850511; LOC103851096; LOC103868162; LOC103858161; LOC103860860; LOC103861971; LOC103862002; LOC103863274; LOC103865117; LOC103866195; LOC103866769; LOC103854482; LOC103871063; LOC103873481; LOC103829550; LOC103830319; LOC103837724; LOC103839823; LOC103844779; LOC103846258
brp04146	Peroxisome	41	3.07169e-06	1.96761	LOC103831878; LOC103833679; LOC103861474; LOC103869185; LOC103842047; LOC103851325; LOC103854067; LOC103856088; LOC103856941; LOC103858698; LOC103859574; LOC103860006; LOC103860370; LOC103860985; LOC103862272; LOC103862389; LOC103867566; LOC103870027; LOC103870224; LOC103870288; LOC103854439; LOC103871177; LOC103873937; LOC103874199; LOC103874524; LOC103829418; LOC103829420; LOC103830400; LOC1038…
brp03040	Spliceosome	72	3.51196e-06	1.64309	LOC103859260; LOC103869316; LOC103828680; LOC103829722; LOC103829974; LOC103833762; LOC103839906; LOC103849754; LOC103849751; LOC103845440; LOC103847020; LOC103850759; LOC103850838; LOC103853059; LOC103855659; LOC103855862; LOC103856428; LOC103857675; LOC103857945; LOC103860073; LOC103858908; LOC103859161; LOC103859451; LOC103860812; LOC103863710; LOC103864977; LOC103866389; LOC103866451; LOC1038…
brp04016	MAPK signaling pathway - plant	57	2.98759e-05	1.64612	LOC103854644; LOC103831878; LOC103864102; LOC103863846; LOC103829020; LOC103833785; LOC103833878; LOC103835754; LOC103855626; LOC103857301; LOC103857785; LOC103857966; LOC103858096; LOC103858828; LOC103859874; LOC103860950; LOC103861611; LOC103862389; LOC103863085; LOC103864444; LOC103865027; WRKY; LOC103867101; LOC103867653; WRKY25; LOC103868740; LOC103869281; LOC103869534; LOC103871868; LOC1038…
brp00561	Glycerolipid metabolism	33	8.60682e-05	1.85674	LOC103852752; LOC103872340; LOC103848085; LOC103850695; LOC103850885; LOC103852928; LOC103853254; LOC103857735; LOC103860711; LOC103862083; LOC103863035; LOC103870321; LOC103870537; LOC103873180; LOC103873557; LOC103873784; LOC103827601; LOC103830434; LOC103830437; LOC103830672; LOC103830750; LOC103832485; LOC103832491; LOC103832634; LOC103836912; LOC103837958; LOC103839275; LOC103841505; LOC1038…
brp00071	Fatty acid degradation	23	0.000105645	2.08492	LOC103853925; LOC103861474; LOC103869185; LOC103854526; LOC103860006; LOC103867566; LOC103870717; LOC103870719; LOC103854439; LOC103873180; LOC103873557; LOC103873937; LOC103874524; LOC103827804; LOC103830574; LOC103832166; LOC103832634; LOC103833439; LOC103837234; LOC103837563; LOC103839509; LOC103841125; LOC103844049
brp00130	Ubiquinone and other terpenoid-quinone biosynthesis	19	0.000794054	1.96838	LOC103857048; LOC103851620; LOC103852000; LOC103852540; LOC103855040; LOC103857041; LOC103857322; LOC103862197; LOC103865042; LOC103867954; LOC103868301; LOC103871476; LOC103875007; LOC103835877; LOC103838505; LOC103839764; LOC103840383; LOC103843547; LOC103844028
brp00906	Carotenoid biosynthesis	15	0.00112943	2.08299	LOC103857276; LOC103863442; LOC103859576; LOC103861043; BCH; PDS; LOC103849374; LOC103869474; LOC103870482; LOC103871599; LOC103871859; LOC103828685; LOC103829545; LOC103832798; LOC103845139
brp00280	Valine, leucine and isoleucine degradation	20	0.0040765	1.71756	LOC103851253; LOC103854526; LOC103855358; LOC103855815; LOC103857781; LOC103864956; LOC103867566; LOC103870719; LOC103871787; LOC103872977; LOC103873180; LOC103873424; LOC103873557; LOC103832583; LOC103832634; LOC103834444; LOC103868121; LOC103839509; LOC103843316; LOC103843706
brp00730	Thiamine metabolism	9	0.00477976	2.17557	LOC103857026; LOC103859911; LOC103860788; LOC103868019; LOC103874011; LOC103837592; LOC103840813; LOC103844552; LOC103844930
brp00592	alpha-Linolenic acid metabolism	19	0.00554484	1.69873	LOC103853925; LOC103857769; LOC103869185; LOC103861062; LOC103867566; LOC103870717; LOC103872839; LOC103873937; LOC103875352; LOC103830574; LOC103831021; LOC103832166; LOC103859168; LOC103835791; LOC103837563; LOC103841125; LOC103844049; LOC103846291; LOC103847336
brp00900	Terpenoid backbone biosynthesis	20	0.00662978	1.65233	LOC103838937; LOC103851010; LOC103852907; LOC103853029; LOC103854526; LOC103856195; LOC103857539; LOC103859911; LOC103860788; LOC103862234; LOC103867433; LOC103872491; LOC103873809; LOC103874203; LOC103845964; LOC103829638; LOC103832329; LOC103836892; LOC103839509; LOC103840600
brp00052	Galactose metabolism	20	0.00662978	1.65233	LOC103861558; LOC103866006; LOC103850695; LOC103851337; LOC103856808; LOC103872148; LOC103863987; LOC103869626; LOC103870095; LOC103873204; LOC103827616; LOC103836145; LOC103838508; LOC103838671; LOC103833913; LOC103841656; LOC103842246; LOC103843355; LOC103846437; LOC103843850
brp00480	Glutathione metabolism	35	0.00715015	1.455	LOC103851987; LOC103853781; LOC103848203; LOC103850458; LOC103852912; LOC103852942; LOC103868203; LOC103856088; LOC103858271; LOC103858758; LOC103858759; LOC103860476; LOC103861882; LOC103862778; LOC103863219; LOC103863708; LOC103864045; LOC103864970; LOC103864971; LOC103864972; LOC103868035; LOC103868693; LOC103871807; LOC103872504; LOC103875231; LOC103830523; LOC103830525; LOC103831930; LOC1038…
brp00630	Glyoxylate and dicarboxylate metabolism	29	0.00869798	1.49035	LOC103858933; LOC103831878; LOC103842047; LOC103850366; LOC103850951; LOC103854526; LOC103859574; LOC103860370; LOC103860985; LOC103862389; LOC103863734; LOC117133689; LOC103863782; LOC103864160; LOC103866666; LOC103870027; LOC103873097; LOC103829418; LOC103829420; LOC103830434; LOC103830991; LOC103832491; LOC103833575; LOC103834369; LOC103835788; LOC103837641; LOC103839509; LOC103869084; LOC1038…
brp00195	Photosynthesis	23	0.0087829	1.56369	LOC103854145; LOC103872730; LOC103853163; LOC103855224; LOC103855346; LOC103858533; LOC103858708; LOC103867933; LOC103867946; LOC103868386; LOC103871027; LOC103830498; LOC103831013; LOC103831199; LOC103832056; LOC103832566; LOC103834743; LOC103868066; LOC103846718; LOC103836715; LOC103837674; LOC103840153; LOC103847722
brp00750	Vitamin B6 metabolism	7	0.00936585	2.17557	LOC103853266; LOC103855422; LOC103865657; LOC103872553; LOC103835945; LOC103837956; LOC103842736
brp04141	Protein processing in endoplasmic reticulum	61	0.0100385	1.30534	LOC103853697; LOC103867189; LOC103867947; LOC103828680; LOC103831105; LOC103845440; LOC103847873; LOC103850811; LOC103850982; LOC103851557; LOC103851847; LOC103852996; LOC103855479; LOC103249161; LOC103856495; LOC103857187; LOC103858007; LOC103858554; LOC103859451; LOC103861538; LOC103861695; LOC103862741; LOC103863786; LOC103864264; LOC103866054; LOC103866606; LOC103866792; LOC103867067; LOC1038…
brp00330	Arginine and proline metabolism	20	0.0156259	1.5357	LOC103843101; LOC103854501; LOC103855915; LOC103857883; LOC103858497; LOC103858959; LOC103861577; LOC103865746; LOC103867010; LOC103872941; LOC103873180; LOC103873557; LOC103875050; LOC103827749; LOC103832634; LOC103834394; LOC103835803; LOC103837019; LOC103837228; LOC103843366
brp00945	Stilbenoid, diarylheptanoid and gingerol biosynthesis	7	0.0170254	1.98639	LOC103865968; LOC103852437; LOC103856727; LOC103856729; LOC103857322; LOC103865042; LOC103867954

## Sheet: T4_S6  vs T4_S1_KEGG
Supplementary Table S6: Top 20 of KEGG pathway enrichment of DEGs at S6 stage in Tianyou-4(T4).
KEGG.top20.Up
id	Term	ListHits	pValue	Enrichment_score	Gene
brp00940	Phenylpropanoid biosynthesis	61	4.57766e-11	2.33182	LOC103859221; LOC103869607; LOC103840386; LOC103852874; LOC103875079; LOC103835007; LOC103828204; LOC103850580; LOC103851641; LOC103851985; LOC103852437; LOC103855040; LOC103855228; LOC103857055; LOC103857322; LOC103857323; LOC103249155; LOC103857865; LOC103857960; LOC103859897; LOC103861933; LOC103862236; LOC103862317; LOC103862330; LOC103862905; LOC103863433; LOC103865042; LOC103865043; LOC1038…
brp04075	Plant hormone signal transduction	90	3.53975e-10	1.89221	LOC103858566; LOC103854644; LOC103865897; LOC103870600; LOC103844852; LOC103853851; LOC103863846; LOC103863907; LOC103866974; LOC103867695; LOC103833785; LOC103833878; LOC103835126; LOC103835754; LOC103839967; LOC103852023; LOC103852925; LOC103853090; LOC103848567; LOC103855287; LOC103855311; LOC103857272; LOC103857480; LOC103857927; LOC103858039; LOC103858828; LOC103859666; LOC103859804; LOC1038…
brp04016	MAPK signaling pathway - plant	47	5.82069e-08	2.18619	LOC103854644; LOC103844852; LOC103863846; LOC103867695; LOC103829020; LOC103833785; LOC103833878; LOC103835754; LOC103837909; LOC103852729; LOC103854509; LOC103857301; LOC103857927; LOC103858828; LOC103859874; LOC103861611; LOC103864444; LOC103864667; LOC103865027; LOC103865203; WRKY; LOC103867653; WRKY25; LOC103868740; LOC103870249; LOC103871793; LOC103871868; LOC103872721; LOC103874395; LOC1038…
brp00130	Ubiquinone and other terpenoid-quinone biosynthesis	20	1.53582e-07	3.33724	LOC103851620; LOC103851957; LOC103855040; LOC103857041; LOC103857322; LOC103857323; LOC103859897; LOC103865042; LOC103865043; LOC103867954; LOC103868556; LOC103868682; LOC103869196; LOC103871476; LOC103830688; LOC103833017; LOC103835877; LOC103839764; LOC103844028; LOC103844906
brp00945	Stilbenoid, diarylheptanoid and gingerol biosynthesis	11	2.53405e-07	5.02762	LOC103852437; LOC103857322; LOC103857323; LOC103857960; LOC103862317; LOC103865042; LOC103865043; LOC103867954; LOC103828167; LOC103833446; LOC103834443
brp00941	Flavonoid biosynthesis	14	1.2572e-05	3.19939	LOC103852437; LOC103857322; LOC103857323; LOC103857960; LOC103862317; LOC103865042; LOC103865043; LOC103867954; LOC103873769; LOC103873770; LOC103828167; LOC103833446; LOC103834443; LOC103847177
brp00561	Glycerolipid metabolism	25	2.46088e-05	2.26558	LOC103852752; LOC103850528; LOC103850695; LOC103852928; LOC103853254; LOC103855751; LOC103855779; LOC103857735; LOC103858975; LOC103860711; LOC103863035; LOC103865714; LOC103865716; LOC103870321; LOC103873180; LOC103830434; LOC103830437; LOC103830750; LOC103832485; LOC103833019; LOC103836912; LOC103840179; LOC103844589; LOC103847336; LOC103855432
brp04136	Autophagy - other	16	2.72042e-05	2.80328	LOC103852366; LOC103837855; LOC103851096; LOC103868162; LOC103853668; LOC103857739; LOC103858161; LOC103859157; LOC103860860; LOC103862002; LOC103871063; LOC103829550; LOC103830129; LOC103830319; LOC103839823; LOC103841848
brp00600	Sphingolipid metabolism	11	5.33078e-05	3.30386	LOC103832395; LOC103850695; LOC103855779; LOC103858421; LOC103861234; LOC103872148; LOC103834191; LOC103836446; LOC103840054; LOC103841113; LOC103845770
brp00480	Glutathione metabolism	27	0.000769598	1.80785	LOC103853781; LOC103848203; LOC103850458; LOC103852619; LOC103868203; LOC103858271; LOC103858758; LOC103858759; LOC103861882; LOC103864970; LOC103864971; LOC103867865; LOC103871807; LOC103872504; LOC103830525; LOC103830526; LOC103830902; LOC103831537; LOC103832317; LOC103835415; LOC103835969; LOC103836338; LOC103836736; LOC103838587; LOC103840683; LOC103842808; LOC103843727
brp00052	Galactose metabolism	16	0.00100194	2.12907	LOC103861558; LOC103850695; LOC103851337; LOC103855779; LOC103856808; LOC103872148; LOC103863987; LOC103869626; LOC103836145; LOC103838508; LOC103838671; LOC103833913; LOC103841656; LOC103843145; LOC103843355; LOC103845694
brp00908	Zeatin biosynthesis	11	0.0014003	2.40907	LOC117127968; LOC103851202; LOC103851408; LOC103852374; LOC103853121; LOC103867256; LOC103867254; LOC103869054; CKX; LOC103846928; LOC103846929
brp00910	Nitrogen metabolism	14	0.00272812	2.04406	LOC103858933; LOC103828756; LOC103851053; NIT-T1; LOC103862243; LOC103863734; LOC103865089; LOC103871504; LOC103848073; LOC103844354; LOC103832206; LOC103834471; LOC103845860; LOC103846320
brp00071	Fatty acid degradation	14	0.00272812	2.04406	LOC103852243; LOC103854526; LOC103854788; LOC103860006; LOC103870717; LOC103873180; LOC103833439; LOC103835700; LOC103837234; LOC103837563; LOC103838201; LOC103839509; LOC103841125; LOC103844049
brp00592	alpha-Linolenic acid metabolism	14	0.00313997	2.01606	LOC103857769; LOC103850528; LOC103861062; LOC103870717; LOC103872841; LOC103829478; LOC103831843; LOC103835791; LOC103836339; LOC103837563; LOC103841125; LOC103842724; LOC103844049; LOC103847336
brp00410	beta-Alanine metabolism	13	0.0041769	2.0097	LOC103871484; LOC103839037; LOC103868133; LOC103854027; LOC103864963; LOC103869649; LOC103873180; LOC103837528; LOC103837563; LOC103839459; LOC103841125; LOC103844049; LOC103846659
brp00740	Riboflavin metabolism	6	0.00431028	2.74234	LOC103839022; LOC103854031; LOC103827543; LOC103827544; LOC103837523; LOC103833856
brp00360	Phenylalanine metabolism	10	0.00455156	2.19006	LOC103871484; LOC103868133; LOC103848200; LOC103863433; LOC103865574; LOC103867229; LOC103870475; LOC103829920; LOC103841251; LOC103844028
brp00430	Taurine and hypotaurine metabolism	5	0.00495671	2.92008	LOC103853781; LOC103839037; LOC103854027; LOC103861882; LOC103839459
brp00909	Sesquiterpenoid and triterpenoid biosynthesis	7	0.00567353	2.45287	LOC103854873; LOC103854874; LOC103854876; LOC103864397; LOC103874288; LOC103865842; LOC103845828
KEGG.top20.down
id	Term	ListHits	pValue	Enrichment_score	Gene
brp03010	Ribosome	148	1.59931e-18	1.99127	LOC103853478; LOC103843792; LOC103853598; LOC103856065; LOC103856798; LOC103869254; LOC103871452; LOC103827745; LOC103837879; LOC103841657; LOC103848258; LOC103249169; LOC103850047; LOC103842855; LOC103850644; LOC103851029; LOC103851540; LOC103851811; LOC103851950; LOC103852669; LOC103853139; LOC103832784; LOC103854212; LOC103855585; LOC103856182; LOC103856438; LOC103856517; LOC103856599; LOC1038…
brp03030	DNA replication	32	1.00052e-13	3.89448	LOC103858140; LOC103852392; LOC103852416; LOC103853694; LOC103853956; LOC103855752; LOC103858328; LOC103858780; LOC103860343; LOC103860462; LOC103860562; LOC103861193; LOC103864126; LOC103864559; LOC103865926; LOC103867044; LOC103869549; LOC103871561; LOC103871570; LOC103873814; LOC103827741; LOC103827885; LOC103829539; LOC103850238; LOC103831035; LOC103833124; LOC103835735; LOC103836781; LOC1038…
brp00196	Photosynthesis - antenna proteins	20	1.05538e-12	5.18217	LOC103830657; LOC103854220; LOC103858561; LOC103860327; LOC103865334; LOC103866983; LOC103867454; LOC103873241; LOC103875194; LOC103828916; LOC103828920; LOC103829997; LOC103830300; LOC103833106; LOC103835251; LOC103837002; LOC103838443; LOC103838910; LOC103840451; LOC103844887
brp00710	Carbon fixation in photosynthetic organisms	42	1.46853e-11	2.85898	LOC103866289; LOC103849710; LOC103850055; LOC103851283; LOC103852702; LOC103853196; LOC103853201; LOC103832793; LOC103858863; LOC103859466; LOC103859599; LOC103872153; LOC103863779; LOC103863782; LOC103864252; LOC103864267; LOC103868914; LOC103869972; LOC103870225; LOC103848938; LOC103871139; LOC103871970; LOC103873232; LOC103828073; LOC103830478; LOC103831592; LOC103832426; LOC103832683; LOC1038…
brp00195	Photosynthesis	35	2.69245e-10	2.92846	LOC103854241; LOC103830206; LOC103852422; LOC103853163; LOC103858533; LOC103858669; LOC103861848; LOC103863173; LOC103863666; LOC103869852; LOC103871224; LOC103871585; LOC103872830; LOC103828782; LOC103829458; LOC103829589; LOC103831199; LOC103832382; LOC103832566; LOC103833131; LOC117127362; LOC103833816; LOC103835217; LOC103835801; LOC103835814; LOC103836470; LOC103837695; LOC103839821; LOC1038…
brp00500	Starch and sucrose metabolism	51	6.50355e-06	1.80463	LOC103868753; LOC103852049; LOC103853404; LOC103861904; LOC103838824; LOC103838831; AGPL; LOC103851390; LOC103852319; LOC103853109; LOC103868221; LOC103854138; LOC103855592; LOC103857369; LOC103858505; LOC103859306; LOC103860895; LOC103861250; LOC103861251; LOC103861499; LOC103864283; LOC103864958; LOC103865540; LOC103866139; LOC103866523; LOC103866799; LOC103866798; LOC103867285; LOC103868622; L…
brp00520	Amino sugar and nucleotide sugar metabolism	46	2.3026e-05	1.78497	LOC103852660; LOC103872569; LOC103841815; LOC103843385; LOC103842932; LOC103850998; AGPL; LOC103854620; LOC103855248; LOC103855348; LOC103856155; LOC103857369; LOC103858948; LOC103861448; LOC103861499; LOC103861979; LOC103861976; LOC103864283; LOC103864808; PMM; LOC103867413; LOC103868430; LOC103868622; LOC103869436; LOC103870925; LOC103870907; LOC103871125; GME; LOC103827612; LOC103828058; LOC10…
brp00780	Biotin metabolism	10	0.000300652	2.8687	LOC103850337; LOC103853696; LOC103855855; LOC103858066; LOC103860354; LOC103827740; LOC103831955; LOC103839618; LOC103845194; LOC103847272
brp00010	Glycolysis / Gluconeogenesis	38	0.000632717	1.64102	LOC103866289; LOC103838909; LOC103849710; LOC103850055; LOC103853196; LOC103853201; LOC103857629; LOC103859466; LOC103861499; LOC103872153; LOC103864252; LOC103864267; LOC103867274; LOC103868622; LOC103870225; LOC103848938; LOC103871767; LOC103875341; LOC103827942; LOC103828073; LOC103829330; LOC103830313; LOC103830478; LOC103831554; LOC103832426; LOC103832872; LOC103836104; LOC103836310; LOC1038…
brp03440	Homologous recombination	18	0.000811546	2.03637	LOC103858702; LOC103855218; LOC103855405; LOC103855752; LOC103828938; LOC103860562; LOC103864559; LOC103865926; LOC103868332; LOC103869485; LOC103869549; LOC103872859; LOC103873814; LOC103828642; LOC103830499; LOC103868069; LOC103837365; LOC103843674
brp00051	Fructose and mannose metabolism	23	0.000854683	1.8661	LOC103866289; LOC103868032; LOC103872569; LOC103843385; LOC103855348; LOC103857369; LOC103861979; LOC103861976; LOC103872153; LOC103864252; LOC103864267; PMM; LOC103868622; LOC103870907; LOC103828073; LOC103829612; LOC103831107; LOC103832872; LOC103841225; LOC103841316; LOC103842537; LOC103842585; LOC103843479
brp00240	Pyrimidine metabolism	21	0.00105003	1.89528	LOC103853404; LOC103853542; LOC103854270; LOC103857804; LOC103859240; LOC103862355; LOC103863231; LOC103864037; LOC103870632; LOC103873282; LOC103873747; LOC103875249; LOC103827773; LOC103829174; LOC103829953; LOC103829976; LOC103835128; LOC103835475; LOC103837465; LOC103833912; LOC103841311
brp04145	Phagosome	32	0.00122643	1.65829	LOC103871902; LOC103835158; LOC103853965; LOC103858467; LOC103873913; LOC103851298; LOC103852189; LOC103852990; LOC103858753; LOC103864302; LOC103864974; LOC103868027; LOC103849546; LOC103870977; LOC103871371; LOC103871649; LOC103872051; LOC103873285; LOC103873591; LOC103874709; LOC103827910; LOC103828078; LOC103829438; LOC103832026; LOC103832367; LOC103835154; LOC103836348; LOC103837830; LOC1038…
brp03430	Mismatch repair	13	0.00157734	2.17543	LOC103831716; LOC103868208; LOC103855752; LOC103860562; LOC103864559; LOC103865926; LOC103869549; LOC103871561; LOC103873814; LOC103835735; LOC103837365; LOC103838295; LOC103843463
brp00061	Fatty acid biosynthesis	17	0.00215037	1.92324	LOC103850337; LOC103852226; LOC103853696; LOC103855855; LOC103858091; LOC103860354; LOC103866392; LOC103866817; LOC103868651; LOC103827740; LOC103830564; LOC103831955; LOC103836386; LOC103839618; LOC103833911; LOC103846343; LOC103843798
brp03410	Base excision repair	11	0.0174074	1.76712	LOC103858328; LOC103858766; LOC103849063; LOC103865926; LOC103869541; LOC103871561; LOC103871570; LOC103873814; LOC103830461; LOC103832451; LOC103843463
brp00100	Steroid biosynthesis	12	0.0206463	1.69102	LOC103836950; LOC103855549; LOC103856028; LOC103862654; LOC103864965; LOC103869418; LOC103870908; LOC103874805; LOC103850274; LOC103836218; LOC103842157; LOC103843947
brp00591	Linoleic acid metabolism	5	0.0237345	2.11378	LOC103852169; LOC103855549; LOC103830390; LOC103830997; LOC103830994
brp00460	Cyanoamino acid metabolism	17	0.0298574	1.50055	LOC103838824; LOC103838831; LOC103851390; LOC103855592; LOC103859306; LOC103861250; LOC103861251; LOC103864958; LOC103865913; LOC103866139; LOC103866799; LOC103866798; LOC103830855; LOC103835059; LOC103841864; LOC103846819; LOC103847250
brp00860	Porphyrin and chlorophyll metabolism	14	0.0331198	1.54045	LOC103856423; LOC103867162; LOC103852907; LOC103848843; LOC103855770; LOC103856025; LOC103861694; LOC103830076; LOC103831923; LOC103836607; LOC103846758; LOC103841596; LOC103843696; LOC103847145

[truncated: 4 more sheets: Lenox_S2  vs Lenox_S1_KEGG, Lenox_S3  vs Lenox_S1_KEGG, Lenox_S4  vs Lenox_S1_KEGG, Lenox_S5  vs Lenox_S1_KEGG]
