# Supplementary material for: Transcriptomic Insights Into Root Development and Overwintering Transcriptional Memory of Brassica rapa L. Grown in the Field
Source: Front Plant Sci. 2022 Jul 22;13:900708. doi: 10.3389/fpls.2022.900708 (PMC9355659; doi:10.3389/fpls.2022.900708)
Supplement: Supplementary file 9 [file Data_Sheet_1.zip › Table S7.xls]

## Sheet: GO-S2-L7  Uniq
Supplementary Table S7: GO enrichment analysis of DEGs uniquely expressed in Longyou-7 at S2 stage.
Term_ID	Term_description	ListHit	ListTotal	PopHit	PopTotal	GeneRatio	BgRatio	Enrichment_score	GeneIds	GeneSymbols	P_value	FDR_bh	Category
GO:0052747	sinapyl alcohol dehydrogenase activity	4	647	16	24106	0.00618238	0.000663735	9.31453	LOC103828799;LOC103835065;LOC103840386;LOC103867418	LOC103828799;LOC103835065;LOC103840386;LOC103867418	0.000723411	0.146129	molecular_function
GO:0045551	cinnamyl-alcohol dehydrogenase activity	4	647	16	24106	0.00618238	0.000663735	9.31453	LOC103828799;LOC103835065;LOC103840386;LOC103867418	LOC103828799;LOC103835065;LOC103840386;LOC103867418	0.000723411	0.146129	molecular_function
GO:0009535	chloroplast thylakoid membrane	27	671	544	26374	0.0402385	0.0206264	1.95083	LOC103839073;LOC103828569;LOC103836866;LOC103833678;LOC103843273;LOC103861444;LOC103846718;LOC103867216;LOC103830995;LOC103847722;LOC103838834;LOC103838466;LOC103865641;LOC103867987;LOC103842140;LOC103830997;LOC103828016;LOC103833041;LOC103859168;LOC103830215;LOC103863639;LOC103875326;LOC103874902;LOC103869513;LOC103842489;LOC103871843;LOC103830961	LOC103839073;LOC103828569;LOC103836866;LOC103833678;LOC103843273;LOC103861444;LOC103846718;LOC103867216;LOC103830995;LOC103847722;LOC103838834;LOC103838466;LOC103865641;LOC103867987;LOC103842140;LOC103830997;LOC103828016;LOC103833041;LOC103859168;LOC103830215;LOC103863639;LOC103875326;LOC103874902;LOC103869513;LOC103842489;LOC103871843;LOC103830961	0.000829251	0.158387	cellular_component
GO:0004565	beta-galactosidase activity	6	647	48	24106	0.00927357	0.00199121	4.65726	LOC103855066;LOC103873800;LOC103829745;LOC103858295;LOC103854367;LOC103842580	LOC103855066;LOC103873800;LOC103829745;LOC103858295;LOC103854367;LOC103842580	0.00171901	0.231494	molecular_function
GO:0010597	green leaf volatile biosynthetic process	3	633	10	24162	0.00473934	0.000413873	11.4512	LOC103860780;LOC103830995;LOC103830997	LOC103860780;LOC103830995;LOC103830997	0.00187145	0.586441	biological_process
GO:0010167	response to nitrate	6	633	56	24162	0.00947867	0.00231769	4.08971	LOC103843153;LOC103872025;LOC103841050;LOC103844555;LOC103837937;LOC103874747	LOC103843153;LOC103872025;LOC103841050;LOC103844555;LOC103837937;LOC103874747	0.00337434	0.586441	biological_process
GO:0015706	nitrate transport	7	633	76	24162	0.0110585	0.00314543	3.51571	LOC103843153;LOC103872025;LOC103829324;LOC103841050;LOC103831529;LOC103837937;LOC103874747	LOC103843153;LOC103872025;LOC103829324;LOC103841050;LOC103831529;LOC103837937;LOC103874747	0.00375712	0.586441	biological_process
GO:0046622	positive regulation of organ growth	3	633	13	24162	0.00473934	0.000538035	8.8086	LOC117134082;LOC103866122;LOC103830235	LOC117134082;LOC103866122;LOC103830235	0.00420632	0.586441	biological_process
GO:0042742	defense response to bacterium	25	633	550	24162	0.0394945	0.022763	1.73503	LOC103875050;LOC103836866;LOC103837568;LOC103829410;LOC103833678;LOC103860492;LOC103846718;LOC103848856;LOC103858337;LOC103831812;LOC103870047;LOC103839911;LOC103835773;LOC103860566;LOC103870049;LOC103874492;LOC103870064;LOC103837290;VTC1;LOC103834830;LOC103841070;LOC103844555;LOC103827870;LOC103860985;LOC103842442	LOC103875050;LOC103836866;LOC103837568;LOC103829410;LOC103833678;LOC103860492;LOC103846718;LOC103848856;LOC103858337;LOC103831812;LOC103870047;LOC103839911;LOC103835773;LOC103860566;LOC103870049;LOC103874492;LOC103870064;LOC103837290;VTC1;LOC103834830;LOC103841070;LOC103844555;LOC103827870;LOC103860985;LOC103842442	0.00579075	0.586441	biological_process
GO:0008352	katanin complex	2	671	5	26374	0.00298063	0.000189581	15.7222	LOC103843250;LOC103855783	LOC103843250;LOC103855783	0.00614167	0.39102	cellular_component
GO:0000799	nuclear condensin complex	2	671	5	26374	0.00298063	0.000189581	15.7222	LOC103841612;LOC103867656	LOC103841612;LOC103867656	0.00614167	0.39102	cellular_component
GO:0009727	detection of ethylene stimulus	2	633	5	24162	0.00315956	0.000206937	15.2682	LOC103872037;LOC103843208	LOC103872037;LOC103843208	0.00650187	0.586441	biological_process
GO:0010032	meiotic chromosome condensation	2	633	5	24162	0.00315956	0.000206937	15.2682	LOC103841612;LOC103856444	LOC103841612;LOC103856444	0.00650187	0.586441	biological_process
GO:0051013	microtubule severing	2	633	5	24162	0.00315956	0.000206937	15.2682	LOC103843250;LOC103855783	LOC103843250;LOC103855783	0.00650187	0.586441	biological_process
GO:0019825	oxygen binding	2	647	5	24106	0.00309119	0.000207417	14.9032	LOC103850586;LOC103870460	LOC103850586;LOC103870460	0.00681562	0.369195	molecular_function
GO:1990931	RNA N6-methyladenosine dioxygenase activity	2	647	5	24106	0.00309119	0.000207417	14.9032	LOC103842949;LOC103836707	LOC103842949;LOC103836707	0.00681562	0.369195	molecular_function
GO:0008746	NAD(P)+ transhydrogenase activity	2	647	5	24106	0.00309119	0.000207417	14.9032	LOC103851645;LOC103856701	LOC103851645;LOC103856701	0.00681562	0.369195	molecular_function
GO:0004837	tyrosine decarboxylase activity	2	647	5	24106	0.00309119	0.000207417	14.9032	LOC103842606;LOC103828183	LOC103842606;LOC103828183	0.00681562	0.369195	molecular_function
GO:0006465	signal peptide processing	4	633	30	24162	0.00631912	0.00124162	5.08942	LOC103870571;LOC103853961;LOC103869883;LOC103837895	LOC103870571;LOC103853961;LOC103869883;LOC103837895	0.00744513	0.586441	biological_process
GO:0009611	response to wounding	18	633	362	24162	0.028436	0.0149822	1.89799	LOC103872374;LOC103847298;LOC103842606;LOC103846819;LOC103875105;LOC103852925;LOC103830749;LOC103831812;LOC103831873;LOC103832815;LOC103830995;LOC103872582;LOC103872642;LOC103830997;LOC103842489;LOC103828183;LOC103830603;LOC103869757	LOC103872374;LOC103847298;LOC103842606;LOC103846819;LOC103875105;LOC103852925;LOC103830749;LOC103831812;LOC103831873;LOC103832815;LOC103830995;LOC103872582;LOC103872642;LOC103830997;LOC103842489;LOC103828183;LOC103830603;LOC103869757	0.00749634	0.586441	biological_process
GO:0004805	trehalose-phosphatase activity	3	647	16	24106	0.00463679	0.000663735	6.9859	LOC103835097;LOC103832235;LOC103846836	LOC103835097;LOC103832235;LOC103846836	0.00830262	0.369195	molecular_function
GO:0010017	red or far-red light signaling pathway	5	633	49	24162	0.00789889	0.00202798	3.89496	HY5;LOC103869205;LOC103866306;LOC103851571;LOC103856368	HY5;LOC103869205;LOC103866306;LOC103851571;LOC103856368	0.00895931	0.586441	biological_process
GO:0000976	transcription regulatory region sequence-specific DNA binding	5	647	48	24106	0.00772798	0.00199121	3.88105	LOC103831820;LOC103836863;LOC103830900;LOC103836196;LOC103860609	LOC103831820;LOC103836863;LOC103830900;LOC103836196;LOC103860609	0.00906895	0.369195	molecular_function
GO:0071492	cellular response to UV-A	2	633	6	24162	0.00315956	0.000248324	12.7235	LOC103842489;LOC103871843	LOC103842489;LOC103871843	0.00958411	0.586441	biological_process
GO:0097718	disordered domain specific binding	2	647	6	24106	0.00309119	0.000248901	12.4194	LOC103833041;LOC103833678	LOC103833041;LOC103833678	0.0100423	0.369195	molecular_function
GO:0051213	dioxygenase activity	12	647	208	24106	0.0185471	0.00862856	2.14951	GSL-OH;LOC103842949;LOC103836863;LOC103858565;LOC103836196;LOC103856627;LOC103842064;LOC103840663;LOC103836707;LOC103872037;LOC103847069;LOC103843208	GSL-OH;LOC103842949;LOC103836863;LOC103858565;LOC103836196;LOC103856627;LOC103842064;LOC103840663;LOC103836707;LOC103872037;LOC103847069;LOC103843208	0.010769	0.369195	molecular_function
GO:0008017	microtubule binding	14	647	261	24106	0.0216383	0.0108272	1.99852	LOC103857000;LOC108870118;LOC103855463;LOC103839087;LOC103866564;LOC103867307;LOC103833948;LOC103833696;LOC103869689;LOC103831773;LOC103865309;LOC103837419;LOC103843250;LOC103855783	LOC103857000;LOC108870118;LOC103855463;LOC103839087;LOC103866564;LOC103867307;LOC103833948;LOC103833696;LOC103869689;LOC103831773;LOC103865309;LOC103837419;LOC103843250;LOC103855783	0.0113207	0.369195	molecular_function
GO:0010598	NAD(P)H dehydrogenase complex (plastoquinone)	3	671	19	26374	0.00447094	0.000720406	6.20613	LOC103861444;LOC103838834;LOC103828016	LOC103861444;LOC103838834;LOC103828016	0.0117243	0.526385	cellular_component
GO:0009294	DNA mediated transformation	4	633	35	24162	0.00631912	0.00144856	4.36236	LOC103847361;LOC103837711;LOC103871899;LOC103829569	LOC103847361;LOC103837711;LOC103871899;LOC103829569	0.0128384	0.586441	biological_process
GO:0071398	cellular response to fatty acid	2	633	7	24162	0.00315956	0.000289711	10.9059	LOC103872037;LOC103843208	LOC103872037;LOC103843208	0.0131862	0.586441	biological_process
GO:0102786	stearoyl-[acp] desaturase activity	2	647	7	24106	0.00309119	0.000290384	10.6452	LOC103846343;LOC103858091	LOC103846343;LOC103858091	0.0138106	0.369195	molecular_function
GO:0045300	acyl-[acyl-carrier-protein] desaturase activity	2	647	7	24106	0.00309119	0.000290384	10.6452	LOC103846343;LOC103858091	LOC103846343;LOC103858091	0.0138106	0.369195	molecular_function
GO:0005618	cell wall	36	671	964	26374	0.0536513	0.0365511	1.46784	LOC103855066;LOC108870118;LOC103857370;LOC103829410;LOC103868082;LOC103849546;LOC103846376;LOC103854367;LOC103829745;LOC103853667;LOC103870690;LOC103836935;LOC103828799;LOC103854537;LOC103835773;LOC103870635;LOC103841353;LOC103845019;LOC103857031;LOC103837647;LOC103872294;LOC103851496;LOC103869712;LOC103830329;LOC108871269;LOC103840309;LOC103851283;LOC103855030;LOC103867418;LOC103847228;LOC103873…	LOC103855066;LOC108870118;LOC103857370;LOC103829410;LOC103868082;LOC103849546;LOC103846376;LOC103854367;LOC103829745;LOC103853667;LOC103870690;LOC103836935;LOC103828799;LOC103854537;LOC103835773;LOC103870635;LOC103841353;LOC103845019;LOC103857031;LOC103837647;LOC103872294;LOC103851496;LOC103869712;LOC103830329;LOC108871269;LOC103840309;LOC103851283;LOC103855030;LOC103867418;LOC103847228;LOC103873…	0.0146314	0.526385	cellular_component
GO:0004497	monooxygenase activity	10	647	168	24106	0.015456	0.00696922	2.21774	LOC103860780;LOC117133689;LOC103863782;LOC103839343;LOC103828095;LOC103872492;LOC103841893;LOC103868134;LOC103835030;LOC103875063	LOC103860780;LOC117133689;LOC103863782;LOC103839343;LOC103828095;LOC103872492;LOC103841893;LOC103868134;LOC103835030;LOC103875063	0.015559	0.369195	molecular_function
GO:0009753	response to jasmonic acid	15	633	308	24162	0.0236967	0.0127473	1.85896	LOC103852925;LOC103844065;VTC1;LOC103831873;LOC103834830;LOC103830995;LOC103872582;LOC103872642;LOC103830997;LOC103830900;LOC103856607;LOC103866470;LOC103872532;LOC103850980;LOC103869757	LOC103852925;LOC103844065;VTC1;LOC103831873;LOC103834830;LOC103830995;LOC103872582;LOC103872642;LOC103830997;LOC103830900;LOC103856607;LOC103866470;LOC103872532;LOC103850980;LOC103869757	0.0164434	0.586441	biological_process
GO:0009505	plant-type cell wall	19	671	435	26374	0.0283159	0.0164935	1.71679	LOC103857370;LOC103854935;LOC103862811;LOC103854367;LOC103859294;LOC103842033;LOC103837896;LOC103836935;LOC103854537;LOC103869716;LOC103841353;LOC103846031;LOC103833744;LOC103847584;LOC103847421;LOC103827823;LOC103836185;LOC103873800;LOC103842580	LOC103857370;LOC103854935;LOC103862811;LOC103854367;LOC103859294;LOC103842033;LOC103837896;LOC103836935;LOC103854537;LOC103869716;LOC103841353;LOC103846031;LOC103833744;LOC103847584;LOC103847421;LOC103827823;LOC103836185;LOC103873800;LOC103842580	0.0165357	0.526385	cellular_component
GO:0048442	sepal development	2	633	8	24162	0.00315956	0.000331098	9.54265	LOC103839393;LOC103875390	LOC103839393;LOC103875390	0.0172788	0.586441	biological_process
GO:0006346	methylation-dependent chromatin silencing	2	633	8	24162	0.00315956	0.000331098	9.54265	LOC103837711;LOC103829569	LOC103837711;LOC103829569	0.0172788	0.586441	biological_process
GO:0040020	regulation of meiotic nuclear division	2	633	8	24162	0.00315956	0.000331098	9.54265	LOC103840596;LOC103841686	LOC103840596;LOC103841686	0.0172788	0.586441	biological_process
GO:0010376	stomatal complex formation	2	633	8	24162	0.00315956	0.000331098	9.54265	LOC103863255;LOC103866470	LOC103863255;LOC103866470	0.0172788	0.586441	biological_process
GO:0009815	1-aminocyclopropane-1-carboxylate oxidase activity	3	647	21	24106	0.00463679	0.000871152	5.32259	GSL-OH;LOC103872037;LOC103843208	GSL-OH;LOC103872037;LOC103843208	0.0178582	0.369195	molecular_function
GO:0032451	demethylase activity	2	647	8	24106	0.00309119	0.000331868	9.31453	LOC103842949;LOC103836707	LOC103842949;LOC103836707	0.0180894	0.369195	molecular_function
GO:0017172	cysteine dioxygenase activity	2	647	8	24106	0.00309119	0.000331868	9.31453	LOC103846440;LOC103863926	LOC103846440;LOC103863926	0.0180894	0.369195	molecular_function
GO:0004815	aspartate-tRNA ligase activity	2	647	8	24106	0.00309119	0.000331868	9.31453	LOC103862306;LOC103862036	LOC103862306;LOC103862036	0.0180894	0.369195	molecular_function
GO:0051537	2 iron, 2 sulfur cluster binding	7	647	101	24106	0.0108192	0.00418983	2.58225	LOC103870428;LOC103863379;LOC103870440;LOC103858361;LOC103870450;LOC103846718;LOC103836989	LOC103870428;LOC103863379;LOC103870440;LOC103858361;LOC103870450;LOC103846718;LOC103836989	0.0191082	0.369195	molecular_function
GO:0071555	cell wall organization	23	633	550	24162	0.0363349	0.022763	1.59623	LOC103857370;LOC103847361;LOC103839087;LOC103856186;LOC103841111;LOC103830649;LOC103852970;LOC103841754;LOC103859294;LOC103853667;LOC103870690;LOC103842033;LOC103872802;LOC103839343;LOC103842239;LOC103827882;LOC103828935;LOC103868381;LOC103827823;LOC103830329;LOC103867226;LOC103867584;LOC103832013	LOC103857370;LOC103847361;LOC103839087;LOC103856186;LOC103841111;LOC103830649;LOC103852970;LOC103841754;LOC103859294;LOC103853667;LOC103870690;LOC103842033;LOC103872802;LOC103839343;LOC103842239;LOC103827882;LOC103828935;LOC103868381;LOC103827823;LOC103830329;LOC103867226;LOC103867584;LOC103832013	0.0195323	0.586441	biological_process
GO:0016021	integral component of membrane	159	671	5386	26374	0.23696	0.204216	1.16034	LOC103854496;LOC103868844;LOC103847361;LOC103865353;LOC103838907;LOC103843273;LOC103832023;LOC103830649;LOC103856164;LOC103872086;LOC117134082;LOC103857969;LOC103843958;AOX;LOC103867994;LOC103867130;LOC103854081;LOC103852072;LOC103835064;LOC103836159;LOC103842140;LOC103833126;LOC103867226;LOC103874104;LOC103872234;LOC103834213;LOC103848066;LOC103851693;LOC103867256;LOC103844324;LOC103843908;LOC10…	LOC103854496;LOC103868844;LOC103847361;LOC103865353;LOC103838907;LOC103843273;LOC103832023;LOC103830649;LOC103856164;LOC103872086;LOC117134082;LOC103857969;LOC103843958;AOX;LOC103867994;LOC103867130;LOC103854081;LOC103852072;LOC103835064;LOC103836159;LOC103842140;LOC103833126;LOC103867226;LOC103874104;LOC103872234;LOC103834213;LOC103848066;LOC103851693;LOC103867256;LOC103844324;LOC103843908;LOC10…	0.0199477	0.544286	cellular_component
GO:0052793	pectin acetylesterase activity	3	647	22	24106	0.00463679	0.000912636	5.08065	LOC103859294;LOC103842033;LOC103857370	LOC103859294;LOC103842033;LOC103857370	0.0202739	0.369195	molecular_function
GO:0007088	regulation of mitotic nuclear division	5	633	60	24162	0.00789889	0.00248324	3.18088	LOC103827996;LOC103832492;LOC103832245;LOC103872352;LOC103841686	LOC103827996;LOC103832492;LOC103832245;LOC103872352;LOC103841686	0.0203288	0.586441	biological_process
GO:0019760	glucosinolate metabolic process	6	633	82	24162	0.00947867	0.00339376	2.79297	LOC103862580;LOC103860609;LOC103852592;LOC103852308;LOC103852473;LOC103829133	LOC103862580;LOC103860609;LOC103852592;LOC103852308;LOC103852473;LOC103829133	0.0206587	0.586441	biological_process
GO:0051754	meiotic sister chromatid cohesion, centromeric	2	633	9	24162	0.00315956	0.000372486	8.48236	LOC103842586;LOC103856444	LOC103842586;LOC103856444	0.0218339	0.586441	biological_process
GO:0007019	microtubule depolymerization	2	633	9	24162	0.00315956	0.000372486	8.48236	LOC103843250;LOC103855783	LOC103843250;LOC103855783	0.0218339	0.586441	biological_process
GO:0009061	anaerobic respiration	2	633	9	24162	0.00315956	0.000372486	8.48236	LOC103846440;LOC103875235	LOC103846440;LOC103875235	0.0218339	0.586441	biological_process
GO:0006107	oxaloacetate metabolic process	2	633	9	24162	0.00315956	0.000372486	8.48236	LOC103851645;LOC103856701	LOC103851645;LOC103856701	0.0218339	0.586441	biological_process
GO:0010306	rhamnogalacturonan II biosynthetic process	2	633	9	24162	0.00315956	0.000372486	8.48236	LOC103833431;LOC103853194	LOC103833431;LOC103853194	0.0218339	0.586441	biological_process
GO:0071486	cellular response to high light intensity	2	633	9	24162	0.00315956	0.000372486	8.48236	LOC103842489;LOC103871843	LOC103842489;LOC103871843	0.0218339	0.586441	biological_process
GO:0016747	transferase activity, transferring acyl groups other than amino-acyl groups	5	647	60	24106	0.00772798	0.00248901	3.10484	LOC103848570;LOC103863770;LOC103829534;LOC103840937;LOC103850426	LOC103848570;LOC103863770;LOC103829534;LOC103840937;LOC103850426	0.0222976	0.369195	molecular_function
GO:0016491	oxidoreductase activity	15	647	313	24106	0.0231839	0.0129843	1.78553	LOC103859168;LOC103831987;LOC103844025;LOC103841069;LOC117125692;LOC103855041;LOC103872836;LOC103838848;LOC103839321;LOC103838834;LOC103843945;LOC103836442;LOC103840309;LOC103861444;LOC103842442	LOC103859168;LOC103831987;LOC103844025;LOC103841069;LOC117125692;LOC103855041;LOC103872836;LOC103838848;LOC103839321;LOC103838834;LOC103843945;LOC103836442;LOC103840309;LOC103861444;LOC103842442	0.0226566	0.369195	molecular_function
GO:0009620	response to fungus	9	633	157	24162	0.014218	0.00649781	2.18812	LOC103874492;LOC103830749;LOC103870047;LOC103830995;LOC103830997;LOC103856610;LOC103830141;LOC103872037;LOC103843208	LOC103874492;LOC103830749;LOC103870047;LOC103830995;LOC103830997;LOC103856610;LOC103830141;LOC103872037;LOC103843208	0.0228317	0.586441	biological_process
GO:0030527	structural constituent of chromatin	2	647	9	24106	0.00309119	0.000373351	8.27958	LOC103835781;LOC103872857	LOC103835781;LOC103872857	0.0228485	0.369195	molecular_function
GO:0080046	quercetin 4'-O-glucosyltransferase activity	2	647	9	24106	0.00309119	0.000373351	8.27958	LOC103867256;LOC103834830	LOC103867256;LOC103834830	0.0228485	0.369195	molecular_function
GO:0007165	signal transduction	12	633	238	24162	0.0189573	0.00985018	1.92457	LOC103866441;LOC103852207;LOC103867951;LOC103839911;LOC103855958;LOC103872410;LOC103841070;LOC103866297;LOC103838330;LOC103827870;LOC103835634;LOC103859857	LOC103866441;LOC103852207;LOC103867951;LOC103839911;LOC103855958;LOC103872410;LOC103841070;LOC103866297;LOC103838330;LOC103827870;LOC103835634;LOC103859857	0.0236215	0.586441	biological_process
GO:0005385	zinc ion transmembrane transporter activity	4	647	41	24106	0.00618238	0.00170082	3.63494	LOC103838466;LOC103867987;LOC103843273;LOC103830215	LOC103838466;LOC103867987;LOC103843273;LOC103830215	0.0237601	0.369195	molecular_function
GO:0010030	positive regulation of seed germination	4	633	42	24162	0.00631912	0.00173827	3.6353	LOC103843946;LOC103872037;LOC103843208;LOC103871843	LOC103843946;LOC103872037;LOC103843208;LOC103871843	0.0237954	0.586441	biological_process
GO:0010315	auxin efflux	3	633	25	24162	0.00473934	0.00103468	4.58047	LOC103854081;LOC103831625;LOC103830649	LOC103854081;LOC103831625;LOC103830649	0.026822	0.586441	biological_process
GO:0007127	meiosis I	2	633	10	24162	0.00315956	0.000413873	7.63412	LOC103836958;LOC103841686	LOC103836958;LOC103841686	0.0268245	0.586441	biological_process
GO:0007076	mitotic chromosome condensation	2	633	10	24162	0.00315956	0.000413873	7.63412	LOC103841612;LOC103867656	LOC103841612;LOC103867656	0.0268245	0.586441	biological_process
GO:0010076	maintenance of floral meristem identity	2	633	10	24162	0.00315956	0.000413873	7.63412	LOC103839393;LOC103875390	LOC103839393;LOC103875390	0.0268245	0.586441	biological_process
GO:0006538	glutamate catabolic process	2	633	10	24162	0.00315956	0.000413873	7.63412	LOC103854027;LOC103839459	LOC103854027;LOC103839459	0.0268245	0.586441	biological_process
GO:0016984	ribulose-bisphosphate carboxylase activity	2	647	10	24106	0.00309119	0.000414834	7.45162	LOC103863782;LOC117133689	LOC103863782;LOC117133689	0.0280592	0.390894	molecular_function
GO:0004351	glutamate decarboxylase activity	2	647	10	24106	0.00309119	0.000414834	7.45162	LOC103854027;LOC103839459	LOC103854027;LOC103839459	0.0280592	0.390894	molecular_function
GO:0050736	O-malonyltransferase activity	2	647	10	24106	0.00309119	0.000414834	7.45162	LOC103831584;LOC103863819	LOC103831584;LOC103863819	0.0280592	0.390894	molecular_function
GO:0045787	positive regulation of cell cycle	5	633	66	24162	0.00789889	0.00273156	2.89171	LOC103827996;LOC103832492;LOC103832245;LOC103872352;LOC103860654	LOC103827996;LOC103832492;LOC103832245;LOC103872352;LOC103860654	0.0293216	0.586441	biological_process
GO:0000226	microtubule cytoskeleton organization	5	633	66	24162	0.00789889	0.00273156	2.89171	LOC103869732;LOC103866564;LOC103841413;LOC103846653;LOC103849546	LOC103869732;LOC103866564;LOC103841413;LOC103846653;LOC103849546	0.0293216	0.586441	biological_process
GO:0045454	cell redox homeostasis	12	633	246	24162	0.0189573	0.0101813	1.86198	LOC103868440;LOC103859689;LOC103870428;LOC103870440;LOC103862389;LOC103851496;LOC103870450;LOC103872294;LOC103849719;LOC103863924;LOC103869307;LOC103841025	LOC103868440;LOC103859689;LOC103870428;LOC103870440;LOC103862389;LOC103851496;LOC103870450;LOC103872294;LOC103849719;LOC103863924;LOC103869307;LOC103841025	0.0294874	0.586441	biological_process
GO:0048868	pollen tube development	3	633	26	24162	0.00473934	0.00107607	4.4043	LOC103833431;LOC103853194;LOC103867413	LOC103833431;LOC103853194;LOC103867413	0.0297453	0.586441	biological_process
GO:0008810	cellulase activity	4	647	44	24106	0.00618238	0.00182527	3.3871	LOC103867584;LOC103832013;LOC103852970;LOC103872802	LOC103867584;LOC103832013;LOC103852970;LOC103872802	0.0299251	0.397697	molecular_function
GO:0098807	chloroplast thylakoid membrane protein complex	2	671	11	26374	0.00298063	0.000417077	7.14646	LOC103869513;LOC103836866	LOC103869513;LOC103836866	0.0305304	0.632395	cellular_component
GO:0044375	regulation of peroxisome size	2	633	11	24162	0.00315956	0.00045526	6.94011	LOC103858189;LOC103866917	LOC103858189;LOC103866917	0.0322248	0.586441	biological_process
GO:0006333	chromatin assembly or disassembly	2	633	11	24162	0.00315956	0.00045526	6.94011	LOC103835781;LOC103872857	LOC103835781;LOC103872857	0.0322248	0.586441	biological_process
GO:0000786	nucleosome	6	671	94	26374	0.00894188	0.00356412	2.50886	LOC103837711;LOC103845409;LOC103829569;LOC103856615;LOC103863386;LOC117134283	LOC103837711;LOC103845409;LOC103829569;LOC103856615;LOC103863386;LOC117134283	0.032903	0.632395	cellular_component
GO:0052854	medium-chain-(S)-2-hydroxy-acid oxidase activity	2	647	11	24106	0.00309119	0.000456318	6.7742	LOC103860985;LOC103870064	LOC103860985;LOC103870064	0.0336939	0.397697	molecular_function
GO:0052853	long-chain-(S)-2-hydroxy-long-chain-acid oxidase activity	2	647	11	24106	0.00309119	0.000456318	6.7742	LOC103860985;LOC103870064	LOC103860985;LOC103870064	0.0336939	0.397697	molecular_function
GO:0016165	linoleate 13S-lipoxygenase activity	2	647	11	24106	0.00309119	0.000456318	6.7742	LOC103830995;LOC103830997	LOC103830995;LOC103830997	0.0336939	0.397697	molecular_function
GO:0052852	very-long-chain-(S)-2-hydroxy-acid oxidase activity	2	647	11	24106	0.00309119	0.000456318	6.7742	LOC103860985;LOC103870064	LOC103860985;LOC103870064	0.0336939	0.397697	molecular_function
GO:0019761	glucosinolate biosynthetic process	5	633	69	24162	0.00789889	0.00285572	2.76599	GSL-OH;LOC103856627;LOC103850918;SUR1;AOP2-1	GSL-OH;LOC103856627;LOC103850918;SUR1;AOP2-1	0.0346266	0.586441	biological_process
GO:0016717	oxidoreductase activity, acting on paired donors, with oxidation of a pair of donors resulting in the reduction of molecular oxygen to two molecules of water	3	647	27	24106	0.00463679	0.00112005	4.13979	LOC103867994;LOC103844072;LOC103836493	LOC103867994;LOC103844072;LOC103836493	0.0349049	0.397697	molecular_function
GO:0005516	calmodulin binding	12	647	247	24106	0.0185471	0.0102464	1.81011	LOC103859831;LOC103874492;LOC103830145;LOC103839073;LOC103854027;LOC103833696;LOC103857967;LOC103872582;LOC103839459;LOC103831773;LOC103865309;LOC103830141	LOC103859831;LOC103874492;LOC103830145;LOC103839073;LOC103854027;LOC103833696;LOC103857967;LOC103872582;LOC103839459;LOC103831773;LOC103865309;LOC103830141	0.0354384	0.397697	molecular_function
GO:0009531	secondary cell wall	2	671	12	26374	0.00298063	0.000454994	6.55092	LOC103866441;LOC103866297	LOC103866441;LOC103866297	0.0360288	0.632395	cellular_component
GO:0080167	response to karrikin	10	633	198	24162	0.0157978	0.00819469	1.92781	HY5;LOC103836475;LOC103873800;LOC103840803;LOC103842949;LOC103847722;LOC103843573;LOC103836707;LOC103846718;LOC103862811	HY5;LOC103836475;LOC103873800;LOC103840803;LOC103842949;LOC103847722;LOC103843573;LOC103836707;LOC103846718;LOC103862811	0.0363998	0.586441	biological_process
GO:0005874	microtubule	14	671	321	26374	0.0208644	0.0121711	1.71426	LOC103857000;LOC103835638;LOC103833696;LOC103866564;LOC103867307;LOC103855463;LOC103869689;LOC103846653;LOC103831773;LOC103865309;LOC103849546;LOC103837419;LOC103843250;LOC103855783	LOC103857000;LOC103835638;LOC103833696;LOC103866564;LOC103867307;LOC103855463;LOC103869689;LOC103846653;LOC103831773;LOC103865309;LOC103849546;LOC103837419;LOC103843250;LOC103855783	0.0364207	0.632395	cellular_component
GO:0003682	chromatin binding	8	647	142	24106	0.0123648	0.00589065	2.09905	LOC103845409;LOC103872857;LOC117130855;LOC103841612;LOC103856444;LOC103871899;LOC103867656;LOC103835781	LOC103845409;LOC103872857;LOC117130855;LOC103841612;LOC103856444;LOC103871899;LOC103867656;LOC103835781	0.0380039	0.401234	molecular_function
GO:0001522	pseudouridine synthesis	2	633	12	24162	0.00315956	0.000496648	6.36177	LOC103837157;LOC103832368	LOC103837157;LOC103832368	0.0380099	0.586441	biological_process
GO:0033169	histone H3-K9 demethylation	2	633	12	24162	0.00315956	0.000496648	6.36177	LOC103836196;LOC103836863	LOC103836196;LOC103836863	0.0380099	0.586441	biological_process
GO:0080143	regulation of amino acid export	2	633	12	24162	0.00315956	0.000496648	6.36177	LOC103862081;LOC103851693	LOC103862081;LOC103851693	0.0380099	0.586441	biological_process
GO:0006734	NADH metabolic process	2	633	12	24162	0.00315956	0.000496648	6.36177	LOC103851645;LOC103856701	LOC103851645;LOC103856701	0.0380099	0.586441	biological_process
GO:0000014	single-stranded DNA endodeoxyribonuclease activity	2	647	12	24106	0.00309119	0.000497801	6.20969	LOC103843249;LOC103863489	LOC103843249;LOC103863489	0.0397261	0.401234	molecular_function
GO:0032454	histone demethylase activity (H3-K9 specific)	2	647	12	24106	0.00309119	0.000497801	6.20969	LOC103836196;LOC103836863	LOC103836196;LOC103836863	0.0397261	0.401234	molecular_function
GO:0005049	nuclear export signal receptor activity	2	647	12	24106	0.00309119	0.000497801	6.20969	LOC103850025;LOC103851920	LOC103850025;LOC103851920	0.0397261	0.401234	molecular_function
GO:0051301	cell division	17	633	406	24162	0.0268562	0.0168032	1.59828	LOC103827996;LOC103836692;LOC103857000;LOC103874675;LOC103832492;LOC103841612;LOC103832245;LOC103842586;LOC103855430;LOC103847804;LOC103869014;LOC103874972;LOC103872352;LOC103867656;LOC103863255;LOC103841686;LOC103869834	LOC103827996;LOC103836692;LOC103857000;LOC103874675;LOC103832492;LOC103841612;LOC103832245;LOC103842586;LOC103855430;LOC103847804;LOC103869014;LOC103874972;LOC103872352;LOC103867656;LOC103863255;LOC103841686;LOC103869834	0.0401371	0.586441	biological_process
GO:0051015	actin filament binding	6	647	94	24106	0.00927357	0.00389944	2.37818	LOC103859831;LOC103834355;LOC103867000;LOC103863136;LOC103868973;LOC103868003	LOC103859831;LOC103834355;LOC103867000;LOC103863136;LOC103868973;LOC103868003	0.040955	0.403557	molecular_function
GO:0030245	cellulose catabolic process	4	633	50	24162	0.00631912	0.00206937	3.05365	LOC103867584;LOC103832013;LOC103852970;LOC103872802	LOC103867584;LOC103832013;LOC103852970;LOC103872802	0.0416474	0.586441	biological_process
GO:0001666	response to hypoxia	5	633	73	24162	0.00789889	0.00302127	2.61443	LOC103845641;LOC103846440;LOC103863926;LOC103835672;LOC103850586	LOC103845641;LOC103846440;LOC103863926;LOC103835672;LOC103850586	0.0425688	0.586441	biological_process
GO:0044212	transcription regulatory region DNA binding	24	647	614	24106	0.0370943	0.0254708	1.45634	HY5;LOC103837568;LOC103860609;LOC103841898;LOC103843297;LOC103831916;LOC103832275;LOC103866224;LOC103860474;LOC103837081;LOC103839393;LOC103852308;LOC103875390;LOC103844065;LOC103843664;LOC103831624;LOC103864363;LOC103840596;LOC103860654;LOC103829133;LOC103864905;LOC103866470;LOC103852473;LOC103850980	HY5;LOC103837568;LOC103860609;LOC103841898;LOC103843297;LOC103831916;LOC103832275;LOC103866224;LOC103860474;LOC103837081;LOC103839393;LOC103852308;LOC103875390;LOC103844065;LOC103843664;LOC103831624;LOC103864363;LOC103840596;LOC103860654;LOC103829133;LOC103864905;LOC103866470;LOC103852473;LOC103850980	0.043692	0.417654	molecular_function
GO:0050665	hydrogen peroxide biosynthetic process	2	633	13	24162	0.00315956	0.000538035	5.8724	LOC103860985;LOC103870064	LOC103860985;LOC103870064	0.044156	0.586441	biological_process
GO:0009939	positive regulation of gibberellic acid mediated signaling pathway	2	633	13	24162	0.00315956	0.000538035	5.8724	LOC103843946;LOC103830382	LOC103843946;LOC103830382	0.044156	0.586441	biological_process
GO:0009635	response to herbicide	2	633	13	24162	0.00315956	0.000538035	5.8724	LOC103843153;LOC103872025	LOC103843153;LOC103872025	0.044156	0.586441	biological_process
GO:0016157	sucrose synthase activity	2	647	13	24106	0.00309119	0.000539285	5.73202	LOC103845641;LOC103874391	LOC103845641;LOC103874391	0.0461306	0.417654	molecular_function
GO:0042285	xylosyltransferase activity	2	647	13	24106	0.00309119	0.000539285	5.73202	LOC103833431;LOC103867226	LOC103833431;LOC103867226	0.0461306	0.417654	molecular_function
GO:0005576	extracellular region	45	671	1371	26374	0.0670641	0.051983	1.29012	LOC103857370;LOC103868082;LOC103832739;LOC103852970;LOC103847220;LOC103874197;LOC103846376;LOC103875445;LOC103859294;LOC103853667;LOC103870690;LOC103837896;LOC103842033;LOC103872802;LOC103828799;LOC103838944;LOC103869716;LOC103846031;LOC103833744;LOC103848263;LOC103838749;LOC103837647;LOC103847584;LOC103847421;LOC103857959;LOC103846437;LOC103851496;LOC103872836;LOC103827823;LOC103830329;LOC103840…	LOC103857370;LOC103868082;LOC103832739;LOC103852970;LOC103847220;LOC103874197;LOC103846376;LOC103875445;LOC103859294;LOC103853667;LOC103870690;LOC103837896;LOC103842033;LOC103872802;LOC103828799;LOC103838944;LOC103869716;LOC103846031;LOC103833744;LOC103848263;LOC103838749;LOC103837647;LOC103847584;LOC103847421;LOC103857959;LOC103846437;LOC103851496;LOC103872836;LOC103827823;LOC103830329;LOC103840…	0.0490683	0.693451	cellular_component
GO:0005381	iron ion transmembrane transporter activity	3	647	31	24106	0.00463679	0.00128599	3.60562	LOC103838466;LOC103832138;LOC103830215	LOC103838466;LOC103832138;LOC103830215	0.0496135	0.417654	molecular_function
GO:0003756	protein disulfide isomerase activity	3	647	31	24106	0.00463679	0.00128599	3.60562	LOC103869307;LOC103872294;LOC103851496	LOC103869307;LOC103872294;LOC103851496	0.0496135	0.417654	molecular_function
GO:0071577	zinc ion transmembrane transport	3	633	32	24162	0.00473934	0.00132439	3.5785	LOC103838466;LOC103867987;LOC103830215	LOC103838466;LOC103867987;LOC103830215	0.0506146	0.586441	biological_process
GO:0044030	regulation of DNA methylation	3	633	32	24162	0.00473934	0.00132439	3.5785	LOC103837711;LOC103859969;LOC103829569	LOC103837711;LOC103859969;LOC103829569	0.0506146	0.586441	biological_process
GO:0009695	jasmonic acid biosynthetic process	3	633	32	24162	0.00473934	0.00132439	3.5785	LOC103830995;LOC108870118;LOC103830997	LOC103830995;LOC108870118;LOC103830997	0.0506146	0.586441	biological_process
GO:0034440	lipid oxidation	2	633	14	24162	0.00315956	0.000579422	5.45295	LOC103830995;LOC103830997	LOC103830995;LOC103830997	0.0506403	0.586441	biological_process
GO:0051091	positive regulation of DNA-binding transcription factor activity	2	633	14	24162	0.00315956	0.000579422	5.45295	LOC103875105;LOC103841570	LOC103875105;LOC103841570	0.0506403	0.586441	biological_process
GO:0010117	photoprotection	2	633	14	24162	0.00315956	0.000579422	5.45295	LOC103871843;LOC103853414	LOC103871843;LOC103853414	0.0506403	0.586441	biological_process
GO:0060969	negative regulation of gene silencing	2	633	14	24162	0.00315956	0.000579422	5.45295	LOC103836196;LOC103836863	LOC103836196;LOC103836863	0.0506403	0.586441	biological_process
GO:0006829	zinc ion transport	2	633	14	24162	0.00315956	0.000579422	5.45295	LOC103838466;LOC103830215	LOC103838466;LOC103830215	0.0506403	0.586441	biological_process
GO:0009506	plasmodesma	49	671	1515	26374	0.0730253	0.0574429	1.27127	LOC103829049;LOC103841383;LOC108870118;LOC103857370;LOC103837120;LOC103854935;LOC103831372;LOC103855202;LOC103849546;LOC103837900;LOC103838289;LOC103863572;LOC103859567;LOC103831873;LOC103857055;LOC103869716;LOC103868035;LOC103854537;LOC103846031;LOC103854541;LOC103870049;LOC103847421;LOC103859831;LOC103872374;LOC103840367;LOC103845409;GSL-OH;LOC103845641;LOC103868973;LOC103838340;LOC103840309;LO…	LOC103829049;LOC103841383;LOC108870118;LOC103857370;LOC103837120;LOC103854935;LOC103831372;LOC103855202;LOC103849546;LOC103837900;LOC103838289;LOC103863572;LOC103859567;LOC103831873;LOC103857055;LOC103869716;LOC103868035;LOC103854537;LOC103846031;LOC103854541;LOC103870049;LOC103847421;LOC103859831;LOC103872374;LOC103840367;LOC103845409;GSL-OH;LOC103845641;LOC103868973;LOC103838340;LOC103840309;LO…	0.0509041	0.693451	cellular_component
GO:0000166	nucleotide binding	5	647	75	24106	0.00772798	0.00311126	2.48387	LOC103834830;LOC103841353;LOC103843954;LOC103841554;LOC103837476	LOC103834830;LOC103841353;LOC103843954;LOC103841554;LOC103837476	0.0510826	0.417654	molecular_function
GO:0016538	cyclin-dependent protein serine/threonine kinase regulator activity	5	647	75	24106	0.00772798	0.00311126	2.48387	LOC103827996;LOC103832492;LOC103874972;LOC103832245;LOC103872352	LOC103827996;LOC103832492;LOC103874972;LOC103832245;LOC103872352	0.0510826	0.417654	molecular_function
GO:0042335	cuticle development	4	633	54	24162	0.00631912	0.00223491	2.82745	LOC103851495;LOC103830348;LOC103831916;LOC103856731	LOC103851495;LOC103830348;LOC103831916;LOC103856731	0.0527753	0.586441	biological_process
GO:0047259	glucomannan 4-beta-mannosyltransferase activity	2	647	14	24106	0.00309119	0.000580768	5.32259	LOC103847361;LOC103856186	LOC103847361;LOC103856186	0.052883	0.417654	molecular_function
GO:0015369	calcium:proton antiporter activity	2	647	14	24106	0.00309119	0.000580768	5.32259	LOC103867130;LOC103871140	LOC103867130;LOC103871140	0.052883	0.417654	molecular_function
GO:0045549	9-cis-epoxycarotenoid dioxygenase activity	2	647	14	24106	0.00309119	0.000580768	5.32259	LOC103857159;LOC103866186	LOC103857159;LOC103866186	0.052883	0.417654	molecular_function
GO:0030246	carbohydrate binding	10	647	208	24106	0.015456	0.00862856	1.79126	LOC103838301;LOC103829205;LOC103832815;LOC103846437;LOC103858295;LOC103828016;LOC103867053;LOC103829745;LOC103869757;LOC103842580	LOC103838301;LOC103829205;LOC103832815;LOC103846437;LOC103858295;LOC103828016;LOC103867053;LOC103829745;LOC103869757;LOC103842580	0.0548559	0.417654	molecular_function
GO:0009825	multidimensional cell growth	4	633	55	24162	0.00631912	0.0022763	2.77604	LOC117134082;LOC103831916;LOC103866122;LOC103844989	LOC117134082;LOC103831916;LOC103866122;LOC103844989	0.0557858	0.586441	biological_process
GO:0090506	axillary shoot meristem initiation	2	633	15	24162	0.00315956	0.00062081	5.08942	LOC103828454;LOC103859684	LOC103828454;LOC103859684	0.0574409	0.586441	biological_process
GO:0007050	cell cycle arrest	2	633	15	24162	0.00315956	0.00062081	5.08942	LOC103836692;LOC103859797	LOC103836692;LOC103859797	0.0574409	0.586441	biological_process
GO:0016121	carotene catabolic process	2	633	15	24162	0.00315956	0.00062081	5.08942	LOC103857159;LOC103866186	LOC103857159;LOC103866186	0.0574409	0.586441	biological_process
GO:0005215	transporter activity	5	647	78	24106	0.00772798	0.00323571	2.38834	LOC103831075;LOC103874675;LOC103855262;LOC103855235;LOC103867703	LOC103831075;LOC103874675;LOC103855262;LOC103855235;LOC103867703	0.0586193	0.417654	molecular_function
GO:0019438	aromatic compound biosynthetic process	3	633	34	24162	0.00473934	0.00140717	3.368	LOC103857055;LOC103830562;LOC103830598	LOC103857055;LOC103830562;LOC103830598	0.0587944	0.586441	biological_process
GO:0031418	L-ascorbic acid binding	4	647	55	24106	0.00618238	0.00228159	2.70968	LOC103874104;LOC103872037;LOC103843208;LOC103872941	LOC103874104;LOC103872037;LOC103843208;LOC103872941	0.0599268	0.417654	molecular_function
GO:0015386	potassium:proton antiporter activity	2	647	15	24106	0.00309119	0.000622252	4.96775	LOC103843721;LOC103874747	LOC103843721;LOC103874747	0.0599602	0.417654	molecular_function
GO:0030060	L-malate dehydrogenase activity	2	647	15	24106	0.00309119	0.000622252	4.96775	LOC103851645;LOC103856701	LOC103851645;LOC103856701	0.0599602	0.417654	molecular_function
GO:0010436	carotenoid dioxygenase activity	2	647	15	24106	0.00309119	0.000622252	4.96775	LOC103857159;LOC103866186	LOC103857159;LOC103866186	0.0599602	0.417654	molecular_function
GO:0008453	alanine-glyoxylate transaminase activity	2	647	15	24106	0.00309119	0.000622252	4.96775	LOC103835672;LOC103860370	LOC103835672;LOC103860370	0.0599602	0.417654	molecular_function
GO:0000156	phosphorelay response regulator activity	3	647	34	24106	0.00463679	0.00141044	3.28748	LOC103866550;LOC103859684;LOC103838572	LOC103866550;LOC103859684;LOC103838572	0.0623138	0.426691	molecular_function
GO:0010200	response to chitin	12	633	278	24162	0.0189573	0.0115057	1.64765	LOC103869205;LOC103831914;LOC103871632;LOC103855430;LOC103850779;LOC103874639;LOC103834775;LOC103856607;LOC103845918;LOC103837900;LOC103837290;LOC103831916	LOC103869205;LOC103831914;LOC103871632;LOC103855430;LOC103850779;LOC103874639;LOC103834775;LOC103856607;LOC103845918;LOC103837900;LOC103837290;LOC103831916	0.0634818	0.586441	biological_process
GO:0009697	salicylic acid biosynthetic process	2	633	16	24162	0.00315956	0.000662197	4.77133	LOC103874492;LOC103844555	LOC103874492;LOC103844555	0.0645369	0.586441	biological_process
GO:0006826	iron ion transport	2	633	16	24162	0.00315956	0.000662197	4.77133	LOC103838466;LOC103830215	LOC103838466;LOC103830215	0.0645369	0.586441	biological_process
GO:0010319	stromule	4	671	60	26374	0.00596125	0.00227497	2.62037	LOC103851941;LOC103833678;LOC103862389;LOC103867216	LOC103851941;LOC103833678;LOC103862389;LOC103867216	0.0663389	0.693451	cellular_component
GO:0009706	chloroplast inner membrane	6	671	112	26374	0.00894188	0.00424661	2.10565	LOC103863379;LOC103858361;LOC103859168;LOC103869513;LOC103855235;LOC103842439	LOC103863379;LOC103858361;LOC103859168;LOC103869513;LOC103855235;LOC103842439	0.0665839	0.693451	cellular_component
GO:0043614	multi-eIF complex	2	671	17	26374	0.00298063	0.000644574	4.62418	LOC117129334;LOC103861383	LOC117129334;LOC103861383	0.0683246	0.693451	cellular_component
GO:0009707	chloroplast outer membrane	5	671	86	26374	0.00745156	0.00326079	2.2852	LOC103836185;LOC103831960;LOC103837651;LOC103871479;LOC103834069	LOC103836185;LOC103831960;LOC103837651;LOC103871479;LOC103834069	0.0683806	0.693451	cellular_component
GO:0006468	protein phosphorylation	13	633	312	24162	0.0205371	0.0129128	1.59044	LOC103827996;LOC103868341;LOC103832492;LOC103832245;LOC103832973;LOC103873659;LOC103871735;LOC103840853;LOC103872352;LOC103860566;LOC103863255;LOC103860492;LOC117128524	LOC103827996;LOC103868341;LOC103832492;LOC103832245;LOC103832973;LOC103873659;LOC103871735;LOC103840853;LOC103872352;LOC103860566;LOC103863255;LOC103860492;LOC117128524	0.0685911	0.586441	biological_process
GO:0071949	FAD binding	6	647	108	24106	0.00927357	0.00448021	2.0699	LOC103875050;LOC103828799;LOC103828095;LOC103839321;LOC103840309;LOC103867418	LOC103875050;LOC103828799;LOC103828095;LOC103839321;LOC103840309;LOC103867418	0.0709199	0.47376	molecular_function
GO:0000307	cyclin-dependent protein kinase holoenzyme complex	5	671	87	26374	0.00745156	0.0032987	2.25894	LOC103827996;LOC103832492;LOC103874972;LOC103832245;LOC103872352	LOC103827996;LOC103832492;LOC103874972;LOC103832245;LOC103872352	0.0711099	0.693451	cellular_component
GO:0015112	nitrate transmembrane transporter activity	3	647	36	24106	0.00463679	0.0014934	3.10484	LOC103843153;LOC103872025;LOC103874747	LOC103843153;LOC103872025;LOC103874747	0.0715331	0.47376	molecular_function
GO:0009902	chloroplast relocation	2	633	17	24162	0.00315956	0.000703584	4.49066	LOC103871479;LOC103834069	LOC103871479;LOC103834069	0.0719081	0.586441	biological_process
GO:0016559	peroxisome fission	2	633	17	24162	0.00315956	0.000703584	4.49066	LOC103858189;LOC103866917	LOC103858189;LOC103866917	0.0719081	0.586441	biological_process
GO:0030261	chromosome condensation	2	633	17	24162	0.00315956	0.000703584	4.49066	LOC117134283;LOC103874675	LOC117134283;LOC103874675	0.0719081	0.586441	biological_process
GO:0009298	GDP-mannose biosynthetic process	2	633	17	24162	0.00315956	0.000703584	4.49066	LOC103843385;VTC1	LOC103843385;VTC1	0.0719081	0.586441	biological_process
GO:0043086	negative regulation of catalytic activity	3	633	37	24162	0.00473934	0.00153133	3.09491	LOC103838367;LOC103830874;LOC103869712	LOC103838367;LOC103830874;LOC103869712	0.0721419	0.586441	biological_process
GO:0009739	response to gibberellin	8	633	167	24162	0.0126382	0.00691168	1.82853	LOC103844065;LOC103830382;LOC103830900;LOC103856607;LOC103872532;LOC103850980;LOC103866224;LOC103830691	LOC103844065;LOC103830382;LOC103830900;LOC103856607;LOC103872532;LOC103850980;LOC103866224;LOC103830691	0.0732932	0.586441	biological_process
GO:0009579	thylakoid	12	671	294	26374	0.0178838	0.0111473	1.60431	LOC103828569;LOC103856701;LOC103867216;LOC103851941;LOC103840176;LOC103847722;LOC103833678;LOC103851645;LOC103849719;LOC103830961;LOC103846718;LOC103873927	LOC103828569;LOC103856701;LOC103867216;LOC103851941;LOC103840176;LOC103847722;LOC103833678;LOC103851645;LOC103849719;LOC103830961;LOC103846718;LOC103873927	0.0743093	0.693451	cellular_component
GO:0043295	glutathione binding	2	647	17	24106	0.00309119	0.000705219	4.38331	LOC103868035;LOC103872504	LOC103868035;LOC103872504	0.0750007	0.480957	molecular_function
GO:0003872	6-phosphofructokinase activity	2	647	17	24106	0.00309119	0.000705219	4.38331	LOC103850396;LOC103856808	LOC103850396;LOC103856808	0.0750007	0.480957	molecular_function
GO:0006289	nucleotide-excision repair	4	633	61	24162	0.00631912	0.00252463	2.50299	LOC103841154;LOC103836163;LOC103856485;LOC103863489	LOC103841154;LOC103836163;LOC103856485;LOC103863489	0.075729	0.586441	biological_process
GO:0030170	pyridoxal phosphate binding	8	647	166	24106	0.0123648	0.00688625	1.79557	LOC103842606;LOC103854027;LOC103839459;LOC103856746;LOC103835672;SUR1;LOC103828183;LOC103851283	LOC103842606;LOC103854027;LOC103839459;LOC103856746;LOC103835672;SUR1;LOC103828183;LOC103851283	0.079473	0.500195	molecular_function
GO:0046685	response to arsenic-containing substance	2	633	18	24162	0.00315956	0.000744971	4.24118	LOC103859689;LOC103848856	LOC103859689;LOC103848856	0.0795354	0.586441	biological_process
GO:0010555	response to mannitol	2	633	18	24162	0.00315956	0.000744971	4.24118	LOC103845641;LOC103865650	LOC103845641;LOC103865650	0.0795354	0.586441	biological_process
GO:0052543	callose deposition in cell wall	2	633	18	24162	0.00315956	0.000744971	4.24118	LOC103854935;LOC103849469	LOC103854935;LOC103849469	0.0795354	0.586441	biological_process
GO:0035265	organ growth	2	633	18	24162	0.00315956	0.000744971	4.24118	LOC117134082;LOC103866122	LOC117134082;LOC103866122	0.0795354	0.586441	biological_process
GO:0071705	nitrogen compound transport	2	633	18	24162	0.00315956	0.000744971	4.24118	LOC103837937;LOC103841050	LOC103837937;LOC103841050	0.0795354	0.586441	biological_process
GO:0005992	trehalose biosynthetic process	3	633	39	24162	0.00473934	0.0016141	2.9362	LOC103835097;LOC103832235;LOC103846836	LOC103835097;LOC103832235;LOC103846836	0.081723	0.586441	biological_process
GO:0009741	response to brassinosteroid	4	633	63	24162	0.00631912	0.0026074	2.42353	LOC103874091;LOC117134082;LOC103866122;LOC103830691	LOC103874091;LOC117134082;LOC103866122;LOC103830691	0.0830742	0.586441	biological_process
GO:0005786	signal recognition particle, endoplasmic reticulum targeting	2	671	19	26374	0.00298063	0.000720406	4.13742	LOC103833041;LOC103872323	LOC103833041;LOC103872323	0.0831233	0.693451	cellular_component
GO:0051017	actin filament bundle assembly	3	633	40	24162	0.00473934	0.00165549	2.8628	LOC103868003;LOC103863136;LOC103867000	LOC103868003;LOC103863136;LOC103867000	0.0867085	0.586441	biological_process
GO:0016705	oxidoreductase activity, acting on paired donors, with incorporation or reduction of molecular oxygen	6	647	114	24106	0.00927357	0.00472911	1.96095	LOC103860780;LOC103839343;LOC103872492;LOC103841893;LOC103868134;LOC103875063	LOC103860780;LOC103839343;LOC103872492;LOC103841893;LOC103868134;LOC103875063	0.0868007	0.500195	molecular_function
GO:0010345	suberin biosynthetic process	4	633	64	24162	0.00631912	0.00264879	2.38566	LOC103851495;LOC103830348;LOC103839028;LOC103839343	LOC103851495;LOC103830348;LOC103839028;LOC103839343	0.0868732	0.586441	biological_process
GO:0005507	copper ion binding	13	647	317	24106	0.0200927	0.0131503	1.52794	LOC103828569;LOC103848856;LOC103834825;LOC103854537;LOC103840803;LOC103841069;LOC103872836;LOC103867241;LOC103827579;LOC103851283;LOC103872037;LOC103843208;LOC103873927	LOC103828569;LOC103848856;LOC103834825;LOC103854537;LOC103840803;LOC103841069;LOC103872836;LOC103867241;LOC103827579;LOC103851283;LOC103872037;LOC103843208;LOC103873927	0.0871408	0.500195	molecular_function
GO:0006913	nucleocytoplasmic transport	2	633	19	24162	0.00315956	0.000786359	4.01796	LOC103856368;LOC103835361	LOC103856368;LOC103835361	0.0874002	0.586441	biological_process
GO:0010196	nonphotochemical quenching	2	633	19	24162	0.00315956	0.000786359	4.01796	LOC103846718;LOC103847722	LOC103846718;LOC103847722	0.0874002	0.586441	biological_process
GO:0048444	floral organ morphogenesis	2	633	19	24162	0.00315956	0.000786359	4.01796	LOC103839462;LOC103830382	LOC103839462;LOC103830382	0.0874002	0.586441	biological_process
GO:0009734	auxin-activated signaling pathway	17	633	453	24162	0.0268562	0.0187484	1.43245	LOC103843153;LOC103872025;LOC103860467;LOC103854081;LOC103859470;LOC103856282;LOC103843664;LOC103834602;LOC103834036;LOC103849138;LOC103834337;LOC103868947;LOC103850822;LOC103831625;LOC103830649;LOC103864374;LOC103844989	LOC103843153;LOC103872025;LOC103860467;LOC103854081;LOC103859470;LOC103856282;LOC103843664;LOC103834602;LOC103834036;LOC103849138;LOC103834337;LOC103868947;LOC103850822;LOC103831625;LOC103830649;LOC103864374;LOC103844989	0.0894068	0.586441	biological_process
GO:0010287	plastoglobule	6	671	122	26374	0.00894188	0.00462577	1.93306	LOC103875326;LOC103874902;LOC103840176;LOC103857159;LOC103854289;LOC103865641	LOC103875326;LOC103874902;LOC103840176;LOC103857159;LOC103854289;LOC103865641	0.0916349	0.693451	cellular_component
GO:0008171	O-methyltransferase activity	3	647	40	24106	0.00463679	0.00165934	2.79436	LOC103857055;LOC103830562;LOC103830598	LOC103857055;LOC103830562;LOC103830598	0.0916559	0.500195	molecular_function
GO:0009926	auxin polar transport	4	633	66	24162	0.00631912	0.00273156	2.31337	LOC103854081;LOC103831625;LOC103851278;LOC103844989	LOC103854081;LOC103831625;LOC103851278;LOC103844989	0.0947185	0.586441	biological_process
GO:0015780	nucleotide-sugar transmembrane transport	2	633	20	24162	0.00315956	0.000827746	3.81706	LOC103847324;LOC103843958	LOC103847324;LOC103843958	0.0954851	0.586441	biological_process
GO:0048441	petal development	2	633	20	24162	0.00315956	0.000827746	3.81706	LOC103839393;LOC103875390	LOC103839393;LOC103875390	0.0954851	0.586441	biological_process
GO:0010623	programmed cell death involved in cell development	2	633	20	24162	0.00315956	0.000827746	3.81706	LOC103829410;LOC103835773	LOC103829410;LOC103835773	0.0954851	0.586441	biological_process
GO:0006874	cellular calcium ion homeostasis	2	633	20	24162	0.00315956	0.000827746	3.81706	LOC103867130;LOC103871140	LOC103867130;LOC103871140	0.0954851	0.586441	biological_process
GO:0016829	lyase activity	2	647	20	24106	0.00309119	0.000829669	3.72581	LOC103831873;LOC103860780	LOC103831873;LOC103860780	0.0994714	0.500195	molecular_function
GO:0009982	pseudouridine synthase activity	2	647	20	24106	0.00309119	0.000829669	3.72581	LOC103837157;LOC103832368	LOC103837157;LOC103832368	0.0994714	0.500195	molecular_function
GO:0008324	cation transmembrane transporter activity	2	647	20	24106	0.00309119	0.000829669	3.72581	LOC103838907;LOC103842853	LOC103838907;LOC103842853	0.0994714	0.500195	molecular_function
GO:0003678	DNA helicase activity	2	647	20	24106	0.00309119	0.000829669	3.72581	LOC103836781;LOC103854217	LOC103836781;LOC103854217	0.0994714	0.500195	molecular_function
GO:0080054	low-affinity nitrate transmembrane transporter activity	2	647	20	24106	0.00309119	0.000829669	3.72581	LOC103831529;LOC103829324	LOC103831529;LOC103829324	0.0994714	0.500195	molecular_function
GO:0008643	carbohydrate transport	5	633	94	24162	0.00789889	0.00389041	2.03035	LOC103866052;LOC103836159;LOC103843958;LOC103871996;LOC103847324	LOC103866052;LOC103836159;LOC103843958;LOC103871996;LOC103847324	0.100809	0.586441	biological_process
GO:0009534	chloroplast thylakoid	10	671	247	26374	0.0149031	0.00936528	1.59132	PDS;LOC103836866;LOC103867216;LOC103875326;LOC103847722;LOC103869513;LOC103867083;LOC103828016;LOC103861444;LOC103846718	PDS;LOC103836866;LOC103867216;LOC103875326;LOC103847722;LOC103869513;LOC103867083;LOC103828016;LOC103861444;LOC103846718	0.101107	0.693451	cellular_component
GO:0000278	mitotic cell cycle	6	633	122	24162	0.00947867	0.00504925	1.87724	LOC103827996;LOC103832492;LOC103832245;LOC103846653;LOC103872352;LOC103849546	LOC103827996;LOC103832492;LOC103832245;LOC103846653;LOC103872352;LOC103849546	0.101713	0.586441	biological_process
GO:0006636	unsaturated fatty acid biosynthetic process	3	633	43	24162	0.00473934	0.00177965	2.66307	LOC103867994;LOC103844072;LOC103836493	LOC103867994;LOC103844072;LOC103836493	0.102403	0.586441	biological_process
GO:0009693	ethylene biosynthetic process	3	633	43	24162	0.00473934	0.00177965	2.66307	LOC103872037;LOC103843208;LOC103830749	LOC103872037;LOC103843208;LOC103830749	0.102403	0.586441	biological_process
GO:0019253	reductive pentose-phosphate cycle	3	633	43	24162	0.00473934	0.00177965	2.66307	LOC103863782;LOC103833678;LOC117133689	LOC103863782;LOC103833678;LOC117133689	0.102403	0.586441	biological_process
GO:0009854	oxidative photosynthetic carbon pathway	2	633	21	24162	0.00315956	0.000869133	3.6353	LOC103860985;LOC103870064	LOC103860985;LOC103870064	0.103773	0.586441	biological_process
GO:0006559	L-phenylalanine catabolic process	2	633	21	24162	0.00315956	0.000869133	3.6353	LOC103842606;LOC103828183	LOC103842606;LOC103828183	0.103773	0.586441	biological_process
GO:0070588	calcium ion transmembrane transport	2	633	21	24162	0.00315956	0.000869133	3.6353	LOC103867130;LOC103871140	LOC103867130;LOC103871140	0.103773	0.586441	biological_process
GO:1902456	regulation of stomatal opening	2	633	21	24162	0.00315956	0.000869133	3.6353	LOC103852650;LOC103845501	LOC103852650;LOC103845501	0.103773	0.586441	biological_process
GO:0052544	defense response by callose deposition in cell wall	2	633	21	24162	0.00315956	0.000869133	3.6353	LOC103834830;LOC103848856	LOC103834830;LOC103848856	0.103773	0.586441	biological_process
GO:0005779	integral component of peroxisomal membrane	2	671	22	26374	0.00298063	0.000834155	3.57323	LOC103858189;LOC103866917	LOC103858189;LOC103866917	0.106905	0.693451	cellular_component
GO:0009979	16:0 monogalactosyldiacylglycerol desaturase activity	2	647	21	24106	0.00309119	0.000871152	3.54839	LOC103844072;LOC103836493	LOC103844072;LOC103836493	0.108062	0.500195	molecular_function
GO:0001872	(1->3)-beta-D-glucan binding	2	647	21	24106	0.00309119	0.000871152	3.54839	LOC103830138;LOC103854935	LOC103830138;LOC103854935	0.108062	0.500195	molecular_function
GO:0010120	camalexin biosynthetic process	2	633	22	24162	0.00315956	0.000910521	3.47006	LOC103852592;LOC103830749	LOC103852592;LOC103830749	0.112248	0.586441	biological_process
GO:0018401	peptidyl-proline hydroxylation to 4-hydroxy-L-proline	2	633	22	24162	0.00315956	0.000910521	3.47006	LOC103874104;LOC103872941	LOC103874104;LOC103872941	0.112248	0.586441	biological_process
GO:0010005	cortical microtubule, transverse to long axis	2	671	23	26374	0.00298063	0.000872071	3.41787	LOC103839087;LOC103850994	LOC103839087;LOC103850994	0.115193	0.693451	cellular_component
GO:0000785	chromatin	5	671	101	26374	0.00745156	0.00382953	1.94582	LOC103872857;LOC117130855;LOC103836863;LOC103836196;LOC103835781	LOC103872857;LOC117130855;LOC103836863;LOC103836196;LOC103835781	0.115346	0.693451	cellular_component
GO:0010197	polar nucleus fusion	4	633	71	24162	0.00631912	0.0029385	2.15046	LOC103865707;LOC103829707;LOC103860470;LOC103867418	LOC103865707;LOC103829707;LOC103860470;LOC103867418	0.115714	0.586441	biological_process
GO:0070696	transmembrane receptor protein serine/threonine kinase binding	2	647	22	24106	0.00309119	0.000912636	3.3871	LOC103837900;LOC103835366	LOC103837900;LOC103835366	0.116841	0.500195	molecular_function
GO:0004656	procollagen-proline 4-dioxygenase activity	2	647	22	24106	0.00309119	0.000912636	3.3871	LOC103874104;LOC103872941	LOC103874104;LOC103872941	0.116841	0.500195	molecular_function
GO:0007017	microtubule-based process	3	633	46	24162	0.00473934	0.00190382	2.48939	LOC103846653;LOC103849546;LOC103851571	LOC103846653;LOC103849546;LOC103851571	0.119126	0.586441	biological_process
GO:0000160	phosphorelay signal transduction system	3	633	46	24162	0.00473934	0.00190382	2.48939	LOC103866306;LOC103866550;LOC103838572	LOC103866306;LOC103866550;LOC103838572	0.119126	0.586441	biological_process
GO:0030154	cell differentiation	15	633	408	24162	0.0236967	0.016886	1.40333	LOC103828454;LOC103844065;LOC103862580;LOC103860474;LOC103857508;LOC103831916;LOC103832973;LOC103864363;LOC103839393;LOC103865350;LOC103866470;LOC103875390;LOC103850515;LOC103850980;LOC103866224	LOC103828454;LOC103844065;LOC103862580;LOC103860474;LOC103857508;LOC103831916;LOC103832973;LOC103864363;LOC103839393;LOC103865350;LOC103866470;LOC103875390;LOC103850515;LOC103850980;LOC103866224	0.119484	0.586441	biological_process
GO:0042128	nitrate assimilation	4	633	72	24162	0.00631912	0.00297989	2.12059	LOC103843153;LOC103831529;LOC103872025;LOC103835064	LOC103843153;LOC103831529;LOC103872025;LOC103835064	0.120139	0.586441	biological_process
GO:0010078	maintenance of root meristem identity	2	633	23	24162	0.00315956	0.000951908	3.31918	LOC103870362;LOC103855963	LOC103870362;LOC103855963	0.120894	0.586441	biological_process
GO:0010444	guard mother cell differentiation	2	633	23	24162	0.00315956	0.000951908	3.31918	LOC103863255;LOC103872352	LOC103863255;LOC103872352	0.120894	0.586441	biological_process
GO:0030026	cellular manganese ion homeostasis	2	633	23	24162	0.00315956	0.000951908	3.31918	LOC103867130;LOC103832138	LOC103867130;LOC103832138	0.120894	0.586441	biological_process
GO:0048766	root hair initiation	2	633	23	24162	0.00315956	0.000951908	3.31918	LOC103843297;LOC103831625	LOC103843297;LOC103831625	0.120894	0.586441	biological_process
GO:0042720	mitochondrial inner membrane peptidase complex	1	671	5	26374	0.00149031	0.000189581	7.8611	LOC103870571	LOC103870571	0.120907	0.693451	cellular_component
GO:0012506	vesicle membrane	1	671	5	26374	0.00149031	0.000189581	7.8611	LOC103831625	LOC103831625	0.120907	0.693451	cellular_component
GO:0045281	succinate dehydrogenase complex	1	671	5	26374	0.00149031	0.000189581	7.8611	LOC103836989	LOC103836989	0.120907	0.693451	cellular_component
GO:0001673	male germ cell nucleus	1	671	5	26374	0.00149031	0.000189581	7.8611	LOC103859797	LOC103859797	0.120907	0.693451	cellular_component
GO:0032993	protein-DNA complex	1	671	5	26374	0.00149031	0.000189581	7.8611	HY5	HY5	0.120907	0.693451	cellular_component
GO:0006979	response to oxidative stress	15	633	410	24162	0.0236967	0.0169688	1.39649	LOC103875050;LOC103837896;LOC103862389;LOC103834825;LOC103831987;LOC103857959;LOC103869716;LOC103868035;LOC103840176;LOC103851496;LOC103846031;LOC103860492;LOC103860566;LOC103865455;LOC103847421	LOC103875050;LOC103837896;LOC103862389;LOC103834825;LOC103831987;LOC103857959;LOC103869716;LOC103868035;LOC103840176;LOC103851496;LOC103846031;LOC103860492;LOC103860566;LOC103865455;LOC103847421	0.122982	0.586441	biological_process
GO:0004185	serine-type carboxypeptidase activity	4	647	71	24106	0.00618238	0.00294532	2.09905	LOC103864809;LOC103847220;LOC103837647;LOC103861985	LOC103864809;LOC103847220;LOC103837647;LOC103861985	0.123398	0.500195	molecular_function
GO:0009590	detection of gravity	1	633	5	24162	0.00157978	0.000206937	7.63412	LOC103839462	LOC103839462	0.124315	0.586441	biological_process
GO:0045038	protein import into chloroplast thylakoid membrane	1	633	5	24162	0.00157978	0.000206937	7.63412	LOC103833041	LOC103833041	0.124315	0.586441	biological_process
GO:0070208	protein heterotrimerization	1	633	5	24162	0.00157978	0.000206937	7.63412	LOC103833041	LOC103833041	0.124315	0.586441	biological_process
GO:0006047	UDP-N-acetylglucosamine metabolic process	1	633	5	24162	0.00157978	0.000206937	7.63412	LOC103833836	LOC103833836	0.124315	0.586441	biological_process
GO:0006101	citrate metabolic process	1	633	5	24162	0.00157978	0.000206937	7.63412	LOC103834825	LOC103834825	0.124315	0.586441	biological_process
GO:1902448	positive regulation of shade avoidance	1	633	5	24162	0.00157978	0.000206937	7.63412	LOC103843573	LOC103843573	0.124315	0.586441	biological_process
GO:2000123	positive regulation of stomatal complex development	1	633	5	24162	0.00157978	0.000206937	7.63412	LOC103872352	LOC103872352	0.124315	0.586441	biological_process
GO:0006521	regulation of cellular amino acid metabolic process	1	633	5	24162	0.00157978	0.000206937	7.63412	LOC103862081	LOC103862081	0.124315	0.586441	biological_process
GO:0009765	photosynthesis, light harvesting	1	633	5	24162	0.00157978	0.000206937	7.63412	LOC103842489	LOC103842489	0.124315	0.586441	biological_process
GO:0031537	regulation of anthocyanin metabolic process	1	633	5	24162	0.00157978	0.000206937	7.63412	LOC103859684	LOC103859684	0.124315	0.586441	biological_process
GO:0051307	meiotic chromosome separation	1	633	5	24162	0.00157978	0.000206937	7.63412	LOC103841612	LOC103841612	0.124315	0.586441	biological_process
GO:0098849	cellular detoxification of cadmium ion	1	633	5	24162	0.00157978	0.000206937	7.63412	LOC103848856	LOC103848856	0.124315	0.586441	biological_process
GO:0060261	positive regulation of transcription initiation from RNA polymerase II promoter	1	633	5	24162	0.00157978	0.000206937	7.63412	LOC103850717	LOC103850717	0.124315	0.586441	biological_process
GO:0006723	cuticle hydrocarbon biosynthetic process	1	633	5	24162	0.00157978	0.000206937	7.63412	LOC103856731	LOC103856731	0.124315	0.586441	biological_process
GO:0010063	positive regulation of trichoblast fate specification	1	633	5	24162	0.00157978	0.000206937	7.63412	LOC103866470	LOC103866470	0.124315	0.586441	biological_process
GO:0046938	phytochelatin biosynthetic process	1	633	5	24162	0.00157978	0.000206937	7.63412	LOC103848856	LOC103848856	0.124315	0.586441	biological_process
GO:0006419	alanyl-tRNA aminoacylation	1	633	5	24162	0.00157978	0.000206937	7.63412	LOC103869749	LOC103869749	0.124315	0.586441	biological_process
GO:0000060	protein import into nucleus, translocation	1	633	5	24162	0.00157978	0.000206937	7.63412	LOC103866224	LOC103866224	0.124315	0.586441	biological_process
GO:0042759	long-chain fatty acid biosynthetic process	1	633	5	24162	0.00157978	0.000206937	7.63412	LOC103865645	LOC103865645	0.124315	0.586441	biological_process
GO:0033591	response to L-ascorbic acid	1	633	5	24162	0.00157978	0.000206937	7.63412	LOC103843385	LOC103843385	0.124315	0.586441	biological_process
GO:0020037	heme binding	19	647	530	24106	0.0293663	0.0219862	1.33567	LOC103860780;LOC103870460;LOC103868134;LOC103875063;LOC103866291;LOC103837896;LOC103869716;LOC103836218;LOC103839343;LOC103846031;LOC103853300;LOC103841893;LOC103835030;LOC103865641;LOC103847421;LOC103862389;LOC103874902;LOC103850586;LOC103872492	LOC103860780;LOC103870460;LOC103868134;LOC103875063;LOC103866291;LOC103837896;LOC103869716;LOC103836218;LOC103839343;LOC103846031;LOC103853300;LOC103841893;LOC103835030;LOC103865641;LOC103847421;LOC103862389;LOC103874902;LOC103850586;LOC103872492	0.124715	0.500195	molecular_function
GO:0008284	positive regulation of cell proliferation	5	633	101	24162	0.00789889	0.00418012	1.88963	LOC103827996;LOC103832492;LOC103832245;LOC103872352;LOC103830235	LOC103827996;LOC103832492;LOC103832245;LOC103872352;LOC103830235	0.126121	0.586441	biological_process
GO:0003977	UDP-N-acetylglucosamine diphosphorylase activity	1	647	5	24106	0.0015456	0.000207417	7.45162	LOC103833836	LOC103833836	0.127196	0.500195	molecular_function
GO:0070042	rRNA (uridine-N3-)-methyltransferase activity	1	647	5	24106	0.0015456	0.000207417	7.45162	LOC103832719	LOC103832719	0.127196	0.500195	molecular_function
GO:0003994	aconitate hydratase activity	1	647	5	24106	0.0015456	0.000207417	7.45162	LOC103834825	LOC103834825	0.127196	0.500195	molecular_function
GO:0000403	Y-form DNA binding	1	647	5	24106	0.0015456	0.000207417	7.45162	LOC103863489	LOC103863489	0.127196	0.500195	molecular_function
GO:0010331	gibberellin binding	1	647	5	24106	0.0015456	0.000207417	7.45162	LOC103830382	LOC103830382	0.127196	0.500195	molecular_function
GO:0046906	tetrapyrrole binding	1	647	5	24106	0.0015456	0.000207417	7.45162	LOC103856368	LOC103856368	0.127196	0.500195	molecular_function
GO:0003849	3-deoxy-7-phosphoheptulonate synthase activity	1	647	5	24106	0.0015456	0.000207417	7.45162	LOC103835703	LOC103835703	0.127196	0.500195	molecular_function
GO:0003862	3-isopropylmalate dehydrogenase activity	1	647	5	24106	0.0015456	0.000207417	7.45162	LOC103850918	LOC103850918	0.127196	0.500195	molecular_function
GO:0080132	fatty acid alpha-hydroxylase activity	1	647	5	24106	0.0015456	0.000207417	7.45162	LOC103865353	LOC103865353	0.127196	0.500195	molecular_function
GO:0004148	dihydrolipoyl dehydrogenase activity	1	647	5	24106	0.0015456	0.000207417	7.45162	LOC103859689	LOC103859689	0.127196	0.500195	molecular_function
GO:0016702	oxidoreductase activity, acting on single donors with incorporation of molecular oxygen, incorporation of two atoms of oxygen	1	647	5	24106	0.0015456	0.000207417	7.45162	LOC103866186	LOC103866186	0.127196	0.500195	molecular_function
GO:0004813	alanine-tRNA ligase activity	1	647	5	24106	0.0015456	0.000207417	7.45162	LOC103869749	LOC103869749	0.127196	0.500195	molecular_function
GO:0071281	cellular response to iron ion	4	633	74	24162	0.00631912	0.00306266	2.06328	LOC103872037;LOC103843208;LOC103832138;LOC103858337	LOC103872037;LOC103843208;LOC103832138;LOC103858337	0.129203	0.586441	biological_process
GO:0009853	photorespiration	4	633	74	24162	0.00631912	0.00306266	2.06328	LOC103835672;LOC103860370;LOC103863782;LOC117133689	LOC103835672;LOC103860370;LOC103863782;LOC117133689	0.129203	0.586441	biological_process
GO:1900425	negative regulation of defense response to bacterium	2	633	24	24162	0.00315956	0.000993295	3.18088	LOC117126495;LOC103845815	LOC117126495;LOC103845815	0.129697	0.586441	biological_process
GO:0006002	fructose 6-phosphate metabolic process	2	633	24	24162	0.00315956	0.000993295	3.18088	LOC103850396;LOC103856808	LOC103850396;LOC103856808	0.129697	0.586441	biological_process
GO:0000741	karyogamy	3	633	48	24162	0.00473934	0.00198659	2.38566	LOC103865707;LOC103829707;LOC103860470	LOC103865707;LOC103829707;LOC103860470	0.130797	0.586441	biological_process
GO:0071732	cellular response to nitric oxide	3	633	48	24162	0.00473934	0.00198659	2.38566	LOC103872037;LOC103832138;LOC103843208	LOC103872037;LOC103832138;LOC103843208	0.130797	0.586441	biological_process
GO:0005543	phospholipid binding	3	647	47	24106	0.00463679	0.00194972	2.37818	LOC103831614;LOC103853834;LOC103834200	LOC103831614;LOC103853834;LOC103834200	0.131642	0.500195	molecular_function
GO:0004857	enzyme inhibitor activity	3	647	47	24106	0.00463679	0.00194972	2.37818	LOC103838367;LOC103830874;LOC103869712	LOC103838367;LOC103830874;LOC103869712	0.131642	0.500195	molecular_function
GO:0035556	intracellular signal transduction	9	633	223	24162	0.014218	0.00922937	1.54052	LOC103857967;LOC117128524;LOC103872582;LOC103840853;LOC103833881;LOC103853841;LOC103859356;LOC103865911;LOC103859857	LOC103857967;LOC117128524;LOC103872582;LOC103840853;LOC103833881;LOC103853841;LOC103859356;LOC103865911;LOC103859857	0.133103	0.586441	biological_process
GO:0009789	positive regulation of abscisic acid-activated signaling pathway	5	633	103	24162	0.00789889	0.00426289	1.85294	LOC103868440;LOC103874492;LOC103857100;LOC103853834;LOC103831614	LOC103868440;LOC103874492;LOC103857100;LOC103853834;LOC103831614	0.133843	0.586441	biological_process
GO:0009624	response to nematode	7	633	163	24162	0.0110585	0.00674613	1.63923	LOC103839073;LOC103830215;LOC103831812;LOC103855262;LOC103838466;LOC103867987;LOC103862557	LOC103839073;LOC103830215;LOC103831812;LOC103855262;LOC103838466;LOC103867987;LOC103862557	0.137273	0.586441	biological_process
GO:0006596	polyamine biosynthetic process	2	633	25	24162	0.00315956	0.00103468	3.05365	LOC103851278;LOC103855763	LOC103851278;LOC103855763	0.138643	0.586441	biological_process
GO:1900490	positive regulation of hydroxymethylglutaryl-CoA reductase (NADPH) activity	2	633	25	24162	0.00315956	0.00103468	3.05365	LOC103851495;LOC103830348	LOC103851495;LOC103830348	0.138643	0.586441	biological_process
GO:0009959	negative gravitropism	2	633	25	24162	0.00315956	0.00103468	3.05365	LOC103839462;LOC103832669	LOC103839462;LOC103832669	0.138643	0.586441	biological_process
GO:0005856	cytoskeleton	6	671	138	26374	0.00894188	0.00523243	1.70894	LOC103834355;LOC103865845;LOC103867000;LOC103863136;LOC103868973;LOC103868003	LOC103834355;LOC103865845;LOC103867000;LOC103863136;LOC103868973;LOC103868003	0.140744	0.693451	cellular_component
GO:0010143	cutin biosynthetic process	3	633	50	24162	0.00473934	0.00206937	2.29024	LOC103851495;LOC103830348;LOC103850426	LOC103851495;LOC103830348;LOC103850426	0.14285	0.586441	biological_process
GO:0000439	transcription factor TFIIH core complex	1	671	6	26374	0.00149031	0.000227497	6.55092	LOC103836163	LOC103836163	0.143277	0.693451	cellular_component
GO:0015630	microtubule cytoskeleton	1	671	6	26374	0.00149031	0.000227497	6.55092	LOC103846653	LOC103846653	0.143277	0.693451	cellular_component
GO:0010169	thioglucosidase complex	1	671	6	26374	0.00149031	0.000227497	6.55092	LOC103832815	LOC103832815	0.143277	0.693451	cellular_component
GO:0005746	mitochondrial respiratory chain	1	671	6	26374	0.00149031	0.000227497	6.55092	LOC103860584	LOC103860584	0.143277	0.693451	cellular_component
GO:0008278	cohesin complex	1	671	6	26374	0.00149031	0.000227497	6.55092	LOC103856444	LOC103856444	0.143277	0.693451	cellular_component
GO:0047262	polygalacturonate 4-alpha-galacturonosyltransferase activity	3	647	49	24106	0.00463679	0.00203269	2.28111	LOC103828935;LOC103841111;LOC103841754	LOC103828935;LOC103841111;LOC103841754	0.144025	0.500195	molecular_function
GO:0004003	ATP-dependent DNA helicase activity	2	647	25	24106	0.00309119	0.00103709	2.98065	LOC103837711;LOC103829569	LOC103837711;LOC103829569	0.144147	0.500195	molecular_function
GO:0005773	vacuole	32	671	1033	26374	0.04769	0.0391674	1.2176	LOC103855066;LOC103841383;LOC103849546;LOC103854367;LOC103834200;LOC103829745;LOC103868349;LOC103837896;LOC103831873;LOC103838944;LOC103853834;LOC103868228;LOC103827882;LOC103870049;LOC103837647;LOC103830145;LOC103867130;LOC103869712;LOC103840309;LOC103850515;LOC103855030;LOC103869757;LOC103873800;LOC103871888;LOC103859168;LOC103863516;LOC103835672;LOC103871140;LOC103835044;LOC103858295;LOC103859…	LOC103855066;LOC103841383;LOC103849546;LOC103854367;LOC103834200;LOC103829745;LOC103868349;LOC103837896;LOC103831873;LOC103838944;LOC103853834;LOC103868228;LOC103827882;LOC103870049;LOC103837647;LOC103830145;LOC103867130;LOC103869712;LOC103840309;LOC103850515;LOC103855030;LOC103869757;LOC103873800;LOC103871888;LOC103859168;LOC103863516;LOC103835672;LOC103871140;LOC103835044;LOC103858295;LOC103859…	0.146766	0.693451	cellular_component
GO:0051290	protein heterotetramerization	1	633	6	24162	0.00157978	0.000248324	6.36177	LOC103828569	LOC103828569	0.147261	0.586441	biological_process
GO:0046373	L-arabinose metabolic process	1	633	6	24162	0.00157978	0.000248324	6.36177	LOC103847584	LOC103847584	0.147261	0.586441	biological_process
GO:0009866	induced systemic resistance, ethylene mediated signaling pathway	1	633	6	24162	0.00157978	0.000248324	6.36177	LOC103870047	LOC103870047	0.147261	0.586441	biological_process
GO:0048544	recognition of pollen	1	633	6	24162	0.00157978	0.000248324	6.36177	LOC103847367	LOC103847367	0.147261	0.586441	biological_process
GO:0034625	fatty acid elongation, monounsaturated fatty acid	1	633	6	24162	0.00157978	0.000248324	6.36177	LOC103862500	LOC103862500	0.147261	0.586441	biological_process
GO:0034626	fatty acid elongation, polyunsaturated fatty acid	1	633	6	24162	0.00157978	0.000248324	6.36177	LOC103862500	LOC103862500	0.147261	0.586441	biological_process
GO:0019367	fatty acid elongation, saturated fatty acid	1	633	6	24162	0.00157978	0.000248324	6.36177	LOC103862500	LOC103862500	0.147261	0.586441	biological_process
GO:0036529	protein deglycation, glyoxal removal	1	633	6	24162	0.00157978	0.000248324	6.36177	LOC103863516	LOC103863516	0.147261	0.586441	biological_process
GO:0106046	guanine deglycation, glyoxal removal	1	633	6	24162	0.00157978	0.000248324	6.36177	LOC103863516	LOC103863516	0.147261	0.586441	biological_process
GO:0055074	calcium ion homeostasis	1	633	6	24162	0.00157978	0.000248324	6.36177	LOC103871140	LOC103871140	0.147261	0.586441	biological_process
GO:0000913	preprophase band assembly	1	633	6	24162	0.00157978	0.000248324	6.36177	LOC103841413	LOC103841413	0.147261	0.586441	biological_process
GO:0010202	response to low fluence red light stimulus	1	633	6	24162	0.00157978	0.000248324	6.36177	LOC103874091	LOC103874091	0.147261	0.586441	biological_process
GO:0051304	chromosome separation	1	633	6	24162	0.00157978	0.000248324	6.36177	LOC103841612	LOC103841612	0.147261	0.586441	biological_process
GO:0006488	dolichol-linked oligosaccharide biosynthetic process	1	633	6	24162	0.00157978	0.000248324	6.36177	LOC103856164	LOC103856164	0.147261	0.586441	biological_process
GO:0080036	regulation of cytokinin-activated signaling pathway	1	633	6	24162	0.00157978	0.000248324	6.36177	LOC103859684	LOC103859684	0.147261	0.586441	biological_process
GO:0033160	positive regulation of protein import into nucleus, translocation	1	633	6	24162	0.00157978	0.000248324	6.36177	LOC103859317	LOC103859317	0.147261	0.586441	biological_process
GO:1901671	positive regulation of superoxide dismutase activity	1	633	6	24162	0.00157978	0.000248324	6.36177	LOC103828569	LOC103828569	0.147261	0.586441	biological_process
GO:0010133	proline catabolic process to glutamate	1	633	6	24162	0.00157978	0.000248324	6.36177	LOC103875050	LOC103875050	0.147261	0.586441	biological_process
GO:0006405	RNA export from nucleus	1	633	6	24162	0.00157978	0.000248324	6.36177	LOC103838591	LOC103838591	0.147261	0.586441	biological_process
GO:0046256	2,4,6-trinitrotoluene catabolic process	1	633	6	24162	0.00157978	0.000248324	6.36177	LOC103872504	LOC103872504	0.147261	0.586441	biological_process
GO:0006212	uracil catabolic process	1	633	6	24162	0.00157978	0.000248324	6.36177	LOC103837528	LOC103837528	0.147261	0.586441	biological_process
GO:0061635	regulation of protein complex stability	1	633	6	24162	0.00157978	0.000248324	6.36177	LOC103872115	LOC103872115	0.147261	0.586441	biological_process
GO:0034398	telomere tethering at nuclear periphery	1	633	6	24162	0.00157978	0.000248324	6.36177	LOC103838591	LOC103838591	0.147261	0.586441	biological_process
GO:0010230	alternative respiration	1	633	6	24162	0.00157978	0.000248324	6.36177	AOX	AOX	0.147261	0.586441	biological_process
GO:0004683	calmodulin-dependent protein kinase activity	4	647	76	24106	0.00618238	0.00315274	1.96095	LOC103857967;LOC103865911;LOC103859857;LOC103859356	LOC103857967;LOC103865911;LOC103859857;LOC103859356	0.147415	0.500195	molecular_function
GO:0006108	malate metabolic process	2	633	26	24162	0.00315956	0.00107607	2.9362	LOC103851645;LOC103856701	LOC103851645;LOC103856701	0.147718	0.586441	biological_process
GO:0010262	somatic embryogenesis	2	633	26	24162	0.00315956	0.00107607	2.9362	LOC103852461;LOC103832973	LOC103852461;LOC103832973	0.147718	0.586441	biological_process
GO:0010380	regulation of chlorophyll biosynthetic process	2	633	26	24162	0.00315956	0.00107607	2.9362	LOC103871843;LOC103859684	LOC103871843;LOC103859684	0.147718	0.586441	biological_process
GO:0006631	fatty acid metabolic process	4	633	78	24162	0.00631912	0.00322821	1.95747	LOC103865353;LOC103846343;LOC103837651;LOC103853538	LOC103865353;LOC103846343;LOC103837651;LOC103853538	0.148142	0.586441	biological_process
GO:0043531	ADP binding	6	647	133	24106	0.00927357	0.0055173	1.68082	LOC103839911;LOC103855958;LOC103841070;LOC103838330;LOC103827870;LOC103835634	LOC103839911;LOC103855958;LOC103841070;LOC103838330;LOC103827870;LOC103835634	0.148515	0.500195	molecular_function
GO:0015035	protein disulfide oxidoreductase activity	6	647	133	24106	0.00927357	0.0055173	1.68082	LOC103870428;LOC103870440;LOC103870450;LOC103849719;LOC103863924;LOC103841025	LOC103870428;LOC103870440;LOC103870450;LOC103849719;LOC103863924;LOC103841025	0.148515	0.500195	molecular_function
GO:0005777	peroxisome	11	671	302	26374	0.0163934	0.0114507	1.43166	LOC103840367;LOC103870064;LOC108870118;LOC103835672;LOC103860370;LOC103841554;LOC103862389;LOC103858189;LOC103860985;LOC103870049;LOC103866917	LOC103840367;LOC103870064;LOC108870118;LOC103835672;LOC103860370;LOC103841554;LOC103862389;LOC103858189;LOC103860985;LOC103870049;LOC103866917	0.15002	0.693451	cellular_component
GO:0016706	oxidoreductase activity, acting on paired donors, with incorporation or reduction of molecular oxygen, 2-oxoglutarate as one donor, and incorporation of one atom each of oxygen into both donors	1	647	6	24106	0.0015456	0.000248901	6.20969	AOP2-1	AOP2-1	0.150627	0.500195	molecular_function
GO:0005261	cation channel activity	1	647	6	24106	0.0015456	0.000248901	6.20969	LOC103830141	LOC103830141	0.150627	0.500195	molecular_function
GO:0019172	glyoxalase III activity	1	647	6	24106	0.0015456	0.000248901	6.20969	LOC103863516	LOC103863516	0.150627	0.500195	molecular_function
GO:0015018	galactosylgalactosylxylosylprotein 3-beta-glucuronosyltransferase activity	1	647	6	24106	0.0015456	0.000248901	6.20969	LOC103867226	LOC103867226	0.150627	0.500195	molecular_function
GO:0016210	naringenin-chalcone synthase activity	1	647	6	24106	0.0015456	0.000248901	6.20969	LOC103836793	LOC103836793	0.150627	0.500195	molecular_function
GO:0036524	protein deglycase activity	1	647	6	24106	0.0015456	0.000248901	6.20969	LOC103863516	LOC103863516	0.150627	0.500195	molecular_function
GO:0010180	thioglucosidase binding	1	647	6	24106	0.0015456	0.000248901	6.20969	LOC103832815	LOC103832815	0.150627	0.500195	molecular_function
GO:0070008	serine-type exopeptidase activity	1	647	6	24106	0.0015456	0.000248901	6.20969	LOC103872834	LOC103872834	0.150627	0.500195	molecular_function
GO:0034722	gamma-glutamyl-peptidase activity	1	647	6	24106	0.0015456	0.000248901	6.20969	LOC103852592	LOC103852592	0.150627	0.500195	molecular_function
GO:0015446	ATPase-coupled arsenite transmembrane transporter activity	1	647	6	24106	0.0015456	0.000248901	6.20969	LOC103848856	LOC103848856	0.150627	0.500195	molecular_function
GO:0046870	cadmium ion binding	1	647	6	24106	0.0015456	0.000248901	6.20969	LOC103848856	LOC103848856	0.150627	0.500195	molecular_function
GO:0102406	omega-hydroxypalmitate O-sinapoyl transferase activity	1	647	6	24106	0.0015456	0.000248901	6.20969	LOC103839028	LOC103839028	0.150627	0.500195	molecular_function
GO:0046524	sucrose-phosphate synthase activity	1	647	6	24106	0.0015456	0.000248901	6.20969	LOC103874391	LOC103874391	0.150627	0.500195	molecular_function
GO:0004034	aldose 1-epimerase activity	1	647	6	24106	0.0015456	0.000248901	6.20969	LOC103846437	LOC103846437	0.150627	0.500195	molecular_function
GO:0005432	calcium:sodium antiporter activity	1	647	6	24106	0.0015456	0.000248901	6.20969	LOC103871140	LOC103871140	0.150627	0.500195	molecular_function
GO:0052635	C-20 gibberellin 2-beta-dioxygenase activity	1	647	6	24106	0.0015456	0.000248901	6.20969	LOC103847069	LOC103847069	0.150627	0.500195	molecular_function
GO:0008444	CDP-diacylglycerol-glycerol-3-phosphate 3-phosphatidyltransferase activity	1	647	6	24106	0.0015456	0.000248901	6.20969	LOC103841418	LOC103841418	0.150627	0.500195	molecular_function
GO:0046527	glucosyltransferase activity	1	647	6	24106	0.0015456	0.000248901	6.20969	LOC103867256	LOC103867256	0.150627	0.500195	molecular_function
GO:0047958	glycine:2-oxoglutarate aminotransferase activity	1	647	6	24106	0.0015456	0.000248901	6.20969	LOC103835672	LOC103835672	0.150627	0.500195	molecular_function
GO:0048038	quinone binding	2	647	26	24106	0.00309119	0.00107857	2.86601	LOC103861444;LOC103838834	LOC103861444;LOC103838834	0.153522	0.500195	molecular_function
GO:0008353	RNA polymerase II CTD heptapeptide repeat kinase activity	2	647	26	24106	0.00309119	0.00107857	2.86601	LOC103863255;LOC103853841	LOC103863255;LOC103853841	0.153522	0.500195	molecular_function
GO:0003677	DNA binding	76	647	2524	24106	0.117465	0.104704	1.12188	LOC103851686;LOC103871804;LOC103839462;LOC103872857;HY5;LOC103868844;LOC103829049;LOC103843940;LOC103828454;LOC103838307;LOC103859969;LOC103858289;LOC103852461;LOC103843573;LOC103865350;LOC103863386;LOC103850822;LOC103854217;LOC103835781;LOC103838715;LOC103869816;LOC103830691;LOC103829018;LOC103837711;LOC103850849;LOC103858337;LOC103866723;LOC103851635;LOC103866306;LOC103857508;LOC103862036;LOC10…	LOC103851686;LOC103871804;LOC103839462;LOC103872857;HY5;LOC103868844;LOC103829049;LOC103843940;LOC103828454;LOC103838307;LOC103859969;LOC103858289;LOC103852461;LOC103843573;LOC103865350;LOC103863386;LOC103850822;LOC103854217;LOC103835781;LOC103838715;LOC103869816;LOC103830691;LOC103829018;LOC103837711;LOC103850849;LOC103858337;LOC103866723;LOC103851635;LOC103866306;LOC103857508;LOC103862036;LOC10…	0.15632	0.500195	molecular_function
GO:0006814	sodium ion transport	2	633	27	24162	0.00315956	0.00111746	2.82745	LOC103838907;LOC103855235	LOC103838907;LOC103855235	0.156909	0.586441	biological_process
GO:0006865	amino acid transport	2	633	27	24162	0.00315956	0.00111746	2.82745	LOC103833126;LOC103851693	LOC103833126;LOC103851693	0.156909	0.586441	biological_process
GO:0019538	protein metabolic process	2	633	27	24162	0.00315956	0.00111746	2.82745	LOC103860767;LOC103867997	LOC103860767;LOC103867997	0.156909	0.586441	biological_process
GO:0010204	defense response signaling pathway, resistance gene-independent	2	633	27	24162	0.00315956	0.00111746	2.82745	LOC103860985;LOC103870064	LOC103860985;LOC103870064	0.156909	0.586441	biological_process
GO:0009931	calcium-dependent protein serine/threonine kinase activity	4	647	78	24106	0.00618238	0.00323571	1.91067	LOC103857967;LOC103865911;LOC103859857;LOC103859356	LOC103857967;LOC103865911;LOC103859857;LOC103859356	0.157492	0.500195	molecular_function
GO:0000079	regulation of cyclin-dependent protein serine/threonine kinase activity	4	633	80	24162	0.00631912	0.00331098	1.90853	LOC103832492;LOC103832245;LOC103827996;LOC103872352	LOC103832492;LOC103832245;LOC103827996;LOC103872352	0.15799	0.586441	biological_process
GO:0031090	organelle membrane	2	671	28	26374	0.00298063	0.00106165	2.80754	LOC103837895;LOC103841418	LOC103837895;LOC103841418	0.158726	0.693451	cellular_component
GO:0055028	cortical microtubule	2	671	28	26374	0.00298063	0.00106165	2.80754	LOC103833948;LOC103866564	LOC103833948;LOC103866564	0.158726	0.693451	cellular_component
GO:0005789	endoplasmic reticulum membrane	28	671	899	26374	0.0417288	0.0340866	1.2242	LOC103868844;LOC103865353;LOC103855958;LOC103872410;LOC103869883;LOC103856731;LOC103832023;LOC103836493;LOC103856164;LOC103866291;LOC103847862;LOC103872086;LOC103830440;LOC103868124;LOC103839343;LOC103844072;LOC103859356;LOC103867994;LOC103872374;LOC103875436;LOC103872941;LOC103855041;LOC103830233;LOC103874104;LOC103853961;LOC103859709;LOC103840803;LOC103836883	LOC103868844;LOC103865353;LOC103855958;LOC103872410;LOC103869883;LOC103856731;LOC103832023;LOC103836493;LOC103856164;LOC103866291;LOC103847862;LOC103872086;LOC103830440;LOC103868124;LOC103839343;LOC103844072;LOC103859356;LOC103867994;LOC103872374;LOC103875436;LOC103872941;LOC103855041;LOC103830233;LOC103874104;LOC103853961;LOC103859709;LOC103840803;LOC103836883	0.158899	0.693451	cellular_component
GO:0003779	actin binding	4	647	79	24106	0.00618238	0.00327719	1.88649	LOC103865845;LOC103830145;LOC103857031;LOC103859228	LOC103865845;LOC103830145;LOC103857031;LOC103859228	0.162624	0.500195	molecular_function
GO:0030674	protein binding, bridging	2	647	27	24106	0.00309119	0.00112005	2.75986	LOC103833041;LOC103868124	LOC103833041;LOC103868124	0.163012	0.500195	molecular_function
GO:0016328	lateral plasma membrane	1	671	7	26374	0.00149031	0.000265413	5.61507	LOC103831625	LOC103831625	0.165078	0.693451	cellular_component
GO:0099080	supramolecular complex	1	671	7	26374	0.00149031	0.000265413	5.61507	LOC103833678	LOC103833678	0.165078	0.693451	cellular_component
GO:1901698	response to nitrogen compound	2	633	28	24162	0.00315956	0.00115884	2.72647	LOC103837937;LOC103841050	LOC103837937;LOC103841050	0.166204	0.586441	biological_process
GO:0048765	root hair cell differentiation	2	633	28	24162	0.00315956	0.00115884	2.72647	LOC103856692;LOC103852197	LOC103856692;LOC103852197	0.166204	0.586441	biological_process
GO:0042023	DNA endoreduplication	2	633	28	24162	0.00315956	0.00115884	2.72647	LOC103863255;LOC103872352	LOC103863255;LOC103872352	0.166204	0.586441	biological_process
GO:0005666	RNA polymerase III complex	2	671	29	26374	0.00298063	0.00109957	2.71073	LOC103850240;LOC103838307	LOC103850240;LOC103838307	0.167766	0.693451	cellular_component
GO:0009960	endosperm development	3	633	54	24162	0.00473934	0.00223491	2.12059	LOC103864905;LOC103857031;LOC103841686	LOC103864905;LOC103857031;LOC103841686	0.167978	0.586441	biological_process
GO:0034059	response to anoxia	1	633	7	24162	0.00157978	0.000289711	5.45295	LOC103843716	LOC103843716	0.169606	0.586441	biological_process
GO:0009102	biotin biosynthetic process	1	633	7	24162	0.00157978	0.000289711	5.45295	LOC103856746	LOC103856746	0.169606	0.586441	biological_process
GO:0042853	L-alanine catabolic process	1	633	7	24162	0.00157978	0.000289711	5.45295	LOC103835672	LOC103835672	0.169606	0.586441	biological_process
GO:0055047	generative cell mitosis	1	633	7	24162	0.00157978	0.000289711	5.45295	LOC103849469	LOC103849469	0.169606	0.586441	biological_process
GO:0043570	maintenance of DNA repeat elements	1	633	7	24162	0.00157978	0.000289711	5.45295	LOC103870890	LOC103870890	0.169606	0.586441	biological_process
GO:0045333	cellular respiration	1	633	7	24162	0.00157978	0.000289711	5.45295	AOX	AOX	0.169606	0.586441	biological_process
GO:1902806	regulation of cell cycle G1/S phase transition	1	633	7	24162	0.00157978	0.000289711	5.45295	LOC103863255	LOC103863255	0.169606	0.586441	biological_process
GO:0000077	DNA damage checkpoint	1	633	7	24162	0.00157978	0.000289711	5.45295	LOC103840596	LOC103840596	0.169606	0.586441	biological_process
GO:0009229	thiamine diphosphate biosynthetic process	1	633	7	24162	0.00157978	0.000289711	5.45295	LOC103836640	LOC103836640	0.169606	0.586441	biological_process
GO:0032940	secretion by cell	1	633	7	24162	0.00157978	0.000289711	5.45295	LOC103851693	LOC103851693	0.169606	0.586441	biological_process
GO:0071491	cellular response to red light	1	633	7	24162	0.00157978	0.000289711	5.45295	LOC103871843	LOC103871843	0.169606	0.586441	biological_process
GO:0051511	negative regulation of unidimensional cell growth	1	633	7	24162	0.00157978	0.000289711	5.45295	LOC103833948	LOC103833948	0.169606	0.586441	biological_process
GO:0046825	regulation of protein export from nucleus	1	633	7	24162	0.00157978	0.000289711	5.45295	LOC103850025	LOC103850025	0.169606	0.586441	biological_process
GO:0010273	detoxification of copper ion	1	633	7	24162	0.00157978	0.000289711	5.45295	LOC103848856	LOC103848856	0.169606	0.586441	biological_process
GO:0009263	deoxyribonucleotide biosynthetic process	1	633	7	24162	0.00157978	0.000289711	5.45295	LOC103829393	LOC103829393	0.169606	0.586441	biological_process
GO:0034087	establishment of mitotic sister chromatid cohesion	1	633	7	24162	0.00157978	0.000289711	5.45295	LOC103870890	LOC103870890	0.169606	0.586441	biological_process
GO:0043007	maintenance of rDNA	1	633	7	24162	0.00157978	0.000289711	5.45295	LOC103841612	LOC103841612	0.169606	0.586441	biological_process
GO:1901599	(-)-pinoresinol biosynthetic process	1	633	7	24162	0.00157978	0.000289711	5.45295	LOC103838226	LOC103838226	0.169606	0.586441	biological_process
GO:0009523	photosystem II	3	671	56	26374	0.00447094	0.0021233	2.10565	LOC103842489;LOC103847722;LOC103871843	LOC103842489;LOC103847722;LOC103871843	0.170515	0.693451	cellular_component
GO:0009651	response to salt stress	31	633	987	24162	0.0489731	0.0408493	1.19887	LOC103860470;LOC103865650;LOC103838907;LOC103846653;LOC103849546;LOC103850849;LOC103860474;LOC103830749;LOC103831812;LOC103830900;LOC103873314;LOC103847069;LOC103843208;LOC103868440;LOC103867130;LOC103840367;LOC103844065;LOC103850918;LOC103865455;LOC103869757;LOC103873927;LOC103836185;LOC103850980;LOC103852207;VTC1;LOC103871632;LOC103830477;LOC103850369;LOC103829707;LOC103872037;LOC103865707	LOC103860470;LOC103865650;LOC103838907;LOC103846653;LOC103849546;LOC103850849;LOC103860474;LOC103830749;LOC103831812;LOC103830900;LOC103873314;LOC103847069;LOC103843208;LOC103868440;LOC103867130;LOC103840367;LOC103844065;LOC103850918;LOC103865455;LOC103869757;LOC103873927;LOC103836185;LOC103850980;LOC103852207;VTC1;LOC103871632;LOC103830477;LOC103850369;LOC103829707;LOC103872037;LOC103865707	0.171355	0.586441	biological_process
GO:0016597	amino acid binding	2	647	28	24106	0.00309119	0.00116154	2.66129	LOC103869749;LOC103872005	LOC103869749;LOC103872005	0.172602	0.500195	molecular_function
GO:0004713	protein tyrosine kinase activity	2	647	28	24106	0.00309119	0.00116154	2.66129	LOC103868341;LOC103836692	LOC103868341;LOC103836692	0.172602	0.500195	molecular_function
GO:0004568	chitinase activity	2	647	28	24106	0.00309119	0.00116154	2.66129	LOC103859446;LOC103859448	LOC103859446;LOC103859448	0.172602	0.500195	molecular_function
GO:0008061	chitin binding	2	647	28	24106	0.00309119	0.00116154	2.66129	LOC103859446;LOC103859448	LOC103859446;LOC103859448	0.172602	0.500195	molecular_function
GO:0050403	trans-zeatin O-beta-D-glucosyltransferase activity	1	647	7	24106	0.0015456	0.000290384	5.32259	LOC103867256	LOC103867256	0.173429	0.500195	molecular_function
GO:0102721	ubiquinol:oxygen oxidoreductase activity	1	647	7	24106	0.0015456	0.000290384	5.32259	AOX	AOX	0.173429	0.500195	molecular_function
GO:0030755	quercetin 3-O-methyltransferase activity	1	647	7	24106	0.0015456	0.000290384	5.32259	LOC103857055	LOC103857055	0.173429	0.500195	molecular_function
GO:0008429	phosphatidylethanolamine binding	1	647	7	24106	0.0015456	0.000290384	5.32259	LOC103832146	LOC103832146	0.173429	0.500195	molecular_function
GO:0050734	hydroxycinnamoyltransferase activity	1	647	7	24106	0.0015456	0.000290384	5.32259	LOC103839028	LOC103839028	0.173429	0.500195	molecular_function
GO:0050502	cis-zeatin O-beta-D-glucosyltransferase activity	1	647	7	24106	0.0015456	0.000290384	5.32259	LOC103867256	LOC103867256	0.173429	0.500195	molecular_function
GO:0042349	guiding stereospecific synthesis activity	1	647	7	24106	0.0015456	0.000290384	5.32259	LOC103838226	LOC103838226	0.173429	0.500195	molecular_function
GO:0015081	sodium ion transmembrane transporter activity	1	647	7	24106	0.0015456	0.000290384	5.32259	LOC103838907	LOC103838907	0.173429	0.500195	molecular_function
GO:0033799	myricetin 3'-O-methyltransferase activity	1	647	7	24106	0.0015456	0.000290384	5.32259	LOC103857055	LOC103857055	0.173429	0.500195	molecular_function
GO:0004792	thiosulfate sulfurtransferase activity	1	647	7	24106	0.0015456	0.000290384	5.32259	LOC103832400	LOC103832400	0.173429	0.500195	molecular_function
GO:0102822	quercetin 3'-O-methyltransferase activity	1	647	7	24106	0.0015456	0.000290384	5.32259	LOC103857055	LOC103857055	0.173429	0.500195	molecular_function
GO:0009916	alternative oxidase activity	1	647	7	24106	0.0015456	0.000290384	5.32259	AOX	AOX	0.173429	0.500195	molecular_function
GO:0004748	ribonucleoside-diphosphate reductase activity, thioredoxin disulfide as acceptor	1	647	7	24106	0.0015456	0.000290384	5.32259	LOC103829393	LOC103829393	0.173429	0.500195	molecular_function
GO:0030744	luteolin O-methyltransferase activity	1	647	7	24106	0.0015456	0.000290384	5.32259	LOC103857055	LOC103857055	0.173429	0.500195	molecular_function
GO:0051707	response to other organism	3	633	55	24162	0.00473934	0.0022763	2.08203	LOC103847298;LOC103854943;LOC103834434	LOC103847298;LOC103854943;LOC103834434	0.174451	0.586441	biological_process
GO:0006383	transcription by RNA polymerase III	2	633	29	24162	0.00315956	0.00120023	2.63246	LOC103850240;LOC103838307	LOC103850240;LOC103838307	0.175591	0.586441	biological_process
GO:0010540	basipetal auxin transport	2	633	29	24162	0.00315956	0.00120023	2.63246	LOC103852207;LOC103844989	LOC103852207;LOC103844989	0.175591	0.586441	biological_process
GO:0009767	photosynthetic electron transport chain	2	633	29	24162	0.00315956	0.00120023	2.63246	LOC103861444;LOC103846718	LOC103861444;LOC103846718	0.175591	0.586441	biological_process
GO:0019853	L-ascorbic acid biosynthetic process	2	633	29	24162	0.00315956	0.00120023	2.63246	LOC103834830;VTC1	LOC103834830;VTC1	0.175591	0.586441	biological_process
GO:0010181	FMN binding	3	647	54	24106	0.00463679	0.00224011	2.0699	LOC103860985;LOC103870064;LOC103855041	LOC103860985;LOC103870064;LOC103855041	0.17651	0.500195	molecular_function
GO:0005615	extracellular space	9	671	246	26374	0.0134128	0.00932737	1.43801	LOC103861985;LOC103870047;LOC103829410;LOC103835773;LOC103841069;LOC103838118;LOC103855963;LOC103872294;LOC103861004	LOC103861985;LOC103870047;LOC103829410;LOC103835773;LOC103841069;LOC103838118;LOC103855963;LOC103872294;LOC103861004	0.177133	0.693451	cellular_component
GO:0005975	carbohydrate metabolic process	16	633	472	24162	0.0252765	0.0195348	1.29392	LOC103855066;LOC103853667;LOC103856701;LOC103873800;LOC103829745;LOC103843385;LOC103827823;LOC103868082;LOC103838831;LOC103851645;LOC103830329;LOC103858295;LOC103828016;LOC103840622;LOC103854367;LOC103842580	LOC103855066;LOC103853667;LOC103856701;LOC103873800;LOC103829745;LOC103843385;LOC103827823;LOC103868082;LOC103838831;LOC103851645;LOC103830329;LOC103858295;LOC103828016;LOC103840622;LOC103854367;LOC103842580	0.178377	0.586441	biological_process
GO:0009816	defense response to bacterium, incompatible interaction	5	633	114	24162	0.00789889	0.00471815	1.67415	LOC103874492;LOC103841570;LOC103841070;LOC103860492;LOC103860566	LOC103874492;LOC103841570;LOC103841070;LOC103860492;LOC103860566	0.1798	0.586441	biological_process
GO:0043622	cortical microtubule organization	3	633	56	24162	0.00473934	0.00231769	2.04485	LOC103833948;LOC103857000;LOC103850994	LOC103833948;LOC103857000;LOC103850994	0.180992	0.586441	biological_process
GO:0009636	response to toxic substance	3	633	56	24162	0.00473934	0.00231769	2.04485	LOC103864045;LOC103831584;LOC103863819	LOC103864045;LOC103831584;LOC103863819	0.180992	0.586441	biological_process
GO:0051787	misfolded protein binding	2	647	29	24106	0.00309119	0.00120302	2.56953	LOC103850369;LOC103872115	LOC103850369;LOC103872115	0.182281	0.500195	molecular_function
GO:0010329	auxin efflux transmembrane transporter activity	2	647	29	24106	0.00309119	0.00120302	2.56953	LOC103854081;LOC103831625	LOC103854081;LOC103831625	0.182281	0.500195	molecular_function
GO:0006749	glutathione metabolic process	4	633	85	24162	0.00631912	0.00351792	1.79626	LOC103831930;LOC103829825;LOC103868035;LOC103872504	LOC103831930;LOC103829825;LOC103868035;LOC103872504	0.183605	0.586441	biological_process
GO:0004712	protein serine/threonine/tyrosine kinase activity	4	647	83	24106	0.00618238	0.00344313	1.79557	LOC103830477;LOC103868341;LOC103835184;LOC103830233	LOC103830477;LOC103868341;LOC103835184;LOC103830233	0.183732	0.500195	molecular_function
GO:0046777	protein autophosphorylation	7	633	177	24162	0.0110585	0.00732555	1.50957	LOC103859160;LOC103830749;LOC103857967;LOC103830233;LOC103840853;LOC117128524;LOC103859317	LOC103859160;LOC103830749;LOC103857967;LOC103830233;LOC103840853;LOC117128524;LOC103859317	0.183774	0.586441	biological_process
GO:0009736	cytokinin-activated signaling pathway	5	633	115	24162	0.00789889	0.00475954	1.65959	LOC103838572;LOC103866550;LOC103843297;LOC103852473;LOC103859684	LOC103838572;LOC103866550;LOC103843297;LOC103852473;LOC103859684	0.184244	0.586441	biological_process
GO:0003700	DNA-binding transcription factor activity	82	647	2770	24106	0.126739	0.114909	1.10295	LOC103839462;LOC103872857;LOC103868844;LOC103837568;LOC103860609;LOC103868947;LOC103865350;LOC103832275;LOC103875105;LOC103866723;LOC103858337;LOC103868148;LOC103849138;LOC103874639;LOC103875390;LOC103842649;LOC103843664;LOC103831624;LOC103864363;LOC103845918;LOC103835698;LOC103860654;LOC103864905;LOC103869205;LOC103834741;LOC103868788;LOC103852473;LOC108870108;LOC103860688;LOC103828454;LOC103839…	LOC103839462;LOC103872857;LOC103868844;LOC103837568;LOC103860609;LOC103868947;LOC103865350;LOC103832275;LOC103875105;LOC103866723;LOC103858337;LOC103868148;LOC103849138;LOC103874639;LOC103875390;LOC103842649;LOC103843664;LOC103831624;LOC103864363;LOC103845918;LOC103835698;LOC103860654;LOC103864905;LOC103869205;LOC103834741;LOC103868788;LOC103852473;LOC108870108;LOC103860688;LOC103828454;LOC103839…	0.184805	0.500195	molecular_function
GO:0048440	carpel development	2	633	30	24162	0.00315956	0.00124162	2.54471	LOC103839393;LOC103875390	LOC103839393;LOC103875390	0.185059	0.586441	biological_process
GO:0010020	chloroplast fission	2	633	30	24162	0.00315956	0.00124162	2.54471	LOC103831960;LOC103848003	LOC103831960;LOC103848003	0.185059	0.586441	biological_process
GO:0009517	PSII associated light-harvesting complex II	1	671	8	26374	0.00149031	0.000303329	4.91319	LOC103847722	LOC103847722	0.186326	0.693451	cellular_component
GO:0009317	acetyl-CoA carboxylase complex	1	671	8	26374	0.00149031	0.000303329	4.91319	LOC103856193	LOC103856193	0.186326	0.693451	cellular_component
GO:0000793	condensed chromosome	1	671	8	26374	0.00149031	0.000303329	4.91319	LOC103867656	LOC103867656	0.186326	0.693451	cellular_component
GO:0000792	heterochromatin	1	671	8	26374	0.00149031	0.000303329	4.91319	LOC103845409	LOC103845409	0.186326	0.693451	cellular_component
GO:0005096	GTPase activator activity	6	647	143	24106	0.00927357	0.00593213	1.56328	LOC103850686;LOC103866441;LOC103853834;LOC103866297;LOC103831614;LOC103834200	LOC103850686;LOC103866441;LOC103853834;LOC103866297;LOC103831614;LOC103834200	0.187185	0.500195	molecular_function
GO:1900150	regulation of defense response to fungus	3	633	57	24162	0.00473934	0.00235908	2.00898	LOC103872086;LOC103832973;LOC117126495	LOC103872086;LOC103832973;LOC117126495	0.187598	0.586441	biological_process
GO:0016042	lipid catabolic process	9	633	243	24162	0.014218	0.0100571	1.41373	LOC103838944;LOC103870047;LOC103844057;LOC103862753;LOC103832739;LOC103867058;LOC103848263;LOC103838749;LOC103870049	LOC103838944;LOC103870047;LOC103844057;LOC103862753;LOC103832739;LOC103867058;LOC103848263;LOC103838749;LOC103870049	0.189291	0.586441	biological_process
GO:0046474	glycerophospholipid biosynthetic process	1	633	8	24162	0.00157978	0.000331098	4.77133	LOC103841418	LOC103841418	0.191368	0.586441	biological_process
GO:0007231	osmosensory signaling pathway	1	633	8	24162	0.00157978	0.000331098	4.77133	LOC103862445	LOC103862445	0.191368	0.586441	biological_process
GO:0006518	peptide metabolic process	1	633	8	24162	0.00157978	0.000331098	4.77133	LOC103831014	LOC103831014	0.191368	0.586441	biological_process
GO:0009685	gibberellin metabolic process	1	633	8	24162	0.00157978	0.000331098	4.77133	LOC103847069	LOC103847069	0.191368	0.586441	biological_process
GO:0000281	mitotic cytokinesis	1	633	8	24162	0.00157978	0.000331098	4.77133	LOC103869689	LOC103869689	0.191368	0.586441	biological_process
GO:2000037	regulation of stomatal complex patterning	1	633	8	24162	0.00157978	0.000331098	4.77133	LOC103863255	LOC103863255	0.191368	0.586441	biological_process
GO:2000904	regulation of starch metabolic process	1	633	8	24162	0.00157978	0.000331098	4.77133	LOC103839462	LOC103839462	0.191368	0.586441	biological_process
GO:1902066	regulation of cell wall pectin metabolic process	1	633	8	24162	0.00157978	0.000331098	4.77133	LOC108871269	LOC108871269	0.191368	0.586441	biological_process
GO:0003006	developmental process involved in reproduction	1	633	8	24162	0.00157978	0.000331098	4.77133	LOC103868148	LOC103868148	0.191368	0.586441	biological_process
GO:1901006	ubiquinone-6 biosynthetic process	1	633	8	24162	0.00157978	0.000331098	4.77133	LOC103840176	LOC103840176	0.191368	0.586441	biological_process
GO:0006545	glycine biosynthetic process	1	633	8	24162	0.00157978	0.000331098	4.77133	LOC103835672	LOC103835672	0.191368	0.586441	biological_process
GO:0006557	S-adenosylmethioninamine biosynthetic process	1	633	8	24162	0.00157978	0.000331098	4.77133	LOC103846371	LOC103846371	0.191368	0.586441	biological_process
GO:0071836	nectar secretion	1	633	8	24162	0.00157978	0.000331098	4.77133	LOC103874391	LOC103874391	0.191368	0.586441	biological_process
GO:0000492	box C/D snoRNP assembly	1	633	8	24162	0.00157978	0.000331098	4.77133	LOC103871443	LOC103871443	0.191368	0.586441	biological_process
GO:0071629	cytoplasm protein quality control by the ubiquitin-proteasome system	1	633	8	24162	0.00157978	0.000331098	4.77133	LOC103872115	LOC103872115	0.191368	0.586441	biological_process
GO:0006611	protein export from nucleus	1	633	8	24162	0.00157978	0.000331098	4.77133	LOC103851920	LOC103851920	0.191368	0.586441	biological_process
GO:0009855	determination of bilateral symmetry	1	633	8	24162	0.00157978	0.000331098	4.77133	LOC103865350	LOC103865350	0.191368	0.586441	biological_process
GO:0006418	tRNA aminoacylation for protein translation	1	633	8	24162	0.00157978	0.000331098	4.77133	LOC103862306	LOC103862306	0.191368	0.586441	biological_process
GO:0045010	actin nucleation	1	633	8	24162	0.00157978	0.000331098	4.77133	LOC103857031	LOC103857031	0.191368	0.586441	biological_process
GO:0006828	manganese ion transport	1	633	8	24162	0.00157978	0.000331098	4.77133	LOC103867703	LOC103867703	0.191368	0.586441	biological_process
GO:0046244	salicylic acid catabolic process	1	633	8	24162	0.00157978	0.000331098	4.77133	LOC103858565	LOC103858565	0.191368	0.586441	biological_process
GO:1905157	positive regulation of photosynthesis	1	633	8	24162	0.00157978	0.000331098	4.77133	LOC103853414	LOC103853414	0.191368	0.586441	biological_process
GO:0006308	DNA catabolic process	1	633	8	24162	0.00157978	0.000331098	4.77133	LOC103843249	LOC103843249	0.191368	0.586441	biological_process
GO:0034504	protein localization to nucleus	1	633	8	24162	0.00157978	0.000331098	4.77133	LOC103873426	LOC103873426	0.191368	0.586441	biological_process
GO:0009413	response to flooding	1	633	8	24162	0.00157978	0.000331098	4.77133	LOC103845641	LOC103845641	0.191368	0.586441	biological_process
GO:0000076	DNA replication checkpoint	1	633	8	24162	0.00157978	0.000331098	4.77133	LOC103836692	LOC103836692	0.191368	0.586441	biological_process
GO:0030552	cAMP binding	2	647	30	24106	0.00309119	0.0012445	2.48387	LOC103839073;LOC103830141	LOC103839073;LOC103830141	0.192038	0.500195	molecular_function
GO:0030553	cGMP binding	2	647	30	24106	0.00309119	0.0012445	2.48387	LOC103839073;LOC103830141	LOC103839073;LOC103830141	0.192038	0.500195	molecular_function
GO:0009733	response to auxin	15	633	445	24162	0.0236967	0.0184173	1.28665	LOC103842115;LOC103834036;LOC103834337;LOC103843664;LOC103860068;LOC103874091;LOC103870362;LOC103849138;LOC103830900;LOC103850586;LOC103868947;LOC103850822;LOC103860654;LOC103850980;LOC103830691	LOC103842115;LOC103834036;LOC103834337;LOC103843664;LOC103860068;LOC103874091;LOC103870362;LOC103849138;LOC103830900;LOC103850586;LOC103868947;LOC103850822;LOC103860654;LOC103850980;LOC103830691	0.193422	0.586441	biological_process
GO:0002237	response to molecule of bacterial origin	4	633	87	24162	0.00631912	0.0036007	1.75497	LOC103874492;LOC103831812;LOC103856610;LOC103859317	LOC103874492;LOC103831812;LOC103856610;LOC103859317	0.194212	0.586441	biological_process
GO:0016998	cell wall macromolecule catabolic process	2	633	31	24162	0.00315956	0.00128301	2.46262	LOC103859446;LOC103859448	LOC103859446;LOC103859448	0.194598	0.586441	biological_process
GO:0010492	maintenance of shoot apical meristem identity	2	633	31	24162	0.00315956	0.00128301	2.46262	LOC103862580;LOC103859684	LOC103862580;LOC103859684	0.194598	0.586441	biological_process
GO:0006349	regulation of gene expression by genetic imprinting	2	633	31	24162	0.00315956	0.00128301	2.46262	LOC103837711;LOC103829569	LOC103837711;LOC103829569	0.194598	0.586441	biological_process
GO:0006032	chitin catabolic process	2	633	31	24162	0.00315956	0.00128301	2.46262	LOC103859446;LOC103859448	LOC103859446;LOC103859448	0.194598	0.586441	biological_process
GO:0016459	myosin complex	2	671	32	26374	0.00298063	0.00121332	2.45659	LOC103859831;LOC103830145	LOC103859831;LOC103830145	0.195357	0.693451	cellular_component
GO:0047325	inositol tetrakisphosphate 1-kinase activity	1	647	8	24106	0.0015456	0.000331868	4.65726	LOC103862265	LOC103862265	0.195621	0.500195	molecular_function
GO:0052726	inositol-1,3,4-trisphosphate 5-kinase activity	1	647	8	24106	0.0015456	0.000331868	4.65726	LOC103862265	LOC103862265	0.195621	0.500195	molecular_function
GO:0015165	pyrimidine nucleotide-sugar transmembrane transporter activity	1	647	8	24106	0.0015456	0.000331868	4.65726	LOC103866052	LOC103866052	0.195621	0.500195	molecular_function
GO:0018812	3-hydroxyacyl-CoA dehydratase activity	1	647	8	24106	0.0015456	0.000331868	4.65726	LOC108870118	LOC108870118	0.195621	0.500195	molecular_function
GO:0004014	adenosylmethionine decarboxylase activity	1	647	8	24106	0.0015456	0.000331868	4.65726	LOC103846371	LOC103846371	0.195621	0.500195	molecular_function
GO:0033201	alpha-1,4-glucan synthase activity	1	647	8	24106	0.0015456	0.000331868	4.65726	LOC103842772	LOC103842772	0.195621	0.500195	molecular_function
GO:0016463	zinc-exporting ATPase activity	1	647	8	24106	0.0015456	0.000331868	4.65726	LOC103842439	LOC103842439	0.195621	0.500195	molecular_function
GO:0008551	cadmium-exporting ATPase activity	1	647	8	24106	0.0015456	0.000331868	4.65726	LOC103842439	LOC103842439	0.195621	0.500195	molecular_function
GO:0005102	signaling receptor binding	1	647	8	24106	0.0015456	0.000331868	4.65726	LOC103832973	LOC103832973	0.195621	0.500195	molecular_function
GO:0008692	3-hydroxybutyryl-CoA epimerase activity	1	647	8	24106	0.0015456	0.000331868	4.65726	LOC108870118	LOC108870118	0.195621	0.500195	molecular_function
GO:0018105	peptidyl-serine phosphorylation	5	633	119	24162	0.00789889	0.00492509	1.60381	LOC103857967;LOC103859356;LOC103851790;LOC103865911;LOC103859857	LOC103857967;LOC103859356;LOC103851790;LOC103865911;LOC103859857	0.202407	0.586441	biological_process
GO:0019904	protein domain specific binding	5	647	117	24106	0.00772798	0.00485356	1.59223	LOC103842682;LOC103849838;LOC103851941;LOC103847722;LOC103833041	LOC103842682;LOC103849838;LOC103851941;LOC103847722;LOC103833041	0.206371	0.519265	molecular_function
GO:0044614	nuclear pore cytoplasmic filaments	1	671	9	26374	0.00149031	0.000341245	4.36728	LOC103838591	LOC103838591	0.207033	0.693451	cellular_component
GO:0006606	protein import into nucleus	3	633	60	24162	0.00473934	0.00248324	1.90853	LOC103835361;LOC103838591;LOC103851920	LOC103835361;LOC103838591;LOC103851920	0.20777	0.586441	biological_process
GO:0006099	tricarboxylic acid cycle	4	633	90	24162	0.00631912	0.00372486	1.69647	LOC103851645;LOC103836989;LOC103856701;LOC103834825	LOC103851645;LOC103836989;LOC103856701;LOC103834825	0.210463	0.586441	biological_process
GO:0043621	protein self-association	7	647	180	24106	0.0108192	0.00746702	1.44893	LOC103868148;LOC103859969;LOC103831960;LOC103854541;LOC103845918;LOC103835156;LOC103873314	LOC103868148;LOC103859969;LOC103831960;LOC103854541;LOC103845918;LOC103835156;LOC103873314	0.210669	0.519265	molecular_function
GO:0030247	polysaccharide binding	2	647	32	24106	0.00309119	0.00132747	2.32863	LOC103830138;LOC103854935	LOC103830138;LOC103854935	0.211738	0.519265	molecular_function
GO:0009828	plant-type cell wall loosening	1	633	9	24162	0.00157978	0.000372486	4.24118	LOC103831820	LOC103831820	0.212559	0.586441	biological_process
GO:1904961	quiescent center organization	1	633	9	24162	0.00157978	0.000372486	4.24118	LOC103842649	LOC103842649	0.212559	0.586441	biological_process
GO:0060560	developmental growth involved in morphogenesis	1	633	9	24162	0.00157978	0.000372486	4.24118	LOC103874091	LOC103874091	0.212559	0.586441	biological_process
GO:0030865	cortical cytoskeleton organization	1	633	9	24162	0.00157978	0.000372486	4.24118	LOC103841413	LOC103841413	0.212559	0.586441	biological_process
GO:0022904	respiratory electron transport chain	1	633	9	24162	0.00157978	0.000372486	4.24118	LOC103836989	LOC103836989	0.212559	0.586441	biological_process
GO:0009150	purine ribonucleotide metabolic process	1	633	9	24162	0.00157978	0.000372486	4.24118	LOC103841554	LOC103841554	0.212559	0.586441	biological_process
GO:0010321	regulation of vegetative phase change	1	633	9	24162	0.00157978	0.000372486	4.24118	LOC103857508	LOC103857508	0.212559	0.586441	biological_process
GO:0010424	DNA methylation on cytosine within a CG sequence	1	633	9	24162	0.00157978	0.000372486	4.24118	LOC103871899	LOC103871899	0.212559	0.586441	biological_process
GO:0000973	posttranscriptional tethering of RNA polymerase II gene DNA at nuclear periphery	1	633	9	24162	0.00157978	0.000372486	4.24118	LOC103838591	LOC103838591	0.212559	0.586441	biological_process
GO:0006531	aspartate metabolic process	1	633	9	24162	0.00157978	0.000372486	4.24118	LOC103851283	LOC103851283	0.212559	0.586441	biological_process
GO:0046355	mannan catabolic process	1	633	9	24162	0.00157978	0.000372486	4.24118	LOC103842585	LOC103842585	0.212559	0.586441	biological_process
GO:0010731	protein glutathionylation	1	633	9	24162	0.00157978	0.000372486	4.24118	LOC103864045	LOC103864045	0.212559	0.586441	biological_process
GO:0033358	UDP-L-arabinose biosynthetic process	1	633	9	24162	0.00157978	0.000372486	4.24118	LOC103867413	LOC103867413	0.212559	0.586441	biological_process
GO:0048530	fruit morphogenesis	1	633	9	24162	0.00157978	0.000372486	4.24118	LOC103830382	LOC103830382	0.212559	0.586441	biological_process
GO:0045227	capsule polysaccharide biosynthetic process	1	633	9	24162	0.00157978	0.000372486	4.24118	LOC103867413	LOC103867413	0.212559	0.586441	biological_process
GO:0017183	peptidyl-diphthamide biosynthetic process from peptidyl-histidine	1	633	9	24162	0.00157978	0.000372486	4.24118	LOC103848915	LOC103848915	0.212559	0.586441	biological_process
GO:0080144	amino acid homeostasis	1	633	9	24162	0.00157978	0.000372486	4.24118	LOC103833126	LOC103833126	0.212559	0.586441	biological_process
GO:0009657	plastid organization	1	633	9	24162	0.00157978	0.000372486	4.24118	LOC103849719	LOC103849719	0.212559	0.586441	biological_process
GO:0034051	negative regulation of plant-type hypersensitive response	1	633	9	24162	0.00157978	0.000372486	4.24118	LOC103849719	LOC103849719	0.212559	0.586441	biological_process
GO:0036205	histone catabolic process	1	633	9	24162	0.00157978	0.000372486	4.24118	LOC103836958	LOC103836958	0.212559	0.586441	biological_process
GO:1901601	strigolactone biosynthetic process	1	633	9	24162	0.00157978	0.000372486	4.24118	LOC103866186	LOC103866186	0.212559	0.586441	biological_process
GO:0009820	alkaloid metabolic process	1	633	9	24162	0.00157978	0.000372486	4.24118	LOC103831873	LOC103831873	0.212559	0.586441	biological_process
GO:0043111	replication fork arrest	1	633	9	24162	0.00157978	0.000372486	4.24118	LOC103870890	LOC103870890	0.212559	0.586441	biological_process
GO:0009751	response to salicylic acid	12	633	351	24162	0.0189573	0.0145269	1.30498	LOC103872086;LOC103844065;LOC103860474;LOC103831812;LOC103870047;LOC103830900;LOC103856607;LOC103844555;LOC103866470;LOC103872532;LOC103860654;LOC103850980	LOC103872086;LOC103844065;LOC103860474;LOC103831812;LOC103870047;LOC103830900;LOC103856607;LOC103844555;LOC103866470;LOC103872532;LOC103860654;LOC103850980	0.212559	0.586441	biological_process
GO:0006402	mRNA catabolic process	2	633	33	24162	0.00315956	0.00136578	2.31337	LOC103842949;LOC103836707	LOC103842949;LOC103836707	0.213846	0.586441	biological_process
GO:0010102	lateral root morphogenesis	2	633	33	24162	0.00315956	0.00136578	2.31337	LOC103865455;LOC103860068	LOC103865455;LOC103860068	0.213846	0.586441	biological_process
GO:0080044	quercetin 7-O-glucosyltransferase activity	5	647	119	24106	0.00772798	0.00493653	1.56547	LOC103867256;LOC103833921;LOC103868013;LOC103834434;LOC103857295	LOC103867256;LOC103833921;LOC103868013;LOC103834434;LOC103857295	0.215963	0.519265	molecular_function
GO:0009627	systemic acquired resistance	4	633	91	24162	0.00631912	0.00376624	1.67783	LOC103854541;LOC103870047;LOC103844555;LOC103841353	LOC103854541;LOC103870047;LOC103844555;LOC103841353	0.215964	0.586441	biological_process
GO:0003958	NADPH-hemoprotein reductase activity	1	647	9	24106	0.0015456	0.000373351	4.13979	LOC103855041	LOC103855041	0.217217	0.519265	molecular_function
GO:0050373	UDP-arabinose 4-epimerase activity	1	647	9	24106	0.0015456	0.000373351	4.13979	LOC103867413	LOC103867413	0.217217	0.519265	molecular_function
GO:0000104	succinate dehydrogenase activity	1	647	9	24106	0.0015456	0.000373351	4.13979	LOC103836989	LOC103836989	0.217217	0.519265	molecular_function
GO:0016985	mannan endo-1,4-beta-mannosidase activity	1	647	9	24106	0.0015456	0.000373351	4.13979	LOC103842585	LOC103842585	0.217217	0.519265	molecular_function
GO:0009011	starch synthase activity	1	647	9	24106	0.0015456	0.000373351	4.13979	LOC103842772	LOC103842772	0.217217	0.519265	molecular_function
GO:0004373	glycogen (starch) synthase activity	1	647	9	24106	0.0015456	0.000373351	4.13979	LOC103842772	LOC103842772	0.217217	0.519265	molecular_function
GO:0032977	membrane insertase activity	1	647	9	24106	0.0015456	0.000373351	4.13979	LOC103833404	LOC103833404	0.217217	0.519265	molecular_function
GO:0051603	proteolysis involved in cellular protein catabolic process	5	633	123	24162	0.00789889	0.00509064	1.55165	LOC103864809;LOC103861985;LOC103829410;LOC103835773;LOC103837647	LOC103864809;LOC103861985;LOC103829410;LOC103835773;LOC103837647	0.22114	0.586441	biological_process
GO:0005384	manganese ion transmembrane transporter activity	2	647	33	24106	0.00309119	0.00136895	2.25807	LOC103852491;LOC103832138	LOC103852491;LOC103832138	0.221661	0.520254	molecular_function
GO:0031982	vesicle	2	671	35	26374	0.00298063	0.00132706	2.24603	LOC103850515;LOC103856610	LOC103850515;LOC103856610	0.223454	0.693451	cellular_component
GO:0006896	Golgi to vacuole transport	2	633	34	24162	0.00315956	0.00140717	2.24533	LOC103859709;LOC103840280	LOC103859709;LOC103840280	0.223537	0.586441	biological_process
GO:0004693	cyclin-dependent protein serine/threonine kinase activity	3	647	61	24106	0.00463679	0.00253049	1.83237	LOC103863255;LOC103871735;LOC103853841	LOC103863255;LOC103871735;LOC103853841	0.22486	0.520254	molecular_function
GO:0009509	chromoplast	1	671	10	26374	0.00149031	0.000379161	3.93055	PDS	PDS	0.227215	0.693451	cellular_component
GO:0009986	cell surface	1	671	10	26374	0.00149031	0.000379161	3.93055	LOC103831625	LOC103831625	0.227215	0.693451	cellular_component
GO:0000778	condensed nuclear chromosome kinetochore	1	671	10	26374	0.00149031	0.000379161	3.93055	LOC103842586	LOC103842586	0.227215	0.693451	cellular_component
GO:0030093	chloroplast photosystem I	1	671	10	26374	0.00149031	0.000379161	3.93055	LOC103849838	LOC103849838	0.227215	0.693451	cellular_component
GO:0000911	cytokinesis by cell plate formation	3	633	63	24162	0.00473934	0.0026074	1.81765	LOC103866564;LOC103854943;LOC103869689	LOC103866564;LOC103854943;LOC103869689	0.228397	0.586441	biological_process
GO:0004521	endoribonuclease activity	2	647	34	24106	0.00309119	0.00141044	2.19165	LOC103833060;LOC103843249	LOC103833060;LOC103843249	0.23162	0.520254	molecular_function
GO:0008236	serine-type peptidase activity	2	647	34	24106	0.00309119	0.00141044	2.19165	LOC103870571;LOC103869883	LOC103870571;LOC103869883	0.23162	0.520254	molecular_function
GO:0010087	phloem or xylem histogenesis	4	633	94	24162	0.00631912	0.00389041	1.62428	LOC103855430;LOC103855963;LOC103851278;LOC103834337	LOC103855430;LOC103855963;LOC103851278;LOC103834337	0.232692	0.586441	biological_process
GO:1901957	regulation of cutin biosynthetic process	1	633	10	24162	0.00157978	0.000413873	3.81706	LOC103850980	LOC103850980	0.233196	0.586441	biological_process
GO:0042344	indole glucosinolate catabolic process	1	633	10	24162	0.00157978	0.000413873	3.81706	LOC103848856	LOC103848856	0.233196	0.586441	biological_process
GO:0015700	arsenite transport	1	633	10	24162	0.00157978	0.000413873	3.81706	LOC103848856	LOC103848856	0.233196	0.586441	biological_process
GO:0031930	mitochondria-nucleus signaling pathway	1	633	10	24162	0.00157978	0.000413873	3.81706	AOX	AOX	0.233196	0.586441	biological_process
GO:1901332	negative regulation of lateral root development	1	633	10	24162	0.00157978	0.000413873	3.81706	LOC103864374	LOC103864374	0.233196	0.586441	biological_process
GO:0000038	very long-chain fatty acid metabolic process	1	633	10	24162	0.00157978	0.000413873	3.81706	LOC103865353	LOC103865353	0.233196	0.586441	biological_process
GO:0090697	post-embryonic plant organ morphogenesis	1	633	10	24162	0.00157978	0.000413873	3.81706	LOC103830900	LOC103830900	0.233196	0.586441	biological_process
GO:0090502	RNA phosphodiester bond hydrolysis, endonucleolytic	1	633	10	24162	0.00157978	0.000413873	3.81706	LOC103843249	LOC103843249	0.233196	0.586441	biological_process
GO:1901562	response to paraquat	1	633	10	24162	0.00157978	0.000413873	3.81706	LOC103867703	LOC103867703	0.233196	0.586441	biological_process
GO:0006627	protein processing involved in protein targeting to mitochondrion	1	633	10	24162	0.00157978	0.000413873	3.81706	LOC103870571	LOC103870571	0.233196	0.586441	biological_process
GO:0006882	cellular zinc ion homeostasis	1	633	10	24162	0.00157978	0.000413873	3.81706	LOC103867130	LOC103867130	0.233196	0.586441	biological_process
GO:0033388	putrescine biosynthetic process from arginine	1	633	10	24162	0.00157978	0.000413873	3.81706	LOC103855763	LOC103855763	0.233196	0.586441	biological_process
GO:0071368	cellular response to cytokinin stimulus	1	633	10	24162	0.00157978	0.000413873	3.81706	LOC103859684	LOC103859684	0.233196	0.586441	biological_process
GO:0071367	cellular response to brassinosteroid stimulus	1	633	10	24162	0.00157978	0.000413873	3.81706	LOC103842649	LOC103842649	0.233196	0.586441	biological_process
GO:0006048	UDP-N-acetylglucosamine biosynthetic process	1	633	10	24162	0.00157978	0.000413873	3.81706	LOC103833836	LOC103833836	0.233196	0.586441	biological_process
GO:0010304	PSII associated light-harvesting complex II catabolic process	1	633	10	24162	0.00157978	0.000413873	3.81706	LOC103863639	LOC103863639	0.233196	0.586441	biological_process
GO:0015739	sialic acid transport	1	633	10	24162	0.00157978	0.000413873	3.81706	LOC103866052	LOC103866052	0.233196	0.586441	biological_process
GO:0043447	alkane biosynthetic process	1	633	10	24162	0.00157978	0.000413873	3.81706	LOC103856731	LOC103856731	0.233196	0.586441	biological_process
GO:0015749	monosaccharide transmembrane transport	1	633	10	24162	0.00157978	0.000413873	3.81706	LOC103871888	LOC103871888	0.233196	0.586441	biological_process
GO:0006597	spermine biosynthetic process	1	633	10	24162	0.00157978	0.000413873	3.81706	LOC103846371	LOC103846371	0.233196	0.586441	biological_process
GO:0048317	seed morphogenesis	1	633	10	24162	0.00157978	0.000413873	3.81706	LOC103857031	LOC103857031	0.233196	0.586441	biological_process
GO:0052746	inositol phosphorylation	1	633	10	24162	0.00157978	0.000413873	3.81706	LOC103862265	LOC103862265	0.233196	0.586441	biological_process
GO:2000469	negative regulation of peroxidase activity	1	633	10	24162	0.00157978	0.000413873	3.81706	LOC103830900	LOC103830900	0.233196	0.586441	biological_process
GO:0048830	adventitious root development	1	633	10	24162	0.00157978	0.000413873	3.81706	SUR1	SUR1	0.233196	0.586441	biological_process
GO:0035017	cuticle pattern formation	1	633	10	24162	0.00157978	0.000413873	3.81706	LOC103850980	LOC103850980	0.233196	0.586441	biological_process
GO:0030041	actin filament polymerization	1	633	10	24162	0.00157978	0.000413873	3.81706	LOC103857031	LOC103857031	0.233196	0.586441	biological_process
GO:0043547	positive regulation of GTPase activity	2	633	35	24162	0.00315956	0.00144856	2.18118	LOC103831614;LOC103853834	LOC103831614;LOC103853834	0.23326	0.586441	biological_process
GO:0002229	defense response to oomycetes	2	633	35	24162	0.00315956	0.00144856	2.18118	LOC103874492;LOC103858565	LOC103874492;LOC103858565	0.23326	0.586441	biological_process
GO:0022857	transmembrane transporter activity	6	647	154	24106	0.00927357	0.00638845	1.45161	LOC103875169;LOC103863963;LOC103830649;LOC103860342;LOC117126495;LOC103855030	LOC103875169;LOC103863963;LOC103830649;LOC103860342;LOC117126495;LOC103855030	0.23365	0.520254	molecular_function
GO:0052622	ATP dimethylallyltransferase activity	1	647	10	24106	0.0015456	0.000414834	3.72581	LOC103842115	LOC103842115	0.238235	0.520254	molecular_function
GO:0016846	carbon-sulfur lyase activity	1	647	10	24106	0.0015456	0.000414834	3.72581	SUR1	SUR1	0.238235	0.520254	molecular_function
GO:0052623	ADP dimethylallyltransferase activity	1	647	10	24106	0.0015456	0.000414834	3.72581	LOC103842115	LOC103842115	0.238235	0.520254	molecular_function
GO:0005267	potassium channel activity	1	647	10	24106	0.0015456	0.000414834	3.72581	LOC103843946	LOC103843946	0.238235	0.520254	molecular_function
GO:0052725	inositol-1,3,4-trisphosphate 6-kinase activity	1	647	10	24106	0.0015456	0.000414834	3.72581	LOC103862265	LOC103862265	0.238235	0.520254	molecular_function
GO:0003886	DNA (cytosine-5-)-methyltransferase activity	1	647	10	24106	0.0015456	0.000414834	3.72581	LOC103871899	LOC103871899	0.238235	0.520254	molecular_function
GO:0015136	sialic acid transmembrane transporter activity	1	647	10	24106	0.0015456	0.000414834	3.72581	LOC103866052	LOC103866052	0.238235	0.520254	molecular_function
GO:0031176	endo-1,4-beta-xylanase activity	1	647	10	24106	0.0015456	0.000414834	3.72581	LOC103838616	LOC103838616	0.238235	0.520254	molecular_function
GO:0047627	adenylylsulfatase activity	1	647	10	24106	0.0015456	0.000414834	3.72581	LOC103841554	LOC103841554	0.238235	0.520254	molecular_function
GO:0070273	phosphatidylinositol-4-phosphate binding	1	647	10	24106	0.0015456	0.000414834	3.72581	LOC103872086	LOC103872086	0.238235	0.520254	molecular_function
GO:0008177	succinate dehydrogenase (ubiquinone) activity	1	647	10	24106	0.0015456	0.000414834	3.72581	LOC103836989	LOC103836989	0.238235	0.520254	molecular_function
GO:0080008	Cul4-RING E3 ubiquitin ligase complex	4	671	98	26374	0.00596125	0.00371578	1.60431	LOC103829877;LOC117132592;LOC103843250;LOC103855783	LOC103829877;LOC117132592;LOC103843250;LOC103855783	0.23936	0.693451	cellular_component
GO:0005484	SNAP receptor activity	4	647	93	24106	0.00618238	0.00385796	1.6025	LOC103854943;LOC103859709;LOC103860032;LOC103860759	LOC103854943;LOC103859709;LOC103860032;LOC103860759	0.239879	0.521028	molecular_function
GO:0071249	cellular response to nitrate	2	633	36	24162	0.00315956	0.00148994	2.12059	LOC103837937;LOC103841050	LOC103837937;LOC103841050	0.243008	0.608208	biological_process
GO:0006633	fatty acid biosynthetic process	5	633	128	24162	0.00789889	0.00529757	1.49104	LOC103856193;LOC103858091;LOC117127395;LOC103865353;LOC103846343	LOC103856193;LOC103858091;LOC117127395;LOC103865353;LOC103846343	0.245252	0.608208	biological_process
GO:0030176	integral component of endoplasmic reticulum membrane	5	671	132	26374	0.00745156	0.00500493	1.48885	LOC103862500;LOC103851495;LOC103830348;LOC103856368;LOC103837895	LOC103862500;LOC103851495;LOC103830348;LOC103856368;LOC103837895	0.246242	0.693451	cellular_component
GO:0017101	aminoacyl-tRNA synthetase multienzyme complex	1	671	11	26374	0.00149031	0.000417077	3.57323	LOC103862036	LOC103862036	0.246883	0.693451	cellular_component
GO:0042807	central vacuole	1	671	11	26374	0.00149031	0.000417077	3.57323	LOC103868228	LOC103868228	0.246883	0.693451	cellular_component
GO:0005850	eukaryotic translation initiation factor 2 complex	1	671	11	26374	0.00149031	0.000417077	3.57323	LOC117129334	LOC117129334	0.246883	0.693451	cellular_component
GO:0044613	nuclear pore central transport channel	1	671	11	26374	0.00149031	0.000417077	3.57323	LOC103835361	LOC103835361	0.246883	0.693451	cellular_component
GO:0000118	histone deacetylase complex	1	671	11	26374	0.00149031	0.000417077	3.57323	LOC103829877	LOC103829877	0.246883	0.693451	cellular_component
GO:0042555	MCM complex	1	671	11	26374	0.00149031	0.000417077	3.57323	LOC103836781	LOC103836781	0.246883	0.693451	cellular_component
GO:0005787	signal peptidase complex	1	671	11	26374	0.00149031	0.000417077	3.57323	LOC103837895	LOC103837895	0.246883	0.693451	cellular_component
GO:0016363	nuclear matrix	1	671	11	26374	0.00149031	0.000417077	3.57323	LOC103865455	LOC103865455	0.246883	0.693451	cellular_component
GO:0071556	integral component of lumenal side of endoplasmic reticulum membrane	1	671	11	26374	0.00149031	0.000417077	3.57323	LOC103853961	LOC103853961	0.246883	0.693451	cellular_component
GO:0008283	cell proliferation	3	633	66	24162	0.00473934	0.00273156	1.73503	LOC103832492;LOC103866564;LOC103872352	LOC103832492;LOC103866564;LOC103872352	0.249384	0.608208	biological_process
GO:0009641	shade avoidance	2	633	37	24162	0.00315956	0.00153133	2.06328	LOC103874091;LOC103853414	LOC103874091;LOC103853414	0.252772	0.608208	biological_process
GO:0080147	root hair cell development	2	633	37	24162	0.00315956	0.00153133	2.06328	LOC103874104;LOC103852197	LOC103874104;LOC103852197	0.252772	0.608208	biological_process
GO:0030497	fatty acid elongation	1	633	11	24162	0.00157978	0.00045526	3.47006	LOC103862500	LOC103862500	0.253294	0.608208	biological_process
GO:0033500	carbohydrate homeostasis	1	633	11	24162	0.00157978	0.00045526	3.47006	LOC103862445	LOC103862445	0.253294	0.608208	biological_process
GO:0010325	raffinose family oligosaccharide biosynthetic process	1	633	11	24162	0.00157978	0.00045526	3.47006	LOC103830382	LOC103830382	0.253294	0.608208	biological_process
GO:0071483	cellular response to blue light	1	633	11	24162	0.00157978	0.00045526	3.47006	LOC103871843	LOC103871843	0.253294	0.608208	biological_process
GO:0016574	histone ubiquitination	1	633	11	24162	0.00157978	0.00045526	3.47006	LOC103836958	LOC103836958	0.253294	0.608208	biological_process
GO:0000956	nuclear-transcribed mRNA catabolic process	1	633	11	24162	0.00157978	0.00045526	3.47006	LOC103840549	LOC103840549	0.253294	0.608208	biological_process
GO:0006655	phosphatidylglycerol biosynthetic process	1	633	11	24162	0.00157978	0.00045526	3.47006	LOC103841418	LOC103841418	0.253294	0.608208	biological_process
GO:0006696	ergosterol biosynthetic process	1	633	11	24162	0.00157978	0.00045526	3.47006	LOC103868124	LOC103868124	0.253294	0.608208	biological_process
GO:0006574	valine catabolic process	1	633	11	24162	0.00157978	0.00045526	3.47006	LOC103852707	LOC103852707	0.253294	0.608208	biological_process
GO:0010601	positive regulation of auxin biosynthetic process	1	633	11	24162	0.00157978	0.00045526	3.47006	LOC103839462	LOC103839462	0.253294	0.608208	biological_process
GO:0045489	pectin biosynthetic process	3	633	67	24162	0.00473934	0.00277295	1.70913	LOC103828935;LOC103841111;LOC103841754	LOC103828935;LOC103841111;LOC103841754	0.256445	0.613936	biological_process
GO:0047763	caffeate O-methyltransferase activity	1	647	11	24106	0.0015456	0.000456318	3.3871	LOC103857055	LOC103857055	0.258689	0.528483	molecular_function
GO:0051538	3 iron, 4 sulfur cluster binding	1	647	11	24106	0.0015456	0.000456318	3.3871	LOC103836989	LOC103836989	0.258689	0.528483	molecular_function
GO:0050833	pyruvate transmembrane transporter activity	1	647	11	24106	0.0015456	0.000456318	3.3871	LOC103867083	LOC103867083	0.258689	0.528483	molecular_function
GO:0030295	protein kinase activator activity	1	647	11	24106	0.0015456	0.000456318	3.3871	LOC103830749	LOC103830749	0.258689	0.528483	molecular_function
GO:0046923	ER retention sequence binding	1	647	11	24106	0.0015456	0.000456318	3.3871	LOC103832023	LOC103832023	0.258689	0.528483	molecular_function
GO:0009824	AMP dimethylallyltransferase activity	1	647	11	24106	0.0015456	0.000456318	3.3871	LOC103842115	LOC103842115	0.258689	0.528483	molecular_function
GO:0004069	L-aspartate:2-oxoglutarate aminotransferase activity	1	647	11	24106	0.0015456	0.000456318	3.3871	LOC103851283	LOC103851283	0.258689	0.528483	molecular_function
GO:0017096	acetylserotonin O-methyltransferase activity	1	647	11	24106	0.0015456	0.000456318	3.3871	LOC103857055	LOC103857055	0.258689	0.528483	molecular_function
GO:0004475	mannose-1-phosphate guanylyltransferase activity	1	647	11	24106	0.0015456	0.000456318	3.3871	VTC1	VTC1	0.258689	0.528483	molecular_function
GO:0003841	1-acylglycerol-3-phosphate O-acyltransferase activity	1	647	11	24106	0.0015456	0.000456318	3.3871	LOC103852928	LOC103852928	0.258689	0.528483	molecular_function
GO:0042500	aspartic endopeptidase activity, intramembrane cleaving	1	647	11	24106	0.0015456	0.000456318	3.3871	LOC103853961	LOC103853961	0.258689	0.528483	molecular_function
GO:0080043	quercetin 3-O-glucosyltransferase activity	5	647	128	24106	0.00772798	0.00530988	1.4554	LOC103867256;LOC103833921;LOC103868013;LOC103834434;LOC103857295	LOC103867256;LOC103833921;LOC103868013;LOC103834434;LOC103857295	0.260677	0.528483	molecular_function
GO:0035861	site of double-strand break	2	671	39	26374	0.00298063	0.00147873	2.01567	LOC103836958;LOC103863489	LOC103836958;LOC103863489	0.261315	0.696911	cellular_component
GO:0016722	oxidoreductase activity, oxidizing metal ions	2	647	37	24106	0.00309119	0.00153489	2.01395	LOC103854537;LOC103840803	LOC103854537;LOC103840803	0.261625	0.528483	molecular_function
GO:0051119	sugar transmembrane transporter activity	2	647	37	24106	0.00309119	0.00153489	2.01395	LOC103846596;LOC103871632	LOC103846596;LOC103871632	0.261625	0.528483	molecular_function
GO:0006268	DNA unwinding involved in DNA replication	2	633	38	24162	0.00315956	0.00157272	2.00898	LOC103841154;LOC103836781	LOC103841154;LOC103836781	0.262544	0.6226	biological_process
GO:0005783	endoplasmic reticulum	37	671	1301	26374	0.0551416	0.0493289	1.11784	LOC103854496;LOC103865353;LOC103830235;LOC103831625;LOC103829205;LOC103831873;LOC117134082;LOC103866122;LOC103862036;LOC103836218;LOC103839343;LOC103854541;LOC103845501;LOC103841418;LOC117126495;LOC103868381;LOC103859831;LOC103872374;LOC103866020;LOC103854081;LOC103856806;LOC103875436;LOC103872941;LOC103851496;LOC103855041;LOC103852928;LOC103874104;LOC103830233;LOC103853961;LOC103855030;LOC103832…	LOC103854496;LOC103865353;LOC103830235;LOC103831625;LOC103829205;LOC103831873;LOC117134082;LOC103866122;LOC103862036;LOC103836218;LOC103839343;LOC103854541;LOC103845501;LOC103841418;LOC117126495;LOC103868381;LOC103859831;LOC103872374;LOC103866020;LOC103854081;LOC103856806;LOC103875436;LOC103872941;LOC103851496;LOC103855041;LOC103852928;LOC103874104;LOC103830233;LOC103853961;LOC103855030;LOC103832…	0.264327	0.696911	cellular_component
GO:0031298	replication fork protection complex	1	671	12	26374	0.00149031	0.000454994	3.27546	LOC103870890	LOC103870890	0.266052	0.696911	cellular_component
GO:0071006	U2-type catalytic step 1 spliceosome	1	671	12	26374	0.00149031	0.000454994	3.27546	LOC103831421	LOC103831421	0.266052	0.696911	cellular_component
GO:0048046	apoplast	26	671	893	26374	0.0387481	0.0338591	1.14439	LOC103855066;LOC103828569;LOC103833678;LOC103851645;LOC103855963;LOC103840622;LOC103841025;LOC103829745;LOC103854367;LOC103863572;LOC103854537;LOC103841353;LOC103845019;LOC103838367;LOC103830874;LOC103854541;LOC103860370;LOC103870049;LOC103873927;LOC103856701;LOC103873800;LOC103838226;LOC103835672;LOC103858295;LOC103859497;LOC103842580	LOC103855066;LOC103828569;LOC103833678;LOC103851645;LOC103855963;LOC103840622;LOC103841025;LOC103829745;LOC103854367;LOC103863572;LOC103854537;LOC103841353;LOC103845019;LOC103838367;LOC103830874;LOC103854541;LOC103860370;LOC103870049;LOC103873927;LOC103856701;LOC103873800;LOC103838226;LOC103835672;LOC103858295;LOC103859497;LOC103842580	0.267117	0.696911	cellular_component
GO:0031225	anchored component of membrane	10	671	311	26374	0.0149031	0.0117919	1.26384	LOC103853667;LOC103866787;LOC103831040;LOC103830138;LOC103854537;LOC103840707;LOC103827823;LOC103845019;LOC103830329;LOC103854935	LOC103853667;LOC103866787;LOC103831040;LOC103830138;LOC103854537;LOC103840707;LOC103827823;LOC103845019;LOC103830329;LOC103854935	0.270007	0.696911	cellular_component
GO:0008757	S-adenosylmethionine-dependent methyltransferase activity	5	647	130	24106	0.00772798	0.00539285	1.433	LOC103847298;LOC103857055;LOC103830562;LOC103830598;LOC103865882	LOC103847298;LOC103857055;LOC103830562;LOC103830598;LOC103865882	0.270902	0.538629	molecular_function
GO:0009873	ethylene-activated signaling pathway	12	633	372	24162	0.0189573	0.0153961	1.23131	LOC103837736;LOC103872086;LOC103858337;LOC103830749;LOC103855430;LOC103858289;LOC103834775;LOC103860609;LOC103841898;LOC103830865;LOC103843297;LOC103843716	LOC103837736;LOC103872086;LOC103858337;LOC103830749;LOC103855430;LOC103858289;LOC103834775;LOC103860609;LOC103841898;LOC103830865;LOC103843297;LOC103843716	0.27173	0.6226	biological_process
GO:0000272	polysaccharide catabolic process	2	633	39	24162	0.00315956	0.0016141	1.95747	LOC103859446;LOC103859448	LOC103859446;LOC103859448	0.272318	0.6226	biological_process
GO:0010588	cotyledon vascular tissue pattern formation	2	633	39	24162	0.00315956	0.0016141	1.95747	LOC103843059;LOC103865648	LOC103843059;LOC103865648	0.272318	0.6226	biological_process
GO:0009913	epidermal cell differentiation	1	633	12	24162	0.00157978	0.000496648	3.18088	LOC103866470	LOC103866470	0.272865	0.6226	biological_process
GO:0009247	glycolipid biosynthetic process	1	633	12	24162	0.00157978	0.000496648	3.18088	LOC103837651	LOC103837651	0.272865	0.6226	biological_process
GO:0000070	mitotic sister chromatid segregation	1	633	12	24162	0.00157978	0.000496648	3.18088	LOC103841612	LOC103841612	0.272865	0.6226	biological_process
GO:0051560	mitochondrial calcium ion homeostasis	1	633	12	24162	0.00157978	0.000496648	3.18088	LOC103862498	LOC103862498	0.272865	0.6226	biological_process
GO:0006103	2-oxoglutarate metabolic process	1	633	12	24162	0.00157978	0.000496648	3.18088	LOC103851283	LOC103851283	0.272865	0.6226	biological_process
GO:0080184	response to phenylpropanoid	1	633	12	24162	0.00157978	0.000496648	3.18088	LOC103827579	LOC103827579	0.272865	0.6226	biological_process
GO:0080119	ER body organization	1	633	12	24162	0.00157978	0.000496648	3.18088	LOC103840367	LOC103840367	0.272865	0.6226	biological_process
GO:0006121	mitochondrial electron transport, succinate to ubiquinone	1	633	12	24162	0.00157978	0.000496648	3.18088	LOC103836989	LOC103836989	0.272865	0.6226	biological_process
GO:0010021	amylopectin biosynthetic process	1	633	12	24162	0.00157978	0.000496648	3.18088	LOC103842772	LOC103842772	0.272865	0.6226	biological_process
GO:0043090	amino acid import	1	633	12	24162	0.00157978	0.000496648	3.18088	LOC103833126	LOC103833126	0.272865	0.6226	biological_process
GO:0010031	circumnutation	1	633	12	24162	0.00157978	0.000496648	3.18088	LOC103839462	LOC103839462	0.272865	0.6226	biological_process
GO:0033619	membrane protein proteolysis	1	633	12	24162	0.00157978	0.000496648	3.18088	LOC103853961	LOC103853961	0.272865	0.6226	biological_process
GO:0010228	vegetative to reproductive phase transition of meristem	7	633	201	24162	0.0110585	0.00831885	1.32932	LOC103837896;LOC103842949;LOC103857508;LOC103843573;LOC103836707;LOC103827579;LOC103869757	LOC103837896;LOC103842949;LOC103857508;LOC103843573;LOC103836707;LOC103827579;LOC103869757	0.275625	0.6226	biological_process
GO:0010305	leaf vascular tissue pattern formation	3	633	70	24162	0.00473934	0.00289711	1.63588	LOC103843059;LOC103834337;LOC103844989	LOC103843059;LOC103834337;LOC103844989	0.277775	0.6226	biological_process
GO:0051085	chaperone cofactor-dependent protein refolding	3	633	70	24162	0.00473934	0.00289711	1.63588	LOC103828569;LOC103850369;LOC103842598	LOC103828569;LOC103850369;LOC103842598	0.277775	0.6226	biological_process
GO:0004165	dodecenoyl-CoA delta-isomerase activity	1	647	12	24106	0.0015456	0.000497801	3.10484	LOC108870118	LOC108870118	0.278595	0.538629	molecular_function
GO:0003989	acetyl-CoA carboxylase activity	1	647	12	24106	0.0015456	0.000497801	3.10484	LOC103856193	LOC103856193	0.278595	0.538629	molecular_function
GO:0004096	catalase activity	1	647	12	24106	0.0015456	0.000497801	3.10484	LOC103862389	LOC103862389	0.278595	0.538629	molecular_function
GO:0004021	L-alanine:2-oxoglutarate aminotransferase activity	1	647	12	24106	0.0015456	0.000497801	3.10484	LOC103835672	LOC103835672	0.278595	0.538629	molecular_function
GO:0003857	3-hydroxyacyl-CoA dehydrogenase activity	1	647	12	24106	0.0015456	0.000497801	3.10484	LOC108870118	LOC108870118	0.278595	0.538629	molecular_function
GO:0080150	S-adenosyl-L-methionine:benzoic acid carboxyl methyl transferase activity	1	647	12	24106	0.0015456	0.000497801	3.10484	LOC103847298	LOC103847298	0.278595	0.538629	molecular_function
GO:0015292	uniporter activity	1	647	12	24106	0.0015456	0.000497801	3.10484	LOC103862498	LOC103862498	0.278595	0.538629	molecular_function
GO:0004674	protein serine/threonine kinase activity	20	647	642	24106	0.0309119	0.0266324	1.16069	LOC103842586;LOC103835184;LOC103873659;LOC103860492;LOC103830749;LOC103869014;LOC103860566;LOC103851790;LOC103859317;LOC103852650;LOC103830233;LOC103872234;LOC103840853;LOC103834213;LOC103853841;LOC117128524;LOC103868341;LOC103852207;LOC103830477;LOC103856692	LOC103842586;LOC103835184;LOC103873659;LOC103860492;LOC103830749;LOC103869014;LOC103860566;LOC103851790;LOC103859317;LOC103852650;LOC103830233;LOC103872234;LOC103840853;LOC103834213;LOC103853841;LOC117128524;LOC103868341;LOC103852207;LOC103830477;LOC103856692	0.278647	0.538629	molecular_function
GO:0009640	photomorphogenesis	4	633	102	24162	0.00631912	0.0042215	1.49689	LOC103843573;LOC103869205;LOC103830691;LOC103853414	LOC103843573;LOC103869205;LOC103830691;LOC103853414	0.278647	0.6226	biological_process
GO:0007275	multicellular organism development	21	633	694	24162	0.0331754	0.0287228	1.15502	LOC103857560;LOC103866297;LOC103830235;LOC103875063;LOC103866224;LOC103830691;LOC103866441;LOC103851635;LOC117134082;LOC103866122;LOC103839393;LOC103875390;LOC103829393;LOC103844065;LOC103856282;LOC103864363;LOC103864905;LOC103852207;LOC103834741;LOC103852473;LOC103859470	LOC103857560;LOC103866297;LOC103830235;LOC103875063;LOC103866224;LOC103830691;LOC103866441;LOC103851635;LOC117134082;LOC103866122;LOC103839393;LOC103875390;LOC103829393;LOC103844065;LOC103856282;LOC103864363;LOC103864905;LOC103852207;LOC103834741;LOC103852473;LOC103859470	0.279701	0.6226	biological_process
GO:0004707	MAP kinase activity	2	647	39	24106	0.00309119	0.00161785	1.91067	LOC103872582;LOC103833881	LOC103872582;LOC103833881	0.281654	0.541848	molecular_function
GO:0010439	regulation of glucosinolate biosynthetic process	2	633	40	24162	0.00315956	0.00165549	1.90853	GSL-OH;LOC103856627	GSL-OH;LOC103856627	0.282087	0.6226	biological_process
GO:0007031	peroxisome organization	2	633	40	24162	0.00315956	0.00165549	1.90853	LOC103858189;LOC103866917	LOC103858189;LOC103866917	0.282087	0.6226	biological_process
GO:1902600	proton transmembrane transport	2	633	40	24162	0.00315956	0.00165549	1.90853	LOC103832468;LOC103874747	LOC103832468;LOC103874747	0.282087	0.6226	biological_process
GO:0042761	very long-chain fatty acid biosynthetic process	2	633	40	24162	0.00315956	0.00165549	1.90853	LOC103839343;LOC103862500	LOC103839343;LOC103862500	0.282087	0.6226	biological_process
GO:0042594	response to starvation	2	633	40	24162	0.00315956	0.00165549	1.90853	LOC103839556;LOC103851943	LOC103839556;LOC103851943	0.282087	0.6226	biological_process
GO:0010026	trichome differentiation	2	633	40	24162	0.00315956	0.00165549	1.90853	LOC103843297;LOC103852473	LOC103843297;LOC103852473	0.282087	0.6226	biological_process
GO:0048573	photoperiodism, flowering	3	633	71	24162	0.00473934	0.0029385	1.61284	LOC103843573;LOC103865455;LOC103832146	LOC103843573;LOC103865455;LOC103832146	0.284925	0.6226	biological_process
GO:0012505	endomembrane system	6	671	175	26374	0.00894188	0.00663532	1.34762	LOC103864097;LOC103856692;LOC103856610;LOC103852491;LOC103860032;LOC103860759	LOC103864097;LOC103856692;LOC103856610;LOC103852491;LOC103860032;LOC103860759	0.287398	0.716478	cellular_component
GO:0046983	protein dimerization activity	19	647	612	24106	0.0293663	0.0253879	1.15671	LOC103852461;LOC103838715;LOC103866224;LOC103869816;LOC103857055;LOC103839393;LOC103836035;LOC103875390;LOC103857000;LOC103864363;LOC103830562;LOC103847806;LOC103835698;LOC103830598;LOC103864905;LOC103845491;LOC103852762;LOC103834973;LOC103852197	LOC103852461;LOC103838715;LOC103866224;LOC103869816;LOC103857055;LOC103839393;LOC103836035;LOC103875390;LOC103857000;LOC103864363;LOC103830562;LOC103847806;LOC103835698;LOC103830598;LOC103864905;LOC103845491;LOC103852762;LOC103834973;LOC103852197	0.290184	0.552195	molecular_function
GO:0048443	stamen development	2	633	41	24162	0.00315956	0.00169688	1.86198	LOC103839393;LOC103875390	LOC103839393;LOC103875390	0.291844	0.6226	biological_process
GO:0051555	flavonol biosynthetic process	1	633	13	24162	0.00157978	0.000538035	2.9362	LOC103857055	LOC103857055	0.291924	0.6226	biological_process
GO:0052325	cell wall pectin biosynthetic process	1	633	13	24162	0.00157978	0.000538035	2.9362	LOC103839028	LOC103839028	0.291924	0.6226	biological_process
GO:0008152	metabolic process	1	633	13	24162	0.00157978	0.000538035	2.9362	LOC103846376	LOC103846376	0.291924	0.6226	biological_process
GO:0002188	translation reinitiation	1	633	13	24162	0.00157978	0.000538035	2.9362	LOC103861383	LOC103861383	0.291924	0.6226	biological_process
GO:0022622	root system development	1	633	13	24162	0.00157978	0.000538035	2.9362	LOC103865648	LOC103865648	0.291924	0.6226	biological_process
GO:1902289	negative regulation of defense response to oomycetes	1	633	13	24162	0.00157978	0.000538035	2.9362	LOC117126495	LOC117126495	0.291924	0.6226	biological_process
GO:0071446	cellular response to salicylic acid stimulus	1	633	13	24162	0.00157978	0.000538035	2.9362	LOC103846596	LOC103846596	0.291924	0.6226	biological_process
GO:0070814	hydrogen sulfide biosynthetic process	1	633	13	24162	0.00157978	0.000538035	2.9362	LOC103855196	LOC103855196	0.291924	0.6226	biological_process
GO:0006097	glyoxylate cycle	1	633	13	24162	0.00157978	0.000538035	2.9362	LOC103834825	LOC103834825	0.291924	0.6226	biological_process
GO:0007155	cell adhesion	1	633	13	24162	0.00157978	0.000538035	2.9362	LOC103832815	LOC103832815	0.291924	0.6226	biological_process
GO:0033306	phytol metabolic process	1	633	13	24162	0.00157978	0.000538035	2.9362	LOC103854289	LOC103854289	0.291924	0.6226	biological_process
GO:0006623	protein targeting to vacuole	3	633	72	24162	0.00473934	0.00297989	1.59044	LOC103850515;LOC103859709;LOC103840280	LOC103850515;LOC103859709;LOC103840280	0.29209	0.6226	biological_process
GO:0009809	lignin biosynthetic process	4	633	105	24162	0.00631912	0.00434567	1.45412	LOC103840386;LOC103857055;LOC103837896;LOC103835065	LOC103840386;LOC103857055;LOC103837896;LOC103835065	0.296252	0.6226	biological_process
GO:0000982	transcription factor activity, RNA polymerase II proximal promoter sequence-specific DNA binding	5	647	135	24106	0.00772798	0.00560027	1.37993	LOC103864905;LOC103864363;LOC103839393;LOC103875390;LOC103866224	LOC103864905;LOC103864363;LOC103839393;LOC103875390;LOC103866224	0.296814	0.552195	molecular_function
GO:0003950	NAD+ ADP-ribosyltransferase activity	1	647	13	24106	0.0015456	0.000539285	2.86601	LOC103865455	LOC103865455	0.297967	0.552195	molecular_function
GO:0030275	LRR domain binding	1	647	13	24106	0.0015456	0.000539285	2.86601	LOC103855958	LOC103855958	0.297967	0.552195	molecular_function
GO:0052624	2-phytyl-1,4-naphthoquinone methyltransferase activity	1	647	13	24106	0.0015456	0.000539285	2.86601	LOC103847298	LOC103847298	0.297967	0.552195	molecular_function
GO:0052381	tRNA dimethylallyltransferase activity	1	647	13	24106	0.0015456	0.000539285	2.86601	LOC103842115	LOC103842115	0.297967	0.552195	molecular_function
GO:0004020	adenylylsulfate kinase activity	1	647	13	24106	0.0015456	0.000539285	2.86601	LOC103855196	LOC103855196	0.297967	0.552195	molecular_function
GO:0016208	AMP binding	1	647	13	24106	0.0015456	0.000539285	2.86601	LOC103859417	LOC103859417	0.297967	0.552195	molecular_function
GO:0008299	isoprenoid biosynthetic process	2	633	42	24162	0.00315956	0.00173827	1.81765	LOC103851495;LOC103830348	LOC103851495;LOC103830348	0.301584	0.6226	biological_process
GO:0080027	response to herbivore	2	633	42	24162	0.00315956	0.00173827	1.81765	LOC103830995;LOC103830997	LOC103830995;LOC103830997	0.301584	0.6226	biological_process
GO:0003774	motor activity	2	647	41	24106	0.00309119	0.00170082	1.81747	LOC103859831;LOC103830145	LOC103859831;LOC103830145	0.301635	0.556441	molecular_function
GO:0000139	Golgi membrane	21	671	725	26374	0.0312966	0.0274892	1.1385	LOC103847361;LOC103855958;LOC103856186;LOC103840280;LOC103841111;LOC103846596;LOC103841754;LOC103829205;LOC103843958;LOC103842239;LOC103827882;LOC103828935;LOC103829528;LOC103868381;LOC103867226;LOC103874104;LOC103838340;LOC103833431;LOC103832697;LOC103860032;LOC103847324	LOC103847361;LOC103855958;LOC103856186;LOC103840280;LOC103841111;LOC103846596;LOC103841754;LOC103829205;LOC103843958;LOC103842239;LOC103827882;LOC103828935;LOC103829528;LOC103868381;LOC103867226;LOC103874104;LOC103838340;LOC103833431;LOC103832697;LOC103860032;LOC103847324	0.302076	0.716478	cellular_component
GO:0048367	shoot system development	4	633	106	24162	0.00631912	0.00438705	1.4404	LOC103850025;LOC103843059;LOC103845019;LOC103859684	LOC103850025;LOC103843059;LOC103845019;LOC103859684	0.302151	0.6226	biological_process
GO:0045298	tubulin complex	1	671	14	26374	0.00149031	0.000530826	2.80754	LOC103849546	LOC103849546	0.30294	0.716478	cellular_component
GO:0089701	U2AF	1	671	14	26374	0.00149031	0.000530826	2.80754	LOC103871804	LOC103871804	0.30294	0.716478	cellular_component
GO:0016787	hydrolase activity	7	647	203	24106	0.0108192	0.00842114	1.28476	LOC103830382;LOC103834830;LOC103862753;LOC103867058;LOC103870244;LOC103854987;LOC103844989	LOC103830382;LOC103834830;LOC103862753;LOC103867058;LOC103870244;LOC103854987;LOC103844989	0.304309	0.558821	molecular_function
GO:0005788	endoplasmic reticulum lumen	3	671	76	26374	0.00447094	0.00288163	1.55153	LOC103840367;LOC103851496;LOC103856806	LOC103840367;LOC103851496;LOC103856806	0.305065	0.716478	cellular_component
GO:0009617	response to bacterium	8	633	244	24162	0.0126382	0.0100985	1.2515	LOC103874492;LOC103847361;LOC103835065;LOC103830995;LOC103830997;LOC103856610;LOC103830141;LOC103837290	LOC103874492;LOC103847361;LOC103835065;LOC103830995;LOC103830997;LOC103856610;LOC103830141;LOC103837290	0.309911	0.6226	biological_process
GO:0010109	regulation of photosynthesis	1	633	14	24162	0.00157978	0.000579422	2.72647	LOC103843721	LOC103843721	0.310484	0.6226	biological_process
GO:0009955	adaxial/abaxial pattern specification	1	633	14	24162	0.00157978	0.000579422	2.72647	LOC103865350	LOC103865350	0.310484	0.6226	biological_process
GO:0010951	negative regulation of endopeptidase activity	1	633	14	24162	0.00157978	0.000579422	2.72647	LOC103838118	LOC103838118	0.310484	0.6226	biological_process
GO:0010476	gibberellin mediated signaling pathway	1	633	14	24162	0.00157978	0.000579422	2.72647	LOC103830382	LOC103830382	0.310484	0.6226	biological_process
GO:0045736	negative regulation of cyclin-dependent protein serine/threonine kinase activity	1	633	14	24162	0.00157978	0.000579422	2.72647	LOC103859797	LOC103859797	0.310484	0.6226	biological_process
GO:0032957	inositol trisphosphate metabolic process	1	633	14	24162	0.00157978	0.000579422	2.72647	LOC103862265	LOC103862265	0.310484	0.6226	biological_process
GO:0009956	radial pattern formation	1	633	14	24162	0.00157978	0.000579422	2.72647	LOC103844989	LOC103844989	0.310484	0.6226	biological_process
GO:0055069	zinc ion homeostasis	1	633	14	24162	0.00157978	0.000579422	2.72647	LOC103842439	LOC103842439	0.310484	0.6226	biological_process
GO:0009831	plant-type cell wall modification involved in multidimensional cell growth	1	633	14	24162	0.00157978	0.000579422	2.72647	LOC103868082	LOC103868082	0.310484	0.6226	biological_process
GO:0009684	indoleacetic acid biosynthetic process	1	633	14	24162	0.00157978	0.000579422	2.72647	SUR1	SUR1	0.310484	0.6226	biological_process
GO:0009228	thiamine biosynthetic process	1	633	14	24162	0.00157978	0.000579422	2.72647	LOC103851941	LOC103851941	0.310484	0.6226	biological_process
GO:0043562	cellular response to nitrogen levels	1	633	14	24162	0.00157978	0.000579422	2.72647	LOC103837528	LOC103837528	0.310484	0.6226	biological_process
GO:0030187	melatonin biosynthetic process	1	633	14	24162	0.00157978	0.000579422	2.72647	LOC103857055	LOC103857055	0.310484	0.6226	biological_process
GO:0006086	acetyl-CoA biosynthetic process from pyruvate	1	633	14	24162	0.00157978	0.000579422	2.72647	LOC103859689	LOC103859689	0.310484	0.6226	biological_process
GO:0070475	rRNA base methylation	1	633	14	24162	0.00157978	0.000579422	2.72647	LOC103832719	LOC103832719	0.310484	0.6226	biological_process
GO:0009850	auxin metabolic process	1	633	14	24162	0.00157978	0.000579422	2.72647	LOC103856806	LOC103856806	0.310484	0.6226	biological_process
GO:0006662	glycerol ether metabolic process	2	633	43	24162	0.00315956	0.00177965	1.77538	LOC103849719;LOC103841025	LOC103849719;LOC103841025	0.3113	0.6226	biological_process
GO:0016226	iron-sulfur cluster assembly	2	633	43	24162	0.00315956	0.00177965	1.77538	LOC103841004;LOC103858621	LOC103841004;LOC103858621	0.3113	0.6226	biological_process
GO:0031408	oxylipin biosynthetic process	2	633	43	24162	0.00315956	0.00177965	1.77538	LOC103830995;LOC103830997	LOC103830995;LOC103830997	0.3113	0.6226	biological_process
GO:0006400	tRNA modification	2	633	43	24162	0.00315956	0.00177965	1.77538	LOC103869749;LOC103842115	LOC103869749;LOC103842115	0.3113	0.6226	biological_process
GO:0031490	chromatin DNA binding	2	647	42	24106	0.00309119	0.0017423	1.7742	LOC103836196;LOC103836863	LOC103836196;LOC103836863	0.311592	0.55893	molecular_function
GO:0016788	hydrolase activity, acting on ester bonds	5	647	138	24106	0.00772798	0.00572472	1.34993	LOC103854496;LOC103838944;LOC103848263;LOC103838749;LOC103870049	LOC103854496;LOC103838944;LOC103848263;LOC103838749;LOC103870049	0.312554	0.55893	molecular_function
GO:0009788	negative regulation of abscisic acid-activated signaling pathway	5	633	142	24162	0.00789889	0.005877	1.34404	LOC103828569;LOC103837081;LOC103852308;LOC103843946;LOC103829133	LOC103828569;LOC103837081;LOC103852308;LOC103843946;LOC103829133	0.315759	0.6236	biological_process
GO:0000170	sphingosine hydroxylase activity	1	647	14	24106	0.0015456	0.000580768	2.66129	LOC103856731	LOC103856731	0.316819	0.55893	molecular_function
GO:0003954	NADH dehydrogenase activity	1	647	14	24106	0.0015456	0.000580768	2.66129	LOC103840176	LOC103840176	0.316819	0.55893	molecular_function
GO:0030628	pre-mRNA 3'-splice site binding	1	647	14	24106	0.0015456	0.000580768	2.66129	LOC103871804	LOC103871804	0.316819	0.55893	molecular_function
GO:0102391	decanoate-CoA ligase activity	1	647	14	24106	0.0015456	0.000580768	2.66129	LOC103853538	LOC103853538	0.316819	0.55893	molecular_function
GO:0004861	cyclin-dependent protein serine/threonine kinase inhibitor activity	1	647	14	24106	0.0015456	0.000580768	2.66129	LOC103859797	LOC103859797	0.316819	0.55893	molecular_function
GO:0003860	3-hydroxyisobutyryl-CoA hydrolase activity	1	647	14	24106	0.0015456	0.000580768	2.66129	LOC103836475	LOC103836475	0.316819	0.55893	molecular_function
GO:0004708	MAP kinase kinase activity	1	647	14	24106	0.0015456	0.000580768	2.66129	LOC103830749	LOC103830749	0.316819	0.55893	molecular_function
GO:0033116	endoplasmic reticulum-Golgi intermediate compartment membrane	1	671	15	26374	0.00149031	0.000568742	2.62037	LOC103875436	LOC103875436	0.320684	0.716478	cellular_component
GO:0035619	root hair tip	1	671	15	26374	0.00149031	0.000568742	2.62037	LOC103872374	LOC103872374	0.320684	0.716478	cellular_component
GO:0048767	root hair elongation	3	633	76	24162	0.00473934	0.00314543	1.50673	LOC103843297;LOC103831625;LOC103852197	LOC103843297;LOC103831625;LOC103852197	0.32084	0.6236	biological_process
GO:0009911	positive regulation of flower development	3	633	76	24162	0.00473934	0.00314543	1.50673	LOC103857508;LOC103866224;LOC103832146	LOC103857508;LOC103866224;LOC103832146	0.32084	0.6236	biological_process
GO:0055072	iron ion homeostasis	3	633	76	24162	0.00473934	0.00314543	1.50673	LOC103838466;LOC103852491;LOC103830215	LOC103838466;LOC103852491;LOC103830215	0.32084	0.6236	biological_process
GO:0006974	cellular response to DNA damage stimulus	3	633	76	24162	0.00473934	0.00314543	1.50673	LOC103851941;LOC103838118;LOC103863489	LOC103851941;LOC103838118;LOC103863489	0.32084	0.6236	biological_process
GO:0042343	indole glucosinolate metabolic process	2	633	44	24162	0.00315956	0.00182104	1.73503	LOC103830562;LOC103835030	LOC103830562;LOC103835030	0.320987	0.6236	biological_process
GO:0044183	protein binding involved in protein folding	2	647	43	24106	0.00309119	0.00178379	1.73294	LOC103850369;LOC103855202	LOC103850369;LOC103855202	0.321518	0.561856	molecular_function
GO:0031965	nuclear membrane	3	671	79	26374	0.00447094	0.00299537	1.49261	LOC103856164;LOC103842115;LOC103856368	LOC103856164;LOC103842115;LOC103856368	0.326015	0.716478	cellular_component
GO:0019827	stem cell population maintenance	1	633	15	24162	0.00157978	0.00062081	2.54471	LOC103828454	LOC103828454	0.328559	0.6236	biological_process
GO:0006972	hyperosmotic response	1	633	15	24162	0.00157978	0.00062081	2.54471	LOC103857959	LOC103857959	0.328559	0.6236	biological_process
GO:0010088	phloem development	1	633	15	24162	0.00157978	0.00062081	2.54471	LOC103865648	LOC103865648	0.328559	0.6236	biological_process
GO:0048759	xylem vessel member cell differentiation	1	633	15	24162	0.00157978	0.00062081	2.54471	LOC103851278	LOC103851278	0.328559	0.6236	biological_process
GO:0006878	cellular copper ion homeostasis	1	633	15	24162	0.00157978	0.00062081	2.54471	LOC103842439	LOC103842439	0.328559	0.6236	biological_process
GO:0060359	response to ammonium ion	1	633	15	24162	0.00157978	0.00062081	2.54471	VTC1	VTC1	0.328559	0.6236	biological_process
GO:0009612	response to mechanical stimulus	1	633	15	24162	0.00157978	0.00062081	2.54471	LOC103854943	LOC103854943	0.328559	0.6236	biological_process
GO:0010216	maintenance of DNA methylation	1	633	15	24162	0.00157978	0.00062081	2.54471	LOC103871899	LOC103871899	0.328559	0.6236	biological_process
GO:0080187	floral organ senescence	1	633	15	24162	0.00157978	0.00062081	2.54471	LOC103843249	LOC103843249	0.328559	0.6236	biological_process
GO:0019048	modulation by virus of host morphology or physiology	1	633	15	24162	0.00157978	0.00062081	2.54471	LOC103851693	LOC103851693	0.328559	0.6236	biological_process
GO:0007010	cytoskeleton organization	1	633	15	24162	0.00157978	0.00062081	2.54471	LOC103839087	LOC103839087	0.328559	0.6236	biological_process
GO:1905582	response to mannose	1	633	15	24162	0.00157978	0.00062081	2.54471	LOC103839556	LOC103839556	0.328559	0.6236	biological_process
GO:0010161	red light signaling pathway	1	633	15	24162	0.00157978	0.00062081	2.54471	LOC103838572	LOC103838572	0.328559	0.6236	biological_process
GO:0048528	post-embryonic root development	1	633	15	24162	0.00157978	0.00062081	2.54471	LOC103866564	LOC103866564	0.328559	0.6236	biological_process
GO:0009941	chloroplast envelope	23	671	813	26374	0.0342772	0.0308258	1.11196	LOC103859689;LOC103828569;LOC103836866;LOC103833678;LOC103851645;LOC103846718;PDS;LOC103867216;LOC103830995;LOC103841418;LOC103870049;LOC103858361;LOC103843721;LOC103830997;LOC103842439;LOC103833041;LOC103863379;LOC103856193;LOC103856701;LOC103859168;LOC103851941;LOC103869513;LOC103867083	LOC103859689;LOC103828569;LOC103836866;LOC103833678;LOC103851645;LOC103846718;PDS;LOC103867216;LOC103830995;LOC103841418;LOC103870049;LOC103858361;LOC103843721;LOC103830997;LOC103842439;LOC103833041;LOC103863379;LOC103856193;LOC103856701;LOC103859168;LOC103851941;LOC103869513;LOC103867083	0.330478	0.716478	cellular_component
GO:0048278	vesicle docking	2	633	45	24162	0.00315956	0.00186243	1.69647	LOC103860032;LOC103860759	LOC103860032;LOC103860759	0.330641	0.6236	biological_process
GO:0009944	polarity specification of adaxial/abaxial axis	2	633	45	24162	0.00315956	0.00186243	1.69647	LOC103850025;LOC103865350	LOC103850025;LOC103865350	0.330641	0.6236	biological_process
GO:0002239	response to oomycetes	2	633	45	24162	0.00315956	0.00186243	1.69647	LOC103855958;LOC103828095	LOC103855958;LOC103828095	0.330641	0.6236	biological_process
GO:0015250	water channel activity	2	647	44	24106	0.00309119	0.00182527	1.69355	LOC103841383;LOC103868228	LOC103841383;LOC103868228	0.331408	0.561856	molecular_function
GO:0000977	RNA polymerase II regulatory region sequence-specific DNA binding	5	647	142	24106	0.00772798	0.00589065	1.31191	LOC103864905;LOC103864363;LOC103839393;LOC103875390;LOC103866224	LOC103864905;LOC103864363;LOC103839393;LOC103875390;LOC103866224	0.333702	0.561856	molecular_function
GO:1904680	peptide transmembrane transporter activity	3	647	76	24106	0.00463679	0.00315274	1.47072	LOC103831529;LOC103835064;LOC103829324	LOC103831529;LOC103835064;LOC103829324	0.334238	0.561856	molecular_function
GO:0015333	peptide:proton symporter activity	3	647	76	24106	0.00463679	0.00315274	1.47072	LOC103831529;LOC103835064;LOC103829324	LOC103831529;LOC103835064;LOC103829324	0.334238	0.561856	molecular_function
GO:0004467	long-chain fatty acid-CoA ligase activity	1	647	15	24106	0.0015456	0.000622252	2.48387	LOC103853538	LOC103853538	0.335166	0.561856	molecular_function
GO:0009922	fatty acid elongase activity	1	647	15	24106	0.0015456	0.000622252	2.48387	LOC103862500	LOC103862500	0.335166	0.561856	molecular_function
GO:0035252	UDP-xylosyltransferase activity	1	647	15	24106	0.0015456	0.000622252	2.48387	LOC103833431	LOC103833431	0.335166	0.561856	molecular_function
GO:0047134	protein-disulfide reductase activity	1	647	15	24106	0.0015456	0.000622252	2.48387	LOC103849719	LOC103849719	0.335166	0.561856	molecular_function
GO:0016756	glutathione gamma-glutamylcysteinyltransferase activity	1	647	15	24106	0.0015456	0.000622252	2.48387	LOC103848856	LOC103848856	0.335166	0.561856	molecular_function
GO:0031492	nucleosomal DNA binding	1	647	15	24106	0.0015456	0.000622252	2.48387	LOC117134283	LOC117134283	0.335166	0.561856	molecular_function
GO:0003978	UDP-glucose 4-epimerase activity	1	647	15	24106	0.0015456	0.000622252	2.48387	LOC103867413	LOC103867413	0.335166	0.561856	molecular_function
GO:0042542	response to hydrogen peroxide	5	633	146	24162	0.00789889	0.00604255	1.30721	LOC103875105;LOC103831812;LOC103872582;LOC103862389;LOC103873314	LOC103875105;LOC103831812;LOC103872582;LOC103862389;LOC103873314	0.336417	0.6236	biological_process
GO:0051321	meiotic cell cycle	4	633	112	24162	0.00631912	0.00463538	1.36324	LOC103869014;LOC103874675;LOC103841154;LOC103848915	LOC103869014;LOC103874675;LOC103841154;LOC103848915	0.337769	0.6236	biological_process
GO:0000347	THO complex	1	671	16	26374	0.00149031	0.000606658	2.45659	LOC103836781	LOC103836781	0.337976	0.716478	cellular_component
GO:0071540	eukaryotic translation initiation factor 3 complex, eIF3e	1	671	16	26374	0.00149031	0.000606658	2.45659	LOC103861383	LOC103861383	0.337976	0.716478	cellular_component
GO:0017119	Golgi transport complex	1	671	16	26374	0.00149031	0.000606658	2.45659	LOC103840280	LOC103840280	0.337976	0.716478	cellular_component
GO:0071541	eukaryotic translation initiation factor 3 complex, eIF3m	1	671	16	26374	0.00149031	0.000606658	2.45659	LOC103861383	LOC103861383	0.337976	0.716478	cellular_component
GO:0009626	plant-type hypersensitive response	6	633	181	24162	0.00947867	0.0074911	1.26532	LOC103874492;LOC103872086;LOC103839911;LOC103835634;LOC103844555;LOC103842442	LOC103874492;LOC103872086;LOC103839911;LOC103835634;LOC103844555;LOC103842442	0.338047	0.6236	biological_process
GO:0009738	abscisic acid-activated signaling pathway	15	633	503	24162	0.0236967	0.0208178	1.13829	LOC103868440;LOC103874492;HY5;LOC103865861;LOC103857967;LOC103857100;LOC103853834;LOC103837081;LOC103852308;LOC103859356;LOC103831614;LOC103857107;LOC103865911;LOC103859857;LOC103829133	LOC103868440;LOC103874492;HY5;LOC103865861;LOC103857967;LOC103857100;LOC103853834;LOC103837081;LOC103852308;LOC103859356;LOC103831614;LOC103857107;LOC103865911;LOC103859857;LOC103829133	0.341039	0.6236	biological_process
GO:0008134	transcription factor binding	7	647	212	24106	0.0108192	0.00879449	1.23022	LOC103829049;LOC103864905;LOC103864363;LOC103845815;LOC103839393;LOC103875390;LOC103866224	LOC103829049;LOC103864905;LOC103864363;LOC103845815;LOC103839393;LOC103875390;LOC103866224	0.343118	0.572808	molecular_function
GO:0051693	actin filament capping	1	633	16	24162	0.00157978	0.000662197	2.38566	LOC103868003	LOC103868003	0.34616	0.6236	biological_process
GO:0032875	regulation of DNA endoreduplication	1	633	16	24162	0.00157978	0.000662197	2.38566	LOC103863255	LOC103863255	0.34616	0.6236	biological_process
GO:0007264	small GTPase mediated signal transduction	1	633	16	24162	0.00157978	0.000662197	2.38566	LOC103860704	LOC103860704	0.34616	0.6236	biological_process
GO:1901409	positive regulation of phosphorylation of RNA polymerase II C-terminal domain	1	633	16	24162	0.00157978	0.000662197	2.38566	LOC103874972	LOC103874972	0.34616	0.6236	biological_process
GO:0000187	activation of MAPK activity	1	633	16	24162	0.00157978	0.000662197	2.38566	LOC103830749	LOC103830749	0.34616	0.6236	biological_process
GO:0006621	protein retention in ER lumen	1	633	16	24162	0.00157978	0.000662197	2.38566	LOC103832023	LOC103832023	0.34616	0.6236	biological_process
GO:0010417	glucuronoxylan biosynthetic process	1	633	16	24162	0.00157978	0.000662197	2.38566	LOC103867226	LOC103867226	0.34616	0.6236	biological_process
GO:0009759	indole glucosinolate biosynthetic process	1	633	16	24162	0.00157978	0.000662197	2.38566	LOC103830598	LOC103830598	0.34616	0.6236	biological_process
GO:0010014	meristem initiation	1	633	16	24162	0.00157978	0.000662197	2.38566	LOC103865350	LOC103865350	0.34616	0.6236	biological_process
GO:0009772	photosynthetic electron transport in photosystem II	1	633	16	24162	0.00157978	0.000662197	2.38566	LOC103836866	LOC103836866	0.34616	0.6236	biological_process
GO:0016584	nucleosome positioning	1	633	16	24162	0.00157978	0.000662197	2.38566	LOC117134283	LOC117134283	0.34616	0.6236	biological_process
GO:0048509	regulation of meristem development	1	633	16	24162	0.00157978	0.000662197	2.38566	LOC103830691	LOC103830691	0.34616	0.6236	biological_process
GO:0007094	mitotic spindle assembly checkpoint	1	633	16	24162	0.00157978	0.000662197	2.38566	LOC103842586	LOC103842586	0.34616	0.6236	biological_process
GO:0010077	maintenance of inflorescence meristem identity	1	633	16	24162	0.00157978	0.000662197	2.38566	LOC103866224	LOC103866224	0.34616	0.6236	biological_process
GO:0051276	chromosome organization	1	633	16	24162	0.00157978	0.000662197	2.38566	LOC103856444	LOC103856444	0.34616	0.6236	biological_process
GO:0009423	chorismate biosynthetic process	1	633	16	24162	0.00157978	0.000662197	2.38566	LOC103835703	LOC103835703	0.34616	0.6236	biological_process
GO:0008295	spermidine biosynthetic process	1	633	16	24162	0.00157978	0.000662197	2.38566	LOC103846371	LOC103846371	0.34616	0.6236	biological_process
GO:0042744	hydrogen peroxide catabolic process	5	633	148	24162	0.00789889	0.00612532	1.28955	LOC103837896;LOC103869716;LOC103846031;LOC103862389;LOC103847421	LOC103837896;LOC103869716;LOC103846031;LOC103862389;LOC103847421	0.34679	0.6236	biological_process
GO:0000149	SNARE binding	3	647	78	24106	0.00463679	0.00323571	1.433	LOC103859709;LOC103860032;LOC103860759	LOC103859709;LOC103860032;LOC103860759	0.348974	0.575083	molecular_function
GO:0008219	cell death	2	633	47	24162	0.00315956	0.0019452	1.62428	LOC103849719;LOC103862389	LOC103849719;LOC103862389	0.349826	0.627651	biological_process
GO:0047893	flavonol 3-O-glucosyltransferase activity	1	647	16	24106	0.0015456	0.000663735	2.32863	LOC103834434	LOC103834434	0.353022	0.575083	molecular_function
GO:0015086	cadmium ion transmembrane transporter activity	1	647	16	24106	0.0015456	0.000663735	2.32863	LOC103852491	LOC103852491	0.353022	0.575083	molecular_function
GO:0102360	daphnetin 3-O-glucosyltransferase activity	1	647	16	24106	0.0015456	0.000663735	2.32863	LOC103834434	LOC103834434	0.353022	0.575083	molecular_function
GO:0102425	myricetin 3-O-glucosyltransferase activity	1	647	16	24106	0.0015456	0.000663735	2.32863	LOC103834434	LOC103834434	0.353022	0.575083	molecular_function
GO:0046593	mandelonitrile lyase activity	1	647	16	24106	0.0015456	0.000663735	2.32863	LOC103846819	LOC103846819	0.353022	0.575083	molecular_function
GO:0009507	chloroplast	77	671	2893	26374	0.114754	0.109691	1.04615	LOC103859689;LOC108870118;LOC103833678;LOC103851645;LOC103861444;LOC103834069;LOC103863271;LOC103869749;LOC103830995;LOC103865641;LOC103870049;LOC103834825;LOC103846343;LOC103851496;LOC103870466;LOC103862389;LOC103841554;LOC103851268;LOC103842115;LOC103856193;LOC103859168;LOC103841570;LOC103865648;LOC103832400;LOC103835672;LOC103866186;LOC103830961;LOC103867215;LOC103828569;LOC117133689;LOC103836…	LOC103859689;LOC108870118;LOC103833678;LOC103851645;LOC103861444;LOC103834069;LOC103863271;LOC103869749;LOC103830995;LOC103865641;LOC103870049;LOC103834825;LOC103846343;LOC103851496;LOC103870466;LOC103862389;LOC103841554;LOC103851268;LOC103842115;LOC103856193;LOC103859168;LOC103841570;LOC103865648;LOC103832400;LOC103835672;LOC103866186;LOC103830961;LOC103867215;LOC103828569;LOC117133689;LOC103836…	0.353505	0.716478	cellular_component
GO:0005851	eukaryotic translation initiation factor 2B complex	1	671	17	26374	0.00149031	0.000644574	2.31209	LOC117129334	LOC117129334	0.35483	0.716478	cellular_component
GO:0045273	respiratory chain complex II	1	671	17	26374	0.00149031	0.000644574	2.31209	LOC103836989	LOC103836989	0.35483	0.716478	cellular_component
GO:0072686	mitotic spindle	1	671	17	26374	0.00149031	0.000644574	2.31209	LOC103866564	LOC103866564	0.35483	0.716478	cellular_component
GO:0009625	response to insect	3	633	81	24162	0.00473934	0.00335237	1.41373	LOC103831812;LOC103870049;LOC103859317	LOC103831812;LOC103870049;LOC103859317	0.356788	0.636173	biological_process
GO:0010252	auxin homeostasis	3	633	81	24162	0.00473934	0.00335237	1.41373	LOC103854081;LOC103831625;LOC103830900	LOC103854081;LOC103831625;LOC103830900	0.356788	0.636173	biological_process
GO:0010150	leaf senescence	7	633	221	24162	0.0110585	0.00914659	1.20902	LOC103875105;LOC103850849;LOC103830749;LOC103830900;LOC103843249;LOC103846596;LOC103874747	LOC103875105;LOC103850849;LOC103830749;LOC103830900;LOC103843249;LOC103846596;LOC103874747	0.359339	0.636173	biological_process
GO:0031047	gene silencing by RNA	2	633	48	24162	0.00315956	0.00198659	1.59044	LOC103850025;LOC103838307	LOC103850025;LOC103838307	0.359349	0.636173	biological_process
GO:0006816	calcium ion transport	2	633	48	24162	0.00315956	0.00198659	1.59044	LOC103867130;LOC103862445	LOC103867130;LOC103862445	0.359349	0.636173	biological_process
GO:0015299	solute:proton antiporter activity	2	647	47	24106	0.00309119	0.00194972	1.58545	LOC103864097;LOC103850795	LOC103864097;LOC103850795	0.360811	0.584704	molecular_function
GO:0043565	sequence-specific DNA binding	40	647	1399	24106	0.0618238	0.0580353	1.06528	HY5;LOC103843419;LOC103837568;LOC103839970;LOC103860609;LOC103841898;LOC103843297;LOC103831916;LOC103832275;LOC103866224;LOC103875105;LOC103860474;LOC103858337;LOC103868148;LOC103870362;LOC103874639;LOC103839393;LOC103856607;LOC103852308;LOC103875390;LOC103874492;LOC103844065;LOC103831624;LOC103865861;LOC103864363;LOC103840596;LOC103829133;LOC103864905;LOC103840675;LOC103862580;LOC103850980;LOC10…	HY5;LOC103843419;LOC103837568;LOC103839970;LOC103860609;LOC103841898;LOC103843297;LOC103831916;LOC103832275;LOC103866224;LOC103875105;LOC103860474;LOC103858337;LOC103868148;LOC103870362;LOC103874639;LOC103839393;LOC103856607;LOC103852308;LOC103875390;LOC103874492;LOC103844065;LOC103831624;LOC103865861;LOC103864363;LOC103840596;LOC103829133;LOC103864905;LOC103840675;LOC103862580;LOC103850980;LOC10…	0.361822	0.584704	molecular_function
GO:0009819	drought recovery	1	633	17	24162	0.00157978	0.000703584	2.24533	LOC103869732	LOC103869732	0.363301	0.636173	biological_process
GO:0006833	water transport	1	633	17	24162	0.00157978	0.000703584	2.24533	LOC103841383	LOC103841383	0.363301	0.636173	biological_process
GO:0010099	regulation of photomorphogenesis	1	633	17	24162	0.00157978	0.000703584	2.24533	HY5	HY5	0.363301	0.636173	biological_process
GO:0010332	response to gamma radiation	1	633	17	24162	0.00157978	0.000703584	2.24533	LOC103840596	LOC103840596	0.363301	0.636173	biological_process
GO:0006825	copper ion transport	1	633	17	24162	0.00157978	0.000703584	2.24533	LOC103855579	LOC103855579	0.363301	0.636173	biological_process
GO:0006102	isocitrate metabolic process	1	633	17	24162	0.00157978	0.000703584	2.24533	LOC103834825	LOC103834825	0.363301	0.636173	biological_process
GO:0051753	mannan synthase activity	1	647	17	24106	0.0015456	0.000705219	2.19165	LOC103847361	LOC103847361	0.370398	0.592435	molecular_function
GO:0009927	histidine phosphotransfer kinase activity	1	647	17	24106	0.0015456	0.000705219	2.19165	LOC103859160	LOC103859160	0.370398	0.592435	molecular_function
GO:0008168	methyltransferase activity	3	647	81	24106	0.00463679	0.00336016	1.37993	LOC103830562;LOC103836218;LOC103865882	LOC103830562;LOC103836218;LOC103865882	0.371005	0.592435	molecular_function
GO:0030688	preribosome, small subunit precursor	1	671	18	26374	0.00149031	0.00068249	2.18364	LOC103829010	LOC103829010	0.371255	0.716478	cellular_component
GO:0071458	integral component of cytoplasmic side of endoplasmic reticulum membrane	1	671	18	26374	0.00149031	0.00068249	2.18364	LOC103853961	LOC103853961	0.371255	0.716478	cellular_component
GO:0005765	lysosomal membrane	1	671	18	26374	0.00149031	0.00068249	2.18364	LOC103833744	LOC103833744	0.371255	0.716478	cellular_component
GO:0000148	1,3-beta-D-glucan synthase complex	1	671	18	26374	0.00149031	0.00068249	2.18364	LOC103849469	LOC103849469	0.371255	0.716478	cellular_component
GO:0005819	spindle	4	671	122	26374	0.00596125	0.00462577	1.28871	LOC103839087;LOC103866564;LOC103867307;LOC103857000	LOC103839087;LOC103866564;LOC103867307;LOC103857000	0.37636	0.716478	cellular_component
GO:0071215	cellular response to abscisic acid stimulus	2	633	50	24162	0.00315956	0.00206937	1.52682	LOC103862500;LOC103846596	LOC103862500;LOC103846596	0.378235	0.647037	biological_process
GO:0008645	hexose transmembrane transport	3	633	84	24162	0.00473934	0.00347653	1.36324	LOC103871632;LOC103839817;LOC103871888	LOC103871632;LOC103839817;LOC103871888	0.378246	0.647037	biological_process
GO:0046910	pectinesterase inhibitor activity	4	647	116	24106	0.00618238	0.00481208	1.28476	LOC103838367;LOC108871269;LOC103847228;LOC103830874	LOC103838367;LOC108871269;LOC103847228;LOC103830874	0.378541	0.597223	molecular_function
GO:0000712	resolution of meiotic recombination intermediates	1	633	18	24162	0.00157978	0.000744971	2.12059	LOC103837476	LOC103837476	0.379993	0.647037	biological_process
GO:0071219	cellular response to molecule of bacterial origin	1	633	18	24162	0.00157978	0.000744971	2.12059	LOC103874492	LOC103874492	0.379993	0.647037	biological_process
GO:0045737	positive regulation of cyclin-dependent protein serine/threonine kinase activity	1	633	18	24162	0.00157978	0.000744971	2.12059	LOC103874972	LOC103874972	0.379993	0.647037	biological_process
GO:0015770	sucrose transport	1	633	18	24162	0.00157978	0.000744971	2.12059	LOC103846596	LOC103846596	0.379993	0.647037	biological_process
GO:0006075	(1->3)-beta-D-glucan biosynthetic process	1	633	18	24162	0.00157978	0.000744971	2.12059	LOC103849469	LOC103849469	0.379993	0.647037	biological_process
GO:0048589	developmental growth	1	633	18	24162	0.00157978	0.000744971	2.12059	LOC103849469	LOC103849469	0.379993	0.647037	biological_process
GO:0043085	positive regulation of catalytic activity	1	633	18	24162	0.00157978	0.000744971	2.12059	LOC103841025	LOC103841025	0.379993	0.647037	biological_process
GO:0045926	negative regulation of growth	1	633	18	24162	0.00157978	0.000744971	2.12059	LOC103869732	LOC103869732	0.379993	0.647037	biological_process
GO:0009970	cellular response to sulfate starvation	1	633	18	24162	0.00157978	0.000744971	2.12059	LOC103862389	LOC103862389	0.379993	0.647037	biological_process
GO:0080060	integument development	1	633	18	24162	0.00157978	0.000744971	2.12059	LOC103865350	LOC103865350	0.379993	0.647037	biological_process
GO:0048354	mucilage biosynthetic process involved in seed coat development	1	633	18	24162	0.00157978	0.000744971	2.12059	LOC103855066	LOC103855066	0.379993	0.647037	biological_process
GO:0005085	guanyl-nucleotide exchange factor activity	2	647	49	24106	0.00309119	0.00203269	1.52074	LOC103834830;LOC117130855	LOC103834830;LOC117130855	0.380146	0.597223	molecular_function
GO:0031201	SNARE complex	3	671	87	26374	0.00447094	0.0032987	1.35536	LOC103859709;LOC103860032;LOC103860759	LOC103859709;LOC103860032;LOC103860759	0.381697	0.716478	cellular_component
GO:0046686	response to cadmium ion	17	633	593	24162	0.0268562	0.0245427	1.09427	LOC103828569;LOC103848856;LOC103834825;LOC103831987;LOC103845641;LOC103869749;LOC103863516;LOC103850369;LOC103843385;LOC103862036;LOC103830900;LOC103856607;LOC103829825;LOC103864045;LOC103872532;LOC103850980;LOC103856368	LOC103828569;LOC103848856;LOC103834825;LOC103831987;LOC103845641;LOC103869749;LOC103863516;LOC103850369;LOC103843385;LOC103862036;LOC103830900;LOC103856607;LOC103829825;LOC103864045;LOC103872532;LOC103850980;LOC103856368	0.386822	0.655798	biological_process
GO:0030665	clathrin-coated vesicle membrane	1	671	19	26374	0.00149031	0.000720406	2.06871	LOC103840280	LOC103840280	0.387262	0.716478	cellular_component
GO:0004300	enoyl-CoA hydratase activity	1	647	18	24106	0.0015456	0.000746702	2.0699	LOC108870118	LOC108870118	0.387308	0.597223	molecular_function
GO:0003843	1,3-beta-D-glucan synthase activity	1	647	18	24106	0.0015456	0.000746702	2.0699	LOC103849469	LOC103849469	0.387308	0.597223	molecular_function
GO:0008375	acetylglucosaminyltransferase activity	1	647	18	24106	0.0015456	0.000746702	2.0699	LOC103832697	LOC103832697	0.387308	0.597223	molecular_function
GO:0016682	oxidoreductase activity, acting on diphenols and related substances as donors, oxygen as acceptor	1	647	18	24106	0.0015456	0.000746702	2.0699	LOC103840803	LOC103840803	0.387308	0.597223	molecular_function
GO:0008312	7S RNA binding	1	647	18	24106	0.0015456	0.000746702	2.0699	LOC103872323	LOC103872323	0.387308	0.597223	molecular_function
GO:0015145	monosaccharide transmembrane transporter activity	1	647	18	24106	0.0015456	0.000746702	2.0699	LOC103871888	LOC103871888	0.387308	0.597223	molecular_function
GO:0002020	protease binding	1	647	18	24106	0.0015456	0.000746702	2.0699	LOC103847804	LOC103847804	0.387308	0.597223	molecular_function
GO:1900426	positive regulation of defense response to bacterium	2	633	51	24162	0.00315956	0.00211075	1.49689	LOC103841686;LOC103856610	LOC103841686;LOC103856610	0.387591	0.655798	biological_process
GO:0048235	pollen sperm cell differentiation	2	633	51	24162	0.00315956	0.00211075	1.49689	LOC103852197;LOC103856731	LOC103852197;LOC103856731	0.387591	0.655798	biological_process
GO:0009735	response to cytokinin	10	633	337	24162	0.0157978	0.0139475	1.13266	LOC103838572;LOC103851268;LOC103842115;LOC103856219;LOC103830691;LOC103833678;LOC103872037;LOC103847069;LOC103843208;LOC103859684	LOC103838572;LOC103851268;LOC103842115;LOC103856219;LOC103830691;LOC103833678;LOC103872037;LOC103847069;LOC103843208;LOC103859684	0.389549	0.656292	biological_process
GO:0033290	eukaryotic 48S preinitiation complex	2	671	53	26374	0.00298063	0.00200955	1.48323	LOC117129334;LOC103861383	LOC117129334;LOC103861383	0.391911	0.716478	cellular_component
GO:0008194	UDP-glycosyltransferase activity	5	647	153	24106	0.00772798	0.00634697	1.21759	LOC103867256;LOC103833921;LOC103868013;LOC103834434;LOC103857295	LOC103867256;LOC103833921;LOC103868013;LOC103834434;LOC103857295	0.39228	0.601247	molecular_function
GO:0005351	carbohydrate:proton symporter activity	3	647	84	24106	0.00463679	0.00348461	1.33065	LOC103871632;LOC103839817;LOC103871888	LOC103871632;LOC103839817;LOC103871888	0.392894	0.601247	molecular_function
GO:0009524	phragmoplast	6	671	199	26374	0.00894188	0.00754531	1.18509	LOC103859831;LOC103857000;LOC103839087;LOC103866564;LOC103869689;LOC103857031	LOC103859831;LOC103857000;LOC103839087;LOC103866564;LOC103869689;LOC103857031	0.395233	0.716478	cellular_component
GO:0006880	intracellular sequestering of iron ion	1	633	19	24162	0.00157978	0.000786359	2.00898	LOC103832138	LOC103832138	0.396248	0.656292	biological_process
GO:1990641	response to iron ion starvation	1	633	19	24162	0.00157978	0.000786359	2.00898	LOC103834825	LOC103834825	0.396248	0.656292	biological_process
GO:0080057	sepal vascular tissue pattern formation	1	633	19	24162	0.00157978	0.000786359	2.00898	LOC103843059	LOC103843059	0.396248	0.656292	biological_process
GO:0048280	vesicle fusion with Golgi apparatus	1	633	19	24162	0.00157978	0.000786359	2.00898	LOC103859709	LOC103859709	0.396248	0.656292	biological_process
GO:0010389	regulation of G2/M transition of mitotic cell cycle	1	633	19	24162	0.00157978	0.000786359	2.00898	LOC103872352	LOC103872352	0.396248	0.656292	biological_process
GO:0005986	sucrose biosynthetic process	1	633	19	24162	0.00157978	0.000786359	2.00898	LOC103874391	LOC103874391	0.396248	0.656292	biological_process
GO:0080056	petal vascular tissue pattern formation	1	633	19	24162	0.00157978	0.000786359	2.00898	LOC103843059	LOC103843059	0.396248	0.656292	biological_process
GO:0009648	photoperiodism	1	633	19	24162	0.00157978	0.000786359	2.00898	LOC103862389	LOC103862389	0.396248	0.656292	biological_process
GO:0032196	transposition	1	633	19	24162	0.00157978	0.000786359	2.00898	LOC103845491	LOC103845491	0.396248	0.656292	biological_process
GO:0009664	plant-type cell wall organization	2	633	52	24162	0.00315956	0.00215214	1.4681	LOC103866441;LOC103866297	LOC103866441;LOC103866297	0.396885	0.656292	biological_process
GO:0030570	pectate lyase activity	2	647	51	24106	0.00309119	0.00211566	1.4611	LOC103831011;LOC103862557	LOC103831011;LOC103862557	0.399228	0.608635	molecular_function
GO:0031347	regulation of defense response	3	633	87	24162	0.00473934	0.0036007	1.31623	LOC103852925;LOC103849719;LOC103872642	LOC103852925;LOC103849719;LOC103872642	0.39955	0.659339	biological_process
GO:0005764	lysosome	2	671	54	26374	0.00298063	0.00204747	1.45576	LOC103829410;LOC103835773	LOC103829410;LOC103835773	0.400903	0.716478	cellular_component
GO:0000228	nuclear chromosome	1	671	20	26374	0.00149031	0.000758323	1.96528	LOC103856444	LOC103856444	0.402862	0.716478	cellular_component
GO:0016602	CCAAT-binding factor complex	1	671	20	26374	0.00149031	0.000758323	1.96528	LOC103842742	LOC103842742	0.402862	0.716478	cellular_component
GO:0090404	pollen tube tip	1	671	20	26374	0.00149031	0.000758323	1.96528	LOC103872374	LOC103872374	0.402862	0.716478	cellular_component
GO:0009898	cytoplasmic side of plasma membrane	1	671	20	26374	0.00149031	0.000758323	1.96528	LOC103830233	LOC103830233	0.402862	0.716478	cellular_component
GO:0070336	flap-structured DNA binding	1	647	19	24106	0.0015456	0.000788186	1.96095	LOC103863489	LOC103863489	0.403765	0.608661	molecular_function
GO:0004866	endopeptidase inhibitor activity	1	647	19	24106	0.0015456	0.000788186	1.96095	LOC103831812	LOC103831812	0.403765	0.608661	molecular_function
GO:0005504	fatty acid binding	1	647	19	24106	0.0015456	0.000788186	1.96095	LOC103854541	LOC103854541	0.403765	0.608661	molecular_function
GO:2000012	regulation of auxin polar transport	2	633	53	24162	0.00315956	0.00219353	1.4404	LOC103864905;LOC103839462	LOC103864905;LOC103839462	0.406112	0.668235	biological_process
GO:0000724	double-strand break repair via homologous recombination	3	633	88	24162	0.00473934	0.00364208	1.30127	LOC103841154;LOC103837476;LOC103863489	LOC103841154;LOC103837476;LOC103863489	0.406607	0.668235	biological_process
GO:0005355	glucose transmembrane transporter activity	3	647	86	24106	0.00463679	0.00356758	1.2997	LOC103871632;LOC103839817;LOC103871888	LOC103871632;LOC103839817;LOC103871888	0.407379	0.611826	molecular_function
GO:0070301	cellular response to hydrogen peroxide	1	633	20	24162	0.00157978	0.000827746	1.90853	LOC103868844	LOC103868844	0.412078	0.669001	biological_process
GO:0048359	mucilage metabolic process involved in seed coat development	1	633	20	24162	0.00157978	0.000827746	1.90853	LOC103847324	LOC103847324	0.412078	0.669001	biological_process
GO:0051123	RNA polymerase II preinitiation complex assembly	1	633	20	24162	0.00157978	0.000827746	1.90853	LOC103829049	LOC103829049	0.412078	0.669001	biological_process
GO:0007062	sister chromatid cohesion	1	633	20	24162	0.00157978	0.000827746	1.90853	LOC103856444	LOC103856444	0.412078	0.669001	biological_process
GO:0051026	chiasma assembly	1	633	20	24162	0.00157978	0.000827746	1.90853	LOC103854217	LOC103854217	0.412078	0.669001	biological_process
GO:0010208	pollen wall assembly	1	633	20	24162	0.00157978	0.000827746	1.90853	LOC103874391	LOC103874391	0.412078	0.669001	biological_process
GO:0009910	negative regulation of flower development	3	633	89	24162	0.00473934	0.00368347	1.28665	LOC103850025;LOC103850515;LOC103864363	LOC103850025;LOC103850515;LOC103864363	0.41364	0.67018	biological_process
GO:0035673	oligopeptide transmembrane transporter activity	3	647	87	24106	0.00463679	0.00360906	1.28476	LOC103831529;LOC103835064;LOC103829324	LOC103831529;LOC103835064;LOC103829324	0.414583	0.620338	molecular_function
GO:0009851	auxin biosynthetic process	2	633	54	24162	0.00315956	0.00223491	1.41373	LOC103850822;LOC103830649	LOC103850822;LOC103830649	0.415271	0.671467	biological_process
GO:0004672	protein kinase activity	7	647	229	24106	0.0108192	0.00949971	1.13889	LOC103836692;LOC103842586;LOC103830233;LOC103840853;LOC103860492;LOC103860566;LOC117128524	LOC103836692;LOC103842586;LOC103830233;LOC103840853;LOC103860492;LOC103860566;LOC117128524	0.417588	0.6209	molecular_function
GO:0005262	calcium channel activity	2	647	53	24106	0.00309119	0.00219862	1.40597	LOC103862498;LOC103862445	LOC103862498;LOC103862445	0.418032	0.6209	molecular_function
GO:0010168	ER body	1	671	21	26374	0.00149031	0.000796239	1.87169	LOC103840367	LOC103840367	0.418066	0.716478	cellular_component
GO:0009574	preprophase band	1	671	21	26374	0.00149031	0.000796239	1.87169	LOC103866564	LOC103866564	0.418066	0.716478	cellular_component
GO:0034045	phagophore assembly site membrane	1	671	21	26374	0.00149031	0.000796239	1.87169	LOC103851943	LOC103851943	0.418066	0.716478	cellular_component
GO:0012507	ER to Golgi transport vesicle membrane	1	671	21	26374	0.00149031	0.000796239	1.87169	LOC103859709	LOC103859709	0.418066	0.716478	cellular_component
GO:0030173	integral component of Golgi membrane	2	671	56	26374	0.00298063	0.0021233	1.40377	LOC103866052;LOC103872294	LOC103866052;LOC103872294	0.418696	0.716478	cellular_component
GO:0005544	calcium-dependent phospholipid binding	1	647	20	24106	0.0015456	0.000829669	1.86291	LOC103873927	LOC103873927	0.41978	0.621213	molecular_function
GO:0009834	plant-type secondary cell wall biogenesis	3	633	90	24162	0.00473934	0.00372486	1.27235	LOC103867226;LOC103829528;LOC103830649	LOC103867226;LOC103829528;LOC103830649	0.420646	0.677568	biological_process
GO:0000325	plant-type vacuole	3	671	93	26374	0.00447094	0.0035262	1.26792	LOC103867290;LOC103859497;LOC103871140	LOC103867290;LOC103859497;LOC103871140	0.422799	0.716478	cellular_component
GO:0016125	sterol metabolic process	2	633	55	24162	0.00315956	0.0022763	1.38802	LOC103875063;LOC103836218	LOC103875063;LOC103836218	0.424359	0.677568	biological_process
GO:0009744	response to sucrose	4	633	127	24162	0.00631912	0.00525619	1.20222	LOC103845641;LOC103850515;LOC103839556;LOC103830900	LOC103845641;LOC103850515;LOC103839556;LOC103830900	0.426784	0.677568	biological_process
GO:0000103	sulfate assimilation	1	633	21	24162	0.00157978	0.000869133	1.81765	LOC103855196	LOC103855196	0.427493	0.677568	biological_process
GO:0051510	regulation of unidimensional cell growth	1	633	21	24162	0.00157978	0.000869133	1.81765	LOC103874091	LOC103874091	0.427493	0.677568	biological_process
GO:0071470	cellular response to osmotic stress	1	633	21	24162	0.00157978	0.000869133	1.81765	LOC103846596	LOC103846596	0.427493	0.677568	biological_process
GO:0055075	potassium ion homeostasis	1	633	21	24162	0.00157978	0.000869133	1.81765	LOC103874747	LOC103874747	0.427493	0.677568	biological_process
GO:0055088	lipid homeostasis	1	633	21	24162	0.00157978	0.000869133	1.81765	LOC103865882	LOC103865882	0.427493	0.677568	biological_process
GO:0120029	proton export across plasma membrane	1	633	21	24162	0.00157978	0.000869133	1.81765	LOC103832468	LOC103832468	0.427493	0.677568	biological_process
GO:0000478	endonucleolytic cleavage involved in rRNA processing	1	633	21	24162	0.00157978	0.000869133	1.81765	LOC103843059	LOC103843059	0.427493	0.677568	biological_process
GO:0003690	double-stranded DNA binding	3	647	89	24106	0.00463679	0.00369203	1.25589	HY5;LOC117134283;LOC103863489	HY5;LOC117134283;LOC103863489	0.428904	0.632398	molecular_function
GO:0006888	ER to Golgi vesicle-mediated transport	5	633	164	24162	0.00789889	0.00678752	1.16374	LOC103859709;LOC103875436;LOC103869307;LOC103860032;LOC103868349	LOC103859709;LOC103875436;LOC103869307;LOC103860032;LOC103868349	0.42982	0.679913	biological_process
GO:0005654	nucleoplasm	7	671	245	26374	0.0104322	0.00928945	1.12301	LOC103838307;LOC103836238;LOC103859797;LOC103859969;LOC103857560;LOC103835156;LOC103837476	LOC103838307;LOC103836238;LOC103859797;LOC103859969;LOC103857560;LOC103835156;LOC103837476	0.431734	0.716478	cellular_component
GO:0009501	amyloplast	1	671	22	26374	0.00149031	0.000834155	1.78661	LOC103842772	LOC103842772	0.432883	0.716478	cellular_component
GO:0006813	potassium ion transport	3	633	92	24162	0.00473934	0.00380763	1.24469	LOC103864097;LOC103850795;LOC103838907	LOC103864097;LOC103850795;LOC103838907	0.434572	0.685348	biological_process
GO:0006508	proteolysis	5	633	165	24162	0.00789889	0.0068289	1.15669	LOC103861985;LOC103831014;LOC103841353;LOC103862811;LOC103845780	LOC103861985;LOC103831014;LOC103841353;LOC103862811;LOC103845780	0.434965	0.685348	biological_process
GO:0042162	telomeric DNA binding	1	647	21	24106	0.0015456	0.000871152	1.7742	LOC103872532	LOC103872532	0.435366	0.636674	molecular_function
GO:0005216	ion channel activity	1	647	21	24106	0.0015456	0.000871152	1.7742	LOC103839073	LOC103839073	0.435366	0.636674	molecular_function
GO:0016168	chlorophyll binding	2	647	55	24106	0.00309119	0.00228159	1.35484	LOC103842489;LOC103847722	LOC103842489;LOC103847722	0.436532	0.636674	molecular_function
GO:0005634	nucleus	225	671	8752	26374	0.33532	0.331842	1.01048	LOC103839462;LOC103872857;LOC103868844;LOC103854027;LOC103863453;LOC103837568;LOC103870450;LOC103860609;LOC103868947;LOC103865350;LOC103838118;LOC103850822;LOC103848915;LOC103832275;LOC103869816;LOC103830691;LOC103837711;LOC103875105;LOC103866723;LOC103858337;LOC103868148;LOC103874675;LOC117134082;LOC103832245;LOC103849138;LOC103874639;LOC103830749;LOC103845815;LOC103829877;LOC103874972;LOC103836…	LOC103839462;LOC103872857;LOC103868844;LOC103854027;LOC103863453;LOC103837568;LOC103870450;LOC103860609;LOC103868947;LOC103865350;LOC103838118;LOC103850822;LOC103848915;LOC103832275;LOC103869816;LOC103830691;LOC103837711;LOC103875105;LOC103866723;LOC103858337;LOC103868148;LOC103874675;LOC117134082;LOC103832245;LOC103849138;LOC103874639;LOC103830749;LOC103845815;LOC103829877;LOC103874972;LOC103836…	0.437775	0.716478	cellular_component
GO:0005506	iron ion binding	13	647	452	24106	0.0200927	0.0187505	1.07158	LOC103875063;LOC103860780;LOC103872941;LOC103865353;LOC103836218;LOC103856731;LOC103839343;LOC103872492;LOC103874104;LOC103853300;LOC103868134;LOC103835030;LOC103841893	LOC103875063;LOC103860780;LOC103872941;LOC103865353;LOC103836218;LOC103856731;LOC103839343;LOC103872492;LOC103874104;LOC103853300;LOC103868134;LOC103835030;LOC103841893	0.439391	0.63854	molecular_function
GO:0030148	sphingolipid biosynthetic process	2	633	57	24162	0.00315956	0.00235908	1.33932	LOC103862500;LOC103856731	LOC103862500;LOC103856731	0.44231	0.686439	biological_process
GO:0000395	mRNA 5'-splice site recognition	1	633	22	24162	0.00157978	0.000910521	1.73503	LOC103829790	LOC103829790	0.442505	0.686439	biological_process
GO:0009073	aromatic amino acid family biosynthetic process	1	633	22	24162	0.00157978	0.000910521	1.73503	LOC103835703	LOC103835703	0.442505	0.686439	biological_process
GO:0006270	DNA replication initiation	1	633	22	24162	0.00157978	0.000910521	1.73503	LOC103836781	LOC103836781	0.442505	0.686439	biological_process
GO:0051365	cellular response to potassium ion starvation	1	633	22	24162	0.00157978	0.000910521	1.73503	LOC103831873	LOC103831873	0.442505	0.686439	biological_process
GO:0061025	membrane fusion	1	633	22	24162	0.00157978	0.000910521	1.73503	LOC103854943	LOC103854943	0.442505	0.686439	biological_process
GO:0015996	chlorophyll catabolic process	1	633	22	24162	0.00157978	0.000910521	1.73503	LOC103863639	LOC103863639	0.442505	0.686439	biological_process
GO:0010337	regulation of salicylic acid metabolic process	1	633	22	24162	0.00157978	0.000910521	1.73503	LOC103844555	LOC103844555	0.442505	0.686439	biological_process
GO:0009909	regulation of flower development	5	633	167	24162	0.00789889	0.00691168	1.14283	LOC103844065;LOC103869205;LOC103832146;LOC103857295;LOC103866224	LOC103844065;LOC103869205;LOC103832146;LOC103857295;LOC103866224	0.445223	0.689322	biological_process
GO:0000418	RNA polymerase IV complex	1	671	23	26374	0.00149031	0.000872071	1.70894	LOC103838307	LOC103838307	0.447324	0.716478	cellular_component
GO:0005736	RNA polymerase I complex	1	671	23	26374	0.00149031	0.000872071	1.70894	LOC103850240	LOC103850240	0.447324	0.716478	cellular_component
GO:0004867	serine-type endopeptidase inhibitor activity	1	647	22	24106	0.0015456	0.000912636	1.69355	LOC103838118	LOC103838118	0.450534	0.643165	molecular_function
GO:0046556	alpha-L-arabinofuranosidase activity	1	647	22	24106	0.0015456	0.000912636	1.69355	LOC103847584	LOC103847584	0.450534	0.643165	molecular_function
GO:0008574	ATP-dependent microtubule motor activity, plus-end-directed	1	647	22	24106	0.0015456	0.000912636	1.69355	LOC103867307	LOC103867307	0.450534	0.643165	molecular_function
GO:0008515	sucrose transmembrane transporter activity	1	647	22	24106	0.0015456	0.000912636	1.69355	LOC103846596	LOC103846596	0.450534	0.643165	molecular_function
GO:0008559	xenobiotic transmembrane transporting ATPase activity	1	647	22	24106	0.0015456	0.000912636	1.69355	LOC103859497	LOC103859497	0.450534	0.643165	molecular_function
GO:0005635	nuclear envelope	4	671	135	26374	0.00596125	0.00511868	1.16461	LOC103835361;LOC103856368;LOC103838591;LOC103851920	LOC103835361;LOC103856368;LOC103838591;LOC103851920	0.450646	0.716478	cellular_component
GO:0006334	nucleosome assembly	2	633	58	24162	0.00315956	0.00240046	1.31623	LOC103856615;LOC117134283	LOC103856615;LOC117134283	0.451169	0.691723	biological_process
GO:0010027	thylakoid membrane organization	2	633	58	24162	0.00315956	0.00240046	1.31623	LOC103835209;LOC103847722	LOC103835209;LOC103847722	0.451169	0.691723	biological_process
GO:0048653	anther development	2	633	58	24162	0.00315956	0.00240046	1.31623	LOC103828454;LOC103850822	LOC103828454;LOC103850822	0.451169	0.691723	biological_process
GO:0002238	response to molecule of fungal origin	2	633	58	24162	0.00315956	0.00240046	1.31623	LOC103831812;LOC103863271	LOC103831812;LOC103863271	0.451169	0.691723	biological_process
GO:0000326	protein storage vacuole	2	671	60	26374	0.00298063	0.00227497	1.31018	LOC103867290;LOC103871414	LOC103867290;LOC103871414	0.453446	0.716478	cellular_component
GO:0019901	protein kinase binding	4	647	129	24106	0.00618238	0.00535136	1.15529	LOC103832492;LOC103832245;LOC103827996;LOC103872352	LOC103832492;LOC103832245;LOC103827996;LOC103872352	0.456836	0.649865	molecular_function
GO:0045047	protein targeting to ER	1	633	23	24162	0.00157978	0.000951908	1.65959	LOC103837895	LOC103837895	0.457123	0.691723	biological_process
GO:0006614	SRP-dependent cotranslational protein targeting to membrane	1	633	23	24162	0.00157978	0.000951908	1.65959	LOC103872323	LOC103872323	0.457123	0.691723	biological_process
GO:0009098	leucine biosynthetic process	1	633	23	24162	0.00157978	0.000951908	1.65959	LOC103850918	LOC103850918	0.457123	0.691723	biological_process
GO:0010233	phloem transport	1	633	23	24162	0.00157978	0.000951908	1.65959	LOC103865648	LOC103865648	0.457123	0.691723	biological_process
GO:0010075	regulation of meristem growth	1	633	23	24162	0.00157978	0.000951908	1.65959	LOC103873426	LOC103873426	0.457123	0.691723	biological_process
GO:0090698	post-embryonic plant morphogenesis	1	633	23	24162	0.00157978	0.000951908	1.65959	LOC103851635	LOC103851635	0.457123	0.691723	biological_process
GO:0009642	response to light intensity	1	633	23	24162	0.00157978	0.000951908	1.65959	LOC103842439	LOC103842439	0.457123	0.691723	biological_process
GO:0010019	chloroplast-nucleus signaling pathway	1	633	23	24162	0.00157978	0.000951908	1.65959	LOC103856368	LOC103856368	0.457123	0.691723	biological_process
GO:0009409	response to cold	18	633	658	24162	0.028436	0.0272328	1.04418	LOC103828569;LOC103836185;LOC103867216;LOC103845641;LOC103857959;LOC103851941;LOC103857274;LOC103833678;LOC103857305;LOC103829877;LOC103846653;AOX;LOC103862389;LOC103873927;LOC103870049;LOC103866224;LOC103869757;LOC103859317	LOC103828569;LOC103836185;LOC103867216;LOC103845641;LOC103857959;LOC103851941;LOC103857274;LOC103833678;LOC103857305;LOC103829877;LOC103846653;AOX;LOC103862389;LOC103873927;LOC103870049;LOC103866224;LOC103869757;LOC103859317	0.4595	0.694009	biological_process
GO:0031012	extracellular matrix	1	671	24	26374	0.00149031	0.000909987	1.63773	LOC103840707	LOC103840707	0.461397	0.716478	cellular_component
GO:0000922	spindle pole	1	671	24	26374	0.00149031	0.000909987	1.63773	LOC103866564	LOC103866564	0.461397	0.716478	cellular_component
GO:0000974	Prp19 complex	1	671	24	26374	0.00149031	0.000909987	1.63773	LOC117132592	LOC117132592	0.461397	0.716478	cellular_component
GO:0045335	phagocytic vesicle	1	671	24	26374	0.00149031	0.000909987	1.63773	LOC103856610	LOC103856610	0.461397	0.716478	cellular_component
GO:0051286	cell tip	1	671	24	26374	0.00149031	0.000909987	1.63773	LOC103874301	LOC103874301	0.461397	0.716478	cellular_component
GO:0008889	glycerophosphodiester phosphodiesterase activity	1	647	23	24106	0.0015456	0.000954119	1.61992	LOC103831040	LOC103831040	0.465295	0.65727	molecular_function
GO:0008047	enzyme activator activity	1	647	23	24106	0.0015456	0.000954119	1.61992	LOC103841025	LOC103841025	0.465295	0.65727	molecular_function
GO:0046658	anchored component of plasma membrane	8	671	293	26374	0.0119225	0.0111094	1.07319	LOC103853667;LOC103830138;LOC103854537;LOC103845019;LOC103830329;LOC103827823;LOC103854935;LOC103848066	LOC103853667;LOC103830138;LOC103854537;LOC103845019;LOC103830329;LOC103827823;LOC103854935;LOC103848066	0.46989	0.720208	cellular_component
GO:0015171	amino acid transmembrane transporter activity	3	647	95	24106	0.00463679	0.00394093	1.17657	LOC103833126;LOC103857969;LOC103830440	LOC103833126;LOC103857969;LOC103830440	0.471054	0.663087	molecular_function
GO:0000447	endonucleolytic cleavage in ITS1 to separate SSU-rRNA from 5.8S rRNA and LSU-rRNA from tricistronic rRNA transcript (SSU-rRNA, 5.8S rRNA, LSU-rRNA)	1	633	24	24162	0.00157978	0.000993295	1.59044	LOC103829010	LOC103829010	0.471359	0.700056	biological_process
GO:0009827	plant-type cell wall modification	1	633	24	24162	0.00157978	0.000993295	1.59044	LOC103855066	LOC103855066	0.471359	0.700056	biological_process
GO:0016131	brassinosteroid metabolic process	1	633	24	24162	0.00157978	0.000993295	1.59044	LOC103867256	LOC103867256	0.471359	0.700056	biological_process
GO:0080113	regulation of seed growth	1	633	24	24162	0.00157978	0.000993295	1.59044	LOC103859684	LOC103859684	0.471359	0.700056	biological_process
GO:0006790	sulfur compound metabolic process	1	633	24	24162	0.00157978	0.000993295	1.59044	LOC103841554	LOC103841554	0.471359	0.700056	biological_process
GO:0006807	nitrogen compound metabolic process	1	633	24	24162	0.00157978	0.000993295	1.59044	LOC103851283	LOC103851283	0.471359	0.700056	biological_process
GO:0080142	regulation of salicylic acid biosynthetic process	1	633	24	24162	0.00157978	0.000993295	1.59044	LOC103874492	LOC103874492	0.471359	0.700056	biological_process
GO:0071482	cellular response to light stimulus	1	633	24	24162	0.00157978	0.000993295	1.59044	LOC103841570	LOC103841570	0.471359	0.700056	biological_process
GO:1902584	positive regulation of response to water deprivation	1	633	24	24162	0.00157978	0.000993295	1.59044	LOC103874492	LOC103874492	0.471359	0.700056	biological_process
GO:0005743	mitochondrial inner membrane	6	671	217	26374	0.00894188	0.0082278	1.08679	LOC103847978;LOC103862498;LOC103833404;LOC103867703;AOX;LOC103836989	LOC103847978;LOC103862498;LOC103833404;LOC103867703;AOX;LOC103836989	0.476153	0.720208	cellular_component
GO:0009058	biosynthetic process	2	633	61	24162	0.00315956	0.00252463	1.2515	LOC103851283;LOC103831873	LOC103851283;LOC103831873	0.477254	0.706195	biological_process
GO:0030244	cellulose biosynthetic process	2	633	61	24162	0.00315956	0.00252463	1.2515	LOC103868381;VTC1	LOC103868381;VTC1	0.477254	0.706195	biological_process
GO:0005778	peroxisomal membrane	2	671	63	26374	0.00298063	0.00238872	1.24779	LOC103858189;LOC103866917	LOC103858189;LOC103866917	0.478714	0.720208	cellular_component
GO:0016759	cellulose synthase activity	1	647	24	24106	0.0015456	0.000995603	1.55242	LOC103868381	LOC103868381	0.47966	0.668216	molecular_function
GO:0080031	methyl salicylate esterase activity	1	647	24	24106	0.0015456	0.000995603	1.55242	LOC103846819	LOC103846819	0.47966	0.668216	molecular_function
GO:0080032	methyl jasmonate esterase activity	1	647	24	24106	0.0015456	0.000995603	1.55242	LOC103846819	LOC103846819	0.47966	0.668216	molecular_function
GO:0055114	oxidation-reduction process	5	633	174	24162	0.00789889	0.00720139	1.09686	LOC103842140;LOC103836218;LOC103875063;LOC103867215;LOC103866291	LOC103842140;LOC103836218;LOC103875063;LOC103867215;LOC103866291	0.480723	0.709646	biological_process
GO:0016298	lipase activity	2	647	60	24106	0.00309119	0.00248901	1.24194	LOC103870047;LOC103832739	LOC103870047;LOC103832739	0.481327	0.668234	molecular_function
GO:0006952	defense response	22	633	819	24162	0.0347551	0.0338962	1.02534	LOC103832815;LOC103855958;LOC103830649;LOC103827579;LOC103853667;LOC103852925;LOC103831914;LOC103872642;LOC103845815;LOC103867058;LOC103843208;LOC103872037;LOC103857959;LOC103832973;LOC103830329;LOC103834434;LOC103849719;LOC103847298;LOC103855430;LOC103856610;LOC103830141;LOC103841686	LOC103832815;LOC103855958;LOC103830649;LOC103827579;LOC103853667;LOC103852925;LOC103831914;LOC103872642;LOC103845815;LOC103867058;LOC103843208;LOC103872037;LOC103857959;LOC103832973;LOC103830329;LOC103834434;LOC103849719;LOC103847298;LOC103855430;LOC103856610;LOC103830141;LOC103841686	0.482983	0.709646	biological_process
GO:0045491	xylan metabolic process	1	633	25	24162	0.00157978	0.00103468	1.52682	LOC103829528	LOC103829528	0.485222	0.709646	biological_process
GO:0010582	floral meristem determinacy	1	633	25	24162	0.00157978	0.00103468	1.52682	LOC103868148	LOC103868148	0.485222	0.709646	biological_process
GO:0006536	glutamate metabolic process	1	633	25	24162	0.00157978	0.00103468	1.52682	LOC103851283	LOC103851283	0.485222	0.709646	biological_process
GO:0009299	mRNA transcription	1	633	25	24162	0.00157978	0.00103468	1.52682	LOC103851635	LOC103851635	0.485222	0.709646	biological_process
GO:0012501	programmed cell death	2	633	62	24162	0.00315956	0.00256601	1.23131	LOC103831812;LOC103829393	LOC103831812;LOC103829393	0.48578	0.709646	biological_process
GO:0070469	respiratory chain	1	671	26	26374	0.00149031	0.000985819	1.51175	AOX	AOX	0.488479	0.720208	cellular_component
GO:0005832	chaperonin-containing T-complex	1	671	26	26374	0.00149031	0.000985819	1.51175	LOC103855202	LOC103855202	0.488479	0.720208	cellular_component
GO:0009514	glyoxysome	1	671	26	26374	0.00149031	0.000985819	1.51175	LOC103862389	LOC103862389	0.488479	0.720208	cellular_component
GO:0004601	peroxidase activity	5	647	172	24106	0.00772798	0.00713515	1.08308	LOC103837896;LOC103869716;LOC103846031;LOC103873927;LOC103847421	LOC103837896;LOC103869716;LOC103846031;LOC103873927;LOC103847421	0.491816	0.680457	molecular_function
GO:0006413	translational initiation	2	633	63	24162	0.00315956	0.0026074	1.21177	LOC103861383;LOC103842598	LOC103861383;LOC103842598	0.494219	0.71552	biological_process
GO:0032580	Golgi cisterna membrane	2	671	65	26374	0.00298063	0.00246455	1.2094	LOC103867413;LOC103875436	LOC103867413;LOC103875436	0.495157	0.720208	cellular_component
GO:0042127	regulation of cell proliferation	1	633	26	24162	0.00157978	0.00107607	1.4681	LOC103862580	LOC103862580	0.498723	0.71552	biological_process
GO:0006012	galactose metabolic process	1	633	26	24162	0.00157978	0.00107607	1.4681	LOC103867413	LOC103867413	0.498723	0.71552	biological_process
GO:0009698	phenylpropanoid metabolic process	1	633	26	24162	0.00157978	0.00107607	1.4681	LOC103855041	LOC103855041	0.498723	0.71552	biological_process
GO:0009773	photosynthetic electron transport in photosystem I	1	633	26	24162	0.00157978	0.00107607	1.4681	LOC103828016	LOC103828016	0.498723	0.71552	biological_process
GO:0051259	protein complex oligomerization	1	633	26	24162	0.00157978	0.00107607	1.4681	LOC103873314	LOC103873314	0.498723	0.71552	biological_process
GO:0031936	negative regulation of chromatin silencing	1	633	26	24162	0.00157978	0.00107607	1.4681	LOC117134283	LOC117134283	0.498723	0.71552	biological_process
GO:0007130	synaptonemal complex assembly	1	633	26	24162	0.00157978	0.00107607	1.4681	LOC103841612	LOC103841612	0.498723	0.71552	biological_process
GO:0032544	plastid translation	1	633	26	24162	0.00157978	0.00107607	1.4681	LOC103830961	LOC103830961	0.498723	0.71552	biological_process
GO:0009266	response to temperature stimulus	1	633	26	24162	0.00157978	0.00107607	1.4681	LOC103864363	LOC103864363	0.498723	0.71552	biological_process
GO:0016324	apical plasma membrane	1	671	27	26374	0.00149031	0.00102374	1.45576	LOC103865648	LOC103865648	0.501506	0.720208	cellular_component
GO:0005669	transcription factor TFIID complex	1	671	27	26374	0.00149031	0.00102374	1.45576	LOC103829049	LOC103829049	0.501506	0.720208	cellular_component
GO:0000419	RNA polymerase V complex	1	671	27	26374	0.00149031	0.00102374	1.45576	LOC103859969	LOC103859969	0.501506	0.720208	cellular_component
GO:0009965	leaf morphogenesis	3	633	102	24162	0.00473934	0.0042215	1.12267	LOC103850025;LOC103839462;LOC103844989	LOC103850025;LOC103839462;LOC103844989	0.502088	0.718468	biological_process
GO:0010090	trichome morphogenesis	2	633	64	24162	0.00315956	0.00264879	1.19283	LOC103850426;LOC103852473	LOC103850426;LOC103852473	0.502569	0.718468	biological_process
GO:0003712	transcription coregulator activity	2	647	63	24106	0.00309119	0.00261346	1.1828	LOC103850515;LOC103843573	LOC103850515;LOC103843573	0.50713	0.694667	molecular_function
GO:0042623	ATPase activity, coupled	1	647	26	24106	0.0015456	0.00107857	1.433	LOC103850369	LOC103850369	0.507245	0.694667	molecular_function
GO:0008970	phospholipase A1 activity	1	647	26	24106	0.0015456	0.00107857	1.433	LOC103844057	LOC103844057	0.507245	0.694667	molecular_function
GO:0009060	aerobic respiration	1	633	27	24162	0.00157978	0.00111746	1.41373	LOC103836989	LOC103836989	0.511869	0.723581	biological_process
GO:0006306	DNA methylation	1	633	27	24162	0.00157978	0.00111746	1.41373	LOC103859969	LOC103859969	0.511869	0.723581	biological_process
GO:0048768	root hair cell tip growth	1	633	27	24162	0.00157978	0.00111746	1.41373	LOC103872374	LOC103872374	0.511869	0.723581	biological_process
GO:0080163	regulation of protein serine/threonine phosphatase activity	1	633	27	24162	0.00157978	0.00111746	1.41373	LOC103857100	LOC103857100	0.511869	0.723581	biological_process
GO:0010082	regulation of root meristem growth	1	633	27	24162	0.00157978	0.00111746	1.41373	LOC103859684	LOC103859684	0.511869	0.723581	biological_process
GO:0009862	systemic acquired resistance, salicylic acid mediated signaling pathway	1	633	27	24162	0.00157978	0.00111746	1.41373	LOC103854541	LOC103854541	0.511869	0.723581	biological_process
GO:0009826	unidimensional cell growth	4	633	142	24162	0.00631912	0.005877	1.07523	LOC103833948;LOC103863255;LOC103832697;LOC103830649	LOC103833948;LOC103863255;LOC103832697;LOC103830649	0.512462	0.723581	biological_process
GO:0031359	integral component of chloroplast outer membrane	1	671	28	26374	0.00149031	0.00106165	1.40377	LOC103848003	LOC103848003	0.514201	0.723566	cellular_component
GO:0044732	mitotic spindle pole body	1	671	28	26374	0.00149031	0.00106165	1.40377	LOC103856485	LOC103856485	0.514201	0.723566	cellular_component
GO:0010025	wax biosynthetic process	3	633	104	24162	0.00473934	0.00430428	1.10108	LOC103851495;LOC103830348;LOC103856731	LOC103851495;LOC103830348;LOC103856731	0.515098	0.724752	biological_process
GO:0010114	response to red light	3	633	104	24162	0.00473934	0.00430428	1.10108	HY5;LOC103871843;LOC103838572	HY5;LOC103871843;LOC103838572	0.515098	0.724752	biological_process
GO:0006906	vesicle fusion	2	633	66	24162	0.00315956	0.00273156	1.15669	LOC103860032;LOC103860759	LOC103860032;LOC103860759	0.519	0.728963	biological_process
GO:0071013	catalytic step 2 spliceosome	2	671	68	26374	0.00298063	0.0025783	1.15604	LOC117132592;LOC103831421	LOC117132592;LOC103831421	0.519193	0.723566	cellular_component
GO:0016671	oxidoreductase activity, acting on a sulfur group of donors, disulfide as acceptor	1	647	27	24106	0.0015456	0.00112005	1.37993	LOC103841025	LOC103841025	0.520484	0.705623	molecular_function
GO:0017056	structural constituent of nuclear pore	1	647	27	24106	0.0015456	0.00112005	1.37993	LOC103838591	LOC103838591	0.520484	0.705623	molecular_function
GO:0080030	methyl indole-3-acetate esterase activity	1	647	27	24106	0.0015456	0.00112005	1.37993	LOC103846819	LOC103846819	0.520484	0.705623	molecular_function
GO:0005871	kinesin complex	3	671	108	26374	0.00447094	0.00409494	1.09182	LOC103869689;LOC103867307;LOC103855463	LOC103869689;LOC103867307;LOC103855463	0.520683	0.723566	cellular_component
GO:0007034	vacuolar transport	1	633	28	24162	0.00157978	0.00115884	1.36324	LOC103847195	LOC103847195	0.524672	0.729267	biological_process
GO:0016024	CDP-diacylglycerol biosynthetic process	1	633	28	24162	0.00157978	0.00115884	1.36324	LOC103852928	LOC103852928	0.524672	0.729267	biological_process
GO:0019344	cysteine biosynthetic process	1	633	28	24162	0.00157978	0.00115884	1.36324	LOC103855196	LOC103855196	0.524672	0.729267	biological_process
GO:0048467	gynoecium development	1	633	28	24162	0.00157978	0.00115884	1.36324	LOC103868148	LOC103868148	0.524672	0.729267	biological_process
GO:0071669	plant-type cell wall organization or biogenesis	1	633	28	24162	0.00157978	0.00115884	1.36324	LOC103830874	LOC103830874	0.524672	0.729267	biological_process
GO:0010628	positive regulation of gene expression	1	633	28	24162	0.00157978	0.00115884	1.36324	LOC103836238	LOC103836238	0.524672	0.729267	biological_process
GO:0032991	protein-containing complex	1	671	29	26374	0.00149031	0.00109957	1.35536	LOC103833041	LOC103833041	0.526574	0.723566	cellular_component
GO:0005662	DNA replication factor A complex	1	671	29	26374	0.00149031	0.00109957	1.35536	LOC103841154	LOC103841154	0.526574	0.723566	cellular_component
GO:0008083	growth factor activity	1	647	28	24106	0.0015456	0.00116154	1.33065	LOC103836451	LOC103836451	0.533369	0.720672	molecular_function
GO:0048364	root development	8	633	301	24162	0.0126382	0.0124576	1.0145	LOC103843059;LOC103854081;LOC103845019;LOC103850025;LOC103855963;LOC103850822;LOC103831625;LOC103859684	LOC103843059;LOC103854081;LOC103845019;LOC103850025;LOC103855963;LOC103850822;LOC103831625;LOC103859684	0.533405	0.731384	biological_process
GO:0043231	intracellular membrane-bounded organelle	6	671	231	26374	0.00894188	0.00875863	1.02092	LOC103867256;LOC103833921;LOC103868013;LOC103834434;LOC103841418;LOC103857295	LOC103867256;LOC103833921;LOC103868013;LOC103834434;LOC103841418;LOC103857295	0.536848	0.729637	cellular_component
GO:0018107	peptidyl-threonine phosphorylation	1	633	29	24162	0.00157978	0.00120023	1.31623	LOC103851790	LOC103851790	0.537139	0.731384	biological_process
GO:0010344	seed oilbody biogenesis	1	633	29	24162	0.00157978	0.00120023	1.31623	LOC103868341	LOC103868341	0.537139	0.731384	biological_process
GO:0009696	salicylic acid metabolic process	1	633	29	24162	0.00157978	0.00120023	1.31623	LOC103846819	LOC103846819	0.537139	0.731384	biological_process
GO:0009691	cytokinin biosynthetic process	1	633	29	24162	0.00157978	0.00120023	1.31623	LOC103842115	LOC103842115	0.537139	0.731384	biological_process
GO:1901259	chloroplast rRNA processing	1	633	29	24162	0.00157978	0.00120023	1.31623	LOC103867216	LOC103867216	0.537139	0.731384	biological_process
GO:0006396	RNA processing	1	633	29	24162	0.00157978	0.00120023	1.31623	LOC103833060	LOC103833060	0.537139	0.731384	biological_process
GO:0045910	negative regulation of DNA recombination	1	633	29	24162	0.00157978	0.00120023	1.31623	LOC117134283	LOC117134283	0.537139	0.731384	biological_process
GO:0006360	transcription by RNA polymerase I	1	633	29	24162	0.00157978	0.00120023	1.31623	LOC103850240	LOC103850240	0.537139	0.731384	biological_process
GO:0045493	xylan catabolic process	1	633	29	24162	0.00157978	0.00120023	1.31623	LOC103838616	LOC103838616	0.537139	0.731384	biological_process
GO:0010629	negative regulation of gene expression	1	633	29	24162	0.00157978	0.00120023	1.31623	LOC103830382	LOC103830382	0.537139	0.731384	biological_process
GO:0000162	tryptophan biosynthetic process	1	633	29	24162	0.00157978	0.00120023	1.31623	LOC103830649	LOC103830649	0.537139	0.731384	biological_process
GO:0005667	transcription factor complex	1	671	30	26374	0.00149031	0.00113748	1.31018	LOC103850717	LOC103850717	0.538632	0.729637	cellular_component
GO:0051087	chaperone binding	2	647	67	24106	0.00309119	0.00277939	1.11218	LOC103828569;LOC103842598	LOC103828569;LOC103842598	0.540206	0.727477	molecular_function
GO:0007018	microtubule-based movement	3	633	108	24162	0.00473934	0.00446983	1.06029	LOC103869689;LOC103867307;LOC103855463	LOC103869689;LOC103867307;LOC103855463	0.54056	0.733552	biological_process
GO:0009846	pollen germination	3	633	108	24162	0.00473934	0.00446983	1.06029	LOC103853961;LOC103849469;LOC103829124	LOC103853961;LOC103849469;LOC103829124	0.54056	0.733552	biological_process
GO:0045944	positive regulation of transcription by RNA polymerase II	7	633	265	24162	0.0110585	0.0109676	1.00828	LOC103829049;LOC103864905;LOC103874972;LOC103864363;LOC103839393;LOC103875390;LOC103866224	LOC103829049;LOC103864905;LOC103874972;LOC103864363;LOC103839393;LOC103875390;LOC103866224	0.54434	0.737408	biological_process
GO:0004722	protein serine/threonine phosphatase activity	4	647	145	24106	0.00618238	0.0060151	1.02781	LOC103869732;LOC103856368;LOC103843946;LOC103847513	LOC103869732;LOC103856368;LOC103843946;LOC103847513	0.54807	0.730975	molecular_function
GO:0004222	metalloendopeptidase activity	2	647	68	24106	0.00309119	0.00282087	1.09583	LOC103831014;LOC103840707	LOC103831014;LOC103840707	0.548231	0.730975	molecular_function
GO:0003993	acid phosphatase activity	2	647	68	24106	0.00309119	0.00282087	1.09583	LOC103862947;LOC103827934	LOC103862947;LOC103827934	0.548231	0.730975	molecular_function
GO:0016575	histone deacetylation	1	633	30	24162	0.00157978	0.00124162	1.27235	LOC103829877	LOC103829877	0.54928	0.737408	biological_process
GO:0042753	positive regulation of circadian rhythm	1	633	30	24162	0.00157978	0.00124162	1.27235	HY5	HY5	0.54928	0.737408	biological_process
GO:0042274	ribosomal small subunit biogenesis	1	633	30	24162	0.00157978	0.00124162	1.27235	LOC103843059	LOC103843059	0.54928	0.737408	biological_process
GO:0010039	response to iron ion	1	633	30	24162	0.00157978	0.00124162	1.27235	LOC103832138	LOC103832138	0.54928	0.737408	biological_process
GO:0030686	90S preribosome	1	671	31	26374	0.00149031	0.0011754	1.26792	LOC103843059	LOC103843059	0.550384	0.740305	cellular_component
GO:0010224	response to UV-B	4	633	149	24162	0.00631912	0.00616671	1.02471	LOC103874492;HY5;LOC117130855;LOC103871843	LOC103874492;HY5;LOC117130855;LOC103871843	0.550409	0.737408	biological_process
GO:0010089	xylem development	2	633	70	24162	0.00315956	0.00289711	1.09059	LOC108870108;LOC103850849	LOC108870108;LOC103850849	0.550758	0.737408	biological_process
GO:0009958	positive gravitropism	2	633	70	24162	0.00315956	0.00289711	1.09059	HY5;LOC103831625	HY5;LOC103831625	0.550758	0.737408	biological_process
GO:0009055	electron transfer activity	6	647	223	24106	0.00927357	0.00925081	1.00246	LOC103870428;LOC103854709;LOC103870440;LOC103870450;LOC103863924;LOC103836989	LOC103870428;LOC103854709;LOC103870440;LOC103870450;LOC103863924;LOC103836989	0.554841	0.734451	molecular_function
GO:0003777	microtubule motor activity	3	647	108	24106	0.00463679	0.00448021	1.03495	LOC103869689;LOC103867307;LOC103855463	LOC103869689;LOC103867307;LOC103855463	0.557027	0.734451	molecular_function
GO:0010427	abscisic acid binding	1	647	30	24106	0.0015456	0.0012445	1.24194	LOC103857100	LOC103857100	0.55811	0.734451	molecular_function
GO:0003824	catalytic activity	1	647	30	24106	0.0015456	0.0012445	1.24194	LOC103828016	LOC103828016	0.55811	0.734451	molecular_function
GO:2000022	regulation of jasmonic acid mediated signaling pathway	2	633	71	24162	0.00315956	0.0029385	1.07523	LOC103852925;LOC103872642	LOC103852925;LOC103872642	0.558463	0.742581	biological_process
GO:0016020	membrane	41	671	1633	26374	0.0611028	0.061917	0.98685	LOC103857370;LOC103856219;LOC103833678;LOC103856731;LOC103840280;LOC103855202;LOC103849546;LOC103860492;LOC103846718;LOC103862811;LOC103868349;LOC103850795;LOC103832138;PDS;LOC103831873;LOC103854537;LOC103847722;LOC103862081;LOC103860370;LOC103861599;LOC103853300;LOC103835030;LOC103860566;LOC103870049;LOC103862557;LOC103867130;LOC103840367;LOC103843721;LOC103862306;LOC103833404;SUR1;LOC103865911;…	LOC103857370;LOC103856219;LOC103833678;LOC103856731;LOC103840280;LOC103855202;LOC103849546;LOC103860492;LOC103846718;LOC103862811;LOC103868349;LOC103850795;LOC103832138;PDS;LOC103831873;LOC103854537;LOC103847722;LOC103862081;LOC103860370;LOC103861599;LOC103853300;LOC103835030;LOC103860566;LOC103870049;LOC103862557;LOC103867130;LOC103840367;LOC103843721;LOC103862306;LOC103833404;SUR1;LOC103865911;…	0.558733	0.745213	cellular_component
GO:0009785	blue light signaling pathway	1	633	31	24162	0.00157978	0.00128301	1.23131	LOC103869205	LOC103869205	0.561102	0.742581	biological_process
GO:0009933	meristem structural organization	1	633	31	24162	0.00157978	0.00128301	1.23131	LOC103844989	LOC103844989	0.561102	0.742581	biological_process
GO:0006986	response to unfolded protein	1	633	31	24162	0.00157978	0.00128301	1.23131	LOC103850369	LOC103850369	0.561102	0.742581	biological_process
GO:0002183	cytoplasmic translational initiation	1	633	31	24162	0.00157978	0.00128301	1.23131	LOC103842598	LOC103842598	0.561102	0.742581	biological_process
GO:0005985	sucrose metabolic process	1	633	31	24162	0.00157978	0.00128301	1.23131	LOC103845641	LOC103845641	0.561102	0.742581	biological_process
GO:0006006	glucose metabolic process	1	633	31	24162	0.00157978	0.00128301	1.23131	LOC103834830	LOC103834830	0.561102	0.742581	biological_process
GO:0005852	eukaryotic translation initiation factor 3 complex	1	671	32	26374	0.00149031	0.00121332	1.2283	LOC103861383	LOC103861383	0.561836	0.745213	cellular_component
GO:0005200	structural constituent of cytoskeleton	2	647	70	24106	0.00309119	0.00290384	1.06452	LOC103846653;LOC103849546	LOC103846653;LOC103849546	0.563985	0.739772	molecular_function
GO:0009414	response to water deprivation	15	633	585	24162	0.0236967	0.0242116	0.978734	LOC103843153;LOC103841383;LOC103875050;LOC103872025;LOC103852207;LOC103871632;LOC103851495;LOC103845641;LOC103857959;LOC103860609;LOC103830348;LOC103831372;LOC103857274;LOC103873927;LOC103859684	LOC103843153;LOC103841383;LOC103875050;LOC103872025;LOC103852207;LOC103871632;LOC103851495;LOC103845641;LOC103857959;LOC103860609;LOC103830348;LOC103831372;LOC103857274;LOC103873927;LOC103859684	0.570716	0.750438	biological_process
GO:0005770	late endosome	2	671	75	26374	0.00298063	0.00284371	1.04815	LOC103864097;LOC103867290	LOC103864097;LOC103867290	0.57223	0.75252	cellular_component
GO:0055062	phosphate ion homeostasis	1	633	32	24162	0.00157978	0.00132439	1.19283	LOC103867130	LOC103867130	0.572615	0.750438	biological_process
GO:0030048	actin filament-based movement	1	633	32	24162	0.00157978	0.00132439	1.19283	LOC103830145	LOC103830145	0.572615	0.750438	biological_process
GO:0034976	response to endoplasmic reticulum stress	1	633	32	24162	0.00157978	0.00132439	1.19283	LOC103851496	LOC103851496	0.572615	0.750438	biological_process
GO:0019748	secondary metabolic process	1	633	32	24162	0.00157978	0.00132439	1.19283	LOC103847220	LOC103847220	0.572615	0.750438	biological_process
GO:0009749	response to glucose	2	633	73	24162	0.00315956	0.00302127	1.04577	LOC103845641;LOC103839556	LOC103845641;LOC103839556	0.573589	0.750438	biological_process
GO:0006635	fatty acid beta-oxidation	2	633	73	24162	0.00315956	0.00302127	1.04577	LOC103836475;LOC108870118	LOC103836475;LOC108870118	0.573589	0.750438	biological_process
GO:0005774	vacuolar membrane	22	671	885	26374	0.0327869	0.0335558	0.977086	LOC103830649;LOC103830440;LOC103832138;LOC103854537;LOC103831873;LOC103857969;LOC103868228;LOC103838466;LOC103851496;LOC103851283;LOC103851943;LOC103832468;LOC103832759;LOC103830215;LOC103843908;LOC103863516;LOC103850369;LOC103827641;LOC103871140;LOC103835044;LOC103842853;LOC103859497	LOC103830649;LOC103830440;LOC103832138;LOC103854537;LOC103831873;LOC103857969;LOC103868228;LOC103838466;LOC103851496;LOC103851283;LOC103851943;LOC103832468;LOC103832759;LOC103830215;LOC103843908;LOC103863516;LOC103850369;LOC103827641;LOC103871140;LOC103835044;LOC103842853;LOC103859497	0.575225	0.75252	cellular_component
GO:0051082	unfolded protein binding	6	647	229	24106	0.00927357	0.00949971	0.976195	LOC103828569;LOC103850369;LOC103870635;LOC103855202;LOC103873314;LOC103842598	LOC103828569;LOC103850369;LOC103870635;LOC103855202;LOC103873314;LOC103842598	0.580819	0.755443	molecular_function
GO:0008139	nuclear localization sequence binding	1	647	32	24106	0.0015456	0.00132747	1.16432	LOC103838591	LOC103838591	0.581542	0.755443	molecular_function
GO:0015079	potassium ion transmembrane transporter activity	1	647	32	24106	0.0015456	0.00132747	1.16432	LOC103838907	LOC103838907	0.581542	0.755443	molecular_function
GO:0015979	photosynthesis	4	633	155	24162	0.00631912	0.00641503	0.985048	LOC103849838;LOC103842140;LOC103847722;LOC103871843	LOC103849838;LOC103842140;LOC103847722;LOC103871843	0.581661	0.756429	biological_process
GO:0042538	hyperosmotic salinity response	3	633	115	24162	0.00473934	0.00475954	0.995755	LOC103831372;LOC103852207;LOC103857274	LOC103831372;LOC103852207;LOC103857274	0.583202	0.756429	biological_process
GO:0055046	microgametogenesis	1	633	33	24162	0.00157978	0.00136578	1.15669	LOC103852197	LOC103852197	0.583827	0.756429	biological_process
GO:0010229	inflorescence development	1	633	33	24162	0.00157978	0.00136578	1.15669	LOC103857508	LOC103857508	0.583827	0.756429	biological_process
GO:0009904	chloroplast accumulation movement	1	633	33	24162	0.00157978	0.00136578	1.15669	LOC103833998	LOC103833998	0.583827	0.756429	biological_process
GO:0009682	induced systemic resistance	1	633	33	24162	0.00157978	0.00136578	1.15669	LOC103836185	LOC103836185	0.583827	0.756429	biological_process
GO:0008553	proton-exporting ATPase activity, phosphorylative mechanism	1	647	33	24106	0.0015456	0.00136895	1.12903	LOC103832468	LOC103832468	0.592788	0.762152	molecular_function
GO:0003899	DNA-directed 5'-3' RNA polymerase activity	2	647	74	24106	0.00309119	0.00306978	1.00698	LOC103850240;LOC103838307	LOC103850240;LOC103838307	0.594295	0.762152	molecular_function
GO:0005665	RNA polymerase II, core complex	1	671	35	26374	0.00149031	0.00132706	1.12301	LOC103850240	LOC103850240	0.594475	0.772413	cellular_component
GO:0010223	secondary shoot formation	1	633	34	24162	0.00157978	0.00140717	1.12267	LOC103866186	LOC103866186	0.594745	0.7644	biological_process
GO:0046856	phosphatidylinositol dephosphorylation	1	633	34	24162	0.00157978	0.00140717	1.12267	LOC103872374	LOC103872374	0.594745	0.7644	biological_process
GO:0009638	phototropism	1	633	34	24162	0.00157978	0.00140717	1.12267	LOC103867951	LOC103867951	0.594745	0.7644	biological_process
GO:0010374	stomatal complex development	1	633	34	24162	0.00157978	0.00140717	1.12267	LOC103832492	LOC103832492	0.594745	0.7644	biological_process
GO:1900056	negative regulation of leaf senescence	1	633	34	24162	0.00157978	0.00140717	1.12267	LOC103872086	LOC103872086	0.594745	0.7644	biological_process
GO:0016740	transferase activity	6	647	233	24106	0.00927357	0.00966564	0.959436	LOC103837782;LOC103853025;LOC103858621;LOC117134002;LOC103850400;LOC103845501	LOC103837782;LOC103853025;LOC103858621;LOC117134002;LOC103850400;LOC103845501	0.597704	0.762152	molecular_function
GO:0046982	protein heterodimerization activity	5	647	194	24106	0.00772798	0.00804779	0.960261	LOC103845409;LOC103856615;LOC103863386;LOC103832275;LOC103829133	LOC103845409;LOC103856615;LOC103863386;LOC103832275;LOC103829133	0.598604	0.762152	molecular_function
GO:0006355	regulation of transcription, DNA-templated	33	633	1301	24162	0.0521327	0.0538449	0.968202	LOC103828454;LOC103839462;LOC103852461;LOC103843573;LOC103843297;LOC103838715;LOC103864374;LOC103829018;LOC103866723;LOC103866306;LOC103837081;LOC103830900;LOC103829549;LOC103852308;LOC103858968;LOC103838572;LOC103874492;LOC103827790;LOC103836163;LOC103839454;LOC103847806;LOC103835698;LOC117134283;LOC103829133;LOC103869205;LOC103873426;LOC103866550;LOC103853414;LOC103834973;LOC103834741;LOC103868…	LOC103828454;LOC103839462;LOC103852461;LOC103843573;LOC103843297;LOC103838715;LOC103864374;LOC103829018;LOC103866723;LOC103866306;LOC103837081;LOC103830900;LOC103829549;LOC103852308;LOC103858968;LOC103838572;LOC103874492;LOC103827790;LOC103836163;LOC103839454;LOC103847806;LOC103835698;LOC117134283;LOC103829133;LOC103869205;LOC103873426;LOC103866550;LOC103853414;LOC103834973;LOC103834741;LOC103868…	0.602258	0.772817	biological_process
GO:0102336	3-oxo-arachidoyl-CoA synthase activity	1	647	34	24106	0.0015456	0.00141044	1.09583	LOC117127395	LOC117127395	0.603732	0.762152	molecular_function
GO:0102756	very-long-chain 3-ketoacyl-CoA synthase activity	1	647	34	24106	0.0015456	0.00141044	1.09583	LOC117127395	LOC117127395	0.603732	0.762152	molecular_function
GO:0102338	3-oxo-lignoceronyl-CoA synthase activity	1	647	34	24106	0.0015456	0.00141044	1.09583	LOC117127395	LOC117127395	0.603732	0.762152	molecular_function
GO:0008483	transaminase activity	1	647	34	24106	0.0015456	0.00141044	1.09583	SUR1	SUR1	0.603732	0.762152	molecular_function
GO:0102337	3-oxo-cerotoyl-CoA synthase activity	1	647	34	24106	0.0015456	0.00141044	1.09583	LOC117127395	LOC117127395	0.603732	0.762152	molecular_function
GO:0032153	cell division site	1	671	36	26374	0.00149031	0.00136498	1.09182	LOC103874301	LOC103874301	0.604806	0.775288	cellular_component
GO:0016604	nuclear body	1	671	36	26374	0.00149031	0.00136498	1.09182	LOC103837476	LOC103837476	0.604806	0.775288	cellular_component
GO:0071365	cellular response to auxin stimulus	1	633	35	24162	0.00157978	0.00144856	1.09059	LOC103830235	LOC103830235	0.605377	0.774342	biological_process
GO:0006302	double-strand break repair	1	633	35	24162	0.00157978	0.00144856	1.09059	LOC103856444	LOC103856444	0.605377	0.774342	biological_process
GO:0015293	symporter activity	3	647	116	24106	0.00463679	0.00481208	0.963572	LOC103843153;LOC103872025;LOC103874747	LOC103843153;LOC103872025;LOC103874747	0.605571	0.762152	molecular_function
GO:0000209	protein polyubiquitination	2	633	78	24162	0.00315956	0.00322821	0.978734	LOC103836958;LOC103872115	LOC103836958;LOC103872115	0.609737	0.778142	biological_process
GO:0055085	transmembrane transport	3	633	120	24162	0.00473934	0.00496648	0.954265	LOC103852072;LOC103859497;LOC103855235	LOC103852072;LOC103859497;LOC103855235	0.612077	0.778142	biological_process
GO:0034620	cellular response to unfolded protein	1	633	36	24162	0.00157978	0.00148994	1.06029	LOC103850369	LOC103850369	0.61573	0.778142	biological_process
GO:0006071	glycerol metabolic process	1	633	36	24162	0.00157978	0.00148994	1.06029	LOC103831040	LOC103831040	0.61573	0.778142	biological_process
GO:0080022	primary root development	1	633	36	24162	0.00157978	0.00148994	1.06029	LOC103859684	LOC103859684	0.61573	0.778142	biological_process
GO:0008360	regulation of cell shape	1	633	36	24162	0.00157978	0.00148994	1.06029	LOC103849469	LOC103849469	0.61573	0.778142	biological_process
GO:0102483	scopolin beta-glucosidase activity	2	647	77	24106	0.00309119	0.00319423	0.967743	LOC103838831;LOC103840622	LOC103838831;LOC103840622	0.615974	0.769522	molecular_function
GO:0003684	damaged DNA binding	2	647	77	24106	0.00309119	0.00319423	0.967743	LOC103841154;LOC103863489	LOC103841154;LOC103863489	0.615974	0.769522	molecular_function
GO:0000398	mRNA splicing, via spliceosome	4	633	162	24162	0.00631912	0.00670474	0.942484	LOC117132592;LOC103871804;LOC103829790;LOC103831421	LOC117132592;LOC103871804;LOC103829790;LOC103831421	0.616492	0.778142	biological_process
GO:0009615	response to virus	2	633	79	24162	0.00315956	0.0032696	0.966345	LOC103851693;LOC103850369	LOC103851693;LOC103850369	0.61668	0.778142	biological_process
GO:0016757	transferase activity, transferring glycosyl groups	3	647	118	24106	0.00463679	0.00489505	0.94724	LOC103833431;LOC103827882;LOC103842239	LOC103833431;LOC103827882;LOC103842239	0.617142	0.769522	molecular_function
GO:0009630	gravitropism	2	633	80	24162	0.00315956	0.00331098	0.954265	LOC103839462;LOC103831625	LOC103839462;LOC103831625	0.623528	0.778142	biological_process
GO:0030659	cytoplasmic vesicle membrane	1	671	38	26374	0.00149031	0.00144081	1.03436	LOC103872374	LOC103872374	0.624686	0.790166	cellular_component
GO:0009295	nucleoid	1	671	38	26374	0.00149031	0.00144081	1.03436	LOC103849719	LOC103849719	0.624686	0.790166	cellular_component
GO:0004869	cysteine-type endopeptidase inhibitor activity	1	647	36	24106	0.0015456	0.0014934	1.03495	LOC103857959	LOC103857959	0.624748	0.774228	molecular_function
GO:0016746	transferase activity, transferring acyl groups	1	647	36	24106	0.0015456	0.0014934	1.03495	LOC103852928	LOC103852928	0.624748	0.774228	molecular_function
GO:0032436	positive regulation of proteasomal ubiquitin-dependent protein catabolic process	1	633	37	24162	0.00157978	0.00153133	1.03164	LOC103836958	LOC103836958	0.625812	0.778142	biological_process
GO:0009833	plant-type primary cell wall biogenesis	1	633	37	24162	0.00157978	0.00153133	1.03164	LOC103868381	LOC103868381	0.625812	0.778142	biological_process
GO:0009694	jasmonic acid metabolic process	1	633	37	24162	0.00157978	0.00153133	1.03164	LOC103846819	LOC103846819	0.625812	0.778142	biological_process
GO:0030422	production of siRNA involved in RNA interference	1	633	37	24162	0.00157978	0.00153133	1.03164	LOC103838307	LOC103838307	0.625812	0.778142	biological_process
GO:0009561	megagametogenesis	1	633	37	24162	0.00157978	0.00153133	1.03164	LOC103841686	LOC103841686	0.625812	0.778142	biological_process
GO:0031647	regulation of protein stability	1	633	37	24162	0.00157978	0.00153133	1.03164	LOC103837120	LOC103837120	0.625812	0.778142	biological_process
GO:0007004	telomere maintenance via telomerase	1	633	37	24162	0.00157978	0.00153133	1.03164	LOC103841154	LOC103841154	0.625812	0.778142	biological_process
GO:0009649	entrainment of circadian clock	1	633	37	24162	0.00157978	0.00153133	1.03164	LOC117130855	LOC117130855	0.625812	0.778142	biological_process
GO:0009932	cell tip growth	1	633	37	24162	0.00157978	0.00153133	1.03164	LOC103854537	LOC103854537	0.625812	0.778142	biological_process
GO:0006351	transcription, DNA-templated	3	633	123	24162	0.00473934	0.00509064	0.930991	LOC103842649;LOC103837568;LOC103834973	LOC103842649;LOC103837568;LOC103834973	0.628745	0.780578	biological_process
GO:0005886	plasma membrane	101	671	4078	26374	0.150522	0.154622	0.973481	LOC103855958;LOC103838907;LOC103830649;LOC103872086;LOC103868035;LOC103841413;LOC103859857;LOC103854081;LOC103866787;LOC103852072;LOC103865845;LOC103833126;LOC103840707;LOC103868973;LOC103834213;LOC103841554;LOC103833836;LOC103844324;LOC103859168;LOC103834355;LOC103861383;LOC103865648;LOC103827641;LOC103871140;LOC108870108;LOC103830141;LOC103831614;LOC103863963;LOC103864149;LOC103872582;LOC103846…	LOC103855958;LOC103838907;LOC103830649;LOC103872086;LOC103868035;LOC103841413;LOC103859857;LOC103854081;LOC103866787;LOC103852072;LOC103865845;LOC103833126;LOC103840707;LOC103868973;LOC103834213;LOC103841554;LOC103833836;LOC103844324;LOC103859168;LOC103834355;LOC103861383;LOC103865648;LOC103827641;LOC103871140;LOC108870108;LOC103830141;LOC103831614;LOC103863963;LOC103864149;LOC103872582;LOC103846…	0.633532	0.793988	cellular_component
GO:0009881	photoreceptor activity	1	647	37	24106	0.0015456	0.00153489	1.00698	LOC117130855	LOC117130855	0.634835	0.781931	molecular_function
GO:0008536	Ran GTPase binding	1	647	37	24106	0.0015456	0.00153489	1.00698	LOC103851920	LOC103851920	0.634835	0.781931	molecular_function
GO:0009787	regulation of abscisic acid-activated signaling pathway	1	633	38	24162	0.00157978	0.00157272	1.00449	HY5	HY5	0.63563	0.786691	biological_process
GO:0009556	microsporogenesis	1	633	38	24162	0.00157978	0.00157272	1.00449	LOC103849469	LOC103849469	0.63563	0.786691	biological_process
GO:0010182	sugar mediated signaling pathway	2	633	82	24162	0.00315956	0.00339376	0.930991	LOC103830477;LOC103836781	LOC103830477;LOC103836781	0.636939	0.787096	biological_process
GO:0009817	defense response to fungus, incompatible interaction	2	633	83	24162	0.00315956	0.00343515	0.919774	LOC103870047;LOC103855958	LOC103870047;LOC103855958	0.643503	0.78999	biological_process
GO:0030433	ubiquitin-dependent ERAD pathway	2	633	83	24162	0.00315956	0.00343515	0.919774	LOC103851495;LOC103830348	LOC103851495;LOC103830348	0.643503	0.78999	biological_process
GO:0000302	response to reactive oxygen species	2	633	83	24162	0.00315956	0.00343515	0.919774	LOC103873314;LOC103872582	LOC103873314;LOC103872582	0.643503	0.78999	biological_process
GO:0005623	cell	1	671	40	26374	0.00149031	0.00151665	0.982638	LOC103868440	LOC103868440	0.643568	0.793988	cellular_component
GO:0016760	cellulose synthase (UDP-forming) activity	1	647	38	24106	0.0015456	0.00157637	0.980477	LOC103868381	LOC103868381	0.644651	0.78494	molecular_function
GO:0004864	protein phosphatase inhibitor activity	1	647	38	24106	0.0015456	0.00157637	0.980477	LOC103857100	LOC103857100	0.644651	0.78494	molecular_function
GO:0004144	diacylglycerol O-acyltransferase activity	1	647	38	24106	0.0015456	0.00157637	0.980477	LOC103854289	LOC103854289	0.644651	0.78494	molecular_function
GO:0042545	cell wall modification	3	633	126	24162	0.00473934	0.0052148	0.908824	LOC103847228;LOC108871269;LOC103860654	LOC103847228;LOC108871269;LOC103860654	0.644913	0.78999	biological_process
GO:0051539	4 iron, 4 sulfur cluster binding	3	647	123	24106	0.00463679	0.00510246	0.908734	LOC103836989;LOC103844324;LOC103834825	LOC103836989;LOC103844324;LOC103834825	0.64505	0.78494	molecular_function
GO:0009718	anthocyanin-containing compound biosynthetic process	1	633	39	24162	0.00157978	0.0016141	0.978734	LOC103868134	LOC103868134	0.645191	0.78999	biological_process
GO:0010112	regulation of systemic acquired resistance	1	633	39	24162	0.00157978	0.0016141	0.978734	LOC103874492	LOC103874492	0.645191	0.78999	biological_process
GO:0031098	stress-activated protein kinase signaling cascade	2	633	84	24162	0.00315956	0.00347653	0.908824	LOC103852650;LOC103830749	LOC103852650;LOC103830749	0.649973	0.793954	biological_process
GO:0005737	cytoplasm	104	671	4214	26374	0.154993	0.159779	0.970046	LOC103870450;LOC103830691;LOC103830749;LOC103832245;LOC103868035;LOC103830995;LOC103845815;LOC103841413;LOC103863136;LOC103829393;LOC103859857;LOC103842649;LOC103872504;LOC103844565;LOC103865845;LOC103852650;LOC103868973;LOC103870244;LOC103867656;LOC103836781;LOC103870428;LOC103869205;LOC103834355;LOC103831014;LOC103834830;LOC103868003;LOC103833543;LOC103867307;LOC103872582;LOC103846653;LOC103855…	LOC103870450;LOC103830691;LOC103830749;LOC103832245;LOC103868035;LOC103830995;LOC103845815;LOC103841413;LOC103863136;LOC103829393;LOC103859857;LOC103842649;LOC103872504;LOC103844565;LOC103865845;LOC103852650;LOC103868973;LOC103870244;LOC103867656;LOC103836781;LOC103870428;LOC103869205;LOC103834355;LOC103831014;LOC103834830;LOC103868003;LOC103833543;LOC103867307;LOC103872582;LOC103846653;LOC103855…	0.650376	0.793988	cellular_component
GO:0030134	COPII-coated ER to Golgi transport vesicle	1	671	41	26374	0.00149031	0.00155456	0.958671	LOC103875436	LOC103875436	0.65265	0.793988	cellular_component
GO:0000784	nuclear chromosome, telomeric region	1	671	41	26374	0.00149031	0.00155456	0.958671	LOC103841154	LOC103841154	0.65265	0.793988	cellular_component
GO:0016282	eukaryotic 43S preinitiation complex	1	671	41	26374	0.00149031	0.00155456	0.958671	LOC103861383	LOC103861383	0.65265	0.793988	cellular_component
GO:0038023	signaling receptor activity	1	647	39	24106	0.0015456	0.00161785	0.955336	LOC103857100	LOC103857100	0.654203	0.788394	molecular_function
GO:0033612	receptor serine/threonine kinase binding	1	647	39	24106	0.0015456	0.00161785	0.955336	LOC103855963	LOC103855963	0.654203	0.788394	molecular_function
GO:0030544	Hsp70 protein binding	1	647	39	24106	0.0015456	0.00161785	0.955336	LOC103842598	LOC103842598	0.654203	0.788394	molecular_function
GO:0009903	chloroplast avoidance movement	1	633	40	24162	0.00157978	0.00165549	0.954265	LOC103833998	LOC103833998	0.654502	0.793954	biological_process
GO:0010268	brassinosteroid homeostasis	1	633	40	24162	0.00157978	0.00165549	0.954265	LOC103875063	LOC103875063	0.654502	0.793954	biological_process
GO:0045036	protein targeting to chloroplast	1	633	40	24162	0.00157978	0.00165549	0.954265	LOC103858361	LOC103858361	0.654502	0.793954	biological_process
GO:0000463	maturation of LSU-rRNA from tricistronic rRNA transcript (SSU-rRNA, 5.8S rRNA, LSU-rRNA)	1	633	40	24162	0.00157978	0.00165549	0.954265	LOC103871443	LOC103871443	0.654502	0.793954	biological_process
GO:0009740	gibberellic acid mediated signaling pathway	3	633	128	24162	0.00473934	0.00529757	0.894624	HY5;LOC103843297;LOC103852473	HY5;LOC103843297;LOC103852473	0.655411	0.793954	biological_process
GO:0000027	ribosomal large subunit assembly	2	633	85	24162	0.00315956	0.00351792	0.898132	LOC103840749;LOC103840549	LOC103840749;LOC103840549	0.656349	0.793954	biological_process
GO:0048481	plant ovule development	2	633	85	24162	0.00315956	0.00351792	0.898132	LOC103839393;LOC103875390	LOC103839393;LOC103875390	0.656349	0.793954	biological_process
GO:0009522	photosystem I	1	671	42	26374	0.00149031	0.00159248	0.935846	LOC103871843	LOC103871843	0.661501	0.799662	cellular_component
GO:0010218	response to far red light	2	633	86	24162	0.00315956	0.00355931	0.887689	HY5;LOC103871843	HY5;LOC103871843	0.662632	0.794201	biological_process
GO:0009791	post-embryonic development	2	633	86	24162	0.00315956	0.00355931	0.887689	LOC103836035;LOC103869816	LOC103836035;LOC103869816	0.662632	0.794201	biological_process
GO:0061631	ubiquitin conjugating enzyme activity	2	647	84	24106	0.00309119	0.00348461	0.887098	LOC103845050;LOC103851847	LOC103845050;LOC103851847	0.663075	0.788394	molecular_function
GO:0004721	phosphoprotein phosphatase activity	2	647	84	24106	0.00309119	0.00348461	0.887098	LOC103856368;LOC103827974	LOC103856368;LOC103827974	0.663075	0.788394	molecular_function
GO:0015020	glucuronosyltransferase activity	1	647	40	24106	0.0015456	0.00165934	0.931453	LOC103832697	LOC103832697	0.663499	0.788394	molecular_function
GO:0043047	single-stranded telomeric DNA binding	1	647	40	24106	0.0015456	0.00165934	0.931453	LOC103841154	LOC103841154	0.663499	0.788394	molecular_function
GO:0035251	UDP-glucosyltransferase activity	1	647	40	24106	0.0015456	0.00165934	0.931453	LOC103834434	LOC103834434	0.663499	0.788394	molecular_function
GO:0001732	formation of cytoplasmic translation initiation complex	1	633	41	24162	0.00157978	0.00169688	0.930991	LOC103861383	LOC103861383	0.663568	0.794201	biological_process
GO:0030307	positive regulation of cell growth	1	633	41	24162	0.00157978	0.00169688	0.930991	LOC103830900	LOC103830900	0.663568	0.794201	biological_process
GO:0006885	regulation of pH	1	633	41	24162	0.00157978	0.00169688	0.930991	LOC103864097	LOC103864097	0.663568	0.794201	biological_process
GO:0042147	retrograde transport, endosome to Golgi	1	633	41	24162	0.00157978	0.00169688	0.930991	LOC103859709	LOC103859709	0.663568	0.794201	biological_process
GO:0034605	cellular response to heat	3	633	130	24162	0.00473934	0.00538035	0.88086	LOC103850369;LOC103874639;LOC103871843	LOC103850369;LOC103874639;LOC103871843	0.665685	0.794201	biological_process
GO:0007623	circadian rhythm	4	633	173	24162	0.00631912	0.00716	0.882558	LOC103866306;LOC103851571;LOC103866550;LOC103838572	LOC103866306;LOC103851571;LOC103866550;LOC103838572	0.667431	0.794201	biological_process
GO:0003333	amino acid transmembrane transport	2	633	87	24162	0.00315956	0.0036007	0.877485	LOC103830440;LOC103857969	LOC103830440;LOC103857969	0.668822	0.794201	biological_process
GO:0008422	beta-glucosidase activity	2	647	85	24106	0.00309119	0.00352609	0.876662	LOC103838831;LOC103840622	LOC103838831;LOC103840622	0.66941	0.792247	molecular_function
GO:0042803	protein homodimerization activity	10	647	412	24106	0.015456	0.0170912	0.904323	LOC117130855;LOC103859160;LOC103851941;LOC103857100;LOC103842051;LOC103833678;LOC103850822;LOC103872064;LOC103873927;LOC103830691	LOC117130855;LOC103859160;LOC103851941;LOC103857100;LOC103842051;LOC103833678;LOC103850822;LOC103872064;LOC103873927;LOC103830691	0.670665	0.792247	molecular_function
GO:0051865	protein autoubiquitination	1	633	42	24162	0.00157978	0.00173827	0.908824	LOC103872115	LOC103872115	0.672397	0.794201	biological_process
GO:0016117	carotenoid biosynthetic process	1	633	42	24162	0.00157978	0.00173827	0.908824	PDS	PDS	0.672397	0.794201	biological_process
GO:0010072	primary shoot apical meristem specification	1	633	42	24162	0.00157978	0.00173827	0.908824	LOC103865350	LOC103865350	0.672397	0.794201	biological_process
GO:0043067	regulation of programmed cell death	1	633	42	24162	0.00157978	0.00173827	0.908824	LOC103841353	LOC103841353	0.672397	0.794201	biological_process
GO:0016132	brassinosteroid biosynthetic process	1	633	42	24162	0.00157978	0.00173827	0.908824	LOC103875063	LOC103875063	0.672397	0.794201	biological_process
GO:0000184	nuclear-transcribed mRNA catabolic process, nonsense-mediated decay	1	633	42	24162	0.00157978	0.00173827	0.908824	LOC103836238	LOC103836238	0.672397	0.794201	biological_process
GO:0051453	regulation of intracellular pH	1	633	42	24162	0.00157978	0.00173827	0.908824	LOC103832468	LOC103832468	0.672397	0.794201	biological_process
GO:0005793	endoplasmic reticulum-Golgi intermediate compartment	1	671	44	26374	0.00149031	0.00166831	0.893307	LOC103875436	LOC103875436	0.678533	0.815093	cellular_component
GO:0009723	response to ethylene	6	633	260	24162	0.00947867	0.0107607	0.88086	LOC103872086;LOC103858337;LOC103830900;LOC103856607;LOC103872532;LOC103850980	LOC103872086;LOC103858337;LOC103830900;LOC103856607;LOC103872532;LOC103850980	0.679127	0.800737	biological_process
GO:0006364	rRNA processing	4	633	176	24162	0.00631912	0.00728417	0.867514	LOC103829010;LOC103843059;LOC103840749;LOC103840549	LOC103829010;LOC103843059;LOC103840749;LOC103840549	0.68049	0.800737	biological_process
GO:0030001	metal ion transport	2	633	89	24162	0.00315956	0.00368347	0.857767	LOC103857273;LOC103867241	LOC103857273;LOC103867241	0.680926	0.800737	biological_process
GO:0030515	snoRNA binding	1	647	42	24106	0.0015456	0.0017423	0.887098	LOC103829010	LOC103829010	0.68135	0.80019	molecular_function
GO:0003714	transcription corepressor activity	1	647	42	24106	0.0015456	0.0017423	0.887098	LOC103829877	LOC103829877	0.68135	0.80019	molecular_function
GO:0042254	ribosome biogenesis	2	633	90	24162	0.00315956	0.00372486	0.848236	LOC103843059;LOC103833060	LOC103843059;LOC103833060	0.686842	0.806511	biological_process
GO:0042973	glucan endo-1,3-beta-D-glucosidase activity	2	647	88	24106	0.00309119	0.00365054	0.846775	LOC103853667;LOC103830329	LOC103853667;LOC103830329	0.687839	0.80547	molecular_function
GO:0016887	ATPase activity	8	647	339	24106	0.0123648	0.0140629	0.879248	LOC103837711;LOC103855463;LOC103869689;LOC103867307;LOC103855262;LOC103850369;LOC103829569;LOC103842439	LOC103837711;LOC103855463;LOC103869689;LOC103867307;LOC103855262;LOC103850369;LOC103829569;LOC103842439	0.692506	0.808591	molecular_function
GO:0005622	intracellular	4	671	185	26374	0.00596125	0.00701448	0.849849	LOC103870047;LOC117134082;LOC103863572;LOC103866122	LOC103870047;LOC117134082;LOC103863572;LOC103866122	0.695763	0.830568	cellular_component
GO:1900057	positive regulation of leaf senescence	1	633	45	24162	0.00157978	0.00186243	0.848236	LOC103875105	LOC103875105	0.69752	0.816043	biological_process
GO:0010043	response to zinc ion	2	633	92	24162	0.00315956	0.00380763	0.829796	LOC103843385;LOC103827579	LOC103843385;LOC103827579	0.698402	0.816043	biological_process
GO:0023014	signal transduction by protein phosphorylation	2	633	92	24162	0.00315956	0.00380763	0.829796	LOC103852650;LOC103830749	LOC103852650;LOC103830749	0.698402	0.816043	biological_process
GO:0009742	brassinosteroid mediated signaling pathway	3	633	137	24162	0.00473934	0.00567006	0.835853	LOC103842649;LOC103832973;LOC103861985	LOC103842649;LOC103832973;LOC103861985	0.699876	0.816043	biological_process
GO:0009416	response to light stimulus	6	633	266	24162	0.00947867	0.011009	0.860991	LOC103851635;LOC103843385;LOC103843573;LOC103831625;LOC103862389;LOC103860688	LOC103851635;LOC103843385;LOC103843573;LOC103831625;LOC103862389;LOC103860688	0.700047	0.816043	biological_process
GO:0006887	exocytosis	2	633	93	24162	0.00315956	0.00384902	0.820873	LOC103860759;LOC103856610	LOC103860759;LOC103856610	0.704049	0.817598	biological_process
GO:0010468	regulation of gene expression	3	633	138	24162	0.00473934	0.00571145	0.829796	LOC103872582;LOC103833881;LOC103853841	LOC103872582;LOC103833881;LOC103853841	0.704537	0.817598	biological_process
GO:0045492	xylan biosynthetic process	1	633	46	24162	0.00157978	0.00190382	0.829796	LOC103829528	LOC103829528	0.705459	0.817598	biological_process
GO:0006520	cellular amino acid metabolic process	1	633	46	24162	0.00157978	0.00190382	0.829796	SUR1	SUR1	0.705459	0.817598	biological_process
GO:0004675	transmembrane receptor protein serine/threonine kinase activity	1	647	45	24106	0.0015456	0.00186676	0.827958	LOC103832973	LOC103832973	0.706368	0.820037	molecular_function
GO:0031624	ubiquitin conjugating enzyme binding	1	647	45	24106	0.0015456	0.00186676	0.827958	LOC103836958	LOC103836958	0.706368	0.820037	molecular_function
GO:0005938	cell cortex	1	671	48	26374	0.00149031	0.00181997	0.818865	LOC103857000	LOC103857000	0.710072	0.837749	cellular_component
GO:0031902	late endosome membrane	2	671	97	26374	0.00298063	0.00367786	0.810423	LOC103859709;LOC103840280	LOC103859709;LOC103840280	0.710551	0.837749	cellular_component
GO:0019900	kinase binding	2	647	92	24106	0.00309119	0.00381648	0.809959	LOC103839556;LOC103859797	LOC103839556;LOC103859797	0.711088	0.823151	molecular_function
GO:0045892	negative regulation of transcription, DNA-templated	7	633	312	24162	0.0110585	0.0129128	0.856392	LOC103850849;LOC103869205;LOC103866306;LOC103864363;LOC103830900;LOC103831916;LOC103830691	LOC103850849;LOC103869205;LOC103866306;LOC103864363;LOC103830900;LOC103831916;LOC103830691	0.71241	0.823394	biological_process
GO:0010431	seed maturation	1	633	47	24162	0.00157978	0.0019452	0.812141	LOC103846596	LOC103846596	0.71319	0.823394	biological_process
GO:0006457	protein folding	4	633	184	24162	0.00631912	0.00761526	0.829796	LOC103873314;LOC103851496;LOC103855202;LOC103870635	LOC103873314;LOC103851496;LOC103855202;LOC103870635	0.71354	0.823394	biological_process
GO:0009585	red, far-red light phototransduction	2	633	95	24162	0.00315956	0.00393179	0.803592	HY5;LOC103851571	HY5;LOC103851571	0.715078	0.823983	biological_process
GO:0007049	cell cycle	5	633	228	24162	0.00789889	0.0094363	0.837075	LOC103857000;LOC103874972;LOC103847804;LOC103836781;LOC103869834	LOC103857000;LOC103874972;LOC103847804;LOC103836781;LOC103869834	0.716133	0.824015	biological_process
GO:0015238	drug transmembrane transporter activity	2	647	93	24106	0.00309119	0.00385796	0.80125	LOC103843908;LOC103835044	LOC103843908;LOC103835044	0.716669	0.827241	molecular_function
GO:0010008	endosome membrane	3	671	145	26374	0.00447094	0.00549784	0.813218	LOC103872086;LOC103832759;LOC103866020	LOC103872086;LOC103832759;LOC103866020	0.717194	0.838726	cellular_component
GO:0005887	integral component of plasma membrane	5	671	236	26374	0.00745156	0.00894821	0.832744	LOC103871632;LOC103871888;LOC103839817;LOC103846596;LOC103862445	LOC103871632;LOC103871888;LOC103839817;LOC103846596;LOC103862445	0.720162	0.838726	cellular_component
GO:0010073	meristem maintenance	1	633	48	24162	0.00157978	0.00198659	0.795221	LOC103840803	LOC103840803	0.720719	0.82456	biological_process
GO:0007131	reciprocal meiotic recombination	1	633	48	24162	0.00157978	0.00198659	0.795221	LOC103854217	LOC103854217	0.720719	0.82456	biological_process
GO:0019432	triglyceride biosynthetic process	1	633	48	24162	0.00157978	0.00198659	0.795221	LOC103854289	LOC103854289	0.720719	0.82456	biological_process
GO:0009411	response to UV	1	633	48	24162	0.00157978	0.00198659	0.795221	LOC117130855	LOC117130855	0.720719	0.82456	biological_process
GO:0000049	tRNA binding	1	647	47	24106	0.0015456	0.00194972	0.792726	LOC103869749	LOC103869749	0.721948	0.83096	molecular_function
GO:0071369	cellular response to ethylene stimulus	1	633	49	24162	0.00157978	0.00202798	0.778992	LOC103832138	LOC103832138	0.72805	0.830313	biological_process
GO:0004197	cysteine-type endopeptidase activity	3	647	140	24106	0.00463679	0.00580768	0.798388	LOC103837120;LOC103829410;LOC103835773	LOC103837120;LOC103829410;LOC103835773	0.728953	0.83664	molecular_function
GO:0016607	nuclear speck	3	671	148	26374	0.00447094	0.00561159	0.796733	LOC103829790;LOC103844555;LOC103856368	LOC103829790;LOC103844555;LOC103856368	0.730005	0.845036	cellular_component
GO:0006612	protein targeting to membrane	1	633	50	24162	0.00157978	0.00206937	0.763412	LOC103860759	LOC103860759	0.735189	0.830313	biological_process
GO:0071456	cellular response to hypoxia	1	633	50	24162	0.00157978	0.00206937	0.763412	LOC103874492	LOC103874492	0.735189	0.830313	biological_process
GO:0010193	response to ozone	1	633	50	24162	0.00157978	0.00206937	0.763412	VTC1	VTC1	0.735189	0.830313	biological_process
GO:0006470	protein dephosphorylation	1	633	50	24162	0.00157978	0.00206937	0.763412	LOC103869732	LOC103869732	0.735189	0.830313	biological_process
GO:0042026	protein refolding	1	633	50	24162	0.00157978	0.00206937	0.763412	LOC103850369	LOC103850369	0.735189	0.830313	biological_process
GO:0000462	maturation of SSU-rRNA from tricistronic rRNA transcript (SSU-rRNA, 5.8S rRNA, LSU-rRNA)	1	633	50	24162	0.00157978	0.00206937	0.763412	LOC103833543	LOC103833543	0.735189	0.830313	biological_process
GO:0051726	regulation of cell cycle	1	633	50	24162	0.00157978	0.00206937	0.763412	LOC103829393	LOC103829393	0.735189	0.830313	biological_process
GO:0016036	cellular response to phosphate starvation	3	633	145	24162	0.00473934	0.00600116	0.789737	LOC103840803;LOC103837651;LOC103862389	LOC103840803;LOC103837651;LOC103862389	0.735621	0.830313	biological_process
GO:0032147	activation of protein kinase activity	2	633	99	24162	0.00315956	0.00409734	0.771124	LOC103852650;LOC103830749	LOC103852650;LOC103830749	0.736101	0.830313	biological_process
GO:0008233	peptidase activity	4	647	186	24106	0.00618238	0.00771592	0.80125	LOC103833061;LOC103852592;LOC103837895;LOC103863413	LOC103833061;LOC103852592;LOC103837895;LOC103863413	0.738771	0.845505	molecular_function
GO:0016192	vesicle-mediated transport	4	633	191	24162	0.00631912	0.00790497	0.799385	LOC103832759;LOC103854943;LOC103866020;LOC103832023	LOC103832759;LOC103854943;LOC103866020;LOC103832023	0.740347	0.831281	biological_process
GO:0010048	vernalization response	1	633	51	24162	0.00157978	0.00211075	0.748443	LOC103866224	LOC103866224	0.742141	0.831281	biological_process
GO:0061408	positive regulation of transcription from RNA polymerase II promoter in response to heat stress	1	633	51	24162	0.00157978	0.00211075	0.748443	LOC103874639	LOC103874639	0.742141	0.831281	biological_process
GO:0080188	RNA-directed DNA methylation	1	633	51	24162	0.00157978	0.00211075	0.748443	LOC103830457	LOC103830457	0.742141	0.831281	biological_process
GO:0010051	xylem and phloem pattern formation	1	633	51	24162	0.00157978	0.00211075	0.748443	LOC103839087	LOC103839087	0.742141	0.831281	biological_process
GO:0004843	thiol-dependent ubiquitin-specific protease activity	2	647	98	24106	0.00309119	0.00406538	0.76037	LOC103837120;LOC103843954	LOC103837120;LOC103843954	0.743228	0.848204	molecular_function
GO:0045168	cell-cell signaling involved in cell fate commitment	1	633	52	24162	0.00157978	0.00215214	0.73405	LOC103855963	LOC103855963	0.748911	0.834203	biological_process
GO:0000381	regulation of alternative mRNA splicing, via spliceosome	1	633	52	24162	0.00157978	0.00215214	0.73405	LOC103829790	LOC103829790	0.748911	0.834203	biological_process
GO:0048825	cotyledon development	1	633	52	24162	0.00157978	0.00215214	0.73405	LOC103863255	LOC103863255	0.748911	0.834203	biological_process
GO:0000902	cell morphogenesis	1	633	52	24162	0.00157978	0.00215214	0.73405	LOC103850980	LOC103850980	0.748911	0.834203	biological_process
GO:0031072	heat shock protein binding	1	647	51	24106	0.0015456	0.00211566	0.730551	LOC103850369	LOC103850369	0.750674	0.852618	molecular_function
GO:0046872	metal ion binding	100	647	3944	24106	0.15456	0.163611	0.944678	LOC103839462;LOC103870450;LOC103850822;LOC103869816;LOC103830691;LOC103831165;LOC103830995;LOC103862036;LOC103836035;LOC103863136;AOX;LOC103829393;LOC103862557;LOC103850686;LOC103856806;LOC103846343;LOC103852650;LOC103842064;LOC103870244;LOC103860654;LOC103836781;LOC103870428;LOC103831014;LOC103836863;LOC103834741;LOC117128207;LOC103852473;LOC103866186;LOC103831614;LOC103838307;LOC103828569;LOC10…	LOC103839462;LOC103870450;LOC103850822;LOC103869816;LOC103830691;LOC103831165;LOC103830995;LOC103862036;LOC103836035;LOC103863136;AOX;LOC103829393;LOC103862557;LOC103850686;LOC103856806;LOC103846343;LOC103852650;LOC103842064;LOC103870244;LOC103860654;LOC103836781;LOC103870428;LOC103831014;LOC103836863;LOC103834741;LOC117128207;LOC103852473;LOC103866186;LOC103831614;LOC103838307;LOC103828569;LOC10…	0.751317	0.852618	molecular_function
GO:0000145	exocyst	1	671	54	26374	0.00149031	0.00204747	0.72788	LOC103856610	LOC103856610	0.751683	0.864889	cellular_component
GO:0042626	ATPase activity, coupled to transmembrane movement of substances	3	647	146	24106	0.00463679	0.00605658	0.765578	LOC103861599;LOC103859497;LOC103852072	LOC103861599;LOC103859497;LOC103852072	0.754583	0.853926	molecular_function
GO:0045490	pectin catabolic process	4	633	195	24162	0.00631912	0.00807052	0.782987	LOC103831011;LOC108871269;LOC103847228;LOC103862557	LOC103831011;LOC108871269;LOC103847228;LOC103862557	0.75479	0.836057	biological_process
GO:0019252	starch biosynthetic process	1	633	53	24162	0.00157978	0.00219353	0.7202	LOC103842772	LOC103842772	0.755503	0.836057	biological_process
GO:0009639	response to red or far red light	1	633	53	24162	0.00157978	0.00219353	0.7202	LOC103832669	LOC103832669	0.755503	0.836057	biological_process
GO:0009814	defense response, incompatible interaction	1	633	53	24162	0.00157978	0.00219353	0.7202	LOC103850779	LOC103850779	0.755503	0.836057	biological_process
GO:0051028	mRNA transport	2	633	103	24162	0.00315956	0.00426289	0.741177	LOC103836238;LOC103838591	LOC103836238;LOC103838591	0.755788	0.836057	biological_process
GO:0004842	ubiquitin-protein transferase activity	10	647	446	24106	0.015456	0.0185016	0.835384	LOC103834705;LOC103851495;LOC103851847;LOC103845815;LOC103858202;LOC103830348;LOC103844555;LOC103837900;LOC103845050;LOC103835366	LOC103834705;LOC103851495;LOC103851847;LOC103845815;LOC103858202;LOC103830348;LOC103844555;LOC103837900;LOC103845050;LOC103835366	0.761017	0.854898	molecular_function
GO:0009646	response to absence of light	1	633	54	24162	0.00157978	0.00223491	0.706863	LOC103830900	LOC103830900	0.761922	0.841683	biological_process
GO:0009570	chloroplast stroma	21	671	942	26374	0.0312966	0.035717	0.876238	LOC103859689;LOC103828569;LOC103833678;LOC103851645;LOC103867216;LOC103830995;LOC103831960;LOC103870635;LOC103857159;LOC103860370;LOC103846343;LOC103830997;LOC103850918;LOC103833041;LOC103856193;LOC103856701;LOC103851941;LOC103869513;LOC103834842;LOC103866186;LOC103830961	LOC103859689;LOC103828569;LOC103833678;LOC103851645;LOC103867216;LOC103830995;LOC103831960;LOC103870635;LOC103857159;LOC103860370;LOC103846343;LOC103830997;LOC103850918;LOC103833041;LOC103856193;LOC103856701;LOC103851941;LOC103869513;LOC103834842;LOC103866186;LOC103830961	0.76298	0.87263	cellular_component
GO:0008266	poly(U) RNA binding	1	647	53	24106	0.0015456	0.00219862	0.702983	LOC103867216	LOC103867216	0.763906	0.854898	molecular_function
GO:0043022	ribosome binding	1	647	53	24106	0.0015456	0.00219862	0.702983	LOC117129334	LOC117129334	0.763906	0.854898	molecular_function
GO:0017137	Rab GTPase binding	1	647	53	24106	0.0015456	0.00219862	0.702983	LOC103874301	LOC103874301	0.763906	0.854898	molecular_function
GO:0006096	glycolytic process	2	633	105	24162	0.00315956	0.00434567	0.727059	LOC103850396;LOC103856808	LOC103850396;LOC103856808	0.765147	0.844083	biological_process
GO:0004518	nuclease activity	2	647	103	24106	0.00309119	0.0042728	0.723459	LOC117128207;LOC103865750	LOC117128207;LOC103865750	0.767627	0.856689	molecular_function
GO:0007267	cell-cell signaling	1	633	55	24162	0.00157978	0.0022763	0.694011	LOC103863572	LOC103863572	0.768173	0.845096	biological_process
GO:0006891	intra-Golgi vesicle-mediated transport	1	633	55	24162	0.00157978	0.0022763	0.694011	LOC103859709	LOC103859709	0.768173	0.845096	biological_process
GO:0006855	drug transmembrane transport	2	633	106	24162	0.00315956	0.00438705	0.7202	LOC103843908;LOC103835044	LOC103843908;LOC103835044	0.769709	0.845626	biological_process
GO:0010091	trichome branching	1	633	56	24162	0.00157978	0.00231769	0.681618	LOC103831820	LOC103831820	0.774261	0.848302	biological_process
GO:0006261	DNA-dependent DNA replication	1	633	56	24162	0.00157978	0.00231769	0.681618	LOC103841154	LOC103841154	0.774261	0.848302	biological_process
GO:0009536	plastid	8	671	389	26374	0.0119225	0.0147494	0.80834	LOC103828569;LOC103842115;LOC103856193;LOC103863379;LOC103855235;LOC103850918;LOC103842439;LOC103848003	LOC103828569;LOC103842115;LOC103856193;LOC103863379;LOC103855235;LOC103850918;LOC103842439;LOC103848003	0.775798	0.882008	cellular_component
GO:0050661	NADP binding	2	647	105	24106	0.00309119	0.00435576	0.709678	LOC103852707;LOC103855041	LOC103852707;LOC103855041	0.776808	0.863689	molecular_function
GO:0006366	transcription by RNA polymerase II	1	633	57	24162	0.00157978	0.00235908	0.66966	LOC103850240	LOC103850240	0.780188	0.851308	biological_process
GO:0050826	response to freezing	1	633	57	24162	0.00157978	0.00235908	0.66966	LOC103859317	LOC103859317	0.780188	0.851308	biological_process
GO:0071472	cellular response to salt stress	1	633	57	24162	0.00157978	0.00235908	0.66966	LOC103871140	LOC103871140	0.780188	0.851308	biological_process
GO:0003924	GTPase activity	7	647	328	24106	0.0108192	0.0136066	0.795143	LOC103831960;LOC103827641;LOC103846653;LOC103849546;LOC103872323;LOC103860704;LOC103868349	LOC103831960;LOC103827641;LOC103846653;LOC103849546;LOC103872323;LOC103860704;LOC103868349	0.780281	0.863689	molecular_function
GO:0000151	ubiquitin ligase complex	1	671	59	26374	0.00149031	0.00223705	0.666195	LOC103836958	LOC103836958	0.781765	0.883533	cellular_component
GO:0004252	serine-type endopeptidase activity	3	647	153	24106	0.00463679	0.00634697	0.730551	LOC103872834;LOC103836935;LOC103838340	LOC103872834;LOC103836935;LOC103838340	0.781979	0.863689	molecular_function
GO:0003713	transcription coactivator activity	1	647	56	24106	0.0015456	0.00232307	0.665323	LOC103850717	LOC103850717	0.782451	0.863689	molecular_function
GO:2000028	regulation of photoperiodism, flowering	1	633	58	24162	0.00157978	0.00240046	0.658114	LOC103845918	LOC103845918	0.785961	0.856441	biological_process
GO:0032482	Rab protein signal transduction	2	633	110	24162	0.00315956	0.0045526	0.694011	LOC103827641;LOC103868349	LOC103827641;LOC103868349	0.787193	0.856619	biological_process
GO:0048471	perinuclear region of cytoplasm	1	671	60	26374	0.00149031	0.00227497	0.655092	LOC103835156	LOC103835156	0.78733	0.884588	cellular_component
GO:0003743	translation initiation factor activity	3	647	155	24106	0.00463679	0.00642993	0.721125	LOC117129334;LOC103861383;LOC103840474	LOC117129334;LOC103861383;LOC103840474	0.789328	0.866545	molecular_function
GO:0015297	antiporter activity	3	647	155	24106	0.00463679	0.00642993	0.721125	LOC103843908;LOC103835044;LOC103843958	LOC103843908;LOC103835044;LOC103843958	0.789328	0.866545	molecular_function
GO:0016579	protein deubiquitination	2	633	111	24162	0.00315956	0.00459399	0.687759	LOC103837120;LOC103843954	LOC103837120;LOC103843954	0.791377	0.860006	biological_process
GO:0030163	protein catabolic process	3	633	160	24162	0.00473934	0.00662197	0.715699	LOC103845780;LOC103841353;LOC103862811	LOC103845780;LOC103841353;LOC103862811	0.793475	0.860974	biological_process
GO:0005509	calcium ion binding	8	647	376	24106	0.0123648	0.0155978	0.792726	LOC103831040;LOC103871140;LOC103840280;LOC103859356;LOC103830603;LOC103873927;LOC103865911;LOC103859857	LOC103831040;LOC103871140;LOC103840280;LOC103859356;LOC103830603;LOC103873927;LOC103865911;LOC103859857	0.79373	0.867204	molecular_function
GO:0004650	polygalacturonase activity	2	647	109	24106	0.00309119	0.0045217	0.683635	LOC103868082;LOC103827823	LOC103868082;LOC103827823	0.794222	0.867204	molecular_function
GO:0016567	protein ubiquitination	19	633	852	24162	0.0300158	0.035262	0.851223	LOC103853025;LOC103867951;LOC103850779;LOC103864149;LOC117134002;LOC103874619;LOC103837900;LOC103857930;LOC103838301;LOC103845815;LOC103872814;LOC103845501;LOC103869834;LOC103836925;LOC103835366;LOC103837782;LOC103872115;LOC103850400;LOC103865799	LOC103853025;LOC103867951;LOC103850779;LOC103864149;LOC117134002;LOC103874619;LOC103837900;LOC103857930;LOC103838301;LOC103845815;LOC103872814;LOC103845501;LOC103869834;LOC103836925;LOC103835366;LOC103837782;LOC103872115;LOC103850400;LOC103865799	0.795338	0.860974	biological_process
GO:0006869	lipid transport	2	633	112	24162	0.00315956	0.00463538	0.681618	LOC103854541;LOC103866787	LOC103854541;LOC103866787	0.795489	0.860974	biological_process
GO:0019762	glucosinolate catabolic process	1	633	60	24162	0.00157978	0.00248324	0.636177	LOC103870049	LOC103870049	0.797055	0.861507	biological_process
GO:0006914	autophagy	1	633	61	24162	0.00157978	0.00252463	0.625748	LOC103851943	LOC103851943	0.802385	0.866101	biological_process
GO:0009504	cell plate	1	671	63	26374	0.00149031	0.00238872	0.623897	LOC103854943	LOC103854943	0.803188	0.897128	cellular_component
GO:0006897	endocytosis	2	633	114	24162	0.00315956	0.00471815	0.66966	LOC103859831;LOC103851790	LOC103859831;LOC103851790	0.803498	0.866136	biological_process
GO:0016791	phosphatase activity	1	647	60	24106	0.0015456	0.00248901	0.620969	LOC103827834	LOC103827834	0.804935	0.875171	molecular_function
GO:0051287	NAD binding	2	647	112	24106	0.00309119	0.00464615	0.665323	LOC103850918;LOC103852707	LOC103850918;LOC103852707	0.806483	0.875171	molecular_function
GO:0051607	defense response to virus	1	633	62	24162	0.00157978	0.00256601	0.615655	LOC103848066	LOC103848066	0.807575	0.869363	biological_process
GO:0008289	lipid binding	4	647	207	24106	0.00618238	0.00858707	0.719964	LOC103847804;LOC103865350;LOC103866787;LOC103831820	LOC103847804;LOC103865350;LOC103866787;LOC103831820	0.809585	0.875171	molecular_function
GO:0001228	DNA-binding transcription activator activity, RNA polymerase II-specific	1	647	61	24106	0.0015456	0.00253049	0.610789	LOC103852197	LOC103852197	0.810183	0.875171	molecular_function
GO:0016126	sterol biosynthetic process	1	633	63	24162	0.00157978	0.0026074	0.605883	LOC103836218	LOC103836218	0.81263	0.873631	biological_process
GO:0009705	plant-type vacuole membrane	4	671	221	26374	0.00596125	0.00837946	0.711412	LOC103867130;LOC103830649;LOC103829324;LOC103868228	LOC103867130;LOC103830649;LOC103829324;LOC103868228	0.816593	0.906798	cellular_component
GO:0009686	gibberellin biosynthetic process	1	633	64	24162	0.00157978	0.00264879	0.596416	LOC103847069	LOC103847069	0.817551	0.876572	biological_process
GO:0009832	plant-type cell wall biogenesis	1	633	64	24162	0.00157978	0.00264879	0.596416	LOC103839087	LOC103839087	0.817551	0.876572	biological_process
GO:0005179	hormone activity	1	647	63	24106	0.0015456	0.00261346	0.591399	LOC103863572	LOC103863572	0.820261	0.883695	molecular_function
GO:0009813	flavonoid biosynthetic process	1	633	65	24162	0.00157978	0.00269017	0.58724	LOC103836793	LOC103836793	0.822344	0.880534	biological_process
GO:0005840	ribosome	3	671	174	26374	0.00447094	0.00659741	0.677681	LOC103863453;LOC103846696;LOC103830961	LOC103863453;LOC103846696;LOC103830961	0.822606	0.907841	cellular_component
GO:0003746	translation elongation factor activity	1	647	64	24106	0.0015456	0.00265494	0.582158	LOC103870429	LOC103870429	0.825098	0.884598	molecular_function
GO:0045330	aspartyl esterase activity	2	647	117	24106	0.00309119	0.00485356	0.636891	LOC108871269;LOC103847228	LOC108871269;LOC103847228	0.825479	0.884598	molecular_function
GO:0006260	DNA replication	2	633	120	24162	0.00315956	0.00496648	0.636177	LOC103829393;LOC103841686	LOC103829393;LOC103841686	0.825875	0.883136	biological_process
GO:0010311	lateral root formation	1	633	66	24162	0.00157978	0.00273156	0.578343	LOC103872352	LOC103872352	0.82701	0.883172	biological_process
GO:0005694	chromosome	1	671	68	26374	0.00149031	0.0025783	0.578022	LOC103856444	LOC103856444	0.827038	0.907841	cellular_component
GO:0080092	regulation of pollen tube growth	1	633	67	24162	0.00157978	0.00277295	0.569711	LOC103849469	LOC103849469	0.831555	0.884492	biological_process
GO:0006890	retrograde vesicle-mediated transport, Golgi to ER	1	633	67	24162	0.00157978	0.00277295	0.569711	LOC103869307	LOC103869307	0.831555	0.884492	biological_process
GO:0010214	seed coat development	1	633	67	24162	0.00157978	0.00277295	0.569711	LOC103862265	LOC103862265	0.831555	0.884492	biological_process
GO:0009845	seed germination	2	633	122	24162	0.00315956	0.00504925	0.625748	LOC103832275;LOC103857305	LOC103832275;LOC103857305	0.83281	0.884653	biological_process
GO:0004175	endopeptidase activity	1	647	66	24106	0.0015456	0.00273791	0.564517	LOC103870571	LOC103870571	0.834385	0.889424	molecular_function
GO:0008565	protein transporter activity	1	647	66	24106	0.0015456	0.00273791	0.564517	LOC103851920	LOC103851920	0.834385	0.889424	molecular_function
GO:0045087	innate immune response	2	633	123	24162	0.00315956	0.00509064	0.62066	LOC103830233;LOC103867216	LOC103830233;LOC103867216	0.836183	0.887062	biological_process
GO:0016592	mediator complex	1	671	72	26374	0.00149031	0.00272996	0.54591	LOC103874972	LOC103874972	0.844023	0.92119	cellular_component
GO:0042752	regulation of circadian rhythm	1	633	70	24162	0.00157978	0.00289711	0.545295	LOC103851571	LOC103851571	0.844485	0.892328	biological_process
GO:0007030	Golgi organization	1	633	70	24162	0.00157978	0.00289711	0.545295	LOC103875436	LOC103875436	0.844485	0.892328	biological_process
GO:2000280	regulation of root development	1	633	70	24162	0.00157978	0.00289711	0.545295	LOC103843716	LOC103843716	0.844485	0.892328	biological_process
GO:0009408	response to heat	5	633	274	24162	0.00789889	0.0113401	0.696544	VTC1;LOC103834830;LOC103850369;LOC103873314;LOC103873927	VTC1;LOC103834830;LOC103850369;LOC103873314;LOC103873927	0.847721	0.894569	biological_process
GO:0032197	transposition, RNA-mediated	2	633	128	24162	0.00315956	0.00529757	0.596416	LOC103837711;LOC103829569	LOC103837711;LOC103829569	0.852141	0.898052	biological_process
GO:0003697	single-stranded DNA binding	2	647	125	24106	0.00309119	0.00518543	0.59613	LOC103841154;LOC103863489	LOC103841154;LOC103863489	0.852402	0.906238	molecular_function
GO:0030145	manganese ion binding	1	647	71	24106	0.0015456	0.00294532	0.524762	LOC103841418	LOC103841418	0.855506	0.90715	molecular_function
GO:0030599	pectinesterase activity	2	647	128	24106	0.00309119	0.00530988	0.582158	LOC108871269;LOC103847228	LOC108871269;LOC103847228	0.861483	0.909718	molecular_function
GO:0019843	rRNA binding	3	647	179	24106	0.00463679	0.00742554	0.624438	LOC103843059;LOC103846696;LOC103854217	LOC103843059;LOC103846696;LOC103854217	0.862431	0.909718	molecular_function
GO:0006995	cellular response to nitrogen starvation	1	633	75	24162	0.00157978	0.00310405	0.508942	LOC103862389	LOC103862389	0.863871	0.90803	biological_process
GO:0006417	regulation of translation	2	633	132	24162	0.00315956	0.00546312	0.578343	LOC103836238;LOC103840474	LOC103836238;LOC103840474	0.863874	0.90803	biological_process
GO:0050660	flavin adenine dinucleotide binding	2	647	131	24106	0.00309119	0.00543433	0.568826	LOC103859689;LOC103855041	LOC103859689;LOC103855041	0.87005	0.915023	molecular_function
GO:0000978	RNA polymerase II proximal promoter sequence-specific DNA binding	1	647	76	24106	0.0015456	0.00315274	0.490238	LOC103874639	LOC103874639	0.873936	0.915023	molecular_function
GO:0005524	ATP binding	76	647	3174	24106	0.117465	0.131668	0.892129	LOC103828569;LOC103867307;LOC103842586;LOC103835184;LOC103833678;LOC103855958;LOC103856808;LOC103855262;LOC103873659;LOC103872582;LOC103856746;LOC103848915;LOC103854217;LOC103850396;LOC103833881;LOC103863255;LOC103855202;LOC103860492;LOC103862265;LOC103837711;LOC103863271;LOC103859160;LOC103874675;LOC103830749;LOC103839911;LOC103869749;LOC103862036;LOC103869014;LOC103870635;LOC103861599;LOC103859…	LOC103828569;LOC103867307;LOC103842586;LOC103835184;LOC103833678;LOC103855958;LOC103856808;LOC103855262;LOC103873659;LOC103872582;LOC103856746;LOC103848915;LOC103854217;LOC103850396;LOC103833881;LOC103863255;LOC103855202;LOC103860492;LOC103862265;LOC103837711;LOC103863271;LOC103859160;LOC103874675;LOC103830749;LOC103839911;LOC103869749;LOC103862036;LOC103869014;LOC103870635;LOC103861599;LOC103859…	0.874254	0.915023	molecular_function
GO:0048510	regulation of timing of transition from vegetative to reproductive phase	1	633	78	24162	0.00157978	0.00322821	0.489367	LOC103843297	LOC103843297	0.874324	0.917812	biological_process
GO:0005739	mitochondrion	36	671	1679	26374	0.0536513	0.0636612	0.842763	LOC103875050;LOC103851915;LOC103860470;LOC103828569;LOC103837157;LOC103856746;LOC103851645;LOC103862498;LOC103858189;LOC103859160;LOC103831812;LOC103869749;LOC103870635;LOC103860584;AOX;LOC103843059;LOC103852707;LOC103834825;LOC103836432;LOC103851496;LOC103862306;LOC103870244;LOC103862389;LOC103863635;LOC103832368;LOC103842115;LOC103856701;LOC103851941;LOC103832400;LOC103850369;LOC103834842;LOC10…	LOC103875050;LOC103851915;LOC103860470;LOC103828569;LOC103837157;LOC103856746;LOC103851645;LOC103862498;LOC103858189;LOC103859160;LOC103831812;LOC103869749;LOC103870635;LOC103860584;AOX;LOC103843059;LOC103852707;LOC103834825;LOC103836432;LOC103851496;LOC103862306;LOC103870244;LOC103862389;LOC103863635;LOC103832368;LOC103842115;LOC103856701;LOC103851941;LOC103832400;LOC103850369;LOC103834842;LOC10…	0.877947	0.952772	cellular_component
GO:0005525	GTP binding	9	647	470	24106	0.0139104	0.0194972	0.713453	VTC1;LOC103836432;LOC103827641;LOC103868349;LOC103846653;LOC103849546;LOC103872323;LOC103860704;LOC103844989	VTC1;LOC103836432;LOC103827641;LOC103868349;LOC103846653;LOC103849546;LOC103872323;LOC103860704;LOC103844989	0.886935	0.925896	molecular_function
GO:0009631	cold acclimation	1	633	82	24162	0.00157978	0.00339376	0.465495	LOC103867130	LOC103867130	0.887026	0.928714	biological_process
GO:0045292	mRNA cis splicing, via spliceosome	1	633	82	24162	0.00157978	0.00339376	0.465495	LOC103829790	LOC103829790	0.887026	0.928714	biological_process
GO:0006970	response to osmotic stress	5	633	295	24162	0.00789889	0.0122093	0.64696	LOC103868440;LOC103845641;LOC103838907;LOC103830233;LOC103865455	LOC103868440;LOC103845641;LOC103838907;LOC103830233;LOC103865455	0.888421	0.928962	biological_process
GO:0016032	viral process	1	633	83	24162	0.00157978	0.00343515	0.459887	LOC103850849	LOC103850849	0.889996	0.929397	biological_process
GO:0042393	histone binding	1	647	82	24106	0.0015456	0.00340164	0.454367	LOC103841612	LOC103841612	0.892981	0.929805	molecular_function
GO:0009908	flower development	8	633	440	24162	0.0126382	0.0182104	0.694011	LOC103851686;LOC103862580;LOC108870118;LOC103832815;LOC103857508;LOC103842051;LOC103850515;LOC103866224	LOC103851686;LOC103862580;LOC108870118;LOC103832815;LOC103857508;LOC103842051;LOC103850515;LOC103866224	0.893035	0.931358	biological_process
GO:0090406	pollen tube	1	671	87	26374	0.00149031	0.0032987	0.451788	LOC103856692	LOC103856692	0.894156	0.956902	cellular_component
GO:0000122	negative regulation of transcription by RNA polymerase II	1	633	85	24162	0.00157978	0.00351792	0.449066	LOC103830900	LOC103830900	0.895704	0.932928	biological_process
GO:0003755	peptidyl-prolyl cis-trans isomerase activity	1	647	84	24106	0.0015456	0.00348461	0.443549	LOC103851268	LOC103851268	0.898668	0.933321	molecular_function
GO:0006325	chromatin organization	2	633	147	24162	0.00315956	0.00608393	0.519328	LOC103845409;LOC103871899	LOC103845409;LOC103871899	0.900655	0.936868	biological_process
GO:0040008	regulation of growth	7	633	400	24162	0.0110585	0.0165549	0.667986	LOC103860467;LOC103856282;LOC103832973;LOC103842051;LOC103872492;LOC103828232;LOC103859470	LOC103860467;LOC103856282;LOC103832973;LOC103842051;LOC103872492;LOC103828232;LOC103859470	0.902251	0.937312	biological_process
GO:0042802	identical protein binding	5	647	297	24106	0.00772798	0.0123206	0.627241	LOC117130855;LOC103845780;LOC103858189;LOC103866917;LOC103833041	LOC117130855;LOC103845780;LOC103858189;LOC103866917;LOC103833041	0.903236	0.935659	molecular_function
GO:0005747	mitochondrial respiratory chain complex I	1	671	91	26374	0.00149031	0.00345037	0.431929	LOC103840176	LOC103840176	0.904556	0.956902	cellular_component
GO:0005802	trans-Golgi network	8	671	464	26374	0.0119225	0.0175931	0.677681	LOC103867290;LOC103866020;LOC103872941;LOC103847367;LOC103840280;LOC103850720;LOC103875235;LOC103868381	LOC103867290;LOC103866020;LOC103872941;LOC103847367;LOC103840280;LOC103850720;LOC103875235;LOC103868381	0.906514	0.956902	cellular_component
GO:0004364	glutathione transferase activity	6	647	347	24106	0.00927357	0.0143948	0.644233	LOC103872504;LOC103868035;LOC108869394;LOC103829825;LOC103864045;LOC103831930	LOC103872504;LOC103868035;LOC108869394;LOC103829825;LOC103864045;LOC103831930	0.906741	0.936888	molecular_function
GO:0005681	spliceosomal complex	2	671	155	26374	0.00298063	0.005877	0.507168	LOC103871804;LOC103829790	LOC103871804;LOC103829790	0.907714	0.956902	cellular_component
GO:0005768	endosome	8	671	468	26374	0.0119225	0.0177447	0.671889	LOC103859831;LOC103866020;LOC103872941;LOC103847367;LOC103840280;LOC103847195;LOC103850720;LOC103875235	LOC103859831;LOC103866020;LOC103872941;LOC103847367;LOC103840280;LOC103847195;LOC103850720;LOC103875235	0.911146	0.956902	cellular_component
GO:0009793	embryo development ending in seed dormancy	8	633	455	24162	0.0126382	0.0188312	0.671132	LOC103867413;LOC103832400;LOC103843385;LOC103834842;LOC103846596;LOC103833836;LOC103865455;LOC103867418	LOC103867413;LOC103832400;LOC103843385;LOC103834842;LOC103846596;LOC103833836;LOC103865455;LOC103867418	0.911944	0.945432	biological_process
GO:0006886	intracellular protein transport	7	633	408	24162	0.0110585	0.016886	0.654888	LOC103867290;LOC103875436;LOC103860759;LOC103827641;LOC103860032;LOC103834200;LOC103868349	LOC103867290;LOC103875436;LOC103860759;LOC103827641;LOC103860032;LOC103834200;LOC103868349	0.912425	0.945432	biological_process
GO:0019005	SCF ubiquitin ligase complex	1	671	96	26374	0.00149031	0.00363995	0.409432	LOC103872814	LOC103872814	0.916134	0.956902	cellular_component
GO:0005759	mitochondrial matrix	2	671	160	26374	0.00298063	0.00606658	0.491319	LOC103828569;LOC103858621	LOC103828569;LOC103858621	0.916822	0.956902	cellular_component
GO:0050897	cobalt ion binding	1	647	92	24106	0.0015456	0.00381648	0.40498	LOC103862389	LOC103862389	0.918553	0.946672	molecular_function
GO:0009737	response to abscisic acid	15	633	785	24162	0.0236967	0.032489	0.729375	LOC103868440;HY5;LOC103850849;LOC103854943;LOC103836185;LOC103867216;LOC103871632;LOC103857100;LOC103857274;LOC103872005;LOC103830900;LOC103831372;LOC103872532;LOC103831916;LOC103830691	LOC103868440;HY5;LOC103850849;LOC103854943;LOC103836185;LOC103867216;LOC103871632;LOC103857100;LOC103857274;LOC103872005;LOC103830900;LOC103831372;LOC103872532;LOC103831916;LOC103830691	0.921496	0.9536	biological_process
GO:0016301	kinase activity	2	647	155	24106	0.00309119	0.00642993	0.48075	LOC103873659;LOC103836640	LOC103873659;LOC103836640	0.922883	0.948104	molecular_function
GO:0061630	ubiquitin protein ligase activity	4	647	263	24106	0.00618238	0.0109101	0.566663	LOC103836958;LOC103850779;LOC103840280;LOC103872115	LOC103836958;LOC103850779;LOC103840280;LOC103872115	0.925103	0.948104	molecular_function
GO:0018298	protein-chromophore linkage	1	633	98	24162	0.00157978	0.00405596	0.389496	LOC117130855	LOC117130855	0.926241	0.957275	biological_process
GO:0045735	nutrient reservoir activity	1	647	96	24106	0.0015456	0.00398241	0.388105	LOC103845780	LOC103845780	0.926983	0.948104	molecular_function
GO:0009658	chloroplast organization	3	633	220	24162	0.00473934	0.00910521	0.520508	LOC103843721;LOC103835209;LOC103835184	LOC103843721;LOC103835209;LOC103835184	0.930067	0.958762	biological_process
GO:0010286	heat acclimation	1	633	100	24162	0.00157978	0.00413873	0.381706	LOC103857967	LOC103857967	0.930071	0.958762	biological_process
GO:0003729	mRNA binding	12	647	644	24106	0.0185471	0.0267153	0.694251	LOC103831165;LOC103843059;LOC103829790;LOC108870118;LOC103867216;LOC117129334;LOC103861383;LOC103842949;LOC103863136;LOC103836707;LOC103875262;LOC103865882	LOC103831165;LOC103843059;LOC103829790;LOC108870118;LOC103867216;LOC117129334;LOC103861383;LOC103842949;LOC103863136;LOC103836707;LOC103875262;LOC103865882	0.930332	0.948242	molecular_function
GO:0000287	magnesium ion binding	3	647	216	24106	0.00463679	0.00896042	0.517474	LOC103862265;LOC103850918;LOC103856746	LOC103862265;LOC103850918;LOC103856746	0.931812	0.948242	molecular_function
GO:0048527	lateral root development	1	633	101	24162	0.00157978	0.00418012	0.377927	LOC103830900	LOC103830900	0.93191	0.959425	biological_process
GO:0006511	ubiquitin-dependent protein catabolic process	6	633	380	24162	0.00947867	0.0157272	0.602694	LOC103836958;LOC103837120;LOC103851847;LOC103872814;LOC103840280;LOC103845050	LOC103836958;LOC103837120;LOC103851847;LOC103872814;LOC103840280;LOC103845050	0.935201	0.960352	biological_process
GO:0042546	cell wall biogenesis	1	633	103	24162	0.00157978	0.00426289	0.370589	LOC103827882	LOC103827882	0.935446	0.960352	biological_process
GO:0009407	toxin catabolic process	5	633	332	24162	0.00789889	0.0137406	0.574859	LOC103872504;LOC103868035;LOC108869394;LOC103829825;LOC103831930	LOC103872504;LOC103868035;LOC108869394;LOC103829825;LOC103831930	0.937658	0.960352	biological_process
GO:0000790	nuclear chromatin	1	671	108	26374	0.00149031	0.00409494	0.36394	LOC103845409	LOC103845409	0.938517	0.974222	cellular_component
GO:0009644	response to high light intensity	1	633	105	24162	0.00157978	0.00434567	0.36353	LOC103833041	LOC103833041	0.938798	0.960352	biological_process
GO:0000723	telomere maintenance	1	633	105	24162	0.00157978	0.00434567	0.36353	LOC103841154	LOC103841154	0.938798	0.960352	biological_process
GO:0008270	zinc ion binding	20	647	1010	24106	0.0309119	0.0418983	0.737784	LOC103843419;LOC103836958;LOC103835065;LOC103843573;LOC103869749;LOC103840386;LOC103845815;LOC103830900;LOC103854541;LOC103845501;LOC103840707;LOC103873927;LOC103869205;LOC103851495;LOC103851941;LOC103843385;LOC103853414;LOC103830348;LOC103836989;LOC103860688	LOC103843419;LOC103836958;LOC103835065;LOC103843573;LOC103869749;LOC103840386;LOC103845815;LOC103830900;LOC103854541;LOC103845501;LOC103840707;LOC103873927;LOC103869205;LOC103851495;LOC103851941;LOC103843385;LOC103853414;LOC103830348;LOC103836989;LOC103860688	0.940356	0.954532	molecular_function
GO:0006357	regulation of transcription by RNA polymerase II	1	633	107	24162	0.00157978	0.00442844	0.356735	LOC103829877	LOC103829877	0.941977	0.961152	biological_process
GO:0019722	calcium-mediated signaling	1	633	107	24162	0.00157978	0.00442844	0.356735	LOC103863572	LOC103863572	0.941977	0.961152	biological_process
GO:0008380	RNA splicing	2	633	173	24162	0.00315956	0.00716	0.441279	LOC103851915;LOC103829790	LOC103851915;LOC103829790	0.943353	0.961333	biological_process
GO:0016709	oxidoreductase activity, acting on paired donors, with incorporation or reduction of molecular oxygen, NAD(P)H as one donor, and incorporation of one atom of oxygen	2	647	178	24106	0.00309119	0.00738405	0.41863	LOC103853300;LOC103835030	LOC103853300;LOC103835030	0.953952	0.965906	molecular_function
GO:0006629	lipid metabolic process	1	633	116	24162	0.00157978	0.00480093	0.329057	LOC103831040	LOC103831040	0.954359	0.970035	biological_process
GO:0006281	DNA repair	4	633	298	24162	0.00631912	0.0123334	0.512357	LOC103838118;LOC103870890;LOC103829393;LOC103841154	LOC103838118;LOC103870890;LOC103829393;LOC103841154	0.954714	0.970035	biological_process
GO:0009860	pollen tube growth	2	633	184	24162	0.00315956	0.00761526	0.414898	LOC103873659;LOC103853194	LOC103873659;LOC103853194	0.955562	0.970035	biological_process
GO:0009867	jasmonic acid mediated signaling pathway	1	633	118	24162	0.00157978	0.0048837	0.32348	LOC103837120	LOC103837120	0.956731	0.970035	biological_process
GO:0005794	Golgi apparatus	26	671	1375	26374	0.0387481	0.0521347	0.743232	LOC103866052;LOC103841111;LOC103875235;LOC103834200;LOC103868349;LOC103849469;LOC103829205;LOC103831873;LOC103847804;LOC103836218;LOC103828935;LOC103847367;LOC103829528;LOC103868381;LOC103866020;LOC103875436;LOC103872941;LOC103867226;LOC103838340;LOC103833431;LOC103832759;LOC103859709;LOC103865645;LOC103832697;LOC103850720;LOC103847324	LOC103866052;LOC103841111;LOC103875235;LOC103834200;LOC103868349;LOC103849469;LOC103829205;LOC103831873;LOC103847804;LOC103836218;LOC103828935;LOC103847367;LOC103829528;LOC103868381;LOC103866020;LOC103875436;LOC103872941;LOC103867226;LOC103838340;LOC103833431;LOC103832759;LOC103859709;LOC103865645;LOC103832697;LOC103850720;LOC103847324	0.957313	0.988361	cellular_component
GO:0009553	embryo sac development	1	633	122	24162	0.00157978	0.00504925	0.312874	LOC103833836	LOC103833836	0.961111	0.973246	biological_process
GO:0015031	protein transport	6	633	417	24162	0.00947867	0.0172585	0.549217	LOC103854943;LOC103863379;LOC103869513;LOC103832023;LOC103847195;LOC103851943	LOC103854943;LOC103863379;LOC103869513;LOC103832023;LOC103847195;LOC103851943	0.963722	0.97466	biological_process
GO:0010119	regulation of stomatal movement	1	633	127	24162	0.00157978	0.00525619	0.300556	LOC103832146	LOC103832146	0.965968	0.975701	biological_process
GO:0045893	positive regulation of transcription, DNA-templated	8	633	529	24162	0.0126382	0.0218939	0.577249	LOC103830749;LOC103832275;LOC103873426;LOC103860609;LOC103837290;LOC103860654;LOC103860688;LOC103866224	LOC103830749;LOC103832275;LOC103873426;LOC103860609;LOC103837290;LOC103860654;LOC103860688;LOC103866224	0.968861	0.977392	biological_process
GO:1990904	ribonucleoprotein complex	1	671	140	26374	0.00149031	0.00530826	0.280754	LOC103867216	LOC103867216	0.973153	0.999313	cellular_component
GO:0009555	pollen development	4	633	335	24162	0.00631912	0.0138647	0.455769	LOC103853961;LOC103849469;LOC103833836;LOC103850822	LOC103853961;LOC103849469;LOC103833836;LOC103850822	0.977136	0.984501	biological_process
GO:0048366	leaf development	2	633	217	24162	0.00315956	0.00898104	0.351803	LOC103843059;LOC103830900	LOC103843059;LOC103830900	0.978862	0.985003	biological_process
GO:0006486	protein glycosylation	1	633	161	24162	0.00157978	0.00666336	0.237085	LOC103829205	LOC103829205	0.986275	0.991219	biological_process
GO:0031969	chloroplast membrane	2	671	248	26374	0.00298063	0.0094032	0.31698	LOC103843506;LOC103843721	LOC103843506;LOC103843721	0.987746	0.999568	cellular_component
GO:0005730	nucleolus	12	671	851	26374	0.0178838	0.0322666	0.554249	LOC103829010;LOC103843059;LOC103859689;LOC103833060;LOC103845409;LOC103836238;LOC103840549;LOC103841612;LOC103872814;LOC103840749;LOC103849546;LOC117134283	LOC103829010;LOC103843059;LOC103859689;LOC103833060;LOC103845409;LOC103836238;LOC103840549;LOC103841612;LOC103872814;LOC103840749;LOC103849546;LOC117134283	0.992237	0.999568	cellular_component
GO:0050832	defense response to fungus	5	633	471	24162	0.00789889	0.0194934	0.405208	LOC103836185;LOC103870047;LOC103862036;LOC103838330;LOC103860759	LOC103836185;LOC103870047;LOC103862036;LOC103838330;LOC103860759	0.994784	0.998519	biological_process
GO:0005829	cytosol	67	671	3541	26374	0.099851	0.134261	0.743708	LOC103835097;LOC103872857;LOC103829790;LOC103854027;LOC103836958;LOC103837528;LOC103837120;LOC103835184;LOC103856808;LOC103833921;LOC103852592;LOC103829825;LOC103840749;LOC103848915;LOC103855202;LOC103850396;LOC103849546;LOC103835781;LOC103827579;LOC103841025;LOC103855579;LOC103848856;LOC103837896;LOC117130855;LOC103857055;LOC103869749;LOC103840386;LOC103862036;LOC103868035;LOC103863819;LOC103836…	LOC103835097;LOC103872857;LOC103829790;LOC103854027;LOC103836958;LOC103837528;LOC103837120;LOC103835184;LOC103856808;LOC103833921;LOC103852592;LOC103829825;LOC103840749;LOC103848915;LOC103855202;LOC103850396;LOC103849546;LOC103835781;LOC103827579;LOC103841025;LOC103855579;LOC103848856;LOC103837896;LOC117130855;LOC103857055;LOC103869749;LOC103840386;LOC103862036;LOC103868035;LOC103863819;LOC103836…	0.99746	0.999568	cellular_component
GO:0004190	aspartic-type endopeptidase activity	4	647	436	24106	0.00618238	0.0180868	0.341818	LOC103862811;LOC103845780;LOC103875445;LOC103841353	LOC103862811;LOC103845780;LOC103875445;LOC103841353	0.997529	0.999987	molecular_function
GO:0004519	endonuclease activity	1	647	232	24106	0.0015456	0.00962416	0.160595	LOC103843249	LOC103843249	0.998241	0.999987	molecular_function
GO:0022625	cytosolic large ribosomal subunit	1	671	254	26374	0.00149031	0.0096307	0.154746	LOC103859567	LOC103859567	0.998609	0.999568	cellular_component
GO:0006397	mRNA processing	2	633	335	24162	0.00315956	0.0138647	0.227884	LOC103851915;LOC103867216	LOC103851915;LOC103867216	0.998692	0.999956	biological_process
GO:0022626	cytosolic ribosome	2	671	392	26374	0.00298063	0.0148631	0.200538	LOC103870049;LOC103862389	LOC103870049;LOC103862389	0.999568	0.999568	cellular_component
GO:0003676	nucleic acid binding	3	647	474	24106	0.00463679	0.0196632	0.235811	LOC103842651;LOC103843249;LOC103870466	LOC103842651;LOC103843249;LOC103870466	0.999773	0.999987	molecular_function
GO:0006412	translation	3	633	533	24162	0.00473934	0.0220594	0.214844	LOC103863453;LOC103846696;LOC103859567	LOC103863453;LOC103846696;LOC103859567	0.999925	0.999956	biological_process
GO:0006310	DNA recombination	1	633	375	24162	0.00157978	0.0155202	0.101788	LOC103845491	LOC103845491	0.999956	0.999956	biological_process
GO:0003735	structural constituent of ribosome	4	647	652	24106	0.00618238	0.0270472	0.228577	LOC103863453;LOC103846696;LOC103859567;LOC103830961	LOC103863453;LOC103846696;LOC103859567;LOC103830961	0.999981	0.999987	molecular_function
GO:0003723	RNA binding	11	647	1118	24106	0.0170015	0.0463785	0.366583	LOC103851915;LOC103829790;LOC103836238;LOC103867216;LOC103856219;LOC103837157;LOC103838591;LOC103862036;LOC103831421;LOC103832368;LOC103854225	LOC103851915;LOC103829790;LOC103836238;LOC103867216;LOC103856219;LOC103837157;LOC103838591;LOC103862036;LOC103831421;LOC103832368;LOC103854225	0.999987	0.999987	molecular_function

## Sheet: GO-S3-L7 Uniq
Supplementary Table S7: GO enrichment analysis of DEGs uniquely expressed in Longyou-7 at S3 stage.
Term_ID	Term_description	ListHit	ListTotal	PopHit	PopTotal	GeneRatio	BgRatio	Enrichment_score	GeneIds	GeneSymbols	P_value	FDR_bh	Category
GO:0009535	chloroplast thylakoid membrane	25	576	544	26374	0.0434028	0.0206264	2.10424	LOC103840487;LOC103851372;LOC103828916;LOC117125609;LOC103867216;LOC103833131;LOC103839852;LOC103867016;LOC103869644;LOC117133971;LOC103861848;LOC103868914;LOC103829781;LOC103838910;LOC103847099;LOC103865641;LOC103856001;LOC103833041;LOC103854303;LOC103865334;LOC103851163;LOC103838834;LOC103858708;LOC103834892;LOC103839073	LOC103840487;LOC103851372;LOC103828916;LOC117125609;LOC103867216;LOC103833131;LOC103839852;LOC103867016;LOC103869644;LOC117133971;LOC103861848;LOC103868914;LOC103829781;LOC103838910;LOC103847099;LOC103865641;LOC103856001;LOC103833041;LOC103854303;LOC103865334;LOC103851163;LOC103838834;LOC103858708;LOC103834892;LOC103839073	0.000436867	0.0667065	cellular_component
GO:0009579	thylakoid	16	576	294	26374	0.0277778	0.0111473	2.49187	LOC103856001;LOC103848721;LOC103845258;LOC103839852;LOC103867016;LOC103851372;LOC103828916;LOC103858708;LOC103861848;LOC103868914;LOC103867216;LOC103829781;LOC103838910;LOC103847099;LOC103833131;LOC103874199	LOC103856001;LOC103848721;LOC103845258;LOC103839852;LOC103867016;LOC103851372;LOC103828916;LOC103858708;LOC103861848;LOC103868914;LOC103867216;LOC103829781;LOC103838910;LOC103847099;LOC103833131;LOC103874199	0.000813493	0.0667065	cellular_component
GO:0016020	membrane	54	576	1633	26374	0.09375	0.061917	1.51412	LOC103845160;LOC103865552;LOC103829518;LOC103854313;LOC103852669;LOC103872849;LOC103872777;LOC103862081;LOC103831268;LOC103837798;LOC103836125;LOC103854028;LOC103833131;LOC103838167;LOC103867016;LOC103829928;LOC103861324;LOC103868757;LOC103856182;LOC103861505;LOC103841674;LOC103833404;LOC103868914;LOC103867660;LOC103838910;LOC103834979;LOC103874056;LOC103843437;LOC103850795;LOC103875306;LOC103844…	LOC103845160;LOC103865552;LOC103829518;LOC103854313;LOC103852669;LOC103872849;LOC103872777;LOC103862081;LOC103831268;LOC103837798;LOC103836125;LOC103854028;LOC103833131;LOC103838167;LOC103867016;LOC103829928;LOC103861324;LOC103868757;LOC103856182;LOC103861505;LOC103841674;LOC103833404;LOC103868914;LOC103867660;LOC103838910;LOC103834979;LOC103874056;LOC103843437;LOC103850795;LOC103875306;LOC103844…	0.0016259	0.0888824	cellular_component
GO:0070208	protein heterotrimerization	2	527	5	24162	0.00379507	0.000206937	18.3393	LOC103833041;LOC103873712	LOC103833041;LOC103873712	0.00454538	0.558667	biological_process
GO:0004521	endoribonuclease activity	4	506	34	24106	0.00790514	0.00141044	5.60474	LOC103831243;LOC103842993;LOC103828537;LOC103844313	LOC103831243;LOC103842993;LOC103828537;LOC103844313	0.00540318	0.538645	molecular_function
GO:0009682	induced systemic resistance	4	527	33	24162	0.00759013	0.00136578	5.55736	WRKY67;LOC103838218;LOC103845160;LOC103866804	WRKY67;LOC103838218;LOC103845160;LOC103866804	0.00554646	0.558667	biological_process
GO:0009088	threonine biosynthetic process	3	527	17	24162	0.0056926	0.000703584	8.09086	LOC103872275;LOC103852803;LOC103874187	LOC103872275;LOC103852803;LOC103874187	0.00558611	0.558667	biological_process
GO:0001671	ATPase activator activity	3	506	18	24106	0.00592885	0.000746702	7.94005	LOC103838837;LOC103848001;LOC103855674	LOC103838837;LOC103848001;LOC103855674	0.0059324	0.538645	molecular_function
GO:0097718	disordered domain specific binding	2	506	6	24106	0.00395257	0.000248901	15.8801	LOC103833041;LOC103868914	LOC103833041;LOC103868914	0.00623705	0.538645	molecular_function
GO:0010555	response to mannitol	3	527	18	24162	0.0056926	0.000744971	7.64137	LOC103868196;LOC103832171;LOC103874242	LOC103868196;LOC103832171;LOC103874242	0.00659596	0.558667	biological_process
GO:0010202	response to low fluence red light stimulus	2	527	6	24162	0.00379507	0.000248324	15.2827	LOC103828438;LOC103874091	LOC103828438;LOC103874091	0.00671984	0.558667	biological_process
GO:0009523	photosystem II	5	576	56	26374	0.00868056	0.0021233	4.08823	LOC103828916;LOC117133971;LOC103829781;LOC103865334;LOC103833131	LOC103828916;LOC117133971;LOC103829781;LOC103865334;LOC103833131	0.00746286	0.253802	cellular_component
GO:1990641	response to iron ion starvation	3	527	19	24162	0.0056926	0.000786359	7.23919	LOC103855267;LOC103868313;LOC103834892	LOC103855267;LOC103868313;LOC103834892	0.00770739	0.558667	biological_process
GO:0010196	nonphotochemical quenching	3	527	19	24162	0.0056926	0.000786359	7.23919	LOC103838910;LOC103833131;LOC103858708	LOC103838910;LOC103833131;LOC103858708	0.00770739	0.558667	biological_process
GO:0005786	signal recognition particle, endoplasmic reticulum targeting	3	576	19	26374	0.00520833	0.000720406	7.22971	LOC103833041;LOC103873712;LOC103872323	LOC103833041;LOC103873712;LOC103872323	0.00773785	0.253802	cellular_component
GO:0009982	pseudouridine synthase activity	3	506	20	24106	0.00592885	0.000829669	7.14605	LOC103832368;LOC103832059;LOC103859060	LOC103832368;LOC103832059;LOC103859060	0.00803469	0.538645	molecular_function
GO:0080054	low-affinity nitrate transmembrane transporter activity	3	506	20	24106	0.00592885	0.000829669	7.14605	LOC103830812;LOC103830813;LOC103852756	LOC103830812;LOC103830813;LOC103852756	0.00803469	0.538645	molecular_function
GO:0009932	cell tip growth	4	527	37	24162	0.00759013	0.00153133	4.95656	LOC103831559;LOC103867985;LOC103859248;LOC103870628	LOC103831559;LOC103867985;LOC103859248;LOC103870628	0.00836112	0.558667	biological_process
GO:0006979	response to oxidative stress	17	527	410	24162	0.0322581	0.0169688	1.90102	LOC103865666;LOC103840079;LOC103862196;LOC103858271;LOC103865888;LOC103853145;LOC103845697;LOC103868196;LOC103865455;LOC103846278;LOC103864346;LOC103857865;LOC103834892;LOC103853126;LOC103847217;LOC103855267;LOC103843324	LOC103865666;LOC103840079;LOC103862196;LOC103858271;LOC103865888;LOC103853145;LOC103845697;LOC103868196;LOC103865455;LOC103846278;LOC103864346;LOC103857865;LOC103834892;LOC103853126;LOC103847217;LOC103855267;LOC103843324	0.00911244	0.558667	biological_process
GO:0031119	tRNA pseudouridine synthesis	2	527	7	24162	0.00379507	0.000289711	13.0995	LOC103859060;LOC103832059	LOC103859060;LOC103832059	0.00927248	0.558667	biological_process
GO:1901031	regulation of response to reactive oxygen species	2	527	7	24162	0.00379507	0.000289711	13.0995	LOC103855267;LOC103834892	LOC103855267;LOC103834892	0.00927248	0.558667	biological_process
GO:0046467	membrane lipid biosynthetic process	2	527	7	24162	0.00379507	0.000289711	13.0995	LOC103855267;LOC103834892	LOC103855267;LOC103834892	0.00927248	0.558667	biological_process
GO:0080167	response to karrikin	10	527	198	24162	0.0189753	0.00819469	2.31557	LOC103866495;LOC103867318;LOC103873769;LOC103858708;MYB1;LOC103841203;LOC103865763;LOC103830194;LOC103833131;LOC103836517	LOC103866495;LOC103867318;LOC103873769;LOC103858708;MYB1;LOC103841203;LOC103865763;LOC103830194;LOC103833131;LOC103836517	0.0119403	0.587647	biological_process
GO:0009517	PSII associated light-harvesting complex II	2	576	8	26374	0.00347222	0.000303329	11.447	LOC103838910;LOC103833131	LOC103838910;LOC103833131	0.012218	0.333958	cellular_component
GO:0030246	carbohydrate binding	10	506	208	24106	0.0197628	0.00862856	2.2904	LOC103827642;LOC103838301;LOC103835633;LOC103863419;LOC103836356;LOC103838344;LOC103855926;LOC103864004;LOC103868525;LOC103840046	LOC103827642;LOC103838301;LOC103835633;LOC103863419;LOC103836356;LOC103838344;LOC103855926;LOC103864004;LOC103868525;LOC103840046	0.0128352	0.538645	molecular_function
GO:0030267	glyoxylate reductase (NADP) activity	2	506	9	24106	0.00395257	0.000373351	10.5867	LOC103831222;LOC103872547	LOC103831222;LOC103872547	0.0143569	0.538645	molecular_function
GO:0010295	(+)-abscisic acid 8'-hydroxylase activity	2	506	9	24106	0.00395257	0.000373351	10.5867	LOC103861043;LOC103857276	LOC103861043;LOC103857276	0.0143569	0.538645	molecular_function
GO:0016036	cellular response to phosphate starvation	8	527	145	24162	0.0151803	0.00600116	2.52956	LOC108871182;LOC103842993;LOC103872849;LOC103854324;LOC103835608;LOC103837651;LOC103846417;LOC103850131	LOC108871182;LOC103842993;LOC103872849;LOC103854324;LOC103835608;LOC103837651;LOC103846417;LOC103850131	0.0144167	0.587647	biological_process
GO:0030234	enzyme regulator activity	4	506	45	24106	0.00790514	0.00186676	4.23469	LOC103853077;LOC103854522;LOC103868956;LOC103867016	LOC103853077;LOC103854522;LOC103868956;LOC103867016	0.0144975	0.538645	molecular_function
GO:0042343	indole glucosinolate metabolic process	4	527	44	24162	0.00759013	0.00182104	4.16802	LOC103860817;LOC103829518;LOC103845160;LOC103860449	LOC103860817;LOC103829518;LOC103845160;LOC103860449	0.0152582	0.587647	biological_process
GO:0006364	rRNA processing	9	527	176	24162	0.0170778	0.00728417	2.34451	LOC103836394;LOC103828537;LOC103854930;LOC103849856;LOC103840549;LOC103846760;LOC103835160;LOC103856182;LOC103843059	LOC103836394;LOC103828537;LOC103854930;LOC103849856;LOC103840549;LOC103846760;LOC103835160;LOC103856182;LOC103843059	0.0154395	0.587647	biological_process
GO:0060560	developmental growth involved in morphogenesis	2	527	9	24162	0.00379507	0.000372486	10.1885	LOC103828438;LOC103874091	LOC103828438;LOC103874091	0.015443	0.587647	biological_process
GO:0009061	anaerobic respiration	2	527	9	24162	0.00379507	0.000372486	10.1885	LOC103846440;LOC103875235	LOC103846440;LOC103875235	0.015443	0.587647	biological_process
GO:1990481	mRNA pseudouridine synthesis	2	527	9	24162	0.00379507	0.000372486	10.1885	LOC103859060;LOC103832059	LOC103859060;LOC103832059	0.015443	0.587647	biological_process
GO:0009533	chloroplast stromal thylakoid	2	576	9	26374	0.00347222	0.000341245	10.1752	LOC103856001;LOC103841959	LOC103856001;LOC103841959	0.0154834	0.362754	cellular_component
GO:0020037	heme binding	19	506	530	24106	0.0375494	0.0219862	1.70786	LOC103865666;LOC103845160;LOC103829518;LOC103872849;LOC103865888;LOC103836125;LOC103861324;LOC103857276;LOC103865641;LOC103875306;LOC103839343;LOC103860817;LOC103847217;LOC103861043;LOC103870460;LOC103871960;LOC103867615;LOC103864346;LOC103860449	LOC103865666;LOC103845160;LOC103829518;LOC103872849;LOC103865888;LOC103836125;LOC103861324;LOC103857276;LOC103865641;LOC103875306;LOC103839343;LOC103860817;LOC103847217;LOC103861043;LOC103870460;LOC103871960;LOC103867615;LOC103864346;LOC103860449	0.0173131	0.538645	molecular_function
GO:0005094	Rho GDP-dissociation inhibitor activity	2	506	10	24106	0.00395257	0.000414834	9.52806	LOC103859248;LOC103870628	LOC103859248;LOC103870628	0.0176991	0.538645	molecular_function
GO:0046345	abscisic acid catabolic process	2	527	10	24162	0.00379507	0.000413873	9.16964	LOC103861043;LOC103857276	LOC103861043;LOC103857276	0.0190277	0.598131	biological_process
GO:1901562	response to paraquat	2	527	10	24162	0.00379507	0.000413873	9.16964	LOC103868196;LOC103866479	LOC103868196;LOC103866479	0.0190277	0.598131	biological_process
GO:0042138	meiotic DNA double-strand break formation	2	527	10	24162	0.00379507	0.000413873	9.16964	LOC103847420;LOC103851677	LOC103847420;LOC103851677	0.0190277	0.598131	biological_process
GO:1990069	stomatal opening	2	527	10	24162	0.00379507	0.000413873	9.16964	LOC103854664;LOC103874056	LOC103854664;LOC103874056	0.0190277	0.598131	biological_process
GO:0010073	meristem maintenance	4	527	48	24162	0.00759013	0.00198659	3.82068	LOC103834072;LOC103852657;LOC103851014;LOC103832894	LOC103834072;LOC103852657;LOC103851014;LOC103832894	0.0204397	0.615746	biological_process
GO:0010508	positive regulation of autophagy	2	527	11	24162	0.00379507	0.00045526	8.33604	LOC103867101;LOC103857785	LOC103867101;LOC103857785	0.0229241	0.627917	biological_process
GO:0005759	mitochondrial matrix	8	576	160	26374	0.0138889	0.00606658	2.28941	LOC103851372;LOC103835648;LOC103857063;LOC103855674;LOC103830143;LOC103858136;LOC103850603;LOC103859799	LOC103851372;LOC103835648;LOC103857063;LOC103855674;LOC103830143;LOC103858136;LOC103850603;LOC103859799	0.024659	0.505509	cellular_component
GO:0017108	5'-flap endonuclease activity	2	506	12	24106	0.00395257	0.000497801	7.94005	LOC103843814;LOC103865032	LOC103843814;LOC103865032	0.0252506	0.538645	molecular_function
GO:0006412	translation	19	527	533	24162	0.0360531	0.0220594	1.63436	LOC103852669;LOC103854669;LOC103841744;LOC103858770;LOC103850047;LOC103855810;LOC103855288;LOC103869655;LOC103829928;LOC103856182;LOC103835248;LOC103843437;LOC117129866;LOC103834022;LOC103863453;LOC103859567;LOC103828282;LOC103846696;LOC103866072	LOC103852669;LOC103854669;LOC103841744;LOC103858770;LOC103850047;LOC103855810;LOC103855288;LOC103869655;LOC103829928;LOC103856182;LOC103835248;LOC103843437;LOC117129866;LOC103834022;LOC103863453;LOC103859567;LOC103828282;LOC103846696;LOC103866072	0.0258243	0.627917	biological_process
GO:0009247	glycolipid biosynthetic process	2	527	12	24162	0.00379507	0.000496648	7.64137	LOC103837651;LOC103850131	LOC103837651;LOC103850131	0.0271169	0.627917	biological_process
GO:0033619	membrane protein proteolysis	2	527	12	24162	0.00379507	0.000496648	7.64137	LOC103853961;LOC103829661	LOC103853961;LOC103829661	0.0271169	0.627917	biological_process
GO:0000054	ribosomal subunit export from nucleus	2	527	12	24162	0.00379507	0.000496648	7.64137	LOC103842711;LOC103863145	LOC103842711;LOC103863145	0.0271169	0.627917	biological_process
GO:0016168	chlorophyll binding	4	506	55	24106	0.00790514	0.00228159	3.46475	LOC103865334;LOC103838910;LOC103833131;LOC103828916	LOC103865334;LOC103838910;LOC103833131;LOC103828916	0.0282114	0.538645	molecular_function
GO:0009615	response to virus	5	527	79	24162	0.00948767	0.0032696	2.90178	LOC103859057;LOC103860486;LOC103842652;LOC103850369;LOC103861162	LOC103859057;LOC103860486;LOC103842652;LOC103850369;LOC103861162	0.0292297	0.627917	biological_process
GO:0070370	cellular heat acclimation	2	527	13	24162	0.00379507	0.000538035	7.05357	LOC103867101;LOC103857785	LOC103867101;LOC103857785	0.0315915	0.627917	biological_process
GO:0009687	abscisic acid metabolic process	2	527	13	24162	0.00379507	0.000538035	7.05357	LOC103861043;LOC103857276	LOC103861043;LOC103857276	0.0315915	0.627917	biological_process
GO:0003918	DNA topoisomerase type II (ATP-hydrolyzing) activity	2	506	14	24106	0.00395257	0.000580768	6.80576	LOC103855554;LOC103847420	LOC103855554;LOC103847420	0.0338691	0.538645	molecular_function
GO:0102391	decanoate-CoA ligase activity	2	506	14	24106	0.00395257	0.000580768	6.80576	LOC103853538;LOC103833911	LOC103853538;LOC103833911	0.0338691	0.538645	molecular_function
GO:0016709	oxidoreductase activity, acting on paired donors, with incorporation or reduction of molecular oxygen, NAD(P)H as one donor, and incorporation of one atom of oxygen	8	506	178	24106	0.0158103	0.00738405	2.14114	LOC103845160;LOC103829518;LOC103871960;LOC103875306;LOC103861324;LOC103836125;LOC103860817;LOC103860449	LOC103845160;LOC103829518;LOC103871960;LOC103875306;LOC103861324;LOC103836125;LOC103860817;LOC103860449	0.0347393	0.538645	molecular_function
GO:0045962	positive regulation of development, heterochronic	2	527	14	24162	0.00379507	0.000579422	6.54974	LOC103840425;LOC103858942	LOC103840425;LOC103858942	0.0363336	0.627917	biological_process
GO:0031429	box H/ACA snoRNP complex	2	576	14	26374	0.00347222	0.000530826	6.54117	LOC103859060;LOC103851163	LOC103859060;LOC103851163	0.0364245	0.587257	cellular_component
GO:0019904	protein domain specific binding	6	506	117	24106	0.0118577	0.00485356	2.44309	LOC103855810;LOC103873712;LOC103828916;LOC103833041;LOC103838910;LOC103833131	LOC103855810;LOC103873712;LOC103828916;LOC103833041;LOC103838910;LOC103833131	0.037037	0.538645	molecular_function
GO:0046856	phosphatidylinositol dephosphorylation	3	527	34	24162	0.0056926	0.00140717	4.04543	LOC103844123;LOC103872374;LOC103844105	LOC103844123;LOC103872374;LOC103844105	0.0374542	0.627917	biological_process
GO:2000028	regulation of photoperiodism, flowering	4	527	58	24162	0.00759013	0.00240046	3.16194	LOC103832171;LOC103872246;LOC103859098;LOC103845918	LOC103832171;LOC103872246;LOC103859098;LOC103845918	0.0376708	0.627917	biological_process
GO:0004467	long-chain fatty acid-CoA ligase activity	2	506	15	24106	0.00395257	0.000622252	6.35204	LOC103853538;LOC103833911	LOC103853538;LOC103833911	0.0385465	0.538645	molecular_function
GO:0004869	cysteine-type endopeptidase inhibitor activity	3	506	36	24106	0.00592885	0.0014934	3.97003	LOC103865172;LOC103827639;CYS7	LOC103865172;LOC103827639;CYS7	0.0393597	0.538645	molecular_function
GO:0046855	inositol phosphate dephosphorylation	2	527	15	24162	0.00379507	0.00062081	6.11309	LOC103844123;LOC103844105	LOC103844123;LOC103844105	0.0413294	0.627917	biological_process
GO:0001708	cell fate specification	2	527	15	24162	0.00379507	0.00062081	6.11309	LOC103858246;LOC103866382	LOC103858246;LOC103866382	0.0413294	0.627917	biological_process
GO:0010319	stromule	4	576	60	26374	0.00694444	0.00227497	3.05255	LOC103867016;LOC103868914;LOC103867216;LOC103839852	LOC103867016;LOC103868914;LOC103867216;LOC103839852	0.0420586	0.587257	cellular_component
GO:0043878	glyceraldehyde-3-phosphate dehydrogenase (NAD+) (non-phosphorylating) activity	2	506	16	24106	0.00395257	0.000663735	5.95504	LOC103834979;LOC103835648	LOC103834979;LOC103835648	0.0434532	0.538645	molecular_function
GO:0003743	translation initiation factor activity	7	506	155	24106	0.013834	0.00642993	2.1515	LOC117131870;LOC103863145;LOC103851159;LOC103842611;LOC103864009;LOC117130359;LOC103861162	LOC117131870;LOC103863145;LOC103851159;LOC103842611;LOC103864009;LOC117130359;LOC103861162	0.0455481	0.538645	molecular_function
GO:0009534	chloroplast thylakoid	10	576	247	26374	0.0173611	0.00936528	1.85377	LOC103856001;LOC103839852;LOC103828916;LOC103858708;LOC103867216;LOC103867083;LOC103829781;LOC103838910;LOC103833131;LOC103874199	LOC103856001;LOC103839852;LOC103828916;LOC103858708;LOC103867216;LOC103867083;LOC103829781;LOC103838910;LOC103833131;LOC103874199	0.0457607	0.587257	cellular_component
GO:0051276	chromosome organization	2	527	16	24162	0.00379507	0.000662197	5.73102	LOC103865118;LOC103856444	LOC103865118;LOC103856444	0.0465657	0.627917	biological_process
GO:0004029	aldehyde dehydrogenase (NAD) activity	2	506	17	24106	0.00395257	0.000705219	5.60474	LOC103834979;LOC103835648	LOC103834979;LOC103835648	0.0485774	0.538645	molecular_function
GO:0000062	fatty-acyl-CoA binding	2	506	17	24106	0.00395257	0.000705219	5.60474	LOC103831890;LOC103859093	LOC103831890;LOC103859093	0.0485774	0.538645	molecular_function
GO:0016021	integral component of membrane	134	576	5386	26374	0.232639	0.204216	1.13918	LOC103829518;LOC103862081;LOC103831559;LOC103836976;LOC103829661;LOC103850896;LOC103854028;LOC103833131;LOC103854777;LOC103854081;LOC103867660;LOC103827882;LOC103866479;LOC103866765;LOC103860975;LOC103856458;LOC103847217;LOC103855267;LOC103857657;LOC103865502;LOC103834892;LOC103839073;LOC103845160;LOC117127395;LOC103844498;LOC103869976;LOC103855340;LOC103872800;LOC103840705;LOC103833404;LOC103857…	LOC103829518;LOC103862081;LOC103831559;LOC103836976;LOC103829661;LOC103850896;LOC103854028;LOC103833131;LOC103854777;LOC103854081;LOC103867660;LOC103827882;LOC103866479;LOC103866765;LOC103860975;LOC103856458;LOC103847217;LOC103855267;LOC103857657;LOC103865502;LOC103834892;LOC103839073;LOC103845160;LOC117127395;LOC103844498;LOC103869976;LOC103855340;LOC103872800;LOC103840705;LOC103833404;LOC103857…	0.0502244	0.587257	cellular_component
GO:0035251	UDP-glucosyltransferase activity	3	506	40	24106	0.00592885	0.00165934	3.57302	LOC103844115;LOC103836517;LOC103858832	LOC103844115;LOC103836517;LOC103858832	0.0512562	0.538645	molecular_function
GO:0010287	plastoglobule	6	576	122	26374	0.0104167	0.00462577	2.25188	LOC103839852;LOC103867016;LOC103834892;LOC103838910;LOC103849863;LOC103865641	LOC103839852;LOC103867016;LOC103834892;LOC103838910;LOC103849863;LOC103865641	0.0514941	0.587257	cellular_component
GO:0072686	mitotic spindle	2	576	17	26374	0.00347222	0.000644574	5.38685	LOC103828904;LOC103837654	LOC103828904;LOC103837654	0.0521564	0.587257	cellular_component
GO:0080043	quercetin 3-O-glucosyltransferase activity	6	506	128	24106	0.0118577	0.00530988	2.23314	LOC103867256;LOC103844115;LOC103858832;LOC103872738;LOC103858267;LOC103836517	LOC103867256;LOC103844115;LOC103858832;LOC103872738;LOC103858267;LOC103836517	0.0532456	0.538645	molecular_function
GO:0008312	7S RNA binding	2	506	18	24106	0.00395257	0.000746702	5.29337	LOC103873712;LOC103872323	LOC103873712;LOC103872323	0.0539081	0.538645	molecular_function
GO:0042761	very long-chain fatty acid biosynthetic process	3	527	40	24162	0.0056926	0.00165549	3.43861	LOC103862500;LOC103863589;LOC103839343	LOC103862500;LOC103863589;LOC103839343	0.0562562	0.627917	biological_process
GO:0003735	structural constituent of ribosome	20	506	652	24106	0.0395257	0.0270472	1.46136	LOC103852669;LOC103854669;LOC103841744;LOC103854194;LOC103858770;LOC103850047;LOC103855288;LOC103869655;LOC103829928;LOC103856182;LOC103875147;LOC103835248;LOC103843437;LOC117129866;LOC103834022;LOC103863453;LOC103859567;LOC103828282;LOC103846696;LOC103866072	LOC103852669;LOC103854669;LOC103841744;LOC103854194;LOC103858770;LOC103850047;LOC103855288;LOC103869655;LOC103829928;LOC103856182;LOC103875147;LOC103835248;LOC103843437;LOC117129866;LOC103834022;LOC103863453;LOC103859567;LOC103828282;LOC103846696;LOC103866072	0.0597442	0.538645	molecular_function
GO:0048443	stamen development	3	527	41	24162	0.0056926	0.00169688	3.35475	LOC103875390;LOC103832505;LOC103842561	LOC103875390;LOC103832505;LOC103842561	0.0597519	0.627917	biological_process
GO:0051453	regulation of intracellular pH	3	527	42	24162	0.0056926	0.00173827	3.27487	LOC103858237;LOC103832468;LOC103874056	LOC103858237;LOC103832468;LOC103874056	0.0633471	0.627917	biological_process
GO:0010072	primary shoot apical meristem specification	3	527	42	24162	0.0056926	0.00173827	3.27487	LOC103830439;LOC103855803;LOC103859485	LOC103830439;LOC103855803;LOC103859485	0.0633471	0.627917	biological_process
GO:0009522	photosystem I	3	576	42	26374	0.00520833	0.00159248	3.27059	LOC103865334;LOC103838910;LOC103828916	LOC103865334;LOC103838910;LOC103828916	0.0635587	0.587257	cellular_component
GO:0010207	photosystem II assembly	2	527	19	24162	0.00379507	0.000786359	4.82613	LOC103838910;LOC103829781	LOC103838910;LOC103829781	0.0635914	0.627917	biological_process
GO:0009086	methionine biosynthetic process	2	527	19	24162	0.00379507	0.000786359	4.82613	LOC103872275;LOC103874187	LOC103872275;LOC103874187	0.0635914	0.627917	biological_process
GO:0009648	photoperiodism	2	527	19	24162	0.00379507	0.000786359	4.82613	LOC103872246;LOC103865763	LOC103872246;LOC103865763	0.0635914	0.627917	biological_process
GO:0034605	cellular response to heat	6	527	130	24162	0.0113852	0.00538035	2.11607	LOC103827639;LOC103857993;LOC103860486;LOC103857785;LOC103850369;LOC103867101	LOC103827639;LOC103857993;LOC103860486;LOC103857785;LOC103850369;LOC103867101	0.0655834	0.627917	biological_process
GO:0009416	response to light stimulus	10	527	266	24162	0.0189753	0.011009	1.72362	LOC103831890;LOC103865552;LOC103867016;LOC103872849;LOC103859093;LOC103873769;LOC103828916;LOC103832445;LOC103829781;LOC103838910	LOC103831890;LOC103865552;LOC103867016;LOC103872849;LOC103859093;LOC103873769;LOC103828916;LOC103832445;LOC103829781;LOC103838910	0.0676804	0.627917	biological_process
GO:0010197	polar nucleus fusion	4	527	71	24162	0.00759013	0.0029385	2.583	LOC103838956;LOC103857403;LOC103863568;LOC103862591	LOC103838956;LOC103857403;LOC103863568;LOC103862591	0.0694921	0.627917	biological_process
GO:0000228	nuclear chromosome	2	576	20	26374	0.00347222	0.000758323	4.57882	LOC103856444;LOC103847420	LOC103856444;LOC103847420	0.0698308	0.587257	cellular_component
GO:0009979	16:0 monogalactosyldiacylglycerol desaturase activity	2	506	21	24106	0.00395257	0.000871152	4.53717	LOC103836480;LOC103844072	LOC103836480;LOC103844072	0.0710311	0.538645	molecular_function
GO:0016788	hydrolase activity, acting on ester bonds	6	506	138	24106	0.0118577	0.00572472	2.07132	LOC103838944;LOC103832639;LOC103837460;LOC103864481;LOC103848263;LOC103838749	LOC103838944;LOC103832639;LOC103837460;LOC103864481;LOC103848263;LOC103838749	0.071204	0.538645	molecular_function
GO:0009734	auxin-activated signaling pathway	15	527	453	24162	0.028463	0.0187484	1.51815	LOC103868947;LOC103867547;LOC103837589;LOC103853032;LOC103866264;LOC103847503;LOC103854081;LOC103852023;LOC103832391;LOC103849138;LOC103859485;LOC103844275;LOC103854273;LOC103841026;LOC103844245	LOC103868947;LOC103867547;LOC103837589;LOC103853032;LOC103866264;LOC103847503;LOC103854081;LOC103852023;LOC103832391;LOC103849138;LOC103859485;LOC103844275;LOC103854273;LOC103841026;LOC103844245	0.0732172	0.627917	biological_process
GO:1904680	peptide transmembrane transporter activity	4	506	76	24106	0.00790514	0.00315274	2.50739	LOC103870974;LOC103830812;LOC103830813;LOC103852756	LOC103870974;LOC103830812;LOC103830813;LOC103852756	0.0758046	0.538645	molecular_function
GO:0015333	peptide:proton symporter activity	4	506	76	24106	0.00790514	0.00315274	2.50739	LOC103870974;LOC103830812;LOC103830813;LOC103852756	LOC103870974;LOC103830812;LOC103830813;LOC103852756	0.0758046	0.538645	molecular_function
GO:0051510	regulation of unidimensional cell growth	2	527	21	24162	0.00379507	0.000869133	4.36649	LOC103828438;LOC103874091	LOC103828438;LOC103874091	0.0759207	0.627917	biological_process
GO:0120029	proton export across plasma membrane	2	527	21	24162	0.00379507	0.000869133	4.36649	LOC103832468;LOC103874056	LOC103832468;LOC103874056	0.0759207	0.627917	biological_process
GO:0072657	protein localization to membrane	2	527	21	24162	0.00379507	0.000869133	4.36649	LOC103854028;LOC103849683	LOC103854028;LOC103849683	0.0759207	0.627917	biological_process
GO:0052544	defense response by callose deposition in cell wall	2	527	21	24162	0.00379507	0.000869133	4.36649	LOC103845160;LOC103866804	LOC103845160;LOC103866804	0.0759207	0.627917	biological_process
GO:0010168	ER body	2	576	21	26374	0.00347222	0.000796239	4.36078	LOC103832639;LOC103867660	LOC103832639;LOC103867660	0.0760989	0.587257	cellular_component
GO:0009408	response to heat	10	527	274	24162	0.0189753	0.0113401	1.67329	LOC103848721;LOC103860486;LOC103853145;LOC103857785;LOC103853947;LOC103869644;LOC103850369;LOC103838218;LOC103249161;LOC103867101	LOC103848721;LOC103860486;LOC103853145;LOC103857785;LOC103853947;LOC103869644;LOC103850369;LOC103838218;LOC103249161;LOC103867101	0.078864	0.627917	biological_process
GO:0005215	transporter activity	4	506	78	24106	0.00790514	0.00323571	2.44309	LOC103842711;LOC103855267;LOC103860975;LOC103866479	LOC103842711;LOC103855267;LOC103860975;LOC103866479	0.0816497	0.538645	molecular_function
GO:0010497	plasmodesmata-mediated intercellular transport	2	527	22	24162	0.00379507	0.000910521	4.16802	LOC103827938;LOC103844597	LOC103827938;LOC103844597	0.0823456	0.627917	biological_process
GO:0010120	camalexin biosynthetic process	2	527	22	24162	0.00379507	0.000910521	4.16802	LOC103867101;LOC103857785	LOC103867101;LOC103857785	0.0823456	0.627917	biological_process
GO:0005227	calcium activated cation channel activity	2	506	23	24106	0.00395257	0.000954119	4.14264	LOC108869442;LOC103870897	LOC108869442;LOC103870897	0.0832882	0.538645	molecular_function
GO:0019722	calcium-mediated signaling	5	527	107	24162	0.00948767	0.00442844	2.14244	LOC103856954;LOC103868956;LOC103854125;LOC103857425;LOC103857966	LOC103856954;LOC103868956;LOC103854125;LOC103857425;LOC103857966	0.0850955	0.627917	biological_process
GO:0043621	protein self-association	7	506	180	24106	0.013834	0.00746702	1.85268	LOC103872246;LOC103869721;LOC103845918;LOC103249161;LOC103834215;LOC103852765;LOC103859969	LOC103872246;LOC103869721;LOC103845918;LOC103249161;LOC103834215;LOC103852765;LOC103859969	0.0859261	0.538645	molecular_function
GO:0090307	mitotic spindle assembly	2	527	23	24162	0.00379507	0.000951908	3.9868	LOC103866142;LOC103860405	LOC103866142;LOC103860405	0.0889301	0.627917	biological_process
GO:0006614	SRP-dependent cotranslational protein targeting to membrane	2	527	23	24162	0.00379507	0.000951908	3.9868	LOC103873712;LOC103872323	LOC103873712;LOC103872323	0.0889301	0.627917	biological_process
GO:0006265	DNA topological change	2	527	23	24162	0.00379507	0.000951908	3.9868	LOC103855554;LOC103847420	LOC103855554;LOC103847420	0.0889301	0.627917	biological_process
GO:0006631	fatty acid metabolic process	4	527	78	24162	0.00759013	0.00322821	2.35119	LOC103833911;LOC103853538;LOC103837651;LOC103869891	LOC103833911;LOC103853538;LOC103837651;LOC103869891	0.0909039	0.627917	biological_process
GO:0031072	heat shock protein binding	3	506	51	24106	0.00592885	0.00211566	2.80237	LOC103860486;LOC103850369;LOC103869644	LOC103860486;LOC103850369;LOC103869644	0.0915678	0.538645	molecular_function
GO:0071215	cellular response to abscisic acid stimulus	3	527	50	24162	0.0056926	0.00206937	2.75089	LOC103862500;LOC103836517;LOC103863145	LOC103862500;LOC103836517;LOC103863145	0.0954732	0.627917	biological_process
GO:0048829	root cap development	2	527	24	24162	0.00379507	0.000993295	3.82068	LOC103847503;LOC103840657	LOC103847503;LOC103840657	0.0956641	0.627917	biological_process
GO:0005345	purine nucleobase transmembrane transporter activity	2	506	25	24106	0.00395257	0.00103709	3.81123	LOC103872777;LOC103848605	LOC103872777;LOC103848605	0.0961308	0.538645	molecular_function
GO:0043022	ribosome binding	3	506	53	24106	0.00592885	0.00219862	2.69662	LOC103836394;LOC103863145;LOC103841828	LOC103836394;LOC103863145;LOC103841828	0.0999776	0.538645	molecular_function
GO:0008266	poly(U) RNA binding	3	506	53	24106	0.00592885	0.00219862	2.69662	LOC103864009;LOC103867216;LOC103831222	LOC103864009;LOC103867216;LOC103831222	0.0999776	0.538645	molecular_function
GO:0016762	xyloglucan:xyloglucosyl transferase activity	3	506	53	24106	0.00592885	0.00219862	2.69662	LOC103833673;LOC103827547;LOC103873669	LOC103833673;LOC103827547;LOC103873669	0.0999776	0.538645	molecular_function
GO:0045330	aspartyl esterase activity	5	506	117	24106	0.00988142	0.00485356	2.03591	LOC103843609;LOC103851295;LOC108871269;LOC103844813;LOC103848028	LOC103843609;LOC103851295;LOC108871269;LOC103844813;LOC103848028	0.100376	0.538645	molecular_function
GO:0005464	UDP-xylose transmembrane transporter activity	1	506	5	24106	0.00197628	0.000207417	9.52806	LOC103829727	LOC103829727	0.100647	0.538645	molecular_function
GO:0005548	phospholipid transporter activity	1	506	5	24106	0.00197628	0.000207417	9.52806	LOC103829275	LOC103829275	0.100647	0.538645	molecular_function
GO:0008798	beta-aspartyl-peptidase activity	1	506	5	24106	0.00197628	0.000207417	9.52806	LOC103847127	LOC103847127	0.100647	0.538645	molecular_function
GO:0003826	alpha-ketoacid dehydrogenase activity	1	506	5	24106	0.00197628	0.000207417	9.52806	LOC103855815	LOC103855815	0.100647	0.538645	molecular_function
GO:0051980	iron-nicotianamine transmembrane transporter activity	1	506	5	24106	0.00197628	0.000207417	9.52806	LOC103861463	LOC103861463	0.100647	0.538645	molecular_function
GO:0008746	NAD(P)+ transhydrogenase activity	1	506	5	24106	0.00197628	0.000207417	9.52806	LOC103845258	LOC103845258	0.100647	0.538645	molecular_function
GO:0004180	carboxypeptidase activity	1	506	5	24106	0.00197628	0.000207417	9.52806	LOC103827501	LOC103827501	0.100647	0.538645	molecular_function
GO:0003849	3-deoxy-7-phosphoheptulonate synthase activity	1	506	5	24106	0.00197628	0.000207417	9.52806	LOC103832310	LOC103832310	0.100647	0.538645	molecular_function
GO:0070042	rRNA (uridine-N3-)-methyltransferase activity	1	506	5	24106	0.00197628	0.000207417	9.52806	LOC103832719	LOC103832719	0.100647	0.538645	molecular_function
GO:0000146	microfilament motor activity	1	506	5	24106	0.00197628	0.000207417	9.52806	LOC103836378	LOC103836378	0.100647	0.538645	molecular_function
GO:0019825	oxygen binding	1	506	5	24106	0.00197628	0.000207417	9.52806	LOC103870460	LOC103870460	0.100647	0.538645	molecular_function
GO:0003863	3-methyl-2-oxobutanoate dehydrogenase (2-methylpropanoyl-transferring) activity	1	506	5	24106	0.00197628	0.000207417	9.52806	LOC103855815	LOC103855815	0.100647	0.538645	molecular_function
GO:0042542	response to hydrogen peroxide	6	527	146	24162	0.0113852	0.00604255	1.88417	LOC103872849;LOC103872582;LOC103868196;LOC103249161;LOC103857865;LOC103855267	LOC103872849;LOC103872582;LOC103868196;LOC103249161;LOC103857865;LOC103855267	0.100744	0.627917	biological_process
GO:0046686	response to cadmium ion	18	527	593	24162	0.0341556	0.0245427	1.39168	LOC103865552;LOC103848721;LOC103850980;LOC103872849;LOC103851372;LOC103870611;LOC103852964;LOC103857993;LOC103860486;LOC103842652;LOC103850369;LOC103865548;LOC103868196;LOC103859799;LOC103857865;LOC103856794;LOC103855267;LOC103838498	LOC103865552;LOC103848721;LOC103850980;LOC103872849;LOC103851372;LOC103870611;LOC103852964;LOC103857993;LOC103860486;LOC103842652;LOC103850369;LOC103865548;LOC103868196;LOC103859799;LOC103857865;LOC103856794;LOC103855267;LOC103838498	0.100812	0.627917	biological_process
GO:0006863	purine nucleobase transport	2	527	25	24162	0.00379507	0.00103468	3.66786	LOC103872777;LOC103848605	LOC103872777;LOC103848605	0.102538	0.627917	biological_process
GO:0009864	induced systemic resistance, jasmonic acid mediated signaling pathway	2	527	25	24162	0.00379507	0.00103468	3.66786	WRKY67;LOC103841650	WRKY67;LOC103841650	0.102538	0.627917	biological_process
GO:0042623	ATPase activity, coupled	2	506	26	24106	0.00395257	0.00107857	3.66464	LOC103860486;LOC103850369	LOC103860486;LOC103850369	0.10275	0.538645	molecular_function
GO:0008194	UDP-glycosyltransferase activity	6	506	153	24106	0.0118577	0.00634697	1.86825	LOC103867256;LOC103844115;LOC103858832;LOC103872738;LOC103858267;LOC103836517	LOC103867256;LOC103844115;LOC103858832;LOC103872738;LOC103858267;LOC103836517	0.103888	0.538645	molecular_function
GO:0070417	cellular response to cold	3	527	52	24162	0.0056926	0.00215214	2.64509	LOC103845697;LOC103840487;LOC103829411	LOC103845697;LOC103840487;LOC103829411	0.104368	0.627917	biological_process
GO:0009807	lignan biosynthetic process	1	527	5	24162	0.00189753	0.000206937	9.16964	LOC103840191	LOC103840191	0.104409	0.627917	biological_process
GO:0009743	response to carbohydrate	1	527	5	24162	0.00189753	0.000206937	9.16964	LOC103844105	LOC103844105	0.104409	0.627917	biological_process
GO:0033481	galacturonate biosynthetic process	1	527	5	24162	0.00189753	0.000206937	9.16964	LOC103861964	LOC103861964	0.104409	0.627917	biological_process
GO:0071163	DNA replication preinitiation complex assembly	1	527	5	24162	0.00189753	0.000206937	9.16964	LOC103865118	LOC103865118	0.104409	0.627917	biological_process
GO:0006521	regulation of cellular amino acid metabolic process	1	527	5	24162	0.00189753	0.000206937	9.16964	LOC103862081	LOC103862081	0.104409	0.627917	biological_process
GO:0060261	positive regulation of transcription initiation from RNA polymerase II promoter	1	527	5	24162	0.00189753	0.000206937	9.16964	LOC103850717	LOC103850717	0.104409	0.627917	biological_process
GO:0010036	response to boron-containing substance	1	527	5	24162	0.00189753	0.000206937	9.16964	LOC103858237	LOC103858237	0.104409	0.627917	biological_process
GO:0045038	protein import into chloroplast thylakoid membrane	1	527	5	24162	0.00189753	0.000206937	9.16964	LOC103833041	LOC103833041	0.104409	0.627917	biological_process
GO:0051646	mitochondrion localization	1	527	5	24162	0.00189753	0.000206937	9.16964	LOC103842746	LOC103842746	0.104409	0.627917	biological_process
GO:0051640	organelle localization	1	527	5	24162	0.00189753	0.000206937	9.16964	LOC103836378	LOC103836378	0.104409	0.627917	biological_process
GO:0016102	diterpenoid biosynthetic process	1	527	5	24162	0.00189753	0.000206937	9.16964	LOC103832422	LOC103832422	0.104409	0.627917	biological_process
GO:0015790	UDP-xylose transmembrane transport	1	527	5	24162	0.00189753	0.000206937	9.16964	LOC103829727	LOC103829727	0.104409	0.627917	biological_process
GO:0009090	homoserine biosynthetic process	1	527	5	24162	0.00189753	0.000206937	9.16964	LOC103872275	LOC103872275	0.104409	0.627917	biological_process
GO:0051446	positive regulation of meiotic cell cycle	1	527	5	24162	0.00189753	0.000206937	9.16964	LOC103865508	LOC103865508	0.104409	0.627917	biological_process
GO:0010239	chloroplast mRNA processing	1	527	5	24162	0.00189753	0.000206937	9.16964	LOC103828537	LOC103828537	0.104409	0.627917	biological_process
GO:0010032	meiotic chromosome condensation	1	527	5	24162	0.00189753	0.000206937	9.16964	LOC103856444	LOC103856444	0.104409	0.627917	biological_process
GO:0010024	phytochromobilin biosynthetic process	1	527	5	24162	0.00189753	0.000206937	9.16964	LOC103859309	LOC103859309	0.104409	0.627917	biological_process
GO:0009765	photosynthesis, light harvesting	1	527	5	24162	0.00189753	0.000206937	9.16964	LOC103865334	LOC103865334	0.104409	0.627917	biological_process
GO:0051650	establishment of vesicle localization	1	527	5	24162	0.00189753	0.000206937	9.16964	LOC103836572	LOC103836572	0.104409	0.627917	biological_process
GO:1900864	mitochondrial RNA modification	1	527	5	24162	0.00189753	0.000206937	9.16964	LOC103861071	LOC103861071	0.104409	0.627917	biological_process
GO:0048016	inositol phosphate-mediated signaling	1	527	5	24162	0.00189753	0.000206937	9.16964	LOC103844123	LOC103844123	0.104409	0.627917	biological_process
GO:0046739	transport of virus in multicellular host	1	527	5	24162	0.00189753	0.000206937	9.16964	LOC103827938	LOC103827938	0.104409	0.627917	biological_process
GO:0009330	DNA topoisomerase complex (ATP-hydrolyzing)	1	576	5	26374	0.00173611	0.000189581	9.15764	LOC103847420	LOC103847420	0.104539	0.587257	cellular_component
GO:0005947	mitochondrial alpha-ketoglutarate dehydrogenase complex	1	576	5	26374	0.00173611	0.000189581	9.15764	LOC103855815	LOC103855815	0.104539	0.587257	cellular_component
GO:0009569	chloroplast starch grain	1	576	5	26374	0.00173611	0.000189581	9.15764	LOC103874772	LOC103874772	0.104539	0.587257	cellular_component
GO:0001673	male germ cell nucleus	1	576	5	26374	0.00173611	0.000189581	9.15764	LOC103869489	LOC103869489	0.104539	0.587257	cellular_component
GO:0034457	Mpp10 complex	1	576	5	26374	0.00173611	0.000189581	9.15764	LOC103829595	LOC103829595	0.104539	0.587257	cellular_component
GO:0080044	quercetin 7-O-glucosyltransferase activity	5	506	119	24106	0.00988142	0.00493653	2.00169	LOC103867256;LOC103844115;LOC103858832;LOC103872738;LOC103836517	LOC103867256;LOC103844115;LOC103858832;LOC103872738;LOC103836517	0.105902	0.538645	molecular_function
GO:0022625	cytosolic large ribosomal subunit	9	576	254	26374	0.015625	0.0096307	1.62242	LOC103850047;LOC103852669;LOC103869655;LOC103829928;LOC103841744;LOC103866072;LOC103835248;LOC103858770;LOC103859567	LOC103850047;LOC103852669;LOC103869655;LOC103829928;LOC103841744;LOC103866072;LOC103835248;LOC103858770;LOC103859567	0.106313	0.587257	cellular_component
GO:0031418	L-ascorbic acid binding	3	506	55	24106	0.00592885	0.00228159	2.59856	LOC103836740;LOC103873769;LOC103853067	LOC103836740;LOC103873769;LOC103853067	0.108684	0.538645	molecular_function
GO:0016717	oxidoreductase activity, acting on paired donors, with oxidation of a pair of donors resulting in the reduction of molecular oxygen to two molecules of water	2	506	27	24106	0.00395257	0.00112005	3.52891	LOC103836480;LOC103844072	LOC103836480;LOC103844072	0.10949	0.538645	molecular_function
GO:0051259	protein complex oligomerization	2	527	26	24162	0.00379507	0.00107607	3.52678	LOC103249161;LOC103855674	LOC103249161;LOC103855674	0.109543	0.627917	biological_process
GO:0009514	glyoxysome	2	576	26	26374	0.00347222	0.000985819	3.52217	LOC117133757;LOC103849627	LOC117133757;LOC103849627	0.109788	0.587257	cellular_component
GO:0035673	oligopeptide transmembrane transporter activity	4	506	87	24106	0.00790514	0.00360906	2.19036	LOC103870974;LOC103830812;LOC103830813;LOC103852756	LOC103870974;LOC103830812;LOC103830813;LOC103852756	0.11055	0.538645	molecular_function
GO:0009938	negative regulation of gibberellic acid mediated signaling pathway	2	527	27	24162	0.00379507	0.00111746	3.39616	LOC103829661;LOC103855803	LOC103829661;LOC103855803	0.116669	0.627917	biological_process
GO:0009862	systemic acquired resistance, salicylic acid mediated signaling pathway	2	527	27	24162	0.00379507	0.00111746	3.39616	WRKY67;LOC103838218	WRKY67;LOC103838218	0.116669	0.627917	biological_process
GO:0006306	DNA methylation	2	527	27	24162	0.00379507	0.00111746	3.39616	LOC103869696;LOC103859969	LOC103869696;LOC103859969	0.116669	0.627917	biological_process
GO:0016125	sterol metabolic process	3	527	55	24162	0.0056926	0.0022763	2.50081	LOC103844611;LOC103861043;LOC103857276	LOC103844611;LOC103861043;LOC103857276	0.11829	0.627917	biological_process
GO:0046527	glucosyltransferase activity	1	506	6	24106	0.00197628	0.000248901	7.94005	LOC103867256	LOC103867256	0.119528	0.538645	molecular_function
GO:0045431	flavonol synthase activity	1	506	6	24106	0.00197628	0.000248901	7.94005	LOC103873769	LOC103873769	0.119528	0.538645	molecular_function
GO:0004326	tetrahydrofolylpolyglutamate synthase activity	1	506	6	24106	0.00197628	0.000248901	7.94005	LOC103850603	LOC103850603	0.119528	0.538645	molecular_function
GO:0036002	pre-mRNA binding	1	506	6	24106	0.00197628	0.000248901	7.94005	LOC103832171	LOC103832171	0.119528	0.538645	molecular_function
GO:0050017	L-3-cyanoalanine synthase activity	1	506	6	24106	0.00197628	0.000248901	7.94005	LOC103854642	LOC103854642	0.119528	0.538645	molecular_function
GO:0004066	asparagine synthase (glutamine-hydrolyzing) activity	1	506	6	24106	0.00197628	0.000248901	7.94005	LOC103875394	LOC103875394	0.119528	0.538645	molecular_function
GO:0004826	phenylalanine-tRNA ligase activity	1	506	6	24106	0.00197628	0.000248901	7.94005	LOC103830143	LOC103830143	0.119528	0.538645	molecular_function
GO:0080002	UDP-glucose:4-aminobenzoate acylglucosyltransferase activity	1	506	6	24106	0.00197628	0.000248901	7.94005	LOC103844115	LOC103844115	0.119528	0.538645	molecular_function
GO:0003995	acyl-CoA dehydrogenase activity	1	506	6	24106	0.00197628	0.000248901	7.94005	LOC117133757	LOC117133757	0.119528	0.538645	molecular_function
GO:0102406	omega-hydroxypalmitate O-sinapoyl transferase activity	1	506	6	24106	0.00197628	0.000248901	7.94005	LOC103839028	LOC103839028	0.119528	0.538645	molecular_function
GO:0016706	oxidoreductase activity, acting on paired donors, with incorporation or reduction of molecular oxygen, 2-oxoglutarate as one donor, and incorporation of one atom each of oxygen into both donors	1	506	6	24106	0.00197628	0.000248901	7.94005	LOC103836740	LOC103836740	0.119528	0.538645	molecular_function
GO:0070678	preprotein binding	1	506	6	24106	0.00197628	0.000248901	7.94005	LOC103852964	LOC103852964	0.119528	0.538645	molecular_function
GO:0051787	misfolded protein binding	2	506	29	24106	0.00395257	0.00120302	3.28554	LOC103860486;LOC103850369	LOC103860486;LOC103850369	0.123299	0.538645	molecular_function
GO:0003697	single-stranded DNA binding	5	506	125	24106	0.00988142	0.00518543	1.90561	LOC103844313;LOC103842561;LOC103829042;LOC103852765;LOC103843814	LOC103844313;LOC103842561;LOC103829042;LOC103852765;LOC103843814	0.123345	0.538645	molecular_function
GO:0048765	root hair cell differentiation	2	527	28	24162	0.00379507	0.00115884	3.27487	LOC103852197;LOC103856692	LOC103852197;LOC103856692	0.123909	0.627917	biological_process
GO:0019367	fatty acid elongation, saturated fatty acid	1	527	6	24162	0.00189753	0.000248324	7.64137	LOC103862500	LOC103862500	0.123947	0.627917	biological_process
GO:0051290	protein heterotetramerization	1	527	6	24162	0.00189753	0.000248324	7.64137	LOC103851372	LOC103851372	0.123947	0.627917	biological_process
GO:0010966	regulation of phosphate transport	1	527	6	24162	0.00189753	0.000248324	7.64137	LOC103829411	LOC103829411	0.123947	0.627917	biological_process
GO:1901671	positive regulation of superoxide dismutase activity	1	527	6	24162	0.00189753	0.000248324	7.64137	LOC103851372	LOC103851372	0.123947	0.627917	biological_process
GO:0010359	regulation of anion channel activity	1	527	6	24162	0.00189753	0.000248324	7.64137	LOC103837798	LOC103837798	0.123947	0.627917	biological_process
GO:0008154	actin polymerization or depolymerization	1	527	6	24162	0.00189753	0.000248324	7.64137	LOC103837977	LOC103837977	0.123947	0.627917	biological_process
GO:0050992	dimethylallyl diphosphate biosynthetic process	1	527	6	24162	0.00189753	0.000248324	7.64137	LOC103870894	LOC103870894	0.123947	0.627917	biological_process
GO:0006432	phenylalanyl-tRNA aminoacylation	1	527	6	24162	0.00189753	0.000248324	7.64137	LOC103830143	LOC103830143	0.123947	0.627917	biological_process
GO:0034971	histone H3-R17 methylation	1	527	6	24162	0.00189753	0.000248324	7.64137	LOC103868196	LOC103868196	0.123947	0.627917	biological_process
GO:0046656	folic acid biosynthetic process	1	527	6	24162	0.00189753	0.000248324	7.64137	LOC103846016	LOC103846016	0.123947	0.627917	biological_process
GO:0061635	regulation of protein complex stability	1	527	6	24162	0.00189753	0.000248324	7.64137	LOC103847099	LOC103847099	0.123947	0.627917	biological_process
GO:0046482	para-aminobenzoic acid metabolic process	1	527	6	24162	0.00189753	0.000248324	7.64137	LOC103844115	LOC103844115	0.123947	0.627917	biological_process
GO:0034626	fatty acid elongation, polyunsaturated fatty acid	1	527	6	24162	0.00189753	0.000248324	7.64137	LOC103862500	LOC103862500	0.123947	0.627917	biological_process
GO:0009560	embryo sac egg cell differentiation	1	527	6	24162	0.00189753	0.000248324	7.64137	LOC103844506	LOC103844506	0.123947	0.627917	biological_process
GO:0009866	induced systemic resistance, ethylene mediated signaling pathway	1	527	6	24162	0.00189753	0.000248324	7.64137	LOC103868313	LOC103868313	0.123947	0.627917	biological_process
GO:0034625	fatty acid elongation, monounsaturated fatty acid	1	527	6	24162	0.00189753	0.000248324	7.64137	LOC103862500	LOC103862500	0.123947	0.627917	biological_process
GO:0010541	acropetal auxin transport	1	527	6	24162	0.00189753	0.000248324	7.64137	LOC103853110	LOC103853110	0.123947	0.627917	biological_process
GO:0042256	mature ribosome assembly	1	527	6	24162	0.00189753	0.000248324	7.64137	LOC103863145	LOC103863145	0.123947	0.627917	biological_process
GO:0046459	short-chain fatty acid metabolic process	1	527	6	24162	0.00189753	0.000248324	7.64137	LOC117133757	LOC117133757	0.123947	0.627917	biological_process
GO:0080026	response to indolebutyric acid	1	527	6	24162	0.00189753	0.000248324	7.64137	LOC103866264	LOC103866264	0.123947	0.627917	biological_process
GO:0048046	apoplast	25	576	893	26374	0.0434028	0.0338591	1.28186	LOC103865552;LOC103873669;LOC103845258;LOC103844597;LOC103851372;LOC103872849;LOC103854125;LOC103857065;LOC103867016;LOC103850693;LOC103828969;LOC103837977;LOC103868914;LOC103859799;LOC103850187;LOC103858205;LOC103870611;LOC103842652;LOC103838367;LOC103833673;LOC103846656;LOC103827547;LOC103848721;LOC103839946;LOC103831222	LOC103865552;LOC103873669;LOC103845258;LOC103844597;LOC103851372;LOC103872849;LOC103854125;LOC103857065;LOC103867016;LOC103850693;LOC103828969;LOC103837977;LOC103868914;LOC103859799;LOC103850187;LOC103858205;LOC103870611;LOC103842652;LOC103838367;LOC103833673;LOC103846656;LOC103827547;LOC103848721;LOC103839946;LOC103831222	0.124081	0.587257	cellular_component
GO:0031463	Cul3-RING ubiquitin ligase complex	1	576	6	26374	0.00173611	0.000227497	7.63137	LOC103832886	LOC103832886	0.1241	0.587257	cellular_component
GO:0000439	transcription factor TFIIH core complex	1	576	6	26374	0.00173611	0.000227497	7.63137	LOC103836163	LOC103836163	0.1241	0.587257	cellular_component
GO:0042646	plastid nucleoid	1	576	6	26374	0.00173611	0.000227497	7.63137	LOC103874199	LOC103874199	0.1241	0.587257	cellular_component
GO:0008278	cohesin complex	1	576	6	26374	0.00173611	0.000227497	7.63137	LOC103856444	LOC103856444	0.1241	0.587257	cellular_component
GO:0030124	AP-4 adaptor complex	1	576	6	26374	0.00173611	0.000227497	7.63137	LOC103837983	LOC103837983	0.1241	0.587257	cellular_component
GO:0070985	transcription factor TFIIK complex	1	576	6	26374	0.00173611	0.000227497	7.63137	LOC103831127	LOC103831127	0.1241	0.587257	cellular_component
GO:0015979	photosynthesis	6	527	155	24162	0.0113852	0.00641503	1.77477	LOC103870894;LOC103861848;LOC117133971;LOC103829781;LOC103838910;LOC103833131	LOC103870894;LOC103861848;LOC117133971;LOC103829781;LOC103838910;LOC103833131	0.124125	0.627917	biological_process
GO:0050897	cobalt ion binding	4	506	92	24106	0.00790514	0.00381648	2.07132	LOC103859309;LOC103831657;LOC117125609;LOC103872849	LOC103859309;LOC103831657;LOC117125609;LOC103872849	0.128318	0.538645	molecular_function
GO:0019900	kinase binding	4	506	92	24106	0.00790514	0.00381648	2.07132	LOC103856954;LOC103830409;LOC103829349;LOC103869489	LOC103856954;LOC103830409;LOC103829349;LOC103869489	0.128318	0.538645	molecular_function
GO:1901259	chloroplast rRNA processing	2	527	29	24162	0.00379507	0.00120023	3.16194	LOC103828537;LOC103867216	LOC103828537;LOC103867216	0.131253	0.627917	biological_process
GO:0009269	response to desiccation	2	527	29	24162	0.00379507	0.00120023	3.16194	LOC103842561;LOC103858205	LOC103842561;LOC103858205	0.131253	0.627917	biological_process
GO:0005801	cis-Golgi network	2	576	29	26374	0.00347222	0.00109957	3.15781	LOC103849683;LOC103835281	LOC103849683;LOC103835281	0.131539	0.587257	cellular_component
GO:0032991	protein-containing complex	2	576	29	26374	0.00347222	0.00109957	3.15781	LOC103833041;LOC103873712	LOC103833041;LOC103873712	0.131539	0.587257	cellular_component
GO:0009507	chloroplast	72	576	2893	26374	0.125	0.109691	1.13956	LOC103846617;LOC103865552;LOC103854313;LOC103845258;LOC103874772;LOC103851372;LOC103841959;LOC103872849;LOC103828916;LOC103841744;LOC103861071;LOC103832445;LOC103832310;LOC103867216;LOC103836914;LOC103869976;LOC103833131;LOC103867433;LOC103872547;LOC103858942;LOC103855810;LOC103857065;LOC103846305;LOC103842221;LOC103839852;LOC103839225;LOC103867016;LOC103855288;LOC103828537;LOC103869644;LOC103868…	LOC103846617;LOC103865552;LOC103854313;LOC103845258;LOC103874772;LOC103851372;LOC103841959;LOC103872849;LOC103828916;LOC103841744;LOC103861071;LOC103832445;LOC103832310;LOC103867216;LOC103836914;LOC103869976;LOC103833131;LOC103867433;LOC103872547;LOC103858942;LOC103855810;LOC103857065;LOC103846305;LOC103842221;LOC103839852;LOC103839225;LOC103867016;LOC103855288;LOC103828537;LOC103869644;LOC103868…	0.131845	0.587257	cellular_component
GO:0030599	pectinesterase activity	5	506	128	24106	0.00988142	0.00530988	1.86095	LOC103843609;LOC103851295;LOC108871269;LOC103844813;LOC103848028	LOC103843609;LOC103851295;LOC108871269;LOC103844813;LOC103848028	0.132535	0.538645	molecular_function
GO:0051015	actin filament binding	4	506	94	24106	0.00790514	0.00389944	2.02725	LOC103863136;LOC103828824;LOC103831559;LOC103837654	LOC103863136;LOC103828824;LOC103831559;LOC103837654	0.135739	0.538645	molecular_function
GO:0004693	cyclin-dependent protein serine/threonine kinase activity	3	506	61	24106	0.00592885	0.00253049	2.34297	LOC103865118;LOC103843689;LOC103831127	LOC103865118;LOC103843689;LOC103831127	0.136431	0.538645	molecular_function
GO:0016787	hydrolase activity	7	506	203	24106	0.013834	0.00842114	1.64277	LOC103836394;LOC103870894;LOC103858690;LOC103872280;LOC103857865;LOC103847127;LOC103867020	LOC103836394;LOC103870894;LOC103858690;LOC103872280;LOC103857865;LOC103847127;LOC103867020	0.136564	0.538645	molecular_function
GO:0009627	systemic acquired resistance	4	527	91	24162	0.00759013	0.00376624	2.01531	LOC103838218;LOC103864481;LOC103842652;LOC103859057	LOC103838218;LOC103864481;LOC103842652;LOC103859057	0.137773	0.627917	biological_process
GO:0052692	raffinose alpha-galactosidase activity	1	506	7	24106	0.00197628	0.000290384	6.80576	LOC103850693	LOC103850693	0.138015	0.538645	molecular_function
GO:0004634	phosphopyruvate hydratase activity	1	506	7	24106	0.00197628	0.000290384	6.80576	LOC103865552	LOC103865552	0.138015	0.538645	molecular_function
GO:0048256	flap endonuclease activity	1	506	7	24106	0.00197628	0.000290384	6.80576	LOC103843814	LOC103843814	0.138015	0.538645	molecular_function
GO:0050502	cis-zeatin O-beta-D-glucosyltransferase activity	1	506	7	24106	0.00197628	0.000290384	6.80576	LOC103867256	LOC103867256	0.138015	0.538645	molecular_function
GO:0050403	trans-zeatin O-beta-D-glucosyltransferase activity	1	506	7	24106	0.00197628	0.000290384	6.80576	LOC103867256	LOC103867256	0.138015	0.538645	molecular_function
GO:0015194	L-serine transmembrane transporter activity	1	506	7	24106	0.00197628	0.000290384	6.80576	LOC103843321	LOC103843321	0.138015	0.538645	molecular_function
GO:0004930	G protein-coupled receptor activity	1	506	7	24106	0.00197628	0.000290384	6.80576	LOC103839346	LOC103839346	0.138015	0.538645	molecular_function
GO:0016627	oxidoreductase activity, acting on the CH-CH group of donors	1	506	7	24106	0.00197628	0.000290384	6.80576	LOC103847217	LOC103847217	0.138015	0.538645	molecular_function
GO:0008430	selenium binding	1	506	7	24106	0.00197628	0.000290384	6.80576	LOC103863568	LOC103863568	0.138015	0.538645	molecular_function
GO:0050734	hydroxycinnamoyltransferase activity	1	506	7	24106	0.00197628	0.000290384	6.80576	LOC103839028	LOC103839028	0.138015	0.538645	molecular_function
GO:0016618	hydroxypyruvate reductase activity	1	506	7	24106	0.00197628	0.000290384	6.80576	LOC103831222	LOC103831222	0.138015	0.538645	molecular_function
GO:0032440	2-alkenal reductase [NAD(P)] activity	1	506	7	24106	0.00197628	0.000290384	6.80576	LOC103846278	LOC103846278	0.138015	0.538645	molecular_function
GO:0004028	3-chloroallyl aldehyde dehydrogenase activity	1	506	7	24106	0.00197628	0.000290384	6.80576	LOC103834979	LOC103834979	0.138015	0.538645	molecular_function
GO:0042274	ribosomal small subunit biogenesis	2	527	30	24162	0.00379507	0.00124162	3.05655	LOC103856182;LOC103843059	LOC103856182;LOC103843059	0.138694	0.627917	biological_process
GO:0031167	rRNA methylation	2	527	30	24162	0.00379507	0.00124162	3.05655	LOC103858246;LOC103866382	LOC103858246;LOC103866382	0.138694	0.627917	biological_process
GO:0006465	signal peptide processing	2	527	30	24162	0.00379507	0.00124162	3.05655	LOC103853961;LOC103869883	LOC103853961;LOC103869883	0.138694	0.627917	biological_process
GO:0042545	cell wall modification	5	527	126	24162	0.00948767	0.0052148	1.81937	LOC103843609;LOC103851295;LOC108871269;LOC103844813;LOC103848028	LOC103843609;LOC103851295;LOC108871269;LOC103844813;LOC103848028	0.141723	0.627917	biological_process
GO:0042788	polysomal ribosome	8	576	234	26374	0.0138889	0.00887237	1.56541	LOC103843437;LOC103852669;LOC103854194;LOC103856182;LOC117129866;LOC103875147;LOC103835248;LOC103858770	LOC103843437;LOC103852669;LOC103854194;LOC103856182;LOC117129866;LOC103875147;LOC103835248;LOC103858770	0.14195	0.587257	cellular_component
GO:0005773	vacuole	28	576	1033	26374	0.0486111	0.0391674	1.24111	LOC103865666;LOC103832438;LOC103858237;LOC103854313;LOC103838944;LOC103872849;LOC103841744;LOC103845697;LOC103835979;LOC103838167;LOC103857065;LOC103842221;LOC103872800;LOC103858804;LOC103827882;LOC103874056;LOC103850890;LOC103859057;LOC103868109;LOC103842652;LOC117129866;LOC103856954;LOC103848721;LOC103865502;LOC103832639;LOC103872477;LOC103864346;LOC103848941	LOC103865666;LOC103832438;LOC103858237;LOC103854313;LOC103838944;LOC103872849;LOC103841744;LOC103845697;LOC103835979;LOC103838167;LOC103857065;LOC103842221;LOC103872800;LOC103858804;LOC103827882;LOC103874056;LOC103850890;LOC103859057;LOC103868109;LOC103842652;LOC117129866;LOC103856954;LOC103848721;LOC103865502;LOC103832639;LOC103872477;LOC103864346;LOC103848941	0.142336	0.587257	cellular_component
GO:0033314	mitotic DNA replication checkpoint	1	527	7	24162	0.00189753	0.000289711	6.54974	LOC103843961	LOC103843961	0.143059	0.627917	biological_process
GO:0010190	cytochrome b6f complex assembly	1	527	7	24162	0.00189753	0.000289711	6.54974	LOC103854303	LOC103854303	0.143059	0.627917	biological_process
GO:0010184	cytokinin transport	1	527	7	24162	0.00189753	0.000289711	6.54974	LOC103872777	LOC103872777	0.143059	0.627917	biological_process
GO:2000008	regulation of protein localization to cell surface	1	527	7	24162	0.00189753	0.000289711	6.54974	LOC103842495	LOC103842495	0.143059	0.627917	biological_process
GO:0015786	UDP-glucose transmembrane transport	1	527	7	24162	0.00189753	0.000289711	6.54974	LOC108869437	LOC108869437	0.143059	0.627917	biological_process
GO:0006563	L-serine metabolic process	1	527	7	24162	0.00189753	0.000289711	6.54974	LOC103831657	LOC103831657	0.143059	0.627917	biological_process
GO:0051645	Golgi localization	1	527	7	24162	0.00189753	0.000289711	6.54974	LOC103842746	LOC103842746	0.143059	0.627917	biological_process
GO:0006081	cellular aldehyde metabolic process	1	527	7	24162	0.00189753	0.000289711	6.54974	LOC103834979	LOC103834979	0.143059	0.627917	biological_process
GO:0009083	branched-chain amino acid catabolic process	1	527	7	24162	0.00189753	0.000289711	6.54974	LOC103855815	LOC103855815	0.143059	0.627917	biological_process
GO:0000461	endonucleolytic cleavage to generate mature 3'-end of SSU-rRNA from (SSU-rRNA, 5.8S rRNA, LSU-rRNA)	1	527	7	24162	0.00189753	0.000289711	6.54974	LOC103854669	LOC103854669	0.143059	0.627917	biological_process
GO:1902884	positive regulation of response to oxidative stress	1	527	7	24162	0.00189753	0.000289711	6.54974	LOC103868196	LOC103868196	0.143059	0.627917	biological_process
GO:1900865	chloroplast RNA modification	1	527	7	24162	0.00189753	0.000289711	6.54974	LOC103861071	LOC103861071	0.143059	0.627917	biological_process
GO:0004497	monooxygenase activity	6	506	168	24106	0.0118577	0.00696922	1.70144	LOC117133689;LOC103839343;LOC103857276;LOC103860817;LOC103861043;LOC103860449	LOC117133689;LOC103839343;LOC103857276;LOC103860817;LOC103861043;LOC103860449	0.143097	0.538645	molecular_function
GO:0030532	small nuclear ribonucleoprotein complex	1	576	7	26374	0.00173611	0.000265413	6.54117	LOC103829595	LOC103829595	0.143233	0.587257	cellular_component
GO:0034663	endoplasmic reticulum chaperone complex	1	576	7	26374	0.00173611	0.000265413	6.54117	LOC103869325	LOC103869325	0.143233	0.587257	cellular_component
GO:0099080	supramolecular complex	1	576	7	26374	0.00173611	0.000265413	6.54117	LOC103868914	LOC103868914	0.143233	0.587257	cellular_component
GO:0000015	phosphopyruvate hydratase complex	1	576	7	26374	0.00173611	0.000265413	6.54117	LOC103865552	LOC103865552	0.143233	0.587257	cellular_component
GO:0006986	response to unfolded protein	2	527	31	24162	0.00379507	0.00128301	2.95795	LOC103860486;LOC103850369	LOC103860486;LOC103850369	0.146224	0.627917	biological_process
GO:0009740	gibberellic acid mediated signaling pathway	5	527	128	24162	0.00948767	0.00529757	1.79095	LOC103832422;LOC103843297;LOC103829661;LOC103840835;LOC103856125	LOC103832422;LOC103843297;LOC103829661;LOC103840835;LOC103856125	0.148461	0.627917	biological_process
GO:0043531	ADP binding	5	506	133	24106	0.00988142	0.0055173	1.79099	LOC103852503;LOC103867016;LOC103862521;LOC103837654;LOC103831453	LOC103852503;LOC103867016;LOC103862521;LOC103837654;LOC103831453	0.148509	0.538645	molecular_function
GO:0042742	defense response to bacterium	16	527	550	24162	0.0303605	0.022763	1.33377	LOC103845160;LOC103859057;LOC103840079;LOC103854313;LOC103867016;LOC103837568;LOC103863419;LOC103858337;LOC103857785;LOC103862521;LOC103858708;LOC103866804;WRKY67;LOC103838218;LOC103868914;LOC103867101	LOC103845160;LOC103859057;LOC103840079;LOC103854313;LOC103867016;LOC103837568;LOC103863419;LOC103858337;LOC103857785;LOC103862521;LOC103858708;LOC103866804;WRKY67;LOC103838218;LOC103868914;LOC103867101	0.150373	0.627917	biological_process
GO:0008553	proton-exporting ATPase activity, phosphorylative mechanism	2	506	33	24106	0.00395257	0.00136895	2.88729	LOC103832468;LOC103874056	LOC103832468;LOC103874056	0.152035	0.538645	molecular_function
GO:0022626	cytosolic ribosome	12	576	392	26374	0.0208333	0.0148631	1.40168	LOC103856954;LOC103843437;LOC103852669;LOC103872849;LOC103869655;LOC103854194;LOC103856182;LOC103866072;LOC117129866;LOC103875147;LOC103835248;LOC103858770	LOC103856954;LOC103843437;LOC103852669;LOC103872849;LOC103869655;LOC103854194;LOC103856182;LOC103866072;LOC117129866;LOC103875147;LOC103835248;LOC103858770	0.15265	0.587966	cellular_component
GO:0030048	actin filament-based movement	2	527	32	24162	0.00379507	0.00132439	2.86551	LOC103836378;LOC103842746	LOC103836378;LOC103842746	0.153836	0.627917	biological_process
GO:0016554	cytidine to uridine editing	2	527	32	24162	0.00379507	0.00132439	2.86551	LOC103861071;LOC103852765	LOC103861071;LOC103852765	0.153836	0.627917	biological_process
GO:0019748	secondary metabolic process	2	527	32	24162	0.00379507	0.00132439	2.86551	LOC103847220;LOC103868313	LOC103847220;LOC103868313	0.153836	0.627917	biological_process
GO:0016459	myosin complex	2	576	32	26374	0.00347222	0.00121332	2.86176	LOC103836378;LOC103842746	LOC103836378;LOC103842746	0.154162	0.587966	cellular_component
GO:0042651	thylakoid membrane	2	576	32	26374	0.00347222	0.00121332	2.86176	LOC103838910;LOC103841959	LOC103838910;LOC103841959	0.154162	0.587966	cellular_component
GO:0004181	metallocarboxypeptidase activity	1	506	8	24106	0.00197628	0.000331868	5.95504	LOC103827501	LOC103827501	0.156114	0.538645	molecular_function
GO:0001653	peptide receptor activity	1	506	8	24106	0.00197628	0.000331868	5.95504	LOC103843324	LOC103843324	0.156114	0.538645	molecular_function
GO:0052659	inositol-1,3,4,5-tetrakisphosphate 5-phosphatase activity	1	506	8	24106	0.00197628	0.000331868	5.95504	LOC103844105	LOC103844105	0.156114	0.538645	molecular_function
GO:0017172	cysteine dioxygenase activity	1	506	8	24106	0.00197628	0.000331868	5.95504	LOC103846440	LOC103846440	0.156114	0.538645	molecular_function
GO:0018812	3-hydroxyacyl-CoA dehydratase activity	1	506	8	24106	0.00197628	0.000331868	5.95504	LOC103849627	LOC103849627	0.156114	0.538645	molecular_function
GO:0009378	four-way junction helicase activity	1	506	8	24106	0.00197628	0.000331868	5.95504	LOC103829042	LOC103829042	0.156114	0.538645	molecular_function
GO:0008692	3-hydroxybutyryl-CoA epimerase activity	1	506	8	24106	0.00197628	0.000331868	5.95504	LOC103849627	LOC103849627	0.156114	0.538645	molecular_function
GO:0051908	double-stranded DNA 5'-3' exodeoxyribonuclease activity	1	506	8	24106	0.00197628	0.000331868	5.95504	LOC103843814	LOC103843814	0.156114	0.538645	molecular_function
GO:0004445	inositol-polyphosphate 5-phosphatase activity	1	506	8	24106	0.00197628	0.000331868	5.95504	LOC103844105	LOC103844105	0.156114	0.538645	molecular_function
GO:0009741	response to brassinosteroid	3	527	63	24162	0.0056926	0.0026074	2.18325	LOC103828438;LOC103866765;LOC103874091	LOC103828438;LOC103866765;LOC103874091	0.158405	0.627917	biological_process
GO:0008236	serine-type peptidase activity	2	506	34	24106	0.00395257	0.00141044	2.80237	LOC103841674;LOC103869883	LOC103841674;LOC103869883	0.159412	0.538645	molecular_function
GO:0009768	photosynthesis, light harvesting in photosystem I	2	527	33	24162	0.00379507	0.00136578	2.77868	LOC103838910;LOC103828916	LOC103838910;LOC103828916	0.161523	0.627917	biological_process
GO:1903507	negative regulation of nucleic acid-templated transcription	1	527	8	24162	0.00189753	0.000331098	5.73102	LOC103855803	LOC103855803	0.161756	0.627917	biological_process
GO:0010155	regulation of proton transport	1	527	8	24162	0.00189753	0.000331098	5.73102	LOC103869938	LOC103869938	0.161756	0.627917	biological_process
GO:0006611	protein export from nucleus	1	527	8	24162	0.00189753	0.000331098	5.73102	LOC103868757	LOC103868757	0.161756	0.627917	biological_process
GO:1900151	regulation of nuclear-transcribed mRNA catabolic process, deadenylation-dependent decay	1	527	8	24162	0.00189753	0.000331098	5.73102	LOC103864009	LOC103864009	0.161756	0.627917	biological_process
GO:0044262	cellular carbohydrate metabolic process	1	527	8	24162	0.00189753	0.000331098	5.73102	LOC103870611	LOC103870611	0.161756	0.627917	biological_process
GO:0009249	protein lipoylation	1	527	8	24162	0.00189753	0.000331098	5.73102	LOC103844232	LOC103844232	0.161756	0.627917	biological_process
GO:0006828	manganese ion transport	1	527	8	24162	0.00189753	0.000331098	5.73102	LOC103866479	LOC103866479	0.161756	0.627917	biological_process
GO:0000281	mitotic cytokinesis	1	527	8	24162	0.00189753	0.000331098	5.73102	LOC103865118	LOC103865118	0.161756	0.627917	biological_process
GO:0006308	DNA catabolic process	1	527	8	24162	0.00189753	0.000331098	5.73102	LOC103831243	LOC103831243	0.161756	0.627917	biological_process
GO:0080024	indolebutyric acid metabolic process	1	527	8	24162	0.00189753	0.000331098	5.73102	LOC103836517	LOC103836517	0.161756	0.627917	biological_process
GO:0015808	L-alanine transport	1	527	8	24162	0.00189753	0.000331098	5.73102	LOC103843321	LOC103843321	0.161756	0.627917	biological_process
GO:0032527	protein exit from endoplasmic reticulum	1	527	8	24162	0.00189753	0.000331098	5.73102	LOC103832639	LOC103832639	0.161756	0.627917	biological_process
GO:1902066	regulation of cell wall pectin metabolic process	1	527	8	24162	0.00189753	0.000331098	5.73102	LOC108871269	LOC108871269	0.161756	0.627917	biological_process
GO:0003006	developmental process involved in reproduction	1	527	8	24162	0.00189753	0.000331098	5.73102	LOC103861463	LOC103861463	0.161756	0.627917	biological_process
GO:0048442	sepal development	1	527	8	24162	0.00189753	0.000331098	5.73102	LOC103875390	LOC103875390	0.161756	0.627917	biological_process
GO:0090227	regulation of red or far-red light signaling pathway	1	527	8	24162	0.00189753	0.000331098	5.73102	LOC103859098	LOC103859098	0.161756	0.627917	biological_process
GO:0006123	mitochondrial electron transport, cytochrome c to oxygen	1	527	8	24162	0.00189753	0.000331098	5.73102	LOC117125609	LOC117125609	0.161756	0.627917	biological_process
GO:0000076	DNA replication checkpoint	1	527	8	24162	0.00189753	0.000331098	5.73102	LOC103865118	LOC103865118	0.161756	0.627917	biological_process
GO:0045010	actin nucleation	1	527	8	24162	0.00189753	0.000331098	5.73102	LOC103831559	LOC103831559	0.161756	0.627917	biological_process
GO:0009617	response to bacterium	8	527	244	24162	0.0151803	0.0100985	1.50322	LOC103845160;LOC103860486;LOC103853947;LOC103866804;LOC103874187;WRKY67;LOC103838218;LOC103868313	LOC103845160;LOC103860486;LOC103853947;LOC103866804;LOC103874187;WRKY67;LOC103838218;LOC103868313	0.165886	0.627917	biological_process
GO:0018298	protein-chromophore linkage	4	527	98	24162	0.00759013	0.00405596	1.87135	LOC103843333;LOC103838910;LOC103828916;LOC103865334	LOC103843333;LOC103838910;LOC103828916;LOC103865334	0.166308	0.627917	biological_process
GO:0080156	mitochondrial mRNA modification	2	527	34	24162	0.00379507	0.00140717	2.69695	LOC103861071;LOC103852765	LOC103861071;LOC103852765	0.169277	0.627917	biological_process
GO:2000031	regulation of salicylic acid mediated signaling pathway	2	527	34	24162	0.00379507	0.00140717	2.69695	WRKY67;LOC103838218	WRKY67;LOC103838218	0.169277	0.627917	biological_process
GO:0005730	nucleolus	23	576	851	26374	0.0399306	0.0322666	1.23752	LOC103836394;LOC103840549;LOC103841744;LOC117134283;LOC103863145;LOC103828904;LOC103850047;LOC103846760;LOC103835160;LOC103856182;LOC103837977;LOC103858246;LOC103866382;LOC103861162;LOC103854930;LOC103851458;LOC103866142;LOC103832171;LOC103829595;LOC103851163;LOC103828282;LOC103842561;LOC103843059	LOC103836394;LOC103840549;LOC103841744;LOC117134283;LOC103863145;LOC103828904;LOC103850047;LOC103846760;LOC103835160;LOC103856182;LOC103837977;LOC103858246;LOC103866382;LOC103861162;LOC103854930;LOC103851458;LOC103866142;LOC103832171;LOC103829595;LOC103851163;LOC103828282;LOC103842561;LOC103843059	0.173812	0.609447	cellular_component
GO:0032977	membrane insertase activity	1	506	9	24106	0.00197628	0.000373351	5.29337	LOC103833404	LOC103833404	0.173833	0.538645	molecular_function
GO:0004129	cytochrome-c oxidase activity	1	506	9	24106	0.00197628	0.000373351	5.29337	LOC117125609	LOC117125609	0.173833	0.538645	molecular_function
GO:0004373	glycogen (starch) synthase activity	1	506	9	24106	0.00197628	0.000373351	5.29337	LOC103874772	LOC103874772	0.173833	0.538645	molecular_function
GO:0003958	NADPH-hemoprotein reductase activity	1	506	9	24106	0.00197628	0.000373351	5.29337	LOC103862196	LOC103862196	0.173833	0.538645	molecular_function
GO:0070182	DNA polymerase binding	1	506	9	24106	0.00197628	0.000373351	5.29337	LOC103865118	LOC103865118	0.173833	0.538645	molecular_function
GO:0005452	inorganic anion exchanger activity	1	506	9	24106	0.00197628	0.000373351	5.29337	LOC103858237	LOC103858237	0.173833	0.538645	molecular_function
GO:0032357	oxidized purine DNA binding	1	506	9	24106	0.00197628	0.000373351	5.29337	LOC103829042	LOC103829042	0.173833	0.538645	molecular_function
GO:0045145	single-stranded DNA 5'-3' exodeoxyribonuclease activity	1	506	9	24106	0.00197628	0.000373351	5.29337	LOC103843814	LOC103843814	0.173833	0.538645	molecular_function
GO:0033897	ribonuclease T2 activity	1	506	9	24106	0.00197628	0.000373351	5.29337	LOC103842993	LOC103842993	0.173833	0.538645	molecular_function
GO:0009011	starch synthase activity	1	506	9	24106	0.00197628	0.000373351	5.29337	LOC103874772	LOC103874772	0.173833	0.538645	molecular_function
GO:0080139	borate efflux transmembrane transporter activity	1	506	9	24106	0.00197628	0.000373351	5.29337	LOC103858237	LOC103858237	0.173833	0.538645	molecular_function
GO:0000035	acyl binding	1	506	9	24106	0.00197628	0.000373351	5.29337	LOC103858136	LOC103858136	0.173833	0.538645	molecular_function
GO:0017057	6-phosphogluconolactonase activity	1	506	9	24106	0.00197628	0.000373351	5.29337	LOC103874311	LOC103874311	0.173833	0.538645	molecular_function
GO:0080046	quercetin 4'-O-glucosyltransferase activity	1	506	9	24106	0.00197628	0.000373351	5.29337	LOC103867256	LOC103867256	0.173833	0.538645	molecular_function
GO:0010286	heat acclimation	4	527	100	24162	0.00759013	0.00413873	1.83393	LOC103838158;LOC103853145;LOC103836125;LOC103838771	LOC103838158;LOC103853145;LOC103836125;LOC103838771	0.174822	0.627917	biological_process
GO:0019843	rRNA binding	6	506	179	24106	0.0118577	0.00742554	1.59688	LOC103869655;LOC103829928;LOC103846696;LOC103841744;LOC103834022;LOC103843059	LOC103869655;LOC103829928;LOC103846696;LOC103841744;LOC103834022;LOC103843059	0.175558	0.538645	molecular_function
GO:0002229	defense response to oomycetes	2	527	35	24162	0.00379507	0.00144856	2.6199	WRKY67;LOC103863419	WRKY67;LOC103863419	0.177093	0.627917	biological_process
GO:0009733	response to auxin	13	527	445	24162	0.0246679	0.0184173	1.33939	LOC103868947;LOC103867547;LOC103837589;LOC103850980;LOC103853032;LOC103840657;LOC103866264;LOC103873769;LOC103828438;LOC103874091;LOC103849138;LOC103844275;LOC103856794	LOC103868947;LOC103867547;LOC103837589;LOC103850980;LOC103853032;LOC103840657;LOC103866264;LOC103873769;LOC103828438;LOC103874091;LOC103849138;LOC103844275;LOC103856794	0.177238	0.627917	biological_process
GO:0031969	chloroplast membrane	8	576	248	26374	0.0138889	0.0094032	1.47704	LOC103841959;LOC103839225;LOC103870909;LOC103836948;LOC103829781;LOC103852370;LOC103855267;LOC103869721	LOC103841959;LOC103839225;LOC103870909;LOC103836948;LOC103829781;LOC103852370;LOC103855267;LOC103869721	0.177254	0.609447	cellular_component
GO:0009941	chloroplast envelope	22	576	813	26374	0.0381944	0.0308258	1.23904	LOC103840487;LOC103845258;LOC103872849;LOC103851372;LOC103867216;LOC103852370;LOC103855288;LOC103846305;LOC103867016;LOC103869644;LOC103868914;LOC103829781;LOC103859799;LOC103860405;LOC103833041;LOC103834022;LOC103867083;LOC103855267;LOC103869721;LOC103858708;LOC103866804;LOC103858361	LOC103840487;LOC103845258;LOC103872849;LOC103851372;LOC103867216;LOC103852370;LOC103855288;LOC103846305;LOC103867016;LOC103869644;LOC103868914;LOC103829781;LOC103859799;LOC103860405;LOC103833041;LOC103834022;LOC103867083;LOC103855267;LOC103869721;LOC103858708;LOC103866804;LOC103858361	0.178775	0.609447	cellular_component
GO:0048527	lateral root development	4	527	101	24162	0.00759013	0.00418012	1.81577	LOC103837977;LOC103856794;LOC108869437;LOC103859485	LOC103837977;LOC103856794;LOC108869437;LOC103859485	0.179134	0.627917	biological_process
GO:0050661	NADP binding	4	506	105	24106	0.00790514	0.00435576	1.81487	LOC103872275;LOC103862196;LOC103834215;LOC103872547	LOC103872275;LOC103862196;LOC103834215;LOC103872547	0.179405	0.538645	molecular_function
GO:0009957	epidermal cell fate specification	1	527	9	24162	0.00189753	0.000372486	5.09424	LOC103847420	LOC103847420	0.180045	0.627917	biological_process
GO:0060211	regulation of nuclear-transcribed mRNA poly(A) tail shortening	1	527	9	24162	0.00189753	0.000372486	5.09424	LOC103864009	LOC103864009	0.180045	0.627917	biological_process
GO:0051754	meiotic sister chromatid cohesion, centromeric	1	527	9	24162	0.00189753	0.000372486	5.09424	LOC103856444	LOC103856444	0.180045	0.627917	biological_process
GO:0009800	cinnamic acid biosynthetic process	1	527	9	24162	0.00189753	0.000372486	5.09424	LOC103840842	LOC103840842	0.180045	0.627917	biological_process
GO:0010731	protein glutathionylation	1	527	9	24162	0.00189753	0.000372486	5.09424	LOC103846305	LOC103846305	0.180045	0.627917	biological_process
GO:0009452	7-methylguanosine RNA capping	1	527	9	24162	0.00189753	0.000372486	5.09424	LOC103828904	LOC103828904	0.180045	0.627917	biological_process
GO:0006805	xenobiotic metabolic process	1	527	9	24162	0.00189753	0.000372486	5.09424	LOC103858832	LOC103858832	0.180045	0.627917	biological_process
GO:0071486	cellular response to high light intensity	1	527	9	24162	0.00189753	0.000372486	5.09424	LOC103854324	LOC103854324	0.180045	0.627917	biological_process
GO:0045128	negative regulation of reciprocal meiotic recombination	1	527	9	24162	0.00189753	0.000372486	5.09424	LOC103868207	LOC103868207	0.180045	0.627917	biological_process
GO:0006107	oxaloacetate metabolic process	1	527	9	24162	0.00189753	0.000372486	5.09424	LOC103845258	LOC103845258	0.180045	0.627917	biological_process
GO:0090436	leaf pavement cell development	1	527	9	24162	0.00189753	0.000372486	5.09424	LOC103842746	LOC103842746	0.180045	0.627917	biological_process
GO:0010971	positive regulation of G2/M transition of mitotic cell cycle	1	527	9	24162	0.00189753	0.000372486	5.09424	LOC103829042	LOC103829042	0.180045	0.627917	biological_process
GO:0051315	attachment of mitotic spindle microtubules to kinetochore	1	527	9	24162	0.00189753	0.000372486	5.09424	LOC103865118	LOC103865118	0.180045	0.627917	biological_process
GO:0080037	negative regulation of cytokinin-activated signaling pathway	1	527	9	24162	0.00189753	0.000372486	5.09424	LOC103872777	LOC103872777	0.180045	0.627917	biological_process
GO:1904278	positive regulation of wax biosynthetic process	1	527	9	24162	0.00189753	0.000372486	5.09424	LOC103871622	LOC103871622	0.180045	0.627917	biological_process
GO:1904961	quiescent center organization	1	527	9	24162	0.00189753	0.000372486	5.09424	LOC103850603	LOC103850603	0.180045	0.627917	biological_process
GO:0009657	plastid organization	1	527	9	24162	0.00189753	0.000372486	5.09424	LOC103869721	LOC103869721	0.180045	0.627917	biological_process
GO:0080170	hydrogen peroxide transmembrane transport	1	527	9	24162	0.00189753	0.000372486	5.09424	LOC103854313	LOC103854313	0.180045	0.627917	biological_process
GO:0006105	succinate metabolic process	1	527	9	24162	0.00189753	0.000372486	5.09424	LOC103836740	LOC103836740	0.180045	0.627917	biological_process
GO:0017183	peptidyl-diphthamide biosynthetic process from peptidyl-histidine	1	527	9	24162	0.00189753	0.000372486	5.09424	LOC103848915	LOC103848915	0.180045	0.627917	biological_process
GO:0034515	proteasome storage granule	1	576	9	26374	0.00173611	0.000341245	5.08758	LOC103853077	LOC103853077	0.180258	0.609447	cellular_component
GO:0005751	mitochondrial respiratory chain complex IV	1	576	9	26374	0.00173611	0.000341245	5.08758	LOC117125609	LOC117125609	0.180258	0.609447	cellular_component
GO:0005096	GTPase activator activity	5	506	143	24106	0.00988142	0.00593213	1.66575	LOC103870628;LOC103859248;LOC103858804;LOC103839346;LOC103850686	LOC103870628;LOC103859248;LOC103858804;LOC103839346;LOC103850686	0.182707	0.538645	molecular_function
GO:0009570	chloroplast stroma	25	576	942	26374	0.0434028	0.035717	1.21519	LOC103845258;LOC103872849;LOC103851372;LOC103832445;LOC103867216;LOC103836914;LOC103872547;LOC103842221;LOC103846305;LOC103839852;LOC103867016;LOC103855288;LOC103828537;LOC103868914;LOC103829781;LOC103870635;LOC103859799;LOC103873712;LOC103832422;LOC103833041;LOC103834022;LOC103830143;LOC103869721;LOC103848721;LOC103874187	LOC103845258;LOC103872849;LOC103851372;LOC103832445;LOC103867216;LOC103836914;LOC103872547;LOC103842221;LOC103846305;LOC103839852;LOC103867016;LOC103855288;LOC103828537;LOC103868914;LOC103829781;LOC103870635;LOC103859799;LOC103873712;LOC103832422;LOC103833041;LOC103834022;LOC103830143;LOC103869721;LOC103848721;LOC103874187	0.184229	0.609447	cellular_component
GO:0006414	translational elongation	2	527	36	24162	0.00379507	0.00148994	2.54712	LOC103854194;LOC103875147	LOC103854194;LOC103875147	0.184963	0.627917	biological_process
GO:0034620	cellular response to unfolded protein	2	527	36	24162	0.00379507	0.00148994	2.54712	LOC103860486;LOC103850369	LOC103860486;LOC103850369	0.184963	0.627917	biological_process
GO:0005694	chromosome	3	576	68	26374	0.00520833	0.0025783	2.02007	LOC103856444;LOC103855554;LOC103829042	LOC103856444;LOC103855554;LOC103829042	0.185807	0.609447	cellular_component
GO:0030145	manganese ion binding	3	506	71	24106	0.00592885	0.00294532	2.01297	LOC103870611;LOC103850187;LOC103844597	LOC103870611;LOC103850187;LOC103844597	0.187162	0.538645	molecular_function
GO:0042546	cell wall biogenesis	4	527	103	24162	0.00759013	0.00426289	1.78051	LOC103827882;LOC103827547;LOC103833673;LOC103873669	LOC103827882;LOC103827547;LOC103833673;LOC103873669	0.187864	0.627917	biological_process
GO:0102229	amylopectin maltohydrolase activity	1	506	10	24106	0.00197628	0.000414834	4.76403	LOC103836914	LOC103836914	0.191181	0.538645	molecular_function
GO:0005460	UDP-glucose transmembrane transporter activity	1	506	10	24106	0.00197628	0.000414834	4.76403	LOC108869437	LOC108869437	0.191181	0.538645	molecular_function
GO:0050378	UDP-glucuronate 4-epimerase activity	1	506	10	24106	0.00197628	0.000414834	4.76403	LOC103861964	LOC103861964	0.191181	0.538645	molecular_function
GO:0016984	ribulose-bisphosphate carboxylase activity	1	506	10	24106	0.00197628	0.000414834	4.76403	LOC117133689	LOC117133689	0.191181	0.538645	molecular_function
GO:0034513	box H/ACA snoRNA binding	1	506	10	24106	0.00197628	0.000414834	4.76403	LOC103851163	LOC103851163	0.191181	0.538645	molecular_function
GO:0045174	glutathione dehydrogenase (ascorbate) activity	1	506	10	24106	0.00197628	0.000414834	4.76403	LOC103846305	LOC103846305	0.191181	0.538645	molecular_function
GO:0052658	inositol-1,4,5-trisphosphate 5-phosphatase activity	1	506	10	24106	0.00197628	0.000414834	4.76403	LOC103844105	LOC103844105	0.191181	0.538645	molecular_function
GO:0090353	polygalacturonase inhibitor activity	1	506	10	24106	0.00197628	0.000414834	4.76403	LOC103855708	LOC103855708	0.191181	0.538645	molecular_function
GO:0010114	response to red light	4	527	104	24162	0.00759013	0.00430428	1.76339	LOC103838910;LOC103859098;LOC103865763;LOC103869721	LOC103838910;LOC103859098;LOC103865763;LOC103869721	0.192279	0.627917	biological_process
GO:0009641	shade avoidance	2	527	37	24162	0.00379507	0.00153133	2.47828	LOC103828438;LOC103874091	LOC103828438;LOC103874091	0.192882	0.627917	biological_process
GO:0009649	entrainment of circadian clock	2	527	37	24162	0.00379507	0.00153133	2.47828	LOC103843333;LOC103865763	LOC103843333;LOC103865763	0.192882	0.627917	biological_process
GO:0080147	root hair cell development	2	527	37	24162	0.00379507	0.00153133	2.47828	LOC108869437;LOC103852197	LOC108869437;LOC103852197	0.192882	0.627917	biological_process
GO:0051085	chaperone cofactor-dependent protein refolding	3	527	70	24162	0.0056926	0.00289711	1.96492	LOC103860486;LOC103851372;LOC103850369	LOC103860486;LOC103851372;LOC103850369	0.196379	0.627917	biological_process
GO:0004707	MAP kinase activity	2	506	39	24106	0.00395257	0.00161785	2.44309	LOC103866264;LOC103872582	LOC103866264;LOC103872582	0.197147	0.538645	molecular_function
GO:0031930	mitochondria-nucleus signaling pathway	1	527	10	24162	0.00189753	0.000413873	4.58482	LOC103865548	LOC103865548	0.197936	0.627917	biological_process
GO:0042776	mitochondrial ATP synthesis coupled proton transport	1	527	10	24162	0.00189753	0.000413873	4.58482	LOC117125609	LOC117125609	0.197936	0.627917	biological_process
GO:1901141	regulation of lignin biosynthetic process	1	527	10	24162	0.00189753	0.000413873	4.58482	LOC103845697	LOC103845697	0.197936	0.627917	biological_process
GO:0006821	chloride transport	1	527	10	24162	0.00189753	0.000413873	4.58482	LOC103865761	LOC103865761	0.197936	0.627917	biological_process
GO:0010076	maintenance of floral meristem identity	1	527	10	24162	0.00189753	0.000413873	4.58482	LOC103875390	LOC103875390	0.197936	0.627917	biological_process
GO:0032366	intracellular sterol transport	1	527	10	24162	0.00189753	0.000413873	4.58482	LOC103844611	LOC103844611	0.197936	0.627917	biological_process
GO:0042176	regulation of protein catabolic process	1	527	10	24162	0.00189753	0.000413873	4.58482	LOC103853077	LOC103853077	0.197936	0.627917	biological_process
GO:2000762	regulation of phenylpropanoid metabolic process	1	527	10	24162	0.00189753	0.000413873	4.58482	LOC103866770	LOC103866770	0.197936	0.627917	biological_process
GO:0042344	indole glucosinolate catabolic process	1	527	10	24162	0.00189753	0.000413873	4.58482	LOC103866804	LOC103866804	0.197936	0.627917	biological_process
GO:0010597	green leaf volatile biosynthetic process	1	527	10	24162	0.00189753	0.000413873	4.58482	LOC103855163	LOC103855163	0.197936	0.627917	biological_process
GO:0010336	gibberellic acid homeostasis	1	527	10	24162	0.00189753	0.000413873	4.58482	LOC103855803	LOC103855803	0.197936	0.627917	biological_process
GO:0031349	positive regulation of defense response	1	527	10	24162	0.00189753	0.000413873	4.58482	LOC103868313	LOC103868313	0.197936	0.627917	biological_process
GO:0035017	cuticle pattern formation	1	527	10	24162	0.00189753	0.000413873	4.58482	LOC103850980	LOC103850980	0.197936	0.627917	biological_process
GO:0098712	L-glutamate import across plasma membrane	1	527	10	24162	0.00189753	0.000413873	4.58482	LOC103843321	LOC103843321	0.197936	0.627917	biological_process
GO:1900457	regulation of brassinosteroid mediated signaling pathway	1	527	10	24162	0.00189753	0.000413873	4.58482	WRKY67	WRKY67	0.197936	0.627917	biological_process
GO:0033388	putrescine biosynthetic process from arginine	1	527	10	24162	0.00189753	0.000413873	4.58482	LOC103855763	LOC103855763	0.197936	0.627917	biological_process
GO:1901957	regulation of cutin biosynthetic process	1	527	10	24162	0.00189753	0.000413873	4.58482	LOC103850980	LOC103850980	0.197936	0.627917	biological_process
GO:2000469	negative regulation of peroxidase activity	1	527	10	24162	0.00189753	0.000413873	4.58482	LOC103856794	LOC103856794	0.197936	0.627917	biological_process
GO:0043447	alkane biosynthetic process	1	527	10	24162	0.00189753	0.000413873	4.58482	LOC103867615	LOC103867615	0.197936	0.627917	biological_process
GO:0090502	RNA phosphodiester bond hydrolysis, endonucleolytic	1	527	10	24162	0.00189753	0.000413873	4.58482	LOC103831243	LOC103831243	0.197936	0.627917	biological_process
GO:0090697	post-embryonic plant organ morphogenesis	1	527	10	24162	0.00189753	0.000413873	4.58482	LOC103856794	LOC103856794	0.197936	0.627917	biological_process
GO:0005775	vacuolar lumen	1	576	10	26374	0.00173611	0.000379161	4.57882	LOC103827501	LOC103827501	0.198167	0.634695	cellular_component
GO:0010053	root epidermal cell differentiation	2	527	38	24162	0.00379507	0.00157272	2.41306	LOC103859248;LOC103870628	LOC103859248;LOC103870628	0.200843	0.627917	biological_process
GO:0009295	nucleoid	2	576	38	26374	0.00347222	0.00144081	2.4099	LOC103855288;LOC103874199	LOC103855288;LOC103874199	0.201245	0.634695	cellular_component
GO:0048573	photoperiodism, flowering	3	527	71	24162	0.0056926	0.0029385	1.93725	LOC103865455;LOC103829661;LOC103865763	LOC103865455;LOC103829661;LOC103865763	0.201977	0.627917	biological_process
GO:0051082	unfolded protein binding	7	506	229	24106	0.013834	0.00949971	1.45625	LOC103856001;LOC103851372;LOC103860486;LOC103850369;LOC103869644;LOC103249161;LOC103870635	LOC103856001;LOC103851372;LOC103860486;LOC103850369;LOC103869644;LOC103249161;LOC103870635	0.20755	0.538645	molecular_function
GO:0120013	intermembrane lipid transfer activity	1	506	11	24106	0.00197628	0.000456318	4.33094	LOC103831268	LOC103831268	0.208166	0.538645	molecular_function
GO:1902388	ceramide 1-phosphate transporter activity	1	506	11	24106	0.00197628	0.000456318	4.33094	LOC103831268	LOC103831268	0.208166	0.538645	molecular_function
GO:0050833	pyruvate transmembrane transporter activity	1	506	11	24106	0.00197628	0.000456318	4.33094	LOC103867083	LOC103867083	0.208166	0.538645	molecular_function
GO:0008239	dipeptidyl-peptidase activity	1	506	11	24106	0.00197628	0.000456318	4.33094	LOC103832438	LOC103832438	0.208166	0.538645	molecular_function
GO:0015180	L-alanine transmembrane transporter activity	1	506	11	24106	0.00197628	0.000456318	4.33094	LOC103843321	LOC103843321	0.208166	0.538645	molecular_function
GO:0000285	1-phosphatidylinositol-3-phosphate 5-kinase activity	1	506	11	24106	0.00197628	0.000456318	4.33094	LOC103852695	LOC103852695	0.208166	0.538645	molecular_function
GO:0070905	serine binding	1	506	11	24106	0.00197628	0.000456318	4.33094	LOC103831657	LOC103831657	0.208166	0.538645	molecular_function
GO:0004372	glycine hydroxymethyltransferase activity	1	506	11	24106	0.00197628	0.000456318	4.33094	LOC103831657	LOC103831657	0.208166	0.538645	molecular_function
GO:0043140	ATP-dependent 3'-5' DNA helicase activity	1	506	11	24106	0.00197628	0.000456318	4.33094	LOC103829042	LOC103829042	0.208166	0.538645	molecular_function
GO:1902387	ceramide 1-phosphate binding	1	506	11	24106	0.00197628	0.000456318	4.33094	LOC103831268	LOC103831268	0.208166	0.538645	molecular_function
GO:0045486	naringenin 3-dioxygenase activity	1	506	11	24106	0.00197628	0.000456318	4.33094	LOC103873769	LOC103873769	0.208166	0.538645	molecular_function
GO:0046923	ER retention sequence binding	1	506	11	24106	0.00197628	0.000456318	4.33094	LOC103835281	LOC103835281	0.208166	0.538645	molecular_function
GO:0010328	auxin influx transmembrane transporter activity	1	506	11	24106	0.00197628	0.000456318	4.33094	LOC103847503	LOC103847503	0.208166	0.538645	molecular_function
GO:0042500	aspartic endopeptidase activity, intramembrane cleaving	1	506	11	24106	0.00197628	0.000456318	4.33094	LOC103853961	LOC103853961	0.208166	0.538645	molecular_function
GO:0000166	nucleotide binding	3	506	75	24106	0.00592885	0.00311126	1.90561	LOC103846617;LOC103843954;LOC103854862	LOC103846617;LOC103843954;LOC103854862	0.208663	0.538645	molecular_function
GO:0010105	negative regulation of ethylene-activated signaling pathway	2	527	39	24162	0.00379507	0.0016141	2.35119	LOC103837087;LOC103841650	LOC103837087;LOC103841650	0.208842	0.627917	biological_process
GO:0010588	cotyledon vascular tissue pattern formation	2	527	39	24162	0.00379507	0.0016141	2.35119	LOC103844123;LOC103843059	LOC103844123;LOC103843059	0.208842	0.627917	biological_process
GO:0009723	response to ethylene	8	527	260	24162	0.0151803	0.0107607	1.41071	LOC103842953;LOC103859057;LOC103850980;LOC103841650;LOC103859093;LOC103858337;LOC103837087;LOC103856794	LOC103842953;LOC103859057;LOC103850980;LOC103841650;LOC103859093;LOC103858337;LOC103837087;LOC103856794	0.209232	0.627917	biological_process
GO:0051287	NAD binding	4	506	112	24106	0.00790514	0.00464615	1.70144	LOC103872275;LOC103831222;LOC103834215;LOC103872547	LOC103872275;LOC103831222;LOC103834215;LOC103872547	0.209328	0.538645	molecular_function
GO:0003774	motor activity	2	506	41	24106	0.00395257	0.00170082	2.32392	LOC103836378;LOC103842746	LOC103836378;LOC103842746	0.212535	0.538645	molecular_function
GO:0001666	response to hypoxia	3	527	73	24162	0.0056926	0.00302127	1.88417	LOC103831890;LOC103846440;LOC103838218	LOC103831890;LOC103846440;LOC103838218	0.213282	0.627917	biological_process
GO:0042989	sequestering of actin monomers	1	527	11	24162	0.00189753	0.00045526	4.16802	LOC103837977	LOC103837977	0.215437	0.627917	biological_process
GO:0034243	regulation of transcription elongation from RNA polymerase II promoter	1	527	11	24162	0.00189753	0.00045526	4.16802	LOC103845345	LOC103845345	0.215437	0.627917	biological_process
GO:0031120	snRNA pseudouridine synthesis	1	527	11	24162	0.00189753	0.00045526	4.16802	LOC103859060	LOC103859060	0.215437	0.627917	biological_process
GO:0035627	ceramide transport	1	527	11	24162	0.00189753	0.00045526	4.16802	LOC103831268	LOC103831268	0.215437	0.627917	biological_process
GO:0006574	valine catabolic process	1	527	11	24162	0.00189753	0.00045526	4.16802	LOC103834215	LOC103834215	0.215437	0.627917	biological_process
GO:0006544	glycine metabolic process	1	527	11	24162	0.00189753	0.00045526	4.16802	LOC103831657	LOC103831657	0.215437	0.627917	biological_process
GO:0080151	positive regulation of salicylic acid mediated signaling pathway	1	527	11	24162	0.00189753	0.00045526	4.16802	WRKY67	WRKY67	0.215437	0.627917	biological_process
GO:0006565	L-serine catabolic process	1	527	11	24162	0.00189753	0.00045526	4.16802	LOC103831657	LOC103831657	0.215437	0.627917	biological_process
GO:0000956	nuclear-transcribed mRNA catabolic process	1	527	11	24162	0.00189753	0.00045526	4.16802	LOC103840549	LOC103840549	0.215437	0.627917	biological_process
GO:0030497	fatty acid elongation	1	527	11	24162	0.00189753	0.00045526	4.16802	LOC103862500	LOC103862500	0.215437	0.627917	biological_process
GO:0010104	regulation of ethylene-activated signaling pathway	1	527	11	24162	0.00189753	0.00045526	4.16802	WRKY67	WRKY67	0.215437	0.627917	biological_process
GO:1904482	cellular response to tetrahydrofolate	1	527	11	24162	0.00189753	0.00045526	4.16802	LOC103831657	LOC103831657	0.215437	0.627917	biological_process
GO:0080177	plastoglobule organization	1	527	11	24162	0.00189753	0.00045526	4.16802	LOC103834892	LOC103834892	0.215437	0.627917	biological_process
GO:0033500	carbohydrate homeostasis	1	527	11	24162	0.00189753	0.00045526	4.16802	LOC103845150	LOC103845150	0.215437	0.627917	biological_process
GO:0009725	response to hormone	1	527	11	24162	0.00189753	0.00045526	4.16802	LOC103862572	LOC103862572	0.215437	0.627917	biological_process
GO:0019264	glycine biosynthetic process from serine	1	527	11	24162	0.00189753	0.00045526	4.16802	LOC103831657	LOC103831657	0.215437	0.627917	biological_process
GO:0120009	intermembrane lipid transfer	1	527	11	24162	0.00189753	0.00045526	4.16802	LOC103831268	LOC103831268	0.215437	0.627917	biological_process
GO:0051300	spindle pole body organization	1	527	11	24162	0.00189753	0.00045526	4.16802	LOC103868956	LOC103868956	0.215437	0.627917	biological_process
GO:0005618	cell wall	25	576	964	26374	0.0434028	0.0365511	1.18745	LOC103873669;LOC108871182;LOC103844597;LOC103872849;LOC103867016;LOC103860486;LOC103851295;LOC103837977;LOC103870635;LOC103870069;LOC103843437;LOC103842993;LOC103843609;LOC103842652;LOC103850369;LOC103851458;LOC108871269;LOC103844813;LOC103833673;LOC103827547;LOC103827639;LOC103848721;LOC103871846;LOC103855708;LOC103840305	LOC103873669;LOC108871182;LOC103844597;LOC103872849;LOC103867016;LOC103860486;LOC103851295;LOC103837977;LOC103870635;LOC103870069;LOC103843437;LOC103842993;LOC103843609;LOC103842652;LOC103850369;LOC103851458;LOC108871269;LOC103844813;LOC103833673;LOC103827547;LOC103827639;LOC103848721;LOC103871846;LOC103855708;LOC103840305	0.215486	0.641264	cellular_component
GO:0071556	integral component of lumenal side of endoplasmic reticulum membrane	1	576	11	26374	0.00173611	0.000417077	4.16256	LOC103853961	LOC103853961	0.215686	0.641264	cellular_component
GO:0016363	nuclear matrix	1	576	11	26374	0.00173611	0.000417077	4.16256	LOC103865455	LOC103865455	0.215686	0.641264	cellular_component
GO:1902600	proton transmembrane transport	2	527	40	24162	0.00379507	0.00165549	2.29241	LOC103832468;LOC103874056	LOC103832468;LOC103874056	0.216873	0.627917	biological_process
GO:0042594	response to starvation	2	527	40	24162	0.00379507	0.00165549	2.29241	LOC103830409;LOC103829349	LOC103830409;LOC103829349	0.216873	0.627917	biological_process
GO:0010439	regulation of glucosinolate biosynthetic process	2	527	40	24162	0.00379507	0.00165549	2.29241	LOC103856627;LOC103869588	LOC103856627;LOC103869588	0.216873	0.627917	biological_process
GO:0005622	intracellular	6	576	185	26374	0.0104167	0.00701448	1.48502	LOC103866765;LOC103842711;LOC103854125;LOC108869442;LOC103857425;LOC103844123	LOC103866765;LOC103842711;LOC103854125;LOC108869442;LOC103857425;LOC103844123	0.218968	0.641264	cellular_component
GO:0010411	xyloglucan metabolic process	3	527	74	24162	0.0056926	0.00306266	1.85871	LOC103833673;LOC103827547;LOC103873669	LOC103833673;LOC103827547;LOC103873669	0.218985	0.627917	biological_process
GO:0032482	Rab protein signal transduction	4	527	110	24162	0.00759013	0.0045526	1.66721	LOC103872477;LOC103855857;LOC103835979;LOC103831840	LOC103872477;LOC103855857;LOC103835979;LOC103831840	0.219413	0.627917	biological_process
GO:0043424	protein histidine kinase binding	2	506	42	24106	0.00395257	0.0017423	2.26859	LOC103856001;LOC103844506	LOC103856001;LOC103844506	0.220273	0.538645	molecular_function
GO:0015292	uniporter activity	1	506	12	24106	0.00197628	0.000497801	3.97003	LOC103855340	LOC103855340	0.224795	0.538645	molecular_function
GO:0005459	UDP-galactose transmembrane transporter activity	1	506	12	24106	0.00197628	0.000497801	3.97003	LOC108869437	LOC108869437	0.224795	0.538645	molecular_function
GO:0015631	tubulin binding	1	506	12	24106	0.00197628	0.000497801	3.97003	LOC103866142	LOC103866142	0.224795	0.538645	molecular_function
GO:0004407	histone deacetylase activity	1	506	12	24106	0.00197628	0.000497801	3.97003	LOC103851458	LOC103851458	0.224795	0.538645	molecular_function
GO:0005049	nuclear export signal receptor activity	1	506	12	24106	0.00197628	0.000497801	3.97003	LOC103868757	LOC103868757	0.224795	0.538645	molecular_function
GO:0008568	microtubule-severing ATPase activity	1	506	12	24106	0.00197628	0.000497801	3.97003	LOC103868207	LOC103868207	0.224795	0.538645	molecular_function
GO:0000014	single-stranded DNA endodeoxyribonuclease activity	1	506	12	24106	0.00197628	0.000497801	3.97003	LOC103831243	LOC103831243	0.224795	0.538645	molecular_function
GO:0004165	dodecenoyl-CoA delta-isomerase activity	1	506	12	24106	0.00197628	0.000497801	3.97003	LOC103849627	LOC103849627	0.224795	0.538645	molecular_function
GO:0016161	beta-amylase activity	1	506	12	24106	0.00197628	0.000497801	3.97003	LOC103836914	LOC103836914	0.224795	0.538645	molecular_function
GO:0004096	catalase activity	1	506	12	24106	0.00197628	0.000497801	3.97003	LOC103872849	LOC103872849	0.224795	0.538645	molecular_function
GO:0003857	3-hydroxyacyl-CoA dehydrogenase activity	1	506	12	24106	0.00197628	0.000497801	3.97003	LOC103849627	LOC103849627	0.224795	0.538645	molecular_function
GO:0046910	pectinesterase inhibitor activity	4	506	116	24106	0.00790514	0.00481208	1.64277	LOC103848028;LOC108871269;LOC103844813;LOC103838367	LOC103848028;LOC108871269;LOC103844813;LOC103838367	0.227025	0.538645	molecular_function
GO:0044183	protein binding involved in protein folding	2	506	43	24106	0.00395257	0.00178379	2.21583	LOC103860486;LOC103850369	LOC103860486;LOC103850369	0.228033	0.538645	molecular_function
GO:0006974	cellular response to DNA damage stimulus	3	527	76	24162	0.0056926	0.00314543	1.8098	LOC103866142;LOC103838118;LOC103842842	LOC103866142;LOC103838118;LOC103842842	0.230481	0.627917	biological_process
GO:0015706	nitrate transport	3	527	76	24162	0.0056926	0.00314543	1.8098	LOC103830812;LOC103830813;LOC103852756	LOC103830812;LOC103830813;LOC103852756	0.230481	0.627917	biological_process
GO:0055072	iron ion homeostasis	3	527	76	24162	0.0056926	0.00314543	1.8098	LOC103855267;LOC103861463;LOC103834892	LOC103855267;LOC103861463;LOC103834892	0.230481	0.627917	biological_process
GO:0048767	root hair elongation	3	527	76	24162	0.0056926	0.00314543	1.8098	LOC103850603;LOC103843297;LOC103852197	LOC103850603;LOC103843297;LOC103852197	0.230481	0.627917	biological_process
GO:0003779	actin binding	3	506	79	24106	0.00592885	0.00327719	1.80913	LOC103836378;LOC103831559;LOC103842746	LOC103836378;LOC103831559;LOC103842746	0.230677	0.538645	molecular_function
GO:0072334	UDP-galactose transmembrane transport	1	527	12	24162	0.00189753	0.000496648	3.82068	LOC108869437	LOC108869437	0.232557	0.627917	biological_process
GO:0043090	amino acid import	1	527	12	24162	0.00189753	0.000496648	3.82068	LOC103843321	LOC103843321	0.232557	0.627917	biological_process
GO:0080143	regulation of amino acid export	1	527	12	24162	0.00189753	0.000496648	3.82068	LOC103862081	LOC103862081	0.232557	0.627917	biological_process
GO:0051560	mitochondrial calcium ion homeostasis	1	527	12	24162	0.00189753	0.000496648	3.82068	LOC103855340	LOC103855340	0.232557	0.627917	biological_process
GO:0001522	pseudouridine synthesis	1	527	12	24162	0.00189753	0.000496648	3.82068	LOC103832368	LOC103832368	0.232557	0.627917	biological_process
GO:0010067	procambium histogenesis	1	527	12	24162	0.00189753	0.000496648	3.82068	LOC103844123	LOC103844123	0.232557	0.627917	biological_process
GO:0006734	NADH metabolic process	1	527	12	24162	0.00189753	0.000496648	3.82068	LOC103845258	LOC103845258	0.232557	0.627917	biological_process
GO:0006121	mitochondrial electron transport, succinate to ubiquinone	1	527	12	24162	0.00189753	0.000496648	3.82068	LOC103847217	LOC103847217	0.232557	0.627917	biological_process
GO:0000220	vacuolar proton-transporting V-type ATPase, V0 domain	1	576	12	26374	0.00173611	0.000454994	3.81568	LOC103872800	LOC103872800	0.232822	0.669874	cellular_component
GO:0000184	nuclear-transcribed mRNA catabolic process, nonsense-mediated decay	2	527	42	24162	0.00379507	0.00173827	2.18325	LOC103849856;LOC103864009	LOC103849856;LOC103864009	0.23301	0.627917	biological_process
GO:0043067	regulation of programmed cell death	2	527	42	24162	0.00379507	0.00173827	2.18325	LOC103867492;LOC103832388	LOC103867492;LOC103832388	0.23301	0.627917	biological_process
GO:0003997	acyl-CoA oxidase activity	1	506	13	24106	0.00197628	0.000539285	3.66464	LOC117133757	LOC117133757	0.241075	0.538645	molecular_function
GO:0004040	amidase activity	1	506	13	24106	0.00197628	0.000539285	3.66464	LOC103843366	LOC103843366	0.241075	0.538645	molecular_function
GO:0000981	DNA-binding transcription factor activity, RNA polymerase II-specific	1	506	13	24106	0.00197628	0.000539285	3.66464	LOC103865508	LOC103865508	0.241075	0.538645	molecular_function
GO:0015193	L-proline transmembrane transporter activity	1	506	13	24106	0.00197628	0.000539285	3.66464	LOC103843321	LOC103843321	0.241075	0.538645	molecular_function
GO:0005247	voltage-gated chloride channel activity	1	506	13	24106	0.00197628	0.000539285	3.66464	LOC103841959	LOC103841959	0.241075	0.538645	molecular_function
GO:0003785	actin monomer binding	1	506	13	24106	0.00197628	0.000539285	3.66464	LOC103837977	LOC103837977	0.241075	0.538645	molecular_function
GO:0008494	translation activator activity	1	506	13	24106	0.00197628	0.000539285	3.66464	LOC103857063	LOC103857063	0.241075	0.538645	molecular_function
GO:0004332	fructose-bisphosphate aldolase activity	1	506	13	24106	0.00197628	0.000539285	3.66464	LOC103865548	LOC103865548	0.241075	0.538645	molecular_function
GO:0000036	acyl carrier activity	1	506	13	24106	0.00197628	0.000539285	3.66464	LOC103858136	LOC103858136	0.241075	0.538645	molecular_function
GO:0003950	NAD+ ADP-ribosyltransferase activity	1	506	13	24106	0.00197628	0.000539285	3.66464	LOC103865455	LOC103865455	0.241075	0.538645	molecular_function
GO:0006636	unsaturated fatty acid biosynthetic process	2	527	43	24162	0.00379507	0.00177965	2.13247	LOC103836480;LOC103844072	LOC103836480;LOC103844072	0.241106	0.627917	biological_process
GO:0019253	reductive pentose-phosphate cycle	2	527	43	24162	0.00379507	0.00177965	2.13247	LOC117133689;LOC103868914	LOC117133689;LOC103868914	0.241106	0.627917	biological_process
GO:0006730	one-carbon metabolic process	2	527	43	24162	0.00379507	0.00177965	2.13247	LOC103850603;LOC103831657	LOC103850603;LOC103831657	0.241106	0.627917	biological_process
GO:0009736	cytokinin-activated signaling pathway	4	527	115	24162	0.00759013	0.00475954	1.59472	LOC103853110;LOC103843297;LOC103844506;LOC103872777	LOC103853110;LOC103843297;LOC103844506;LOC103872777	0.242752	0.627917	biological_process
GO:0005506	iron ion binding	12	506	452	24106	0.0237154	0.0187505	1.26479	LOC103845160;LOC103829518;LOC103871960;LOC103842711;LOC103875306;LOC103861324;LOC103839343;LOC103836125;LOC103857276;LOC103860817;LOC103861043;LOC103860449	LOC103845160;LOC103829518;LOC103871960;LOC103842711;LOC103875306;LOC103861324;LOC103839343;LOC103836125;LOC103857276;LOC103860817;LOC103861043;LOC103860449	0.243423	0.538645	molecular_function
GO:0004675	transmembrane receptor protein serine/threonine kinase activity	2	506	45	24106	0.00395257	0.00186676	2.11735	LOC103863419;LOC103869688	LOC103863419;LOC103869688	0.243605	0.538645	molecular_function
GO:0009637	response to blue light	3	527	79	24162	0.0056926	0.0032696	1.74107	LOC103838910;LOC103854664;LOC103844105	LOC103838910;LOC103854664;LOC103844105	0.247923	0.627917	biological_process
GO:0006646	phosphatidylethanolamine biosynthetic process	1	527	13	24162	0.00189753	0.000538035	3.52678	LOC103869284	LOC103869284	0.249304	0.627917	biological_process
GO:0009245	lipid A biosynthetic process	1	527	13	24162	0.00189753	0.000538035	3.52678	LOC103858136	LOC103858136	0.249304	0.627917	biological_process
GO:0010115	regulation of abscisic acid biosynthetic process	1	527	13	24162	0.00189753	0.000538035	3.52678	LOC103871622	LOC103871622	0.249304	0.627917	biological_process
GO:0010016	shoot system morphogenesis	1	527	13	24162	0.00189753	0.000538035	3.52678	LOC103836517	LOC103836517	0.249304	0.627917	biological_process
GO:0008152	metabolic process	1	527	13	24162	0.00189753	0.000538035	3.52678	LOC103850890	LOC103850890	0.249304	0.627917	biological_process
GO:0052325	cell wall pectin biosynthetic process	1	527	13	24162	0.00189753	0.000538035	3.52678	LOC103839028	LOC103839028	0.249304	0.627917	biological_process
GO:0006644	phospholipid metabolic process	1	527	13	24162	0.00189753	0.000538035	3.52678	LOC103870909	LOC103870909	0.249304	0.627917	biological_process
GO:0002084	protein depalmitoylation	1	527	13	24162	0.00189753	0.000538035	3.52678	LOC103868109	LOC103868109	0.249304	0.627917	biological_process
GO:0033306	phytol metabolic process	1	527	13	24162	0.00189753	0.000538035	3.52678	LOC103849863	LOC103849863	0.249304	0.627917	biological_process
GO:0007584	response to nutrient	1	527	13	24162	0.00189753	0.000538035	3.52678	LOC103844105	LOC103844105	0.249304	0.627917	biological_process
GO:0046622	positive regulation of organ growth	1	527	13	24162	0.00189753	0.000538035	3.52678	LOC103866765	LOC103866765	0.249304	0.627917	biological_process
GO:0080028	nitrile biosynthetic process	1	527	13	24162	0.00189753	0.000538035	3.52678	LOC103854522	LOC103854522	0.249304	0.627917	biological_process
GO:0007052	mitotic spindle organization	1	527	13	24162	0.00189753	0.000538035	3.52678	LOC103866142	LOC103866142	0.249304	0.627917	biological_process
GO:0070131	positive regulation of mitochondrial translation	1	527	13	24162	0.00189753	0.000538035	3.52678	LOC103857063	LOC103857063	0.249304	0.627917	biological_process
GO:0005797	Golgi medial cisterna	1	576	13	26374	0.00173611	0.00049291	3.52217	LOC103849683	LOC103849683	0.249585	0.682198	cellular_component
GO:0031080	nuclear pore outer ring	1	576	13	26374	0.00173611	0.00049291	3.52217	LOC103862009	LOC103862009	0.249585	0.682198	cellular_component
GO:0001405	PAM complex, Tim23 associated import motor	1	576	13	26374	0.00173611	0.00049291	3.52217	LOC103848001	LOC103848001	0.249585	0.682198	cellular_component
GO:0003924	GTPase activity	9	506	328	24106	0.0177866	0.0136066	1.3072	LOC103855857;LOC103855810;LOC103873712;LOC117131870;LOC103872477;LOC103872323;LOC103842611;LOC103835979;LOC103831840	LOC103855857;LOC103855810;LOC103873712;LOC117131870;LOC103872477;LOC103872323;LOC103842611;LOC103835979;LOC103831840	0.253497	0.538645	molecular_function
GO:0045490	pectin catabolic process	6	527	195	24162	0.0113852	0.00807052	1.41071	LOC103843609;LOC103851295;LOC103861505;LOC108871269;LOC103844813;LOC103848028	LOC103843609;LOC103851295;LOC103861505;LOC108871269;LOC103844813;LOC103848028	0.253691	0.627917	biological_process
GO:0090447	glycerol-3-phosphate 2-O-acyltransferase activity	1	506	14	24106	0.00197628	0.000580768	3.40288	LOC103844589	LOC103844589	0.257014	0.538645	molecular_function
GO:0004366	glycerol-3-phosphate O-acyltransferase activity	1	506	14	24106	0.00197628	0.000580768	3.40288	LOC103844589	LOC103844589	0.257014	0.538645	molecular_function
GO:0045549	9-cis-epoxycarotenoid dioxygenase activity	1	506	14	24106	0.00197628	0.000580768	3.40288	LOC103842221	LOC103842221	0.257014	0.538645	molecular_function
GO:0003688	DNA replication origin binding	1	506	14	24106	0.00197628	0.000580768	3.40288	LOC103843961	LOC103843961	0.257014	0.538645	molecular_function
GO:0004861	cyclin-dependent protein serine/threonine kinase inhibitor activity	1	506	14	24106	0.00197628	0.000580768	3.40288	LOC103869489	LOC103869489	0.257014	0.538645	molecular_function
GO:0102420	sn-1-glycerol-3-phosphate C16:0-DCA-CoA acyl transferase activity	1	506	14	24106	0.00197628	0.000580768	3.40288	LOC103844589	LOC103844589	0.257014	0.538645	molecular_function
GO:0004124	cysteine synthase activity	1	506	14	24106	0.00197628	0.000580768	3.40288	LOC103854642	LOC103854642	0.257014	0.538645	molecular_function
GO:0001078	proximal promoter DNA-binding transcription repressor activity, RNA polymerase II-specific	1	506	14	24106	0.00197628	0.000580768	3.40288	LOC103865508	LOC103865508	0.257014	0.538645	molecular_function
GO:0004356	glutamate-ammonia ligase activity	1	506	14	24106	0.00197628	0.000580768	3.40288	LOC103846320	LOC103846320	0.257014	0.538645	molecular_function
GO:0016616	oxidoreductase activity, acting on the CH-OH group of donors, NAD or NADP as acceptor	2	506	47	24106	0.00395257	0.00194972	2.02725	LOC103834215;LOC103831222	LOC103834215;LOC103831222	0.259217	0.538645	molecular_function
GO:0004857	enzyme inhibitor activity	2	506	47	24106	0.00395257	0.00194972	2.02725	LOC103837410;LOC103838367	LOC103837410;LOC103838367	0.259217	0.538645	molecular_function
GO:0010252	auxin homeostasis	3	527	81	24162	0.0056926	0.00335237	1.69808	LOC103856794;LOC103854081;LOC103844105	LOC103856794;LOC103854081;LOC103844105	0.259661	0.627917	biological_process
GO:0000160	phosphorelay signal transduction system	2	527	46	24162	0.00379507	0.00190382	1.9934	LOC103860963;LOC103844506	LOC103860963;LOC103844506	0.265451	0.627917	biological_process
GO:0046655	folic acid metabolic process	1	527	14	24162	0.00189753	0.000579422	3.27487	LOC103831657	LOC103831657	0.265686	0.627917	biological_process
GO:0006415	translational termination	1	527	14	24162	0.00189753	0.000579422	3.27487	LOC103842711	LOC103842711	0.265686	0.627917	biological_process
GO:0006542	glutamine biosynthetic process	1	527	14	24162	0.00189753	0.000579422	3.27487	LOC103846320	LOC103846320	0.265686	0.627917	biological_process
GO:0009920	cell plate formation involved in plant-type cell wall biogenesis	1	527	14	24162	0.00189753	0.000579422	3.27487	LOC103844115	LOC103844115	0.265686	0.627917	biological_process
GO:1900140	regulation of seedling development	1	527	14	24162	0.00189753	0.000579422	3.27487	LOC103852023	LOC103852023	0.265686	0.627917	biological_process
GO:1902626	assembly of large subunit precursor of preribosome	1	527	14	24162	0.00189753	0.000579422	3.27487	LOC103863145	LOC103863145	0.265686	0.627917	biological_process
GO:0006873	cellular ion homeostasis	1	527	14	24162	0.00189753	0.000579422	3.27487	LOC103865761	LOC103865761	0.265686	0.627917	biological_process
GO:0009850	auxin metabolic process	1	527	14	24162	0.00189753	0.000579422	3.27487	LOC103856806	LOC103856806	0.265686	0.627917	biological_process
GO:0080186	developmental vegetative growth	1	527	14	24162	0.00189753	0.000579422	3.27487	LOC103848941	LOC103848941	0.265686	0.627917	biological_process
GO:0051604	protein maturation	1	527	14	24162	0.00189753	0.000579422	3.27487	LOC103847127	LOC103847127	0.265686	0.627917	biological_process
GO:0009831	plant-type cell wall modification involved in multidimensional cell growth	1	527	14	24162	0.00189753	0.000579422	3.27487	LOC103871846	LOC103871846	0.265686	0.627917	biological_process
GO:0060236	regulation of mitotic spindle organization	1	527	14	24162	0.00189753	0.000579422	3.27487	LOC103860405	LOC103860405	0.265686	0.627917	biological_process
GO:0019684	photosynthesis, light reaction	1	527	14	24162	0.00189753	0.000579422	3.27487	LOC103841959	LOC103841959	0.265686	0.627917	biological_process
GO:0070475	rRNA base methylation	1	527	14	24162	0.00189753	0.000579422	3.27487	LOC103832719	LOC103832719	0.265686	0.627917	biological_process
GO:0032957	inositol trisphosphate metabolic process	1	527	14	24162	0.00189753	0.000579422	3.27487	LOC103844123	LOC103844123	0.265686	0.627917	biological_process
GO:0009684	indoleacetic acid biosynthetic process	1	527	14	24162	0.00189753	0.000579422	3.27487	LOC103843366	LOC103843366	0.265686	0.627917	biological_process
GO:0048578	positive regulation of long-day photoperiodism, flowering	1	527	14	24162	0.00189753	0.000579422	3.27487	LOC103831127	LOC103831127	0.265686	0.627917	biological_process
GO:0045736	negative regulation of cyclin-dependent protein serine/threonine kinase activity	1	527	14	24162	0.00189753	0.000579422	3.27487	LOC103869489	LOC103869489	0.265686	0.627917	biological_process
GO:0046654	tetrahydrofolate biosynthetic process	1	527	14	24162	0.00189753	0.000579422	3.27487	LOC103846016	LOC103846016	0.265686	0.627917	biological_process
GO:0010951	negative regulation of endopeptidase activity	1	527	14	24162	0.00189753	0.000579422	3.27487	LOC103838118	LOC103838118	0.265686	0.627917	biological_process
GO:0005749	mitochondrial respiratory chain complex II, succinate dehydrogenase complex (ubiquinone)	1	576	14	26374	0.00173611	0.000530826	3.27059	LOC103847217	LOC103847217	0.265981	0.715098	cellular_component
GO:0055085	transmembrane transport	4	527	120	24162	0.00759013	0.00496648	1.52827	LOC103872310;LOC103852072;LOC103836976;LOC103853032	LOC103872310;LOC103852072;LOC103836976;LOC103853032	0.266617	0.627917	biological_process
GO:0009737	response to abscisic acid	20	527	785	24162	0.0379507	0.032489	1.16811	LOC103865552;LOC103841650;LOC103837798;LOC103865203;LOC103867216;LOC103844123;LOC103840842;LOC103862196;LOC103839852;LOC103839346;LOC103874056;LOC103844105;LOC103856794;LOC103832171;LOC103857643;LOC103832886;LOC103848721;LOC103865502;LOC103871622;LOC103842561	LOC103865552;LOC103841650;LOC103837798;LOC103865203;LOC103867216;LOC103844123;LOC103840842;LOC103862196;LOC103839852;LOC103839346;LOC103874056;LOC103844105;LOC103856794;LOC103832171;LOC103857643;LOC103832886;LOC103848721;LOC103865502;LOC103871622;LOC103842561	0.269298	0.627917	biological_process
GO:0009817	defense response to fungus, incompatible interaction	3	527	83	24162	0.0056926	0.00343515	1.65716	LOC103864481;LOC103859057;LOC103866804	LOC103864481;LOC103859057;LOC103866804	0.27147	0.627917	biological_process
GO:0000302	response to reactive oxygen species	3	527	83	24162	0.0056926	0.00343515	1.65716	WRKY67;LOC103249161;LOC103872582	WRKY67;LOC103249161;LOC103872582	0.27147	0.627917	biological_process
GO:0042631	cellular response to water deprivation	3	527	83	24162	0.0056926	0.00343515	1.65716	LOC103836517;LOC103829042;LOC103831222	LOC103836517;LOC103829042;LOC103831222	0.27147	0.627917	biological_process
GO:0031177	phosphopantetheine binding	1	506	15	24106	0.00197628	0.000622252	3.17602	LOC103858136	LOC103858136	0.272619	0.538645	molecular_function
GO:0031492	nucleosomal DNA binding	1	506	15	24106	0.00197628	0.000622252	3.17602	LOC117134283	LOC117134283	0.272619	0.538645	molecular_function
GO:0008474	palmitoyl-(protein) hydrolase activity	1	506	15	24106	0.00197628	0.000622252	3.17602	LOC103868109	LOC103868109	0.272619	0.538645	molecular_function
GO:0097177	mitochondrial ribosome binding	1	506	15	24106	0.00197628	0.000622252	3.17602	LOC103857063	LOC103857063	0.272619	0.538645	molecular_function
GO:0004784	superoxide dismutase activity	1	506	15	24106	0.00197628	0.000622252	3.17602	LOC103874199	LOC103874199	0.272619	0.538645	molecular_function
GO:0030060	L-malate dehydrogenase activity	1	506	15	24106	0.00197628	0.000622252	3.17602	LOC103845258	LOC103845258	0.272619	0.538645	molecular_function
GO:0009922	fatty acid elongase activity	1	506	15	24106	0.00197628	0.000622252	3.17602	LOC103862500	LOC103862500	0.272619	0.538645	molecular_function
GO:0047938	glucose-6-phosphate 1-epimerase activity	1	506	15	24106	0.00197628	0.000622252	3.17602	LOC103864004	LOC103864004	0.272619	0.538645	molecular_function
GO:1990714	hydroxyproline O-galactosyltransferase activity	1	506	15	24106	0.00197628	0.000622252	3.17602	LOC103835633	LOC103835633	0.272619	0.538645	molecular_function
GO:0010436	carotenoid dioxygenase activity	1	506	15	24106	0.00197628	0.000622252	3.17602	LOC103842221	LOC103842221	0.272619	0.538645	molecular_function
GO:0051213	dioxygenase activity	6	506	208	24106	0.0118577	0.00862856	1.37424	LOC103856627;LOC103869588;LOC103873769;LOC103842815;LOC103840673;LOC103853067	LOC103856627;LOC103869588;LOC103873769;LOC103842815;LOC103840673;LOC103853067	0.272749	0.538645	molecular_function
[truncated: 710 more rows]

## Sheet: GO-S4-L7 Uniq
Supplementary Table S7: GO enrichment analysis of DEGs uniquely expressed in Longyou-7 at S4 stage.
[truncated: 1,624 more rows]

[truncated: 13 more sheets: GO-S5-L7 Uniq, GO-S2-Intersection (L7 and T4）, GO-S3-Intersection (L7 and T4）, GO-S4-Intersection (L7 and T4）, GO-S5-Intersection (L7 and T4）, KEGG-S2-L7  Uniq, KEGG-S3-L7  Uniq, KEGG-S4-L7  Uniq, KEGG-S5-L7  Uniq, KEGG-S2 Intersection-L7 and T4, KEGG-S3 Intersection-L7 and T4, KEGG-S4 Intersection-L7 and T4, KEGG-S5 Intersection-L7 and T4]
