# Supplementary material for: Transcriptomic Insights Into Root Development and Overwintering Transcriptional Memory of Brassica rapa L. Grown in the Field
Source: Front Plant Sci. 2022 Jul 22;13:900708. doi: 10.3389/fpls.2022.900708 (PMC9355659; doi:10.3389/fpls.2022.900708)
Supplement: Supplementary file 9 [file Data_Sheet_1.zip › Table S8.xls]

## Sheet: S1-diff-KEGG-Classification
Supplementary Table S8: KEGG classification analysis of DEGs commonly expressed in Longyou-7 and Tianyou-4 at S1 stage.
Classification_level2	Classification_level1	gene_number	percentage	Genes
Carbohydrate metabolism	Metabolism	76	18.31	AGPL; LOC103828025; LOC103828089; LOC103829602; LOC103829612; LOC103830245; LOC103830371; LOC103831061; LOC103831201; LOC103831592; LOC103832235; LOC103833691; LOC103834131; LOC103834493; LOC103835178; LOC103835415; LOC103836474; LOC103837203; LOC103837535; LOC103838508; LOC103839173; LOC103841316; LOC103841656; LOC103841749; LOC103842149; LOC103842267; LOC103842569; LOC103842754; LOC103843039; L…
Energy metabolism	Metabolism	72	17.35	LOC103828782; LOC103829589; LOC103830206; LOC103830657; LOC103831592; LOC103832382; LOC103833106; LOC103833131; LOC103833307; LOC103833678; LOC103834743; LOC103835217; LOC103835801; LOC103836044; LOC103836470; LOC103836715; LOC103837509; LOC103837674; LOC103837695; LOC103837847; LOC103838443; LOC103838910; LOC103839762; LOC103840194; LOC103840210; LOC103840252; LOC103840451; LOC103841316; LOC1038…
Lipid metabolism	Metabolism	49	11.81	LOC103827956; LOC103828479; LOC103830771; LOC103830997; LOC103832485; LOC103833911; LOC103834572; LOC103835178; LOC103835792; LOC103835835; LOC103836791; LOC103836950; LOC103838655; LOC103840179; LOC103840583; LOC103842159; LOC103843234; LOC103843773; LOC103843798; LOC103843800; LOC103844046; LOC103844663; LOC103844969; LOC103845974; LOC103848757; LOC103848834; LOC103850206; LOC103850550; LOC1038…
Signal transduction	Environmental Information Processing	43	10.36	ARF11; LOC103830419; LOC103831279; LOC103833452; LOC103833884; LOC103834796; LOC103835178; LOC103836904; LOC103839575; LOC103841622; LOC103841914; LOC103842038; LOC103842149; LOC103842153; LOC103842426; LOC103846581; LOC103846673; LOC103848932; LOC103851631; LOC103854166; LOC103854644; LOC103855161; LOC103857095; LOC103857100; LOC103857966; LOC103858920; LOC103860183; LOC103860400; LOC103862373; …
Amino acid metabolism	Metabolism	43	10.36	LOC103828089; LOC103830112; LOC103831592; LOC103833558; LOC103833884; LOC103834925; LOC103836051; LOC103836212; LOC103836474; LOC103837205; LOC103838003; LOC103839444; LOC103840193; LOC103842591; LOC103843388; LOC103843407; LOC103847135; LOC103848073; LOC103851454; LOC103851914; LOC103852664; LOC103854474; LOC103855815; LOC103857842; LOC103857883; LOC103858497; LOC103860370; LOC103861272; LOC1038…
Biosynthesis of other secondary metabolites	Metabolism	34	8.19	BCAT4-1; LOC103827906; LOC103828048; LOC103830245; LOC103830562; LOC103833789; LOC103835007; LOC103836051; LOC103836442; LOC103838003; LOC103838721; LOC103841605; LOC103842227; LOC103842591; LOC103844153; LOC103846527; LOC103850907; LOC103851914; LOC103857780; LOC103858251; LOC103859898; LOC103860424; LOC103861341; LOC103862771; LOC103864245; LOC103864955; LOC103866798; LOC103866894; LOC103868123…
Metabolism of cofactors and vitamins	Metabolism	29	6.99	LOC103831791; LOC103831923; LOC103835877; LOC103836056; LOC103836607; LOC103837528; LOC103838505; LOC103839022; LOC103841596; LOC103842591; LOC103844489; LOC103844930; LOC103847701; LOC103851620; LOC103852818; LOC103852920; LOC103852924; LOC103856025; LOC103856746; LOC103856966; LOC103858399; LOC103859898; LOC103861527; LOC103862197; LOC103867162; LOC103868123; LOC103868682; LOC103872768; PAP17-1
Folding, sorting and degradation	Genetic Information Processing	28	6.75	LOC103827635; LOC103828246; LOC103829178; LOC103832066; LOC103832359; LOC103832638; LOC103832701; LOC103833848; LOC103835882; LOC103837759; LOC103842285; LOC103843371; LOC103845440; LOC103845464; LOC103845561; LOC103847397; LOC103848439; LOC103850463; LOC103851429; LOC103854917; LOC103855501; LOC103861821; LOC103863023; LOC103863453; LOC103865920; LOC103869021; LOC103872323; LOC103874170
Environmental adaptation	Organismal Systems	28	6.75	LOC103827956; LOC103828479; LOC103831838; LOC103832125; LOC103832485; LOC103835916; LOC103838742; LOC103839132; LOC103842159; LOC103843773; LOC103844791; LOC103846527; LOC103848834; LOC103850550; LOC103850907; LOC103854166; LOC103854893; LOC103855775; LOC103857966; LOC103860400; LOC103864722; LOC103866264; LOC103872389; LOC103872587; LOC103874137; LOC103874154; LOC103874185; LOC103875122
Translation	Genetic Information Processing	24	5.78	LOC103831110; LOC103834842; LOC103836066; LOC103836078; LOC103836750; LOC103837192; LOC103841657; LOC103843175; LOC103844558; LOC103847913; LOC103849540; LOC103850024; LOC103850516; LOC103852166; LOC103852492; LOC103857131; LOC103860572; LOC103861295; LOC103863023; LOC103863453; LOC103874949; LOC103875083; LOC103875188; LOC117134129
Metabolism of other amino acids	Metabolism	21	5.06	LOC103829224; LOC103830245; LOC103830526; LOC103830902; LOC103833691; LOC103835415; LOC103836474; LOC103837528; LOC103840193; LOC103844046; LOC103846264; LOC103848073; LOC103851089; LOC103852822; LOC103858501; LOC103864045; LOC103864963; LOC103864966; LOC103866798; LOC103869850; LOC103874581
Metabolism of terpenoids and polyketides	Metabolism	21	5.06	LOC103829335; LOC103829545; LOC103831923; LOC103831996; LOC103842019; LOC103842132; LOC103845129; LOC103845139; LOC103849258; LOC103850594; LOC103852374; LOC103853506; LOC103856237; LOC103856778; LOC103865557; LOC103868505; LOC103868699; LOC103869056; LOC103869474; LOC103872491; PDS
Transport and catabolism	Cellular Processes	18	4.34	LOC103832359; LOC103833911; LOC103842149; LOC103843798; LOC103844046; LOC103845440; LOC103845464; LOC103847542; LOC103848932; LOC103851446; LOC103853018; LOC103858050; LOC103860370; LOC103864302; LOC103866392; LOC103868651; LOC103873304; LOC103874723
Nucleotide metabolism	Metabolism	8	1.93	LOC103830112; LOC103837528; LOC103853800; LOC103858399; LOC103859710; LOC103867409; LOC103871338; LOC103875118
Membrane transport	Environmental Information Processing	4	0.96	LOC103839000; LOC103839196; LOC103875124; LOC103875160
Replication and repair	Genetic Information Processing	3	0.72	LOC103837530; LOC103838066; LOC103844121
Transcription	Genetic Information Processing	3	0.72	LOC103829794; LOC103845440; LOC103864977
Glycan biosynthesis and metabolism	Metabolism	3	0.72	LOC103831061; LOC103860580; LOC103872148

## Sheet: S2-diff-KEGG-Classification
Supplementary Table S8: KEGG classification analysis of DEGs commonly expressed in Longyou-7 and Tianyou-4 at S2 stage.
Classification_level2	Classification_level1	gene_number	percentage	Genes
Carbohydrate metabolism	Metabolism	39	19.31	LOC103828058; LOC103828089; LOC103829612; LOC103830371; LOC103830434; LOC103831061; LOC103831592; LOC103832235; LOC103834131; LOC103835152; LOC103836474; LOC103836763; LOC103837689; LOC103841749; LOC103842134; LOC103843145; LOC103847312; LOC103847766; LOC103848519; LOC103851087; LOC103851339; LOC103852641; LOC103855902; LOC103857749; LOC103858588; LOC103860402; LOC103860785; LOC103860895; LOC1038…
Signal transduction	Environmental Information Processing	28	13.86	LOC103828561; LOC103830419; LOC103833452; LOC103835861; LOC103837919; LOC103838018; LOC103838986; LOC103845874; LOC103847503; LOC103848751; LOC103849715; LOC103851662; LOC103851955; LOC103853794; LOC103855311; LOC103855853; LOC103857100; LOC103858566; LOC103860402; LOC103862374; LOC103862456; LOC103868242; LOC103871448; LOC103871579; LOC103871836; LOC103872642; LOC103873625; LOC117127712
Amino acid metabolism	Metabolism	25	12.38	LOC103828089; LOC103828704; LOC103830434; LOC103830571; LOC103831592; LOC103836474; LOC103839444; LOC103840132; LOC103841513; LOC103850918; LOC103851199; LOC103851914; LOC103854501; LOC103857883; LOC103858497; LOC103861272; LOC103866117; LOC103866694; LOC103869013; LOC103869108; LOC103871469; LOC103871606; LOC103871992; LOC103872037; LOC103873180
Translation	Genetic Information Processing	22	10.89	LOC103833414; LOC103835756; LOC103836066; LOC103837192; LOC103839605; LOC103844558; LOC103849540; LOC103849913; LOC103850024; LOC103855255; LOC103856431; LOC103856987; LOC103857017; LOC103857131; LOC103860572; LOC103862036; LOC103863023; LOC103866471; LOC103871060; LOC103874949; LOC103875083; LOC117134129
Lipid metabolism	Metabolism	22	10.89	LOC103830434; LOC103835792; LOC103835835; LOC103836950; LOC103837651; LOC103837919; LOC103838018; LOC103839533; LOC103840132; LOC103840583; LOC103855432; LOC103857486; LOC103860266; LOC103860780; LOC103861864; LOC103861882; LOC103862090; LOC103865625; LOC103866019; LOC103867540; LOC103873180; LOC103874581
Energy metabolism	Metabolism	19	9.41	LOC103829997; LOC103831592; LOC103833106; LOC103833778; LOC103834686; LOC103835152; LOC103837847; LOC103840451; LOC103841201; LOC103848008; LOC103857533; LOC103859337; LOC103860327; LOC103860785; LOC103861934; LOC103870831; LOC103871469; LOC103871504; LOC103872821
Folding, sorting and degradation	Genetic Information Processing	18	8.91	LOC103827635; LOC103830576; LOC103835882; LOC103837895; LOC103839376; LOC103842285; LOC103845464; LOC103850648; LOC103853073; LOC103853076; LOC103854917; LOC103855501; LOC103860759; LOC103863023; LOC103866094; LOC103866733; LOC103869021; LOC103872814
Biosynthesis of other secondary metabolites	Metabolism	13	6.44	LOC103835007; LOC103835086; LOC103841041; LOC103846880; LOC103850918; LOC103851131; LOC103851914; LOC103852316; LOC103865888; LOC103865968; LOC103866117; LOC103873086; LOC103873087
Metabolism of terpenoids and polyketides	Metabolism	11	5.45	LOC103827619; LOC103828910; LOC103832325; LOC103832798; LOC103844165; LOC103846929; LOC103852374; LOC103857159; LOC103868699; LOC103869056; LOC103873180
Metabolism of other amino acids	Metabolism	10	4.95	LOC103829224; LOC103830902; LOC103833414; LOC103836474; LOC103858759; LOC103861882; LOC103862090; LOC103863708; LOC103873180; LOC103874581
Metabolism of cofactors and vitamins	Metabolism	8	3.96	LOC103830600; LOC103847701; LOC103851620; LOC103856746; LOC103856966; LOC103866471; LOC103870559; LOC103873180
Environmental adaptation	Organismal Systems	8	3.96	LOC103829776; LOC103831838; LOC103832125; LOC103839132; LOC103839376; LOC103844791; LOC103865911; LOC103873625
Transport and catabolism	Cellular Processes	4	1.98	LOC103836110; LOC103845464; LOC103872821; LOC103873304
Replication and repair	Genetic Information Processing	4	1.98	LOC103844121; LOC103852214; LOC103860053; LOC103862416
Transcription	Genetic Information Processing	3	1.49	LOC103853985; LOC103862069; LOC103864977
Nucleotide metabolism	Metabolism	3	1.49	LOC103829953; LOC103861195; LOC103871338
Membrane transport	Environmental Information Processing	1	0.5	LOC103875160
Glycan biosynthesis and metabolism	Metabolism	1	0.5	LOC103831061

## Sheet: S3-diff-KEGG-Classification
Supplementary Table S8: KEGG classification analysis of DEGs commonly expressed in Longyou-7 and Tianyou-4 at S3 stage.
Classification_level2	Classification_level1	gene_number	percentage	Genes
Carbohydrate metabolism	Metabolism	47	24.23	LOC103828058; LOC103828089; LOC103830245; LOC103831077; LOC103835415; LOC103835645; LOC103836991; LOC103837461; LOC103837689; LOC103838671; LOC103838831; LOC103839002; LOC103840622; LOC103841749; LOC103842134; LOC103842218; LOC103844042; LOC103844518; LOC103845299; LOC103846437; LOC103847766; LOC103850336; LOC103851053; LOC103851061; LOC103851339; LOC103851660; LOC103852304; LOC103860370; LOC1038…
Signal transduction	Environmental Information Processing	27	13.92	LOC103827766; LOC103828413; LOC103830419; LOC103830681; LOC103831782; LOC103831954; LOC103835126; LOC103837105; LOC103841766; LOC103845142; LOC103845299; LOC103845336; LOC103848367; LOC103854454; LOC103855311; LOC103855751; LOC103858039; LOC103863617; LOC103867300; LOC103871306; LOC103871448; LOC103871866; LOC103872642; LOC103872713; LOC103873625; LOC103874661; TGA2
Translation	Genetic Information Processing	24	12.37	LOC103834831; LOC103835619; LOC103836202; LOC103836425; LOC103837192; LOC103840474; LOC103843648; LOC103847136; LOC103849913; LOC103851507; LOC103852166; LOC103856319; LOC103859101; LOC103859656; LOC103861295; LOC103863023; LOC103864291; LOC103867874; LOC103871060; LOC103871734; LOC103872183; LOC103874949; LOC103875083; LOC117134129
Folding, sorting and degradation	Genetic Information Processing	23	11.86	LOC103828405; LOC103833404; LOC103833848; LOC103837759; LOC103842285; LOC103843363; LOC103845440; LOC103846672; LOC103848439; LOC103849117; LOC103849943; LOC103850463; LOC103850811; LOC103851625; LOC103853073; LOC103854917; LOC103855501; LOC103860601; LOC103861821; LOC103863023; LOC103868489; LOC103869021; LOC117133897
Amino acid metabolism	Metabolism	20	10.31	LOC103828089; LOC103831077; LOC103833558; LOC103834444; LOC103837205; LOC103839002; LOC103840754; LOC103848186; LOC103851053; LOC103851145; LOC103854501; LOC103856027; LOC103859270; LOC103860370; LOC103864163; LOC103864956; LOC103870046; LOC103871469; LOC103871992; LOC103873609
Energy metabolism	Metabolism	17	8.76	LOC103832566; LOC103834743; LOC103836044; LOC103837509; LOC103837847; LOC103839002; LOC103839762; LOC103847222; LOC103849176; LOC103851053; LOC103855020; LOC103864160; LOC103867946; LOC103871469; LOC103873241; LOC103874056; LOC103875194
Transport and catabolism	Cellular Processes	14	7.22	LOC103829943; LOC103830882; LOC103834159; LOC103845440; LOC103845537; LOC103849546; LOC103852304; LOC103852654; LOC103860370; LOC103862449; LOC103871866; LOC103873285; LOC103873304; LOC103874399
Biosynthesis of other secondary metabolites	Metabolism	14	7.22	LOC103830245; LOC103830562; LOC103835086; LOC103838721; LOC103838831; LOC103840622; LOC103841041; LOC103842088; LOC103846527; LOC103847220; LOC103850907; LOC103856040; LOC103857780; LOC103862460
Lipid metabolism	Metabolism	13	6.7	LOC103830750; LOC103835792; LOC103835835; LOC103836007; LOC103838655; LOC103845537; LOC103847336; LOC103849176; LOC103850206; LOC103855751; LOC103867540; LOC103871458; LOC103874399
Metabolism of other amino acids	Metabolism	11	5.67	LOC103830245; LOC103831077; LOC103835415; LOC103837528; LOC103838831; LOC103840622; LOC103846264; LOC103851061; LOC103852304; LOC103856027; LOC103864956
Environmental adaptation	Organismal Systems	10	5.15	LOC103835916; LOC103841406; LOC103846527; LOC103850763; LOC103850907; LOC103856040; LOC103873625; LOC103874137; LOC103874185; LOC103874677
Metabolism of cofactors and vitamins	Metabolism	8	4.12	LOC103831791; LOC103836056; LOC103837528; LOC103838505; LOC103847701; LOC103850842; LOC103854251; LOC103856966
Metabolism of terpenoids and polyketides	Metabolism	5	2.58	LOC103836007; LOC103840439; LOC103840631; LOC103853506; LOC103868699
Nucleotide metabolism	Metabolism	3	1.55	LOC103837528; LOC103859710; LOC103865432
Membrane transport	Environmental Information Processing	2	1.03	LOC103836650; LOC103875160
Replication and repair	Genetic Information Processing	2	1.03	LOC103851625; LOC103853956
Transcription	Genetic Information Processing	2	1.03	LOC103829794; LOC103845440

## Sheet: S4-diff-KEGG-Classification
Supplementary Table S8: KEGG classification analysis of DEGs commonly expressed in Longyou-7 and Tianyou-4 at S4 stage.
Classification_level2	Classification_level1	gene_number	percentage	Genes
Carbohydrate metabolism	Metabolism	43	17	LOC103828058; LOC103828089; LOC103828701; LOC103828819; LOC103830245; LOC103830371; LOC103832861; LOC103833505; LOC103833836; LOC103834131; LOC103834493; LOC103834825; LOC103836474; LOC103837535; LOC103841275; LOC103841749; LOC103846481; LOC103847766; LOC103850336; LOC103850693; LOC103850695; LOC103851339; LOC103851631; LOC103856465; LOC103858080; LOC103858172; LOC103859446; LOC103860163; LOC1038…
Amino acid metabolism	Metabolism	33	13.04	LOC103828089; LOC103828183; LOC103828296; LOC103828819; LOC103832545; LOC103833480; LOC103833498; LOC103833558; LOC103836047; LOC103836474; LOC103837019; LOC103840452; LOC103841966; LOC103842633; LOC103851454; LOC103854698; LOC103854829; LOC103855796; LOC103856800; LOC103857781; LOC103859327; LOC103860090; LOC103862382; LOC103864163; LOC103865244; LOC103865746; LOC103866694; LOC103866894; LOC1038…
Lipid metabolism	Metabolism	29	11.46	LOC103828233; LOC103828819; LOC103830744; LOC103830994; LOC103837919; LOC103838018; LOC103842159; LOC103843234; LOC103844663; LOC103848834; LOC103850693; LOC103850695; LOC103853040; LOC103857191; LOC103858788; LOC103858865; LOC103858971; LOC103863644; LOC103864722; LOC103865244; LOC103865343; LOC103866392; LOC103867540; LOC103868651; LOC103869258; LOC103870978; LOC103873127; LOC103874376; LOC1088…
Translation	Genetic Information Processing	27	10.67	ARP1; LOC103828282; LOC103834022; LOC103834831; LOC103835398; LOC103835619; LOC103836066; LOC103836078; LOC103836890; LOC103837192; LOC103837413; LOC103840474; LOC103842616; LOC103849540; LOC103850024; LOC103851507; LOC103851509; LOC103852731; LOC103853139; LOC103853502; LOC103857131; LOC103861295; LOC103863023; LOC103871736; LOC103872183; LOC103874949; LOC103875083
Signal transduction	Environmental Information Processing	26	10.28	ARF11; LOC103827726; LOC103830419; LOC103834849; LOC103837919; LOC103838018; LOC103838572; LOC103842153; LOC103844067; LOC103851631; LOC103855853; LOC103856282; LOC103857977; LOC103858039; LOC103859446; LOC103860402; LOC103861405; LOC103862374; LOC103863846; LOC103865789; LOC103867695; LOC103871448; LOC103871579; LOC103871837; LOC117126689; LOC117127712
Folding, sorting and degradation	Genetic Information Processing	23	9.09	LOC103249161; LOC103827635; LOC103832802; LOC103833848; LOC103837301; LOC103837759; LOC103843371; LOC103845440; LOC103847447; LOC103851393; LOC103851851; LOC103852731; LOC103853073; LOC103854917; LOC103855501; LOC103856475; LOC103858554; LOC103859451; LOC103863023; LOC103864155; LOC103866106; LOC103869021; LOC103871344
Biosynthesis of other secondary metabolites	Metabolism	21	8.3	LOC103249155; LOC103828048; LOC103828183; LOC103830245; LOC103835007; LOC103836769; LOC103838721; LOC103842227; LOC103842960; LOC103847220; LOC103851131; LOC103865042; LOC103866894; LOC103867229; LOC103867418; LOC103869197; LOC103872253; LOC103872738; LOC103873087; LOC103873830; LOC103873831
Energy metabolism	Metabolism	20	7.91	LOC103832545; LOC103833106; LOC103834686; LOC103836020; LOC103836044; LOC103837847; LOC103838443; LOC103841966; LOC103844760; LOC103847275; LOC103856800; LOC103858561; LOC103861934; LOC103865958; LOC103866271; LOC103867454; LOC103871224; LOC103871556; LOC103872800; LOC103875194
Metabolism of cofactors and vitamins	Metabolism	15	5.93	LOC103828233; LOC103833477; LOC103837528; LOC103842031; LOC103848641; LOC103851941; LOC103851957; LOC103859911; LOC103863644; LOC103865042; LOC103865657; LOC103866106; LOC103868019; LOC103869197; LOC103869258
Environmental adaptation	Organismal Systems	15	5.93	LOC103830141; LOC103832900; LOC103839132; LOC103841406; LOC103842159; LOC103844791; LOC103845423; LOC103848834; LOC103851851; LOC103858827; LOC103861405; LOC103863662; LOC103863856; LOC103864722; LOC103874677
Metabolism of other amino acids	Metabolism	14	5.53	LOC103829224; LOC103830245; LOC103836474; LOC103836637; LOC103837528; LOC103841966; LOC103842804; LOC103842805; LOC103848203; LOC103852912; LOC103858271; LOC103858759; LOC103864971; LOC103869258
Transport and catabolism	Cellular Processes	13	5.14	FSD1; LOC103836769; LOC103845440; LOC103847447; LOC103852654; LOC103859451; LOC103864974; LOC103865244; LOC103865386; LOC103866392; LOC103868651; LOC103872800; LOC103873304
Metabolism of terpenoids and polyketides	Metabolism	12	4.74	LOC103828819; LOC103832374; LOC103832798; LOC103838937; LOC103850421; LOC103853506; LOC103856778; LOC103857276; LOC103859911; LOC103867257; LOC103869258; LOC103875063
Nucleotide metabolism	Metabolism	7	2.77	LOC103833477; LOC103836769; LOC103837528; LOC103859710; LOC103868931; LOC103871338; LOC108868780
Transcription	Genetic Information Processing	6	2.37	LOC103829794; LOC103833762; LOC103842005; LOC103845440; LOC103847447; LOC103859451
Glycan biosynthesis and metabolism	Metabolism	6	2.37	LOC103835845; LOC103836005; LOC103843832; LOC103847504; LOC103850693; LOC103850695
Replication and repair	Genetic Information Processing	5	1.98	LOC103837530; LOC103843883; LOC103844121; LOC103860031; LOC103864299
Membrane transport	Environmental Information Processing	1	0.4	LOC103839196

## Sheet: S5-diff-KEGG-Classification
Supplementary Table S8: KEGG classification analysis of DEGs commonly expressed in Longyou-7 and Tianyou-4 at S5 stage.
Classification_level2	Classification_level1	gene_number	percentage	Genes
Carbohydrate metabolism	Metabolism	39	25.49	LOC103828058; LOC103828089; LOC103830245; LOC103830478; LOC103831077; LOC103833505; LOC103837535; LOC103837784; LOC103841749; LOC103842047; LOC103848519; LOC103851339; LOC103851631; LOC103851660; LOC103851813; LOC103854237; LOC103855145; LOC103855902; LOC103859361; LOC103859555; LOC103863617; LOC103864004; LOC103864845; LOC103865540; LOC103865958; LOC103867285; LOC103867390; LOC103868315; LOC1038…
Signal transduction	Environmental Information Processing	20	13.07	LOC103829030; LOC103830419; LOC103830749; LOC103834849; LOC103851631; LOC103852961; LOC103853528; LOC103855853; LOC103857039; LOC103857977; LOC103859666; LOC103861684; LOC103863617; LOC103863846; LOC103870249; LOC103871306; LOC103871448; LOC103872642; LOC103873625; LOC117127712
Amino acid metabolism	Metabolism	20	13.07	LOC103828089; LOC103828225; LOC103828296; LOC103831077; LOC103831884; LOC103837814; LOC103840774; LOC103842633; LOC103845623; LOC103847135; LOC103855763; LOC103861616; LOC103861915; LOC103862605; LOC103867390; LOC103870046; LOC103873180; LOC103873557; LOC103873635; LOC117126758
Folding, sorting and degradation	Genetic Information Processing	15	9.8	LOC103833848; LOC103837502; LOC103849943; LOC103850463; LOC103855501; LOC103856475; LOC103860601; LOC103863023; LOC103863945; LOC103867898; LOC103868031; LOC103869021; LOC103871344; LOC103871629; LOC103872727
Biosynthesis of other secondary metabolites	Metabolism	14	9.15	BCAT4-2; LOC103830245; LOC103831884; LOC103838802; LOC103840386; LOC103847220; LOC103852316; LOC103857322; LOC103859651; LOC103862605; LOC103863599; LOC103865912; LOC103869197; LOC103872429
Lipid metabolism	Metabolism	14	9.15	LOC103830744; LOC103833911; LOC103834191; LOC103839533; LOC103847496; LOC103854757; LOC103864048; LOC103864845; LOC103865714; LOC103867540; LOC103870978; LOC103873180; LOC103873557; LOC108868780
Metabolism of cofactors and vitamins	Metabolism	12	7.84	LOC103835877; LOC103837814; LOC103847701; LOC103851941; LOC103856967; LOC103857322; LOC103859309; LOC103866807; LOC103868019; LOC103869197; LOC103873180; LOC103873557
Energy metabolism	Metabolism	10	6.54	LOC103828225; LOC103830478; LOC103833106; LOC103833778; LOC103837847; LOC103855224; LOC103865958; LOC103866807; LOC103872800; LOC103873862
Translation	Genetic Information Processing	9	5.88	LOC103837192; LOC103853502; LOC103855255; LOC103857131; LOC103861295; LOC103863023; LOC103871060; LOC103874949; LOC117134129
Metabolism of other amino acids	Metabolism	8	5.23	LOC103830245; LOC103831077; LOC103843727; LOC103845623; LOC103852205; LOC103864045; LOC103873180; LOC103873557
Metabolism of terpenoids and polyketides	Metabolism	8	5.23	LOC103828685; LOC103829545; LOC103853121; LOC103853506; LOC103857276; LOC103868699; LOC103873180; LOC103873557
Environmental adaptation	Organismal Systems	8	5.23	LOC103832900; LOC103839132; LOC103841406; LOC103844791; LOC103847998; LOC103853528; LOC103864701; LOC103873625
Transport and catabolism	Cellular Processes	7	4.58	FSD1; LOC103833911; LOC103842047; LOC103854757; LOC103859555; LOC103872800; LOC103873285
Transcription	Genetic Information Processing	5	3.27	LOC103829794; LOC103833762; LOC103834351; LOC103859234; LOC103864994
Replication and repair	Genetic Information Processing	3	1.96	LOC103860462; LOC103862416; LOC103866025
Nucleotide metabolism	Metabolism	2	1.31	LOC103875242; LOC108868780
Membrane transport	Environmental Information Processing	1	0.65	LOC103836650
Glycan biosynthesis and metabolism	Metabolism	1	0.65	LOC103837502
