# Supplementary material for: Transcriptomic Insights Into Root Development and Overwintering Transcriptional Memory of Brassica rapa L. Grown in the Field
Source: Front Plant Sci. 2022 Jul 22;13:900708. doi: 10.3389/fpls.2022.900708 (PMC9355659; doi:10.3389/fpls.2022.900708)
Supplement: Supplementary file 9 [file Data_Sheet_1.zip › Table S9.xls]

## Sheet: KEGG-S1-L7  Uniq
Supplementary Table S9: KEGG pathway enrichment of DEGs uniquely expressed in Longyou-7 at S1 stage.
Term_ID	Term_description	ListHit	ListTotal	PopHit	PopTotal	GeneRatio	BgRatio	Enrichment_score	GeneIds	GeneSymbols	P_value	FDR_bh
path:brp00195	Photosynthesis	22	501	96	7694	0.0439122	0.0124773	3.51938	LOC103838467;LOC103840388;LOC103838839;LOC103846718;LOC103832566;LOC103844017;LOC103858669;LOC103835814;LOC103865053;LOC103871585;LOC103833816;LOC103840402;LOC103852422;LOC103858315;LOC103833653;LOC103863666;LOC103871027;LOC103839821;LOC103831199;LOC103830498;LOC103855346;LOC103873821	LOC103838467;LOC103840388;LOC103838839;LOC103846718;LOC103832566;LOC103844017;LOC103858669;LOC103835814;LOC103865053;LOC103871585;LOC103833816;LOC103840402;LOC103852422;LOC103858315;LOC103833653;LOC103863666;LOC103871027;LOC103839821;LOC103831199;LOC103830498;LOC103855346;LOC103873821	1.44223e-07	1.6153e-05
path:brp00196	Photosynthesis - antenna proteins	9	501	31	7694	0.0179641	0.00402911	4.45857	LOC103835251;LOC103837002;LOC103867457;LOC103836017;LOC103830300;LOC103829997;LOC103828916;LOC103860327;LOC103828920	LOC103835251;LOC103837002;LOC103867457;LOC103836017;LOC103830300;LOC103829997;LOC103828916;LOC103860327;LOC103828920	0.000108298	0.00606466
path:brp00500	Starch and sucrose metabolism	27	501	227	7694	0.0538922	0.0295035	1.82664	LOC103872021;LOC103864328;LOC103842079;LOC103870118;LOC103873279;LOC103840622;LOC103848211;LOC103828058;LOC103838824;LOC103855850;LOC103832336;LOC103836914;LOC103873275;LOC103868221;LOC103851339;LOC103861475;LOC103868315;LOC103844518;LOC103851660;LOC103862779;LOC103865540;LOC103858134;LOC103836761;LOC103845691;LOC103874772;LOC103852319;LOC103864283	LOC103872021;LOC103864328;LOC103842079;LOC103870118;LOC103873279;LOC103840622;LOC103848211;LOC103828058;LOC103838824;LOC103855850;LOC103832336;LOC103836914;LOC103873275;LOC103868221;LOC103851339;LOC103861475;LOC103868315;LOC103844518;LOC103851660;LOC103862779;LOC103865540;LOC103858134;LOC103836761;LOC103845691;LOC103874772;LOC103852319;LOC103864283	0.00162733	0.0607536
path:brp00561	Glycerolipid metabolism	16	501	116	7694	0.0319361	0.0150767	2.11825	LOC103865715;LOC103832634;LOC103830087;LOC103837919;LOC103855005;LOC103865714;LOC103855780;LOC103836923;LOC103840237;LOC103850695;LOC103873180;LOC103839503;LOC103873557;LOC103872340;LOC103850885;LOC103847496	LOC103865715;LOC103832634;LOC103830087;LOC103837919;LOC103855005;LOC103865714;LOC103855780;LOC103836923;LOC103840237;LOC103850695;LOC103873180;LOC103839503;LOC103873557;LOC103872340;LOC103850885;LOC103847496	0.003313	0.0927639
path:brp00966	Glucosinolate biosynthesis	7	501	41	7694	0.0139721	0.00532883	2.62198	LOC103835554;LOC103865912;LOC103865913;LOC103833295;LOC103862605;LOC103852881;LOC103853878	LOC103835554;LOC103865912;LOC103865913;LOC103833295;LOC103862605;LOC103852881;LOC103853878	0.0154785	0.268353
path:brp00910	Nitrogen metabolism	10	501	72	7694	0.0199601	0.00935794	2.13296	LOC103858933;LOC103863734;LOC103852318;LOC103853097;LOC103851053;LOC103871469;LOC103847326;LOC103850656;LOC103848008;LOC103873434	LOC103858933;LOC103863734;LOC103852318;LOC103853097;LOC103851053;LOC103871469;LOC103847326;LOC103850656;LOC103848008;LOC103873434	0.0175241	0.268353
path:brp00630	Glyoxylate and dicarboxylate metabolism	15	501	127	7694	0.0299401	0.0165064	1.81385	LOC103849168;LOC103858933;LOC103833647;LOC103863734;LOC103852318;LOC103851053;LOC103834825;LOC103871469;LOC103847326;LOC103842288;LOC103829420;LOC103859555;LOC103864160;LOC103860985;LOC103872547	LOC103849168;LOC103858933;LOC103833647;LOC103863734;LOC103852318;LOC103851053;LOC103834825;LOC103871469;LOC103847326;LOC103842288;LOC103829420;LOC103859555;LOC103864160;LOC103860985;LOC103872547	0.0176506	0.268353
path:brp00592	alpha-Linolenic acid metabolism	10	501	73	7694	0.0199601	0.00948791	2.10374	LOC103836339;LOC103832166;LOC103830994;LOC103831843;LOC103830087;LOC103829425;LOC103875352;LOC103830390;LOC103830737;LOC103853040	LOC103836339;LOC103832166;LOC103830994;LOC103831843;LOC103830087;LOC103829425;LOC103875352;LOC103830390;LOC103830737;LOC103853040	0.0191681	0.268353
path:brp00380	Tryptophan metabolism	13	501	110	7694	0.0259481	0.0142969	1.81495	LOC103835554;LOC103852881;LOC103832634;LOC103853878;LOC103840452;LOC103829420;LOC103846731;LOC103833295;LOC103862605;LOC103840237;LOC103873180;LOC103873557;LOC103833498	LOC103835554;LOC103852881;LOC103832634;LOC103853878;LOC103840452;LOC103829420;LOC103846731;LOC103833295;LOC103862605;LOC103840237;LOC103873180;LOC103873557;LOC103833498	0.0259595	0.275937
path:brp00903	Limonene and pinene degradation	3	501	11	7694	0.00598802	0.00142969	4.18835	LOC103873180;LOC103840237;LOC103873557	LOC103873180;LOC103840237;LOC103873557	0.0305662	0.275937
path:brp00410	beta-Alanine metabolism	9	501	68	7694	0.0179641	0.00883806	2.03258	LOC103868133;LOC103865952;LOC103832634;LOC103873180;LOC103840237;LOC103831077;LOC103833801;LOC103873557;LOC103861899	LOC103868133;LOC103865952;LOC103832634;LOC103873180;LOC103840237;LOC103831077;LOC103833801;LOC103873557;LOC103861899	0.0312278	0.275937
path:brp00591	Linoleic acid metabolism	4	501	19	7694	0.00798403	0.00246946	3.23311	LOC103869043;LOC103830390;LOC103830087;LOC103830994	LOC103869043;LOC103830390;LOC103830087;LOC103830994	0.0314841	0.275937
path:brp00350	Tyrosine metabolism	8	501	58	7694	0.0159681	0.00753834	2.11825	LOC103851993;LOC103868133;LOC103832166;LOC103833536;LOC103833801;LOC103854788;LOC103858362;LOC103865952	LOC103851993;LOC103868133;LOC103832166;LOC103833536;LOC103833801;LOC103854788;LOC103858362;LOC103865952	0.0330767	0.275937
path:brp00904	Diterpenoid biosynthesis	6	501	38	7694	0.011976	0.00493891	2.42483	LOC103868594;LOC103844588;LOC103840439;LOC103844165;LOC103828910;LOC103867649	LOC103868594;LOC103844588;LOC103840439;LOC103844165;LOC103828910;LOC103867649	0.0344921	0.275937
path:brp00330	Arginine and proline metabolism	10	501	85	7694	0.0199601	0.0110476	1.80674	LOC103832634;LOC103866039;LOC103872941;LOC103841472;LOC103867010;LOC103840237;LOC103873557;LOC103873180;LOC103862369;LOC103861899	LOC103832634;LOC103866039;LOC103872941;LOC103841472;LOC103867010;LOC103840237;LOC103873557;LOC103873180;LOC103862369;LOC103861899	0.0485218	0.362296
path:brp00902	Monoterpenoid biosynthesis	2	501	6	7694	0.00399202	0.000779828	5.1191	LOC103841948;LOC103858386	LOC103841948;LOC103858386	0.0532729	0.37291
path:brp00740	Riboflavin metabolism	4	501	23	7694	0.00798403	0.00298934	2.67083	LOC103833856;LOC103827543;LOC103837892;LOC103854031	LOC103833856;LOC103827543;LOC103837892;LOC103854031	0.058667	0.386512
path:brp02010	ABC transporters	5	501	34	7694	0.00998004	0.00441903	2.25842	LOC103830345;LOC103836650;LOC103861599;LOC103863726;LOC103837017	LOC103830345;LOC103836650;LOC103861599;LOC103863726;LOC103837017	0.0669561	0.416616
path:brp00053	Ascorbate and aldarate metabolism	9	501	80	7694	0.0179641	0.0103977	1.72769	LOC103851396;LOC103832634;LOC103873557;LOC103873180;LOC103840237;LOC103850775;LOC103846408;LOC103832195;LOC103834830	LOC103851396;LOC103832634;LOC103873557;LOC103873180;LOC103840237;LOC103850775;LOC103846408;LOC103832195;LOC103834830	0.0746514	0.44005
path:brp00030	Pentose phosphate pathway	9	501	84	7694	0.0179641	0.0109176	1.64542	LOC103864104;LOC103832793;LOC103856000;LOC103829082;LOC103867363;LOC103874312;LOC103874314;LOC103839851;LOC103863263	LOC103864104;LOC103832793;LOC103856000;LOC103829082;LOC103867363;LOC103874312;LOC103874314;LOC103839851;LOC103863263	0.0947562	0.522567
path:brp04075	Plant hormone signal transduction	40	501	500	7694	0.0798403	0.0649857	1.22858	LOC103842560;LOC103857759;LOC103843662;LOC103837087;LOC103863560;LOC103858828;LOC103838572;LOC103852324;LOC103829030;LOC103866348;LOC103848751;LOC103853090;LOC103866275;LOC103834602;LOC103857897;LOC103856282;LOC103829523;LOC103841766;LOC103845878;LOC103860467;LOC103852783;LOC103862374;LOC103858337;LOC103868941;LOC103873649;LOC103828413;LOC103872784;LOC103874758;LOC103830876;LOC103829556;LOC103872…	LOC103842560;LOC103857759;LOC103843662;LOC103837087;LOC103863560;LOC103858828;LOC103838572;LOC103852324;LOC103829030;LOC103866348;LOC103848751;LOC103853090;LOC103866275;LOC103834602;LOC103857897;LOC103856282;LOC103829523;LOC103841766;LOC103845878;LOC103860467;LOC103852783;LOC103862374;LOC103858337;LOC103868941;LOC103873649;LOC103828413;LOC103872784;LOC103874758;LOC103830876;LOC103829556;LOC103872…	0.0989963	0.522567
path:brp00250	Alanine, aspartate and glutamate metabolism	9	501	86	7694	0.0179641	0.0111775	1.60716	LOC103863734;LOC103851053;LOC103873925;LOC103871469;LOC103850656;LOC103857781;LOC103835108;LOC103831077;LOC103852318	LOC103863734;LOC103851053;LOC103873925;LOC103871469;LOC103850656;LOC103857781;LOC103835108;LOC103831077;LOC103852318	0.105885	0.522567
path:brp04626	Plant-pathogen interaction	28	501	338	7694	0.0558882	0.0439303	1.2722	LOC103874915;LOC103862332;LOC103861526;LOC103832048;LOC103870635;LOC103839368;LOC103839376;LOC103832126;LOC103846413;LOC103831103;LOC103858062;LOC103828112;LOC103861405;WRKY;LOC103839073;LOC103829776;WRKY22;LOC103860837;LOC103827898;LOC103864150;LOC103862455;LOC103874975;LOC103830968;LOC103846046;LOC103861199;LOC103841658;LOC103859895;LOC103827888	LOC103874915;LOC103862332;LOC103861526;LOC103832048;LOC103870635;LOC103839368;LOC103839376;LOC103832126;LOC103846413;LOC103831103;LOC103858062;LOC103828112;LOC103861405;WRKY;LOC103839073;LOC103829776;WRKY22;LOC103860837;LOC103827898;LOC103864150;LOC103862455;LOC103874975;LOC103830968;LOC103846046;LOC103861199;LOC103841658;LOC103859895;LOC103827888	0.110258	0.522567
path:brp00960	Tropane, piperidine and pyridine alkaloid biosynthesis	6	501	51	7694	0.011976	0.00662854	1.80674	LOC103858277;LOC103868133;LOC103852316;LOC103833801;LOC103858362;LOC103865952	LOC103858277;LOC103868133;LOC103852316;LOC103833801;LOC103858362;LOC103865952	0.111979	0.522567
path:brp00280	Valine, leucine and isoleucine degradation	8	501	76	7694	0.0159681	0.00987783	1.61656	LOC103835108;LOC103832634;LOC103857781;LOC103873180;LOC103873557;LOC103840237;LOC103840132;LOC103853988	LOC103835108;LOC103832634;LOC103857781;LOC103873180;LOC103873557;LOC103840237;LOC103840132;LOC103853988	0.119864	0.532539
path:brp00040	Pentose and glucuronate interconversions	17	501	193	7694	0.0339321	0.0250845	1.35271	LOC103842134;LOC103870041;LOC103845199;LOC103870804;LOC103855563;LOC103854237;LOC103866866;LOC103837461;LOC103866198;LOC103863641;LOC103855005;LOC103850282;LOC103846408;LOC103869880;LOC103848028;LOC103832662;LOC103843635	LOC103842134;LOC103870041;LOC103845199;LOC103870804;LOC103855563;LOC103854237;LOC103866866;LOC103837461;LOC103866198;LOC103863641;LOC103855005;LOC103850282;LOC103846408;LOC103869880;LOC103848028;LOC103832662;LOC103843635	0.124652	0.532539
path:brp00920	Sulfur metabolism	7	501	65	7694	0.0139721	0.00844814	1.65386	LOC103844892;LOC103874110;LOC103832545;LOC103874044;LOC103847966;LOC103848153;LOC103862607	LOC103844892;LOC103874110;LOC103832545;LOC103874044;LOC103847966;LOC103848153;LOC103862607	0.12838	0.532539
path:brp00340	Histidine metabolism	4	501	31	7694	0.00798403	0.00402911	1.98159	LOC103873180;LOC103832634;LOC103840237;LOC103873557	LOC103873180;LOC103832634;LOC103840237;LOC103873557	0.139672	0.532848
path:brp00950	Isoquinoline alkaloid biosynthesis	4	501	31	7694	0.00798403	0.00402911	1.98159	LOC103833801;LOC103868133;LOC103858362;LOC103865952	LOC103833801;LOC103868133;LOC103858362;LOC103865952	0.139672	0.532848
path:brp00480	Glutathione metabolism	14	501	157	7694	0.0279441	0.0204055	1.36944	LOC103864104;LOC103874175;LOC103842804;LOC103868035;LOC103856000;LOC103829082;GST1;LOC103830525;LOC103871807;LOC103865082;LOC103837115;LOC103834622;LOC103852296;LOC103832195	LOC103864104;LOC103874175;LOC103842804;LOC103868035;LOC103856000;LOC103829082;GST1;LOC103830525;LOC103871807;LOC103865082;LOC103837115;LOC103834622;LOC103852296;LOC103832195	0.142727	0.532848
path:brp00061	Fatty acid biosynthesis	7	501	71	7694	0.0139721	0.00922797	1.5141	LOC103864335;LOC103853538;LOC103860266;LOC103838061;LOC103849176;LOC103856193;LOC103840132	LOC103864335;LOC103853538;LOC103860266;LOC103838061;LOC103849176;LOC103856193;LOC103840132	0.177841	0.606721
path:brp00940	Phenylpropanoid biosynthesis	22	501	275	7694	0.0439122	0.0357421	1.22858	LOC103851131;LOC103844876;LOC103844878;LOC103842079;LOC103837014;LOC103856695;LOC103853214;LOC103835067;LOC103840622;LOC103848211;LOC103872395;LOC103838824;LOC103844155;LOC103857865;LOC103835086;LOC103873275;LOC103870475;LOC103862779;LOC103842497;LOC103869197;LOC103865354;LOC103847964	LOC103851131;LOC103844876;LOC103844878;LOC103842079;LOC103837014;LOC103856695;LOC103853214;LOC103835067;LOC103840622;LOC103848211;LOC103872395;LOC103838824;LOC103844155;LOC103857865;LOC103835086;LOC103873275;LOC103870475;LOC103862779;LOC103842497;LOC103869197;LOC103865354;LOC103847964	0.183522	0.606721
path:brp00071	Fatty acid degradation	7	501	72	7694	0.0139721	0.00935794	1.49307	LOC103853538;LOC103832166;LOC103832634;LOC103840237;LOC103873557;LOC103873180;LOC103854788	LOC103853538;LOC103832166;LOC103832634;LOC103840237;LOC103873557;LOC103873180;LOC103854788	0.186785	0.606721
path:brp00310	Lysine degradation	5	501	47	7694	0.00998004	0.00610866	1.63375	LOC103832634;LOC103874302;LOC103873180;LOC103873557;LOC103840237	LOC103832634;LOC103874302;LOC103873180;LOC103873557;LOC103840237	0.188879	0.606721
path:brp00860	Porphyrin and chlorophyll metabolism	7	501	73	7694	0.0139721	0.00948791	1.47262	LOC103848641;LOC103830076;LOC103843327;LOC103869295;LOC103844235;LOC103862873;LOC103861694	LOC103848641;LOC103830076;LOC103843327;LOC103869295;LOC103844235;LOC103862873;LOC103861694	0.19591	0.606721
path:brp00620	Pyruvate metabolism	11	501	126	7694	0.0219561	0.0163764	1.34072	LOC103855478;LOC103832634;LOC103855313;LOC103856193;LOC103864103;LOC103856701;LOC103873180;LOC103840237;LOC103871559;LOC103873557;LOC103829987	LOC103855478;LOC103832634;LOC103855313;LOC103856193;LOC103864103;LOC103856701;LOC103873180;LOC103840237;LOC103871559;LOC103873557;LOC103829987	0.196886	0.606721
path:brp00360	Phenylalanine metabolism	5	501	48	7694	0.00998004	0.00623863	1.59972	LOC103868133;LOC103870475;LOC103833801;LOC103858362;LOC103865952	LOC103868133;LOC103870475;LOC103833801;LOC103858362;LOC103865952	0.200435	0.606721
path:brp04016	MAPK signaling pathway - plant	18	501	226	7694	0.0359281	0.0293735	1.22315	LOC103861405;WRKY;LOC103874915;LOC103874661;LOC103861526;LOC103861529;LOC103858337;WRKY22;LOC103837087;LOC103844644;LOC103874758;LOC103828561;LOC103858828;LOC103829420;LOC103859895;LOC103859446;LOC103829556;LOC103859448	LOC103861405;WRKY;LOC103874915;LOC103874661;LOC103861526;LOC103861529;LOC103858337;WRKY22;LOC103837087;LOC103844644;LOC103874758;LOC103828561;LOC103858828;LOC103829420;LOC103859895;LOC103859446;LOC103829556;LOC103859448	0.218286	0.63957
path:brp00260	Glycine, serine and threonine metabolism	10	501	117	7694	0.0199601	0.0152067	1.31259	LOC103868133;LOC103833647;LOC103832634;LOC103861915;LOC103862328;LOC103841513;LOC103857781;LOC103835108;LOC103833801;LOC103865952	LOC103868133;LOC103833647;LOC103832634;LOC103861915;LOC103862328;LOC103841513;LOC103857781;LOC103835108;LOC103833801;LOC103865952	0.230416	0.63957
path:brp00603	Glycosphingolipid biosynthesis - globo and isoglobo series	2	501	14	7694	0.00399202	0.0018196	2.1939	LOC103855780;LOC103850695	LOC103855780;LOC103850695	0.230458	0.63957
path:brp00062	Fatty acid elongation	5	501	51	7694	0.00998004	0.00662854	1.50562	LOC103846046;LOC103862332;LOC103839533;LOC103846802;LOC103830968	LOC103846046;LOC103862332;LOC103839533;LOC103846802;LOC103830968	0.236428	0.63957
path:brp00460	Cyanoamino acid metabolism	8	501	91	7694	0.0159681	0.0118274	1.35009	LOC103873275;LOC103858933;LOC103848211;LOC103842079;LOC103838824;LOC103865913;LOC103862779;LOC103840622	LOC103873275;LOC103858933;LOC103848211;LOC103842079;LOC103838824;LOC103865913;LOC103862779;LOC103840622	0.239839	0.63957
path:brp04130	SNARE interactions in vesicular transport	6	501	66	7694	0.011976	0.00857811	1.39612	LOC103871600;LOC103866197;LOC103836384;LOC103863466;LOC103860759;LOC103829004	LOC103871600;LOC103866197;LOC103836384;LOC103863466;LOC103860759;LOC103829004	0.258315	0.67282
path:brp00220	Arginine biosynthesis	5	501	54	7694	0.00998004	0.00701846	1.42197	LOC103863734;LOC103851053;LOC103871469;LOC103850656;LOC103852318	LOC103863734;LOC103851053;LOC103871469;LOC103850656;LOC103852318	0.274034	0.697541
path:brp00905	Brassinosteroid biosynthesis	2	501	17	7694	0.00399202	0.00220951	1.80674	LOC103846487;LOC103868633	LOC103846487;LOC103868633	0.304753	0.758496
path:brp00785	Lipoic acid metabolism	1	501	6	7694	0.00199601	0.000779828	2.55955	LOC103844232	LOC103844232	0.332443	0.809427
path:brp00564	Glycerophospholipid metabolism	12	501	162	7694	0.0239521	0.0210554	1.13758	LOC103851324;LOC103871458;LOC103831678;LOC103830087;LOC103858180;LOC103830713;LOC103830744;LOC103839503;LOC103859634;LOC103837919;LOC103836923;LOC103832709	LOC103851324;LOC103871458;LOC103831678;LOC103830087;LOC103858180;LOC103830713;LOC103830744;LOC103839503;LOC103859634;LOC103837919;LOC103836923;LOC103832709	0.36448	0.867365
path:brp00520	Amino sugar and nucleotide sugar metabolism	15	501	207	7694	0.0299401	0.0269041	1.11285	LOC103855248;LOC117125733;LOC103858081;LOC103844566;LOC103828058;LOC103833836;LOC103836145;LOC103841355;LOC103858083;LOC103859446;LOC103846408;LOC103847584;LOC103864918;LOC103864283;LOC103859448	LOC103855248;LOC117125733;LOC103858081;LOC103844566;LOC103828058;LOC103833836;LOC103836145;LOC103841355;LOC103858083;LOC103859446;LOC103846408;LOC103847584;LOC103864918;LOC103864283;LOC103859448	0.371728	0.867365
path:brp00130	Ubiquinone and other terpenoid-quinone biosynthesis	5	501	63	7694	0.00998004	0.0081882	1.21883	LOC103869197;LOC103866981;LOC103853294;LOC103829906;LOC103858362	LOC103869197;LOC103866981;LOC103853294;LOC103829906;LOC103858362	0.391779	0.887128
path:brp00600	Sphingolipid metabolism	3	501	35	7694	0.00598802	0.004549	1.31634	LOC103855780;LOC103840054;LOC103850695	LOC103855780;LOC103840054;LOC103850695	0.400981	0.887128
path:brp00052	Galactose metabolism	6	501	79	7694	0.011976	0.0102677	1.16638	LOC103872021;LOC103836145;LOC103855780;LOC103832560;LOC103850695;LOC103863987	LOC103872021;LOC103836145;LOC103855780;LOC103832560;LOC103850695;LOC103863987	0.410186	0.887128
path:brp03410	Base excision repair	4	501	50	7694	0.00798403	0.00649857	1.22858	LOC103832343;LOC103848889;LOC103858766;LOC103869541	LOC103832343;LOC103848889;LOC103858766;LOC103869541	0.411881	0.887128
path:brp00010	Glycolysis / Gluconeogenesis	13	501	186	7694	0.0259481	0.0241747	1.07336	LOC103832166;LOC103849710;LOC103832634;LOC103855313;LOC103864004;LOC103855005;LOC103840237;LOC103872420;LOC103873180;LOC103839851;LOC103863263;LOC103873557;LOC103854788	LOC103832166;LOC103849710;LOC103832634;LOC103855313;LOC103864004;LOC103855005;LOC103840237;LOC103872420;LOC103873180;LOC103839851;LOC103863263;LOC103873557;LOC103854788	0.437242	0.923984
path:brp00790	Folate biosynthesis	3	501	38	7694	0.00598802	0.00493891	1.21242	LOC103870313;LOC103837892;LOC103857407	LOC103870313;LOC103837892;LOC103857407	0.453972	0.941571
path:brp00531	Glycosaminoglycan degradation	1	501	11	7694	0.00199601	0.00142969	1.39612	LOC103833744	LOC103833744	0.523437	1
path:brp00730	Thiamine metabolism	2	501	27	7694	0.00399202	0.00350923	1.13758	LOC103868019;LOC103859911	LOC103868019;LOC103859911	0.53271	1
path:brp00770	Pantothenate and CoA biosynthesis	4	501	59	7694	0.00798403	0.00766831	1.04117	LOC103873557;LOC103840237;LOC103869618;LOC103873180	LOC103873557;LOC103840237;LOC103869618;LOC103873180	0.541421	1
path:brp04136	Autophagy - other	4	501	60	7694	0.00798403	0.00779828	1.02382	LOC103861273;LOC103859686;LOC103868162;LOC103858161	LOC103861273;LOC103859686;LOC103868162;LOC103858161	0.554939	1
path:brp00230	Purine metabolism	9	501	140	7694	0.0179641	0.018196	0.987254	LOC103861529;LOC103867363;LOC103847966;LOC103863040;LOC103833477;LOC103861312;LOC103874044;LOC103862607;LOC103841660	LOC103861529;LOC103867363;LOC103847966;LOC103863040;LOC103833477;LOC103861312;LOC103874044;LOC103862607;LOC103841660	0.565763	1
path:brp03022	Basal transcription factors	5	501	77	7694	0.00998004	0.0100078	0.997226	LOC103854664;LOC103834594;LOC103837543;LOC103831844;LOC103836163	LOC103854664;LOC103834594;LOC103837543;LOC103831844;LOC103836163	0.568801	1
path:brp00073	Cutin, suberine and wax biosynthesis	4	501	62	7694	0.00798403	0.00805823	0.990793	LOC103836223;LOC103857486;LOC103867170;LOC103855577	LOC103836223;LOC103857486;LOC103867170;LOC103855577	0.581323	1
path:brp00941	Flavonoid biosynthesis	3	501	46	7694	0.00598802	0.00597868	1.00156	LOC103846880;LOC103836793;LOC103847177	LOC103846880;LOC103836793;LOC103847177	0.583942	1
path:brp04070	Phosphatidylinositol signaling system	7	501	113	7694	0.0139721	0.0146868	0.951336	LOC103828094;LOC103871306;LOC103860402;LOC103851627;LOC103856668;LOC103837919;LOC103847062	LOC103828094;LOC103871306;LOC103860402;LOC103851627;LOC103856668;LOC103837919;LOC103847062	0.610014	1
path:brp00908	Zeatin biosynthesis	3	501	48	7694	0.00598802	0.00623863	0.95983	LOC103846928;LOC103862713;LOC103837506	LOC103846928;LOC103862713;LOC103837506	0.613219	1
path:brp04712	Circadian rhythm - plant	4	501	65	7694	0.00798403	0.00844814	0.945064	LOC103836793;LOC103837378;LOC117131903;LOC103847150	LOC103836793;LOC103837378;LOC117131903;LOC103847150	0.61916	1
path:brp00562	Inositol phosphate metabolism	7	501	114	7694	0.0139721	0.0148167	0.942991	LOC103828094;LOC103871306;LOC103860402;LOC103850336;LOC103851627;LOC103856668;LOC103847062	LOC103828094;LOC103871306;LOC103860402;LOC103850336;LOC103851627;LOC103856668;LOC103847062	0.619398	1
path:brp03030	DNA replication	4	501	66	7694	0.00798403	0.00857811	0.930745	LOC103832343;LOC103852392;LOC103853694;LOC103852416	LOC103832343;LOC103852392;LOC103853694;LOC103852416	0.631286	1
path:brp00270	Cysteine and methionine metabolism	11	501	182	7694	0.0219561	0.0236548	0.928188	LOC103828704;LOC103874110;LOC103853067;LOC103862328;LOC103832545;LOC103873920;LOC103842448;LOC103872037;LOC103857781;LOC103835108;LOC103858362	LOC103828704;LOC103874110;LOC103853067;LOC103862328;LOC103832545;LOC103873920;LOC103842448;LOC103872037;LOC103857781;LOC103835108;LOC103858362	0.646065	1
path:brp00710	Carbon fixation in photosynthetic organisms	7	501	118	7694	0.0139721	0.0153366	0.911025	LOC103832793;LOC103849710;LOC103855313;LOC103856701;LOC103872420;LOC103864160;LOC103863263	LOC103832793;LOC103849710;LOC103855313;LOC103856701;LOC103872420;LOC103864160;LOC103863263	0.655666	1
path:brp00650	Butanoate metabolism	2	501	34	7694	0.00399202	0.00441903	0.90337	LOC103872547;LOC103831077	LOC103872547;LOC103831077	0.659317	1
path:brp04122	Sulfur relay system	1	501	16	7694	0.00199601	0.00207954	0.95983	LOC103857407	LOC103857407	0.659863	1
path:brp00514	Other types of O-glycan biosynthesis	1	501	17	7694	0.00199601	0.00220951	0.90337	LOC103846569	LOC103846569	0.682058	1
path:brp00240	Pyrimidine metabolism	5	501	89	7694	0.00998004	0.0115675	0.862769	LOC103860587;LOC103861195;LOC103861529;LOC103833477;LOC103863071	LOC103860587;LOC103861195;LOC103861529;LOC103833477;LOC103863071	0.696738	1
path:brp00430	Taurine and hypotaurine metabolism	1	501	18	7694	0.00199601	0.00233949	0.853183	LOC103831077	LOC103831077	0.702806	1
path:brp04120	Ubiquitin mediated proteolysis	12	501	207	7694	0.0239521	0.0269041	0.890277	LOC103853091;LOC103858613;LOC103832158;LOC103831113;LOC103864598;LOC103856035;LOC103848411;LOC103868621;LOC103830576;LOC103864092;LOC103833218;LOC103865294	LOC103853091;LOC103858613;LOC103832158;LOC103831113;LOC103864598;LOC103856035;LOC103848411;LOC103868621;LOC103830576;LOC103864092;LOC103833218;LOC103865294	0.704587	1
path:brp00261	Monobactam biosynthesis	1	501	19	7694	0.00199601	0.00246946	0.808278	LOC103866117	LOC103866117	0.722204	1
path:brp00565	Ether lipid metabolism	2	501	39	7694	0.00399202	0.00506888	0.787553	LOC103830087;LOC103858180	LOC103830087;LOC103858180	0.731813	1
path:brp00511	Other glycan degradation	1	501	20	7694	0.00199601	0.00259943	0.767864	LOC103840054	LOC103840054	0.740337	1
path:brp00300	Lysine biosynthesis	1	501	21	7694	0.00199601	0.0027294	0.731299	LOC103866117	LOC103866117	0.75729	1
path:brp00750	Vitamin B6 metabolism	1	501	21	7694	0.00199601	0.0027294	0.731299	LOC103835945	LOC103835945	0.75729	1
path:brp04146	Peroxisome	7	501	136	7694	0.0139721	0.0176761	0.790449	LOC103853538;LOC103859229;LOC103867497;LOC103842288;LOC103829420;LOC103859555;LOC103860985	LOC103853538;LOC103859229;LOC103867497;LOC103842288;LOC103829420;LOC103859555;LOC103860985	0.791316	1
path:brp03020	RNA polymerase	3	501	66	7694	0.00598802	0.00857811	0.698058	LOC103864994;LOC108872064;LOC103855841	LOC103864994;LOC108872064;LOC103855841	0.813191	1
path:brp03420	Nucleotide excision repair	4	501	86	7694	0.00798403	0.0111775	0.714292	LOC103854664;LOC103832343;LOC103831844;LOC103836163	LOC103854664;LOC103832343;LOC103831844;LOC103836163	0.820316	1
path:brp00906	Carotenoid biosynthesis	2	501	47	7694	0.00399202	0.00610866	0.653502	LOC103850421;LOC103843711	LOC103850421;LOC103843711	0.82041	1
path:brp03430	Mismatch repair	2	501	48	7694	0.00399202	0.00623863	0.639887	LOC103832343;LOC103831716	LOC103832343;LOC103831716	0.829418	1
path:brp00760	Nicotinate and nicotinamide metabolism	1	501	28	7694	0.00199601	0.0036392	0.548474	LOC103833477	LOC103833477	0.848738	1
path:brp00780	Biotin metabolism	1	501	28	7694	0.00199601	0.0036392	0.548474	LOC103864335	LOC103864335	0.848738	1
path:brp00909	Sesquiterpenoid and triterpenoid biosynthesis	1	501	30	7694	0.00199601	0.00389914	0.51191	LOC103874288	LOC103874288	0.867864	1
path:brp00590	Arachidonic acid metabolism	1	501	31	7694	0.00199601	0.00402911	0.495396	LOC103830087	LOC103830087	0.876502	1
path:brp00670	One carbon pool by folate	1	501	31	7694	0.00199601	0.00402911	0.495396	LOC103850842	LOC103850842	0.876502	1
path:brp00100	Steroid biosynthesis	2	501	57	7694	0.00399202	0.00740837	0.538852	LOC103830087;LOC103874288	LOC103830087;LOC103874288	0.893837	1
path:brp00051	Fructose and mannose metabolism	4	501	99	7694	0.00798403	0.0128672	0.620496	LOC103839851;LOC103863263;LOC103845199;LOC103832662	LOC103839851;LOC103863263;LOC103845199;LOC103832662	0.894001	1
path:brp00900	Terpenoid backbone biosynthesis	3	501	79	7694	0.00598802	0.0102677	0.583188	LOC103843595;LOC103870917;LOC103859911	LOC103843595;LOC103870917;LOC103859911	0.896186	1
path:brp01040	Biosynthesis of unsaturated fatty acids	1	501	34	7694	0.00199601	0.00441903	0.451685	LOC103846802	LOC103846802	0.899178	1
path:brp00640	Propanoate metabolism	2	501	60	7694	0.00399202	0.00779828	0.51191	LOC103853988;LOC103856193	LOC103853988;LOC103856193	0.909715	1
path:brp03060	Protein export	3	501	87	7694	0.00598802	0.0113075	0.529562	LOC103869883;LOC103850248;LOC103861982	LOC103869883;LOC103850248;LOC103861982	0.92908	1
path:brp00190	Oxidative phosphorylation	10	501	230	7694	0.0199601	0.0298934	0.667708	LOC103859631;LOC103836837;LOC103839821;LOC103858669;LOC103849176;LOC103863389;LOC103832468;LOC103872821;LOC103836989;LOC103838839	LOC103859631;LOC103836837;LOC103839821;LOC103858669;LOC103849176;LOC103863389;LOC103832468;LOC103872821;LOC103836989;LOC103838839	0.938587	1
path:brp00020	Citrate cycle (TCA cycle)	3	501	93	7694	0.00598802	0.0120873	0.495396	LOC103836989;LOC103834825;LOC103855313	LOC103836989;LOC103834825;LOC103855313	0.947146	1
path:brp03440	Homologous recombination	2	501	71	7694	0.00399202	0.00922797	0.4326	LOC103832343;LOC103855218	LOC103832343;LOC103855218	0.950832	1
path:brp00400	Phenylalanine, tyrosine and tryptophan biosynthesis	2	501	74	7694	0.00399202	0.00961788	0.415062	LOC103845522;LOC103858362	LOC103845522;LOC103858362	0.958478	1
path:brp04141	Protein processing in endoplasmic reticulum	12	501	305	7694	0.0239521	0.0396413	0.604221	LOC103850248;LOC103861538;LOC103867947;LOC103834771;LOC103870635;LOC103865005;LOC103856611;LOC103850648;LOC103839376;LOC103873019;LOC103859173;LOC103870726	LOC103850248;LOC103861538;LOC103867947;LOC103834771;LOC103870635;LOC103865005;LOC103856611;LOC103850648;LOC103839376;LOC103873019;LOC103859173;LOC103870726	0.982045	1
path:brp03040	Spliceosome	11	501	286	7694	0.0219561	0.0371718	0.590665	LOC103843705;LOC103853985;LOC103866002;LOC103851637;LOC103834203;LOC103835535;LOC117128183;LOC117128294;LOC103849888;LOC103865858;LOC103858735	LOC103843705;LOC103853985;LOC103866002;LOC103851637;LOC103834203;LOC103835535;LOC117128183;LOC117128294;LOC103849888;LOC103865858;LOC103858735	0.982503	1
path:brp00510	N-Glycan biosynthesis	1	501	70	7694	0.00199601	0.009098	0.21939	LOC103836130	LOC103836130	0.99122	1
path:brp03050	Proteasome	2	501	101	7694	0.00399202	0.0131271	0.304105	LOC103834759;LOC103853073	LOC103834759;LOC103853073	0.991354	1
path:brp03013	RNA transport	9	501	273	7694	0.0179641	0.0354822	0.506284	LOC103852798;LOC103868295;LOC103851637;LOC103846949;LOC103861162;LOC103841725;LOC103871060;LOC103865005;LOC103854998	LOC103852798;LOC103868295;LOC103851637;LOC103846949;LOC103861162;LOC103841725;LOC103871060;LOC103865005;LOC103854998	0.994081	1
path:brp04144	Endocytosis	9	501	279	7694	0.0179641	0.036262	0.495396	LOC103872477;LOC103846274;LOC103834941;LOC103871842;LOC103861015;LOC103830882;LOC103828580;LOC103827890;LOC103839171	LOC103872477;LOC103846274;LOC103834941;LOC103871842;LOC103861015;LOC103830882;LOC103828580;LOC103827890;LOC103839171	0.995388	1
path:brp00970	Aminoacyl-tRNA biosynthesis	1	501	87	7694	0.00199601	0.0113075	0.176521	LOC103853873	LOC103853873	0.997239	1
path:brp03015	mRNA surveillance pathway	5	501	204	7694	0.00998004	0.0265142	0.376404	LOC103849913;LOC103827974;LOC103855255;LOC103851637;LOC103856319	LOC103849913;LOC103827974;LOC103855255;LOC103851637;LOC103856319	0.997802	1
path:brp04145	Phagosome	3	501	155	7694	0.00598802	0.0201456	0.297238	LOC103874246;LOC103872821;LOC103853965	LOC103874246;LOC103872821;LOC103853965	0.998097	1
path:brp03018	RNA degradation	4	501	188	7694	0.00798403	0.0244346	0.326751	LOC103848067;LOC103855988;LOC103857430;LOC103871463	LOC103848067;LOC103855988;LOC103857430;LOC103871463	0.998647	1
path:brp03008	Ribosome biogenesis in eukaryotes	2	501	139	7694	0.00399202	0.018066	0.220968	LOC103851163;LOC103862220	LOC103851163;LOC103862220	0.999142	1
path:brp03010	Ribosome	11	501	597	7694	0.0219561	0.0775929	0.282965	LOC103861890;LOC103839492;LOC117132552;LOC103857634;LOC103851950;LOC103835398;LOC103838196;LOC103827663;LOC103856182;LOC103852878;LOC103849653	LOC103861890;LOC103839492;LOC117132552;LOC103857634;LOC103851950;LOC103835398;LOC103838196;LOC103827663;LOC103856182;LOC103852878;LOC103849653	1	1

## Sheet: KEGG-S1-T4  Uniq
Supplementary Table S9: KEGG pathway enrichment of DEGs uniquely expressed in Tianyou-4 at S1 stage.
Term_ID	Term_description	ListHit	ListTotal	PopHit	PopTotal	GeneRatio	BgRatio	Enrichment_score	GeneIds	GeneSymbols	P_value	FDR_bh
path:brp00941	Flavonoid biosynthesis	7	137	46	7694	0.0510949	0.00597868	8.54618	LOC103855056;LOC103841428;LOC103856040;LOC103841041;LOC103847118;LOC103839279;LOC103857322	LOC103855056;LOC103841428;LOC103856040;LOC103841041;LOC103847118;LOC103839279;LOC103857322	1.45949e-05	0.00109462
path:brp00966	Glucosinolate biosynthesis	5	137	41	7694	0.0364964	0.00532883	6.84885	BCAT4-2;LOC103866695;LOC103854915;LOC103872429;LOC103850918	BCAT4-2;LOC103866695;LOC103854915;LOC103872429;LOC103850918	0.000744818	0.0279307
path:brp00130	Ubiquinone and other terpenoid-quinone biosynthesis	4	137	63	7694	0.0291971	0.0081882	3.56575	LOC103856761;LOC103857322;LOC103831048;LOC103854251	LOC103856761;LOC103857322;LOC103831048;LOC103854251	0.025516	0.481899
path:brp00290	Valine, leucine and isoleucine biosynthesis	3	137	36	7694	0.0218978	0.00467897	4.68005	LOC103866695;LOC103853243;LOC103850918	LOC103866695;LOC103853243;LOC103850918	0.0257013	0.481899
path:brp00052	Galactose metabolism	4	137	79	7694	0.0291971	0.0102677	2.84357	LOC103843355;LOC103836787;LOC103861558;LOC103838909	LOC103843355;LOC103836787;LOC103861558;LOC103838909	0.051923	0.778844
path:brp03060	Protein export	4	137	87	7694	0.0291971	0.0113075	2.5821	LOC103866860;LOC103846908;LOC103833404;LOC103837895	LOC103866860;LOC103846908;LOC103833404;LOC103837895	0.0691491	0.864364
path:brp04070	Phosphatidylinositol signaling system	4	137	113	7694	0.0291971	0.0146868	1.98799	LOC103845299;LOC103855221;LOC103873625;LOC103830078	LOC103845299;LOC103855221;LOC103873625;LOC103830078	0.142082	0.876798
path:brp00562	Inositol phosphate metabolism	4	137	114	7694	0.0291971	0.0148167	1.97055	LOC103852564;LOC103855221;LOC103845299;LOC103830078	LOC103852564;LOC103855221;LOC103845299;LOC103830078	0.145344	0.876798
path:brp00790	Folate biosynthesis	2	137	38	7694	0.0145985	0.00493891	2.95582	LOC103862355;LOC103851554	LOC103862355;LOC103851554	0.146414	0.876798
path:brp00480	Glutathione metabolism	5	137	157	7694	0.0364964	0.0204055	1.78855	LOC103838590;LOC103844549;LOC103855138;LOC103837644;LOC103862778	LOC103838590;LOC103844549;LOC103855138;LOC103837644;LOC103862778	0.147967	0.876798
path:brp00561	Glycerolipid metabolism	4	137	116	7694	0.0291971	0.0150767	1.93657	LOC103867161;LOC103827601;LOC103862211;LOC103831828	LOC103867161;LOC103827601;LOC103862211;LOC103831828	0.151954	0.876798
path:brp00030	Pentose phosphate pathway	3	137	84	7694	0.0218978	0.0109176	2.00574	LOC103864267;LOC103835152;LOC103874311	LOC103864267;LOC103835152;LOC103874311	0.188201	0.876798
path:brp00660	C5-Branched dibasic acid metabolism	1	137	14	7694	0.00729927	0.0018196	4.01147	LOC103853243	LOC103853243	0.222558	0.876798
path:brp00062	Fatty acid elongation	2	137	51	7694	0.0145985	0.00662854	2.20238	LOC103864907;LOC103829755	LOC103864907;LOC103829755	0.230036	0.876798
path:brp00010	Glycolysis / Gluconeogenesis	5	137	186	7694	0.0364964	0.0241747	1.50969	LOC103864267;LOC103835152;LOC103867161;LOC103832230;LOC103838909	LOC103864267;LOC103835152;LOC103867161;LOC103832230;LOC103838909	0.23684	0.876798
path:brp00195	Photosynthesis	3	137	96	7694	0.0218978	0.0124773	1.75502	LOC103848470;LOC103867933;LOC103831013	LOC103848470;LOC103867933;LOC103831013	0.244033	0.876798
path:brp00040	Pentose and glucuronate interconversions	5	137	193	7694	0.0364964	0.0250845	1.45494	LOC103867161;LOC103828688;LOC103852424;LOC103851087;LOC103837270	LOC103867161;LOC103828688;LOC103852424;LOC103851087;LOC103837270	0.26027	0.876798
path:brp00905	Brassinosteroid biosynthesis	1	137	17	7694	0.00729927	0.00220951	3.30356	LOC103862467	LOC103862467	0.263431	0.876798
path:brp00591	Linoleic acid metabolism	1	137	19	7694	0.00729927	0.00246946	2.95582	LOC103852169	LOC103852169	0.289487	0.876798
path:brp00920	Sulfur metabolism	2	137	65	7694	0.0145985	0.00844814	1.72802	LOC103855221;LOC103833778	LOC103855221;LOC103833778	0.322647	0.876798
path:brp00740	Riboflavin metabolism	1	137	23	7694	0.00729927	0.00298934	2.44176	LOC103851554	LOC103851554	0.338885	0.876798
path:brp00945	Stilbenoid, diarylheptanoid and gingerol biosynthesis	1	137	23	7694	0.00729927	0.00298934	2.44176	LOC103857322	LOC103857322	0.338885	0.876798
path:brp00710	Carbon fixation in photosynthetic organisms	3	137	118	7694	0.0218978	0.0153366	1.42781	LOC103864267;LOC103835152;LOC103865958	LOC103864267;LOC103835152;LOC103865958	0.351081	0.876798
path:brp00940	Phenylpropanoid biosynthesis	6	137	275	7694	0.0437956	0.0357421	1.22532	LOC103839971;LOC103249141;LOC103868313;LOC103861251;LOC103857322;LOC103831048	LOC103839971;LOC103249141;LOC103868313;LOC103861251;LOC103857322;LOC103831048	0.365334	0.876798
path:brp00860	Porphyrin and chlorophyll metabolism	2	137	73	7694	0.0145985	0.00948791	1.53865	LOC103871977;LOC103852907	LOC103871977;LOC103852907	0.374553	0.876798
path:brp04016	MAPK signaling pathway - plant	5	137	226	7694	0.0364964	0.0293735	1.24249	LOC103873625;LOC103857927;LOC103872849;LOC103862259;LOC103844797	LOC103873625;LOC103857927;LOC103872849;LOC103862259;LOC103844797	0.375928	0.876798
path:brp00500	Starch and sucrose metabolism	5	137	227	7694	0.0364964	0.0295035	1.23702	LOC103853109;LOC103868313;LOC103844042;LOC103836763;LOC103861251	LOC103853109;LOC103868313;LOC103844042;LOC103836763;LOC103861251	0.379491	0.876798
path:brp00280	Valine, leucine and isoleucine degradation	2	137	76	7694	0.0145985	0.00987783	1.47791	LOC103862316;LOC103864956	LOC103862316;LOC103864956	0.393621	0.876798
path:brp00780	Biotin metabolism	1	137	28	7694	0.00729927	0.0036392	2.00574	LOC103835584	LOC103835584	0.395864	0.876798
path:brp04626	Plant-pathogen interaction	7	137	338	7694	0.0510949	0.0439303	1.16309	LOC103873625;LOC103865911;LOC103862259;LOC103875261;LOC103856942;LOC103864907;LOC103829755	LOC103873625;LOC103865911;LOC103862259;LOC103875261;LOC103856942;LOC103864907;LOC103829755	0.39666	0.876798
path:brp04075	Plant hormone signal transduction	10	137	500	7694	0.0729927	0.0649857	1.12321	LOC103838986;LOC103855311;LOC103857927;LOC103865872;TGA2;LOC103862259;LOC103852965;LOC103830556;LOC103871247;LOC103844797	LOC103838986;LOC103855311;LOC103857927;LOC103865872;TGA2;LOC103862259;LOC103852965;LOC103830556;LOC103871247;LOC103844797	0.399131	0.876798
path:brp03022	Basal transcription factors	2	137	77	7694	0.0145985	0.0100078	1.45872	LOC103872007;LOC103839874	LOC103872007;LOC103839874	0.39992	0.876798
path:brp00053	Ascorbate and aldarate metabolism	2	137	80	7694	0.0145985	0.0103977	1.40401	LOC103851903;LOC103866439	LOC103851903;LOC103866439	0.418632	0.876798
path:brp00670	One carbon pool by folate	1	137	31	7694	0.00729927	0.00402911	1.81163	LOC103862355	LOC103862355	0.427682	0.876798
path:brp04146	Peroxisome	3	137	136	7694	0.0218978	0.0176761	1.23884	LOC103834242;LOC103872849;LOC103836769	LOC103834242;LOC103872849;LOC103836769	0.43786	0.876798
path:brp02010	ABC transporters	1	137	34	7694	0.00729927	0.00441903	1.65178	LOC103866412	LOC103866412	0.457836	0.876798
path:brp00970	Aminoacyl-tRNA biosynthesis	2	137	87	7694	0.0145985	0.0113075	1.29105	LOC103862204;LOC103856987	LOC103862204;LOC103856987	0.461108	0.876798
path:brp00460	Cyanoamino acid metabolism	2	137	91	7694	0.0145985	0.0118274	1.2343	LOC103868313;LOC103861251	LOC103868313;LOC103861251	0.484566	0.876798
path:brp00904	Diterpenoid biosynthesis	1	137	38	7694	0.00729927	0.00493891	1.47791	LOC103842895	LOC103842895	0.495602	0.876798
path:brp00565	Ether lipid metabolism	1	137	39	7694	0.00729927	0.00506888	1.44001	LOC103871055	LOC103871055	0.504628	0.876798
path:brp04145	Phagosome	3	137	155	7694	0.0218978	0.0201456	1.08698	LOC103866860;LOC103837830;LOC103872800	LOC103866860;LOC103837830;LOC103872800	0.524428	0.876798
path:brp00051	Fructose and mannose metabolism	2	137	99	7694	0.0145985	0.0128672	1.13456	LOC103864267;LOC103835152	LOC103864267;LOC103835152	0.529551	0.876798
path:brp00564	Glycerophospholipid metabolism	3	137	162	7694	0.0218978	0.0210554	1.04001	LOC103827601;LOC103839248;LOC103871055	LOC103827601;LOC103839248;LOC103871055	0.554475	0.876798
path:brp00908	Zeatin biosynthesis	1	137	48	7694	0.00729927	0.00623863	1.17001	LOC103829334	LOC103829334	0.578974	0.876798
path:brp03430	Mismatch repair	1	137	48	7694	0.00729927	0.00623863	1.17001	LOC103862416	LOC103862416	0.578974	0.876798
path:brp00190	Oxidative phosphorylation	4	137	230	7694	0.0291971	0.0298934	0.976706	LOC103859337;LOC103872800;LOC103832834;LOC103861934	LOC103859337;LOC103872800;LOC103832834;LOC103861934	0.589968	0.876798
path:brp00260	Glycine, serine and threonine metabolism	2	137	117	7694	0.0145985	0.0152067	0.96001	LOC103832230;LOC103837846	LOC103832230;LOC103837846	0.620735	0.876798
path:brp00270	Cysteine and methionine metabolism	3	137	182	7694	0.0218978	0.0236548	0.925724	LOC103835047;LOC103860008;LOC117126758	LOC103835047;LOC103860008;LOC117126758	0.633852	0.876798
path:brp04141	Protein processing in endoplasmic reticulum	5	137	305	7694	0.0364964	0.0396413	0.920665	LOC103866860;LOC103859533;LOC103871442;LOC103846672;LOC103832802	LOC103866860;LOC103859533;LOC103871442;LOC103846672;LOC103832802	0.638231	0.876798
path:brp03018	RNA degradation	3	137	188	7694	0.0218978	0.0244346	0.89618	LOC103834702;LOC103852731;LOC103844335	LOC103834702;LOC103852731;LOC103844335	0.655685	0.876798
path:brp00640	Propanoate metabolism	1	137	60	7694	0.00729927	0.00779828	0.93601	LOC103864956	LOC103864956	0.661145	0.876798
path:brp00630	Glyoxylate and dicarboxylate metabolism	2	137	127	7694	0.0145985	0.0165064	0.884419	LOC103862961;LOC103872849	LOC103862961;LOC103872849	0.665266	0.876798
path:brp00073	Cutin, suberine and wax biosynthesis	1	137	62	7694	0.00729927	0.00805823	0.905816	LOC103864048	LOC103864048	0.673199	0.876798
path:brp04712	Circadian rhythm - plant	1	137	65	7694	0.00729927	0.00844814	0.864009	LOC103856040	LOC103856040	0.690486	0.876798
path:brp03030	DNA replication	1	137	66	7694	0.00729927	0.00857811	0.850918	LOC103853956	LOC103853956	0.696044	0.876798
path:brp00410	beta-Alanine metabolism	1	137	68	7694	0.00729927	0.00883806	0.825891	LOC103864956	LOC103864956	0.706865	0.876798
path:brp00230	Purine metabolism	2	137	140	7694	0.0145985	0.018196	0.802294	LOC103836769;LOC103846748	LOC103836769;LOC103846748	0.716798	0.876798
path:brp00520	Amino sugar and nucleotide sugar metabolism	3	137	207	7694	0.0218978	0.0269041	0.813922	LOC103862211;LOC103857315;LOC103861558	LOC103862211;LOC103857315;LOC103861558	0.718639	0.876798
path:brp04120	Ubiquitin mediated proteolysis	3	137	207	7694	0.0218978	0.0269041	0.813922	LOC103849943;LOC103871442;LOC103871629	LOC103849943;LOC103871442;LOC103871629	0.718639	0.876798
path:brp00061	Fatty acid biosynthesis	1	137	71	7694	0.00729927	0.00922797	0.790994	LOC103835584	LOC103835584	0.722383	0.876798
path:brp00910	Nitrogen metabolism	1	137	72	7694	0.00729927	0.00935794	0.780008	LOC103841201	LOC103841201	0.727373	0.876798
path:brp00592	alpha-Linolenic acid metabolism	1	137	73	7694	0.00729927	0.00948791	0.769323	LOC103852169	LOC103852169	0.732273	0.876798
path:brp00400	Phenylalanine, tyrosine and tryptophan biosynthesis	1	137	74	7694	0.00729927	0.00961788	0.758927	LOC103837846	LOC103837846	0.737086	0.876798
path:brp03040	Spliceosome	4	137	286	7694	0.0291971	0.0371718	0.785463	LOC103834351;LOC103835486;LOC103862069;LOC103861943	LOC103834351;LOC103835486;LOC103862069;LOC103861943	0.755594	0.876798
path:brp00900	Terpenoid backbone biosynthesis	1	137	79	7694	0.00729927	0.0102677	0.710893	LOC103852907	LOC103852907	0.759892	0.876798
path:brp00330	Arginine and proline metabolism	1	137	85	7694	0.00729927	0.0110476	0.660713	LOC103875148	LOC103875148	0.78468	0.882106
path:brp03420	Nucleotide excision repair	1	137	86	7694	0.00729927	0.0111775	0.65303	LOC103872007	LOC103872007	0.788557	0.882106
path:brp00240	Pyrimidine metabolism	1	137	89	7694	0.00729927	0.0115675	0.631018	LOC103862355	LOC103862355	0.799776	0.882106
path:brp00020	Citrate cycle (TCA cycle)	1	137	93	7694	0.00729927	0.0120873	0.603877	LOC103862961	LOC103862961	0.813821	0.884588
path:brp00380	Tryptophan metabolism	1	137	110	7694	0.00729927	0.0142969	0.510551	LOC103872849	LOC103872849	0.863384	0.90726
path:brp03013	RNA transport	3	137	273	7694	0.0218978	0.0354822	0.617149	LOC103840474;LOC103852731;LOC103834831	LOC103840474;LOC103852731;LOC103834831	0.87014	0.90726
path:brp04144	Endocytosis	3	137	279	7694	0.0218978	0.036262	0.603877	LOC103869668;LOC103871055;LOC103830078	LOC103869668;LOC103871055;LOC103830078	0.87952	0.90726
path:brp03015	mRNA surveillance pathway	2	137	204	7694	0.0145985	0.0265142	0.550594	LOC103852731;LOC103844328	LOC103852731;LOC103844328	0.883066	0.90726
path:brp00620	Pyruvate metabolism	1	137	126	7694	0.00729927	0.0163764	0.445719	LOC103865958	LOC103865958	0.897976	0.91011
path:brp03010	Ribosome	7	137	597	7694	0.0510949	0.0775929	0.658499	LOC103874169;LOC103837264;LOC103867860;LOC103875187;LOC103837006;LOC103843623;LOC103844415	LOC103874169;LOC103837264;LOC103867860;LOC103875187;LOC103837006;LOC103843623;LOC103844415	0.915607	0.915607

## Sheet: KEGG-S1 Intersection-L7 and T4
Supplementary Table S9: KEGG pathway enrichment of DEGs commonly expressed in Longyou-7 and Tianyou-4 at S1 stage.
Term_ID	Term_description	ListHit	ListTotal	PopHit	PopTotal	GeneRatio	BgRatio	Enrichment_score	GeneIds	GeneSymbols	P_value	FDR_bh
path:brp00196	Photosynthesis - antenna proteins	20	415	31	7694	0.0481928	0.00402911	11.9611	LOC103875194;LOC103867454;LOC103841392;LOC103870577;LOC103866983;LOC103842881;LOC103830657;LOC103838910;LOC103844887;LOC103838443;LOC103865334;LOC103840451;LOC103857533;LOC103833106;LOC103850412;LOC103872378;LOC103858561;LOC103873241;LOC103854220;LOC103862822	LOC103875194;LOC103867454;LOC103841392;LOC103870577;LOC103866983;LOC103842881;LOC103830657;LOC103838910;LOC103844887;LOC103838443;LOC103865334;LOC103840451;LOC103857533;LOC103833106;LOC103850412;LOC103872378;LOC103858561;LOC103873241;LOC103854220;LOC103862822	1.3622e-18	1.38945e-16
path:brp00195	Photosynthesis	31	415	96	7694	0.0746988	0.0124773	5.9868	LOC103828782;LOC103872830;LOC103835801;LOC103837674;LOC103858708;LOC103837509;LOC103843499;LOC103836470;LOC103836715;LOC103833131;LOC103854241;LOC103837695;LOC103858533;LOC103868386;LOC103869852;LOC103839762;LOC103832382;LOC103854145;LOC103840252;LOC103843400;LOC117127362;LOC103840210;LOC103834743;LOC103829589;LOC103847722;LOC103872730;LOC103853163;LOC103835217;LOC103830206;LOC103871224;LOC103867…	LOC103828782;LOC103872830;LOC103835801;LOC103837674;LOC103858708;LOC103837509;LOC103843499;LOC103836470;LOC103836715;LOC103833131;LOC103854241;LOC103837695;LOC103858533;LOC103868386;LOC103869852;LOC103839762;LOC103832382;LOC103854145;LOC103840252;LOC103843400;LOC117127362;LOC103840210;LOC103834743;LOC103829589;LOC103847722;LOC103872730;LOC103853163;LOC103835217;LOC103830206;LOC103871224;LOC103867…	9.39609e-17	4.79201e-15
path:brp00062	Fatty acid elongation	9	415	51	7694	0.0216867	0.00662854	3.27172	LOC103850550;LOC103848757;LOC103868101;LOC103843773;LOC103827956;LOC103848834;LOC103842159;LOC103828479;LOC103864722	LOC103850550;LOC103848757;LOC103868101;LOC103843773;LOC103827956;LOC103848834;LOC103842159;LOC103828479;LOC103864722	0.00142593	0.0410657
path:brp00710	Carbon fixation in photosynthetic organisms	15	415	118	7694	0.0361446	0.0153366	2.35675	LOC103866271;LOC103841316;LOC103841487;LOC103831592;LOC103875281;LOC103851645;LOC103845258;LOC103840194;LOC103862585;LOC103833678;LOC103833307;LOC103871970;LOC103866650;LOC103843097;LOC117133689	LOC103866271;LOC103841316;LOC103841487;LOC103831592;LOC103875281;LOC103851645;LOC103845258;LOC103840194;LOC103862585;LOC103833678;LOC103833307;LOC103871970;LOC103866650;LOC103843097;LOC117133689	0.00161042	0.0410657
path:brp00906	Carotenoid biosynthesis	8	415	47	7694	0.0192771	0.00610866	3.1557	LOC103856778;LOC103829545;LOC103869474;LOC103868505;LOC103856237;LOC103842019;LOC103845139;PDS	LOC103856778;LOC103829545;LOC103869474;LOC103868505;LOC103856237;LOC103842019;LOC103845139;PDS	0.00329065	0.0640449
path:brp00908	Zeatin biosynthesis	8	415	48	7694	0.0192771	0.00623863	3.08996	LOC103831996;LOC103865557;LOC103845129;LOC103849258;LOC103869056;LOC103852374;LOC103829335;LOC103842132	LOC103831996;LOC103865557;LOC103845129;LOC103849258;LOC103869056;LOC103852374;LOC103829335;LOC103842132	0.00376735	0.0640449
path:brp00860	Porphyrin and chlorophyll metabolism	9	415	73	7694	0.0216867	0.00948791	2.28572	LOC103836607;LOC103847701;LOC103841596;LOC103861527;LOC103831923;LOC103844489;LOC103856025;LOC103872768;LOC103867162	LOC103836607;LOC103847701;LOC103841596;LOC103861527;LOC103831923;LOC103844489;LOC103856025;LOC103872768;LOC103867162	0.0160451	0.217405
path:brp00531	Glycosaminoglycan degradation	3	415	11	7694	0.00722892	0.00142969	5.0563	LOC103831061;LOC103872148;LOC103860580	LOC103831061;LOC103872148;LOC103860580	0.0185832	0.217405
path:brp00130	Ubiquinone and other terpenoid-quinone biosynthesis	8	415	63	7694	0.0192771	0.0081882	2.35426	LOC103868682;LOC103859898;LOC103838505;LOC103851620;LOC103852920;LOC103842591;LOC103862197;LOC103835877	LOC103868682;LOC103859898;LOC103838505;LOC103851620;LOC103852920;LOC103842591;LOC103862197;LOC103835877	0.0191828	0.217405
path:brp00604	Glycosphingolipid biosynthesis - ganglio series	2	415	5	7694	0.00481928	0.000649857	7.4159	LOC103831061;LOC103872148	LOC103831061;LOC103872148	0.0260333	0.26554
path:brp00941	Flavonoid biosynthesis	6	415	46	7694	0.0144578	0.00597868	2.41823	LOC103861341;LOC103846527;LOC103870149;LOC103860424;LOC103873770;LOC103850907	LOC103861341;LOC103846527;LOC103870149;LOC103860424;LOC103873770;LOC103850907	0.0357772	0.331752
path:brp00400	Phenylalanine, tyrosine and tryptophan biosynthesis	8	415	74	7694	0.0192771	0.00961788	2.0043	LOC103851454;LOC103873609;LOC103843407;LOC103871931;LOC103836212;LOC103842591;LOC103837205;LOC103854474	LOC103851454;LOC103873609;LOC103843407;LOC103871931;LOC103836212;LOC103842591;LOC103837205;LOC103854474	0.0449144	0.378302
path:brp00073	Cutin, suberine and wax biosynthesis	7	415	62	7694	0.0168675	0.00805823	2.0932	LOC103867540;LOC103852814;LOC103844969;LOC103851446;LOC103838655;LOC103843234;LOC103830771	LOC103867540;LOC103852814;LOC103844969;LOC103851446;LOC103838655;LOC103843234;LOC103830771	0.048215	0.378302
path:brp04626	Plant-pathogen interaction	25	415	338	7694	0.060241	0.0439303	1.37128	LOC103850550;LOC103872389;LOC103860400;LOC103844791;LOC103842159;LOC103864722;LOC103854166;LOC103835916;LOC103838742;LOC103874185;LOC103857966;LOC103866264;LOC103831838;LOC103874154;LOC103843773;LOC103827956;LOC103828479;LOC103839132;LOC103872587;LOC103874137;LOC103854893;LOC103848834;LOC103832485;LOC103832125;LOC103875122	LOC103850550;LOC103872389;LOC103860400;LOC103844791;LOC103842159;LOC103864722;LOC103854166;LOC103835916;LOC103838742;LOC103874185;LOC103857966;LOC103866264;LOC103831838;LOC103874154;LOC103843773;LOC103827956;LOC103828479;LOC103839132;LOC103872587;LOC103874137;LOC103854893;LOC103848834;LOC103832485;LOC103832125;LOC103875122	0.0660911	0.481521
path:brp00261	Monobactam biosynthesis	3	415	19	7694	0.00722892	0.00246946	2.92733	LOC103866894;LOC103836051;LOC103851914	LOC103866894;LOC103836051;LOC103851914	0.0794744	0.540426
path:brp00071	Fatty acid degradation	7	415	72	7694	0.0168675	0.00935794	1.80248	LOC103866392;LOC103844046;LOC103868651;LOC103833911;LOC103869051;LOC103843798;LOC103861864	LOC103866392;LOC103844046;LOC103868651;LOC103833911;LOC103869051;LOC103843798;LOC103861864	0.0921248	0.541651
path:brp00592	alpha-Linolenic acid metabolism	7	415	73	7694	0.0168675	0.00948791	1.77779	LOC103835835;LOC103844046;LOC103835792;LOC103860780;LOC103870978;LOC103861864;LOC103830997	LOC103835835;LOC103844046;LOC103835792;LOC103860780;LOC103870978;LOC103861864;LOC103830997	0.0974471	0.541651
path:brp00564	Glycerophospholipid metabolism	13	415	162	7694	0.0313253	0.0210554	1.48776	LOC103858788;LOC103844663;LOC103845974;LOC103874581;LOC103836791;LOC103843800;LOC103867137;LOC103866569;LOC103840583;LOC103835178;LOC103866019;LOC103840179;LOC103850206	LOC103858788;LOC103844663;LOC103845974;LOC103874581;LOC103836791;LOC103843800;LOC103867137;LOC103866569;LOC103840583;LOC103835178;LOC103866019;LOC103840179;LOC103850206	0.0976892	0.541651
path:brp00300	Lysine biosynthesis	3	415	21	7694	0.00722892	0.0027294	2.64854	LOC103866894;LOC103836051;LOC103851914	LOC103866894;LOC103836051;LOC103851914	0.100896	0.541651
path:brp02010	ABC transporters	4	415	34	7694	0.00963855	0.00441903	2.18115	LOC103875124;LOC103875160;LOC103839196;LOC103839000	LOC103875124;LOC103875160;LOC103839196;LOC103839000	0.108364	0.552655
path:brp00740	Riboflavin metabolism	3	415	23	7694	0.00722892	0.00298934	2.41823	LOC103836056;PAP17-1;LOC103839022	LOC103836056;PAP17-1;LOC103839022	0.124333	0.603901
path:brp00052	Galactose metabolism	7	415	79	7694	0.0168675	0.0102677	1.64276	LOC103842569;LOC103843145;LOC103838508;LOC103846437;LOC103861448;LOC103841656;LOC103872148	LOC103842569;LOC103843145;LOC103838508;LOC103846437;LOC103861448;LOC103841656;LOC103872148	0.132802	0.61572
path:brp00500	Starch and sucrose metabolism	16	415	227	7694	0.0385542	0.0295035	1.30677	LOC103871863;LOC103861669;LOC103854138;LOC103866798;LOC103830245;LOC103865486;LOC103842569;LOC103843145;LOC103832235;LOC103855902;AGPL;LOC103867285;LOC103845771;LOC103860895;LOC103828025;LOC103861904	LOC103871863;LOC103861669;LOC103854138;LOC103866798;LOC103830245;LOC103865486;LOC103842569;LOC103843145;LOC103832235;LOC103855902;AGPL;LOC103867285;LOC103845771;LOC103860895;LOC103828025;LOC103861904	0.1646	0.707326
path:brp00030	Pentose phosphate pathway	7	415	84	7694	0.0168675	0.0109176	1.54498	LOC103866271;LOC103841316;LOC103843039;LOC103842267;LOC103864532;LOC103833691;LOC103835415	LOC103866271;LOC103841316;LOC103843039;LOC103842267;LOC103864532;LOC103833691;LOC103835415	0.166464	0.707326
path:brp00561	Glycerolipid metabolism	9	415	116	7694	0.0216867	0.0150767	1.43843	LOC103858788;LOC103845974;LOC103865716;LOC103832485;LOC103836791;LOC103843800;LOC103867137;LOC103840179;LOC103844663	LOC103858788;LOC103845974;LOC103865716;LOC103832485;LOC103836791;LOC103843800;LOC103867137;LOC103840179;LOC103844663	0.173364	0.707326
path:brp04075	Plant hormone signal transduction	31	415	500	7694	0.0746988	0.0649857	1.14947	LOC103860400;LOC103871837;LOC103868242;LOC103842426;ARF11;LOC117126689;LOC103871179;LOC103862456;LOC103841914;LOC103869905;LOC103830419;LOC103834796;LOC103854644;LOC103855161;LOC103842038;LOC103857100;LOC103831279;LOC103860183;LOC103836904;LOC103863334;LOC103864444;LOC103866974;LOC103833452;LOC103846581;LOC103846673;LOC103839575;LOC103841622;LOC117127712;LOC103872642;LOC103871448;LOC103862373	LOC103860400;LOC103871837;LOC103868242;LOC103842426;ARF11;LOC117126689;LOC103871179;LOC103862456;LOC103841914;LOC103869905;LOC103830419;LOC103834796;LOC103854644;LOC103855161;LOC103842038;LOC103857100;LOC103831279;LOC103860183;LOC103836904;LOC103863334;LOC103864444;LOC103866974;LOC103833452;LOC103846581;LOC103846673;LOC103839575;LOC103841622;LOC117127712;LOC103872642;LOC103871448;LOC103862373	0.230957	0.906061
path:brp04070	Phosphatidylinositol signaling system	8	415	113	7694	0.0192771	0.0146868	1.31255	LOC103851631;LOC103857966;LOC103842149;LOC103858920;LOC103848932;LOC103835178;LOC103863617;LOC103854166	LOC103851631;LOC103857966;LOC103842149;LOC103858920;LOC103848932;LOC103835178;LOC103863617;LOC103854166	0.264592	0.912977
path:brp00591	Linoleic acid metabolism	2	415	19	7694	0.00481928	0.00246946	1.95155	LOC103834572;LOC103830997	LOC103834572;LOC103830997	0.273524	0.912977
path:brp00511	Other glycan degradation	2	415	20	7694	0.00481928	0.00259943	1.85398	LOC103831061;LOC103872148	LOC103831061;LOC103872148	0.293924	0.912977
path:brp00960	Tropane, piperidine and pyridine alkaloid biosynthesis	4	415	51	7694	0.00963855	0.00662854	1.4541	LOC103842591;LOC103838721;LOC103836442;LOC103864955	LOC103842591;LOC103838721;LOC103836442;LOC103864955	0.295303	0.912977
path:brp00260	Glycine, serine and threonine metabolism	8	415	117	7694	0.0192771	0.0152067	1.26768	LOC103836051;LOC103831592;LOC103843388;LOC103871606;LOC103860370;LOC103851914;LOC103871992;LOC103828089	LOC103836051;LOC103831592;LOC103843388;LOC103871606;LOC103860370;LOC103851914;LOC103871992;LOC103828089	0.296131	0.912977
path:brp00750	Vitamin B6 metabolism	2	415	21	7694	0.00481928	0.0027294	1.76569	LOC103852818;LOC103831791	LOC103852818;LOC103831791	0.314243	0.912977
path:brp00940	Phenylpropanoid biosynthesis	17	415	275	7694	0.0409639	0.0357421	1.14609	LOC103866798;LOC103827906;LOC103830245;LOC103835007;LOC103859898;LOC103870149;LOC103875079;LOC103873087;LOC103841605;LOC103830562;LOC103858251;LOC103844153;LOC103842227;LOC103862771;LOC103857780;LOC103864245;LOC103828048	LOC103866798;LOC103827906;LOC103830245;LOC103835007;LOC103859898;LOC103870149;LOC103875079;LOC103873087;LOC103841605;LOC103830562;LOC103858251;LOC103844153;LOC103842227;LOC103862771;LOC103857780;LOC103864245;LOC103828048	0.314611	0.912977
path:brp00250	Alanine, aspartate and glutamate metabolism	6	415	86	7694	0.0144578	0.0111775	1.29347	LOC103830112;LOC103869111;LOC103869850;LOC103860370;LOC103831592;LOC103840193	LOC103830112;LOC103869111;LOC103869850;LOC103860370;LOC103831592;LOC103840193	0.318702	0.912977
path:brp00965	Betalain biosynthesis	1	415	7	7694	0.00240964	0.0009098	2.64854	LOC103838003	LOC103838003	0.321782	0.912977
path:brp00970	Aminoacyl-tRNA biosynthesis	6	415	87	7694	0.0144578	0.0113075	1.2786	LOC103849540;LOC103861295;LOC103850024;LOC103834842;LOC103837192;LOC103836066	LOC103849540;LOC103861295;LOC103850024;LOC103834842;LOC103837192;LOC103836066	0.328361	0.912977
path:brp00061	Fatty acid biosynthesis	5	415	71	7694	0.0120482	0.00922797	1.30562	LOC103866392;LOC103852924;LOC103868651;LOC103833911;LOC103843798	LOC103866392;LOC103852924;LOC103868651;LOC103833911;LOC103843798	0.336721	0.912977
path:brp00480	Glutathione metabolism	10	415	157	7694	0.0240964	0.0204055	1.18088	LOC103830526;LOC103829224;LOC103846264;LOC103830902;LOC103833691;LOC103864045;LOC103864966;LOC103851089;LOC103835415;LOC103858501	LOC103830526;LOC103829224;LOC103846264;LOC103830902;LOC103833691;LOC103864045;LOC103864966;LOC103851089;LOC103835415;LOC103858501	0.340129	0.912977
path:brp00460	Cyanoamino acid metabolism	6	415	91	7694	0.0144578	0.0118274	1.2224	LOC103848073;LOC103866798;LOC103830245;LOC103869850;LOC103852822;LOC103840193	LOC103848073;LOC103866798;LOC103830245;LOC103869850;LOC103852822;LOC103840193	0.36731	0.951156
path:brp00966	Glucosinolate biosynthesis	3	415	41	7694	0.00722892	0.00532883	1.35657	MAM3-1;BCAT4-1;LOC103868123	MAM3-1;BCAT4-1;LOC103868123	0.382003	0.951156
path:brp00350	Tyrosine metabolism	4	415	58	7694	0.00963855	0.00753834	1.2786	LOC103839444;LOC103869051;LOC103838003;LOC103842591	LOC103839444;LOC103869051;LOC103838003;LOC103842591	0.382327	0.951156
path:brp00640	Propanoate metabolism	4	415	60	7694	0.00963855	0.00779828	1.23598	LOC103836474;LOC103855815;LOC103864963;LOC103844046	LOC103836474;LOC103855815;LOC103864963;LOC103844046	0.407133	0.987121
path:brp00010	Glycolysis / Gluconeogenesis	11	415	186	7694	0.026506	0.0241747	1.09644	LOC103866271;LOC103861392;LOC103875118;LOC103841316;LOC103842267;LOC103864532;LOC103846437;LOC103869051;LOC103862585;LOC103861434;LOC103828089	LOC103866271;LOC103861392;LOC103875118;LOC103841316;LOC103842267;LOC103864532;LOC103846437;LOC103869051;LOC103862585;LOC103861434;LOC103828089	0.421068	0.987121
path:brp00901	Indole alkaloid biosynthesis	1	415	10	7694	0.00240964	0.00129971	1.85398	LOC103838003	LOC103838003	0.425817	0.987121
path:brp00520	Amino sugar and nucleotide sugar metabolism	12	415	207	7694	0.0289157	0.0269041	1.07477	LOC103855348;LOC103829612;LOC103831061;LOC103830371;LOC103839173;LOC103871990;LOC103861448;AGPL;LOC103834131;LOC103837535;LOC103845771;LOC103847766	LOC103855348;LOC103829612;LOC103831061;LOC103830371;LOC103839173;LOC103871990;LOC103861448;AGPL;LOC103834131;LOC103837535;LOC103845771;LOC103847766	0.44115	0.999159
path:brp00780	Biotin metabolism	2	415	28	7694	0.00481928	0.0036392	1.32427	LOC103852924;LOC103856746	LOC103852924;LOC103856746	0.450601	0.999159
path:brp00360	Phenylalanine metabolism	3	415	48	7694	0.00722892	0.00623863	1.15873	LOC103838003;LOC103864245;LOC103842591	LOC103838003;LOC103864245;LOC103842591	0.483353	1
path:brp00440	Phosphonate and phosphinate metabolism	1	415	12	7694	0.00240964	0.00155966	1.54498	LOC103874581	LOC103874581	0.486167	1
path:brp00410	beta-Alanine metabolism	4	415	68	7694	0.00963855	0.00883806	1.09057	LOC103836474;LOC103837528;LOC103864963;LOC103844046	LOC103836474;LOC103837528;LOC103864963;LOC103844046	0.503581	1
path:brp00950	Isoquinoline alkaloid biosynthesis	2	415	31	7694	0.00481928	0.00402911	1.19611	LOC103838003;LOC103842591	LOC103838003;LOC103842591	0.504293	1
path:brp00603	Glycosphingolipid biosynthesis - globo and isoglobo series	1	415	14	7694	0.00240964	0.0018196	1.32427	LOC103831061	LOC103831061	0.540188	1
path:brp00660	C5-Branched dibasic acid metabolism	1	415	14	7694	0.00240964	0.0018196	1.32427	LOC103866694	LOC103866694	0.540188	1
path:brp00562	Inositol phosphate metabolism	6	415	114	7694	0.0144578	0.0148167	0.975777	LOC103851631;LOC103842149;LOC103842754;LOC103848932;LOC103835178;LOC103863617	LOC103851631;LOC103842149;LOC103842754;LOC103848932;LOC103835178;LOC103863617	0.584254	1
path:brp00290	Valine, leucine and isoleucine biosynthesis	2	415	36	7694	0.00481928	0.00467897	1.02999	LOC103868123;LOC103866694	LOC103868123;LOC103866694	0.585876	1
path:brp04122	Sulfur relay system	1	415	16	7694	0.00240964	0.00207954	1.15873	LOC103832066	LOC103832066	0.588542	1
path:brp00280	Valine, leucine and isoleucine degradation	4	415	76	7694	0.00963855	0.00987783	0.975777	LOC103836474;LOC103855815;LOC103864963;LOC103868123	LOC103836474;LOC103855815;LOC103864963;LOC103868123	0.592517	1
path:brp00100	Steroid biosynthesis	3	415	57	7694	0.00722892	0.00740837	0.975777	LOC108870355;LOC103860261;LOC103836950	LOC108870355;LOC103860261;LOC103836950	0.600654	1
path:brp04146	Peroxisome	7	415	136	7694	0.0168675	0.0176761	0.954252	LOC103866392;LOC103844046;LOC103868651;LOC103833911;LOC103860370;LOC103843798;LOC103851446	LOC103866392;LOC103844046;LOC103868651;LOC103833911;LOC103860370;LOC103843798;LOC103851446	0.605907	1
path:brp00905	Brassinosteroid biosynthesis	1	415	17	7694	0.00240964	0.00220951	1.09057	LOC103850594	LOC103850594	0.610781	1
path:brp00051	Fructose and mannose metabolism	5	415	99	7694	0.0120482	0.0128672	0.936351	LOC103866271;LOC103841316;LOC103829612;LOC103829602;LOC103855348	LOC103866271;LOC103841316;LOC103829612;LOC103829602;LOC103855348	0.624436	1
path:brp00270	Cysteine and methionine metabolism	9	415	182	7694	0.0216867	0.0236548	0.916801	LOC103857842;LOC103842591;LOC103836051;LOC103861272;LOC103868123;LOC103833884;LOC103851914;LOC103871006;LOC103864404	LOC103857842;LOC103842591;LOC103836051;LOC103861272;LOC103868123;LOC103833884;LOC103851914;LOC103871006;LOC103864404	0.654596	1
path:brp00330	Arginine and proline metabolism	4	415	85	7694	0.00963855	0.0110476	0.872459	LOC103857883;LOC103858497;LOC103847135;LOC103834925	LOC103857883;LOC103858497;LOC103847135;LOC103834925	0.680432	1
path:brp04016	MAPK signaling pathway - plant	11	415	226	7694	0.026506	0.0293735	0.902378	LOC103833884;LOC103857966;LOC103860400;LOC103857095;LOC103866264;LOC103854644;LOC103864444;LOC103842153;LOC103839575;LOC103857100;LOC103854166	LOC103833884;LOC103857966;LOC103860400;LOC103857095;LOC103866264;LOC103854644;LOC103864444;LOC103842153;LOC103839575;LOC103857100;LOC103854166	0.681864	1
path:brp04120	Ubiquitin mediated proteolysis	10	415	207	7694	0.0240964	0.0269041	0.895641	LOC103850463;LOC103843371;LOC103863453;LOC103832701;LOC103874170;LOC103855501;LOC103865920;LOC103863023;LOC103848439;LOC103847397	LOC103850463;LOC103843371;LOC103863453;LOC103832701;LOC103874170;LOC103855501;LOC103865920;LOC103863023;LOC103848439;LOC103847397	0.686583	1
path:brp04712	Circadian rhythm - plant	3	415	65	7694	0.00722892	0.00844814	0.855681	LOC103846527;LOC103855775;LOC103850907	LOC103846527;LOC103855775;LOC103850907	0.689116	1
path:brp00920	Sulfur metabolism	3	415	65	7694	0.00722892	0.00844814	0.855681	LOC103851965;LOC103871006;LOC103853800	LOC103851965;LOC103871006;LOC103853800	0.689116	1
path:brp00240	Pyrimidine metabolism	4	415	89	7694	0.00963855	0.0115675	0.833248	LOC103858399;LOC103837528;LOC103871338;LOC103867409	LOC103858399;LOC103837528;LOC103871338;LOC103867409	0.714982	1
path:brp00380	Tryptophan metabolism	5	415	110	7694	0.0120482	0.0142969	0.842716	LOC103848073;LOC103838003;LOC103874420;LOC103833558;LOC103852664	LOC103848073;LOC103838003;LOC103874420;LOC103833558;LOC103852664	0.715125	1
path:brp00945	Stilbenoid, diarylheptanoid and gingerol biosynthesis	1	415	23	7694	0.00240964	0.00298934	0.806076	LOC103870149	LOC103870149	0.721174	1
path:brp00040	Pentose and glucuronate interconversions	9	415	193	7694	0.0216867	0.0250845	0.864548	LOC103854567;LOC103848519;LOC103831201;LOC103859565;LOC103847348;LOC103834493;LOC103848597;LOC103847237;LOC103837203	LOC103854567;LOC103848519;LOC103831201;LOC103859565;LOC103847348;LOC103834493;LOC103848597;LOC103847237;LOC103837203	0.721459	1
path:brp03440	Homologous recombination	3	415	71	7694	0.00722892	0.00922797	0.78337	LOC103837530;LOC103844121;LOC103838066	LOC103837530;LOC103844121;LOC103838066	0.745236	1
path:brp00730	Thiamine metabolism	1	415	27	7694	0.00240964	0.00350923	0.686658	LOC103844930	LOC103844930	0.776799	1
path:brp00760	Nicotinate and nicotinamide metabolism	1	415	28	7694	0.00240964	0.0036392	0.662134	LOC103856966	LOC103856966	0.788881	1
path:brp00220	Arginine biosynthesis	2	415	54	7694	0.00481928	0.00701846	0.686658	LOC103858497;LOC103831592	LOC103858497;LOC103831592	0.796788	1
path:brp00900	Terpenoid backbone biosynthesis	3	415	79	7694	0.00722892	0.0102677	0.704041	LOC103872491;LOC103853506;LOC103831923	LOC103872491;LOC103853506;LOC103831923	0.807155	1
path:brp00053	Ascorbate and aldarate metabolism	3	415	80	7694	0.00722892	0.0103977	0.695241	LOC103849284;LOC103851822;LOC103858501	LOC103849284;LOC103851822;LOC103858501	0.813929	1
path:brp00620	Pyruvate metabolism	5	415	126	7694	0.0120482	0.0163764	0.735705	LOC103875118;LOC103851645;LOC103845258;LOC103862585;LOC103866650	LOC103875118;LOC103851645;LOC103845258;LOC103862585;LOC103866650	0.81751	1
path:brp00670	One carbon pool by folate	1	415	31	7694	0.00240964	0.00402911	0.598057	LOC103858399	LOC103858399	0.821349	1
path:brp00630	Glyoxylate and dicarboxylate metabolism	5	415	127	7694	0.0120482	0.0165064	0.729912	LOC103831592;LOC103860370;LOC117133689;LOC103841749;LOC103871992	LOC103831592;LOC103860370;LOC117133689;LOC103841749;LOC103871992	0.822793	1
path:brp00770	Pantothenate and CoA biosynthesis	2	415	59	7694	0.00481928	0.00766831	0.628466	LOC103837528;LOC103868123	LOC103837528;LOC103868123	0.835464	1
path:brp00650	Butanoate metabolism	1	415	34	7694	0.00240964	0.00441903	0.545287	LOC103869111	LOC103869111	0.848834	1
path:brp01040	Biosynthesis of unsaturated fatty acids	1	415	34	7694	0.00240964	0.00441903	0.545287	LOC103844046	LOC103844046	0.848834	1
path:brp03060	Protein export	3	415	87	7694	0.00722892	0.0113075	0.639302	LOC103872323;LOC103854917;LOC103845464	LOC103872323;LOC103854917;LOC103845464	0.855909	1
path:brp00600	Sphingolipid metabolism	1	415	35	7694	0.00240964	0.004549	0.529707	LOC103872148	LOC103872148	0.857024	1
path:brp00904	Diterpenoid biosynthesis	1	415	38	7694	0.00240964	0.00493891	0.487888	LOC103868699	LOC103868699	0.879031	1
path:brp00790	Folate biosynthesis	1	415	38	7694	0.00240964	0.00493891	0.487888	LOC103858399	LOC103858399	0.879031	1
path:brp03050	Proteasome	3	415	101	7694	0.00722892	0.0131271	0.550686	LOC103828246;LOC103869021;LOC103837759	LOC103828246;LOC103869021;LOC103837759	0.915726	1
path:brp00513	Various types of N-glycan biosynthesis	1	415	46	7694	0.00240964	0.00597868	0.403038	LOC103831061	LOC103831061	0.922562	1
path:brp00230	Purine metabolism	4	415	140	7694	0.00963855	0.018196	0.529707	LOC103875118;LOC103853800;LOC103830112;LOC103859710	LOC103875118;LOC103853800;LOC103830112;LOC103859710	0.948939	1
path:brp00020	Citrate cycle (TCA cycle)	2	415	93	7694	0.00481928	0.0120873	0.398704	LOC103862585;LOC103841749	LOC103862585;LOC103841749	0.964455	1
path:brp04145	Phagosome	4	415	155	7694	0.00963855	0.0201456	0.478445	LOC103832359;LOC103845464;LOC103864302;LOC103874723	LOC103832359;LOC103845464;LOC103864302;LOC103874723	0.971262	1
path:brp00910	Nitrogen metabolism	1	415	72	7694	0.00240964	0.00935794	0.257497	LOC103848073	LOC103848073	0.98189	1
path:brp04144	Endocytosis	8	415	279	7694	0.0192771	0.036262	0.531606	LOC103858050;LOC103845440;LOC103853018;LOC103842149;LOC103873304;LOC103847542;LOC103848932;LOC103864302	LOC103858050;LOC103845440;LOC103853018;LOC103842149;LOC103873304;LOC103847542;LOC103848932;LOC103864302	0.985976	1
path:brp03022	Basal transcription factors	1	415	77	7694	0.00240964	0.0100078	0.240776	LOC103829794	LOC103829794	0.986313	1
path:brp04141	Protein processing in endoplasmic reticulum	9	415	305	7694	0.0216867	0.0396413	0.547075	LOC103832359;LOC103835882;LOC103845440;LOC103832638;LOC103842285;LOC103861821;LOC103848439;LOC103827635;LOC103845464	LOC103832359;LOC103835882;LOC103845440;LOC103832638;LOC103842285;LOC103861821;LOC103848439;LOC103827635;LOC103845464	0.986415	1
path:brp03018	RNA degradation	4	415	188	7694	0.00963855	0.0244346	0.394463	LOC103829178;LOC103833848;LOC103851429;LOC103845561	LOC103829178;LOC103833848;LOC103851429;LOC103845561	0.992486	1
path:brp03015	mRNA surveillance pathway	3	415	204	7694	0.00722892	0.0265142	0.272644	LOC103852166;LOC103843175;LOC103831110	LOC103852166;LOC103843175;LOC103831110	0.999121	1
path:brp03013	RNA transport	5	415	273	7694	0.0120482	0.0354822	0.339556	LOC103875083;LOC103843175;LOC103852492;LOC103857131;LOC103863023	LOC103875083;LOC103843175;LOC103852492;LOC103857131;LOC103863023	0.999279	1
path:brp03008	Ribosome biogenesis in eukaryotes	1	415	139	7694	0.00240964	0.018066	0.13338	LOC103836750	LOC103836750	0.999582	1
path:brp00190	Oxidative phosphorylation	3	415	230	7694	0.00722892	0.0298934	0.241823	LOC103837847;LOC103858533;LOC103836044	LOC103837847;LOC103858533;LOC103836044	0.99975	1
path:brp03040	Spliceosome	2	415	286	7694	0.00481928	0.0371718	0.129649	LOC103864977;LOC103845440	LOC103864977;LOC103845440	0.999998	1
path:brp03010	Ribosome	10	415	597	7694	0.0240964	0.0775929	0.310549	LOC117134129;LOC103860572;LOC103875188;LOC103850516;LOC103863453;LOC103844558;LOC103841657;LOC103847913;LOC103836078;LOC103874949	LOC117134129;LOC103860572;LOC103875188;LOC103850516;LOC103863453;LOC103844558;LOC103841657;LOC103847913;LOC103836078;LOC103874949	1	1

## Sheet: KEGG-S2-L7  Uniq
Supplementary Table S9: KEGG pathway enrichment of DEGs uniquely expressed in Longyou-7 at S2 stage.
Term_ID	Term_description	ListHit	ListTotal	PopHit	PopTotal	GeneRatio	BgRatio	Enrichment_score	GeneIds	GeneSymbols	P_value	FDR_bh
path:brp00196	Photosynthesis - antenna proteins	13	394	31	7694	0.0329949	0.00402911	8.18913	LOC103837002;LOC103830300;LOC103850412;LOC103842881;LOC103872378;LOC103865334;LOC103838443;LOC103870577;LOC103835251;LOC103862822;LOC103844887;LOC103830657;LOC103854220	LOC103837002;LOC103830300;LOC103850412;LOC103842881;LOC103872378;LOC103865334;LOC103838443;LOC103870577;LOC103835251;LOC103862822;LOC103844887;LOC103830657;LOC103854220	1.21672e-09	1.30189e-07
path:brp00940	Phenylpropanoid biosynthesis	37	394	275	7694	0.0939086	0.0357421	2.62739	LOC103844153;LOC103866141;LOC103837014;LOC103869607;LOC103857323;LOC103852437;LOC103865667;LOC103871191;LOC103830245;LOC103857778;LOC103840622;LOC103869196;LOC103838824;LOC103847964;LOC103847421;LOC103842497;LOC103841864;LOC103847220;LOC103856695;LOC103847012;LOC103870475;LOC103860041;LOC103835067;LOC103870149;LOC103855227;LOC103864245;LOC103834443;LOC103865354;LOC103868313;LOC103827906;LOC103838…	LOC103844153;LOC103866141;LOC103837014;LOC103869607;LOC103857323;LOC103852437;LOC103865667;LOC103871191;LOC103830245;LOC103857778;LOC103840622;LOC103869196;LOC103838824;LOC103847964;LOC103847421;LOC103842497;LOC103841864;LOC103847220;LOC103856695;LOC103847012;LOC103870475;LOC103860041;LOC103835067;LOC103870149;LOC103855227;LOC103864245;LOC103834443;LOC103865354;LOC103868313;LOC103827906;LOC103838…	4.8731e-08	2.60711e-06
path:brp00040	Pentose and glucuronate interconversions	25	394	193	7694	0.0634518	0.0250845	2.52952	LOC103855005;LOC103861505;LOC103870041;LOC103834896;LOC103843635;LOC103836991;LOC103875221;LOC103859565;LOC103854567;LOC103854237;LOC103866111;LOC103847237;LOC103841243;LOC103831011;LOC103863605;LOC103848597;LOC103831201;LOC103873738;LOC103837461;LOC103855563;LOC103862557;LOC103850282;LOC103842123;LOC103830423;LOC103866866	LOC103855005;LOC103861505;LOC103870041;LOC103834896;LOC103843635;LOC103836991;LOC103875221;LOC103859565;LOC103854567;LOC103854237;LOC103866111;LOC103847237;LOC103841243;LOC103831011;LOC103863605;LOC103848597;LOC103831201;LOC103873738;LOC103837461;LOC103855563;LOC103862557;LOC103850282;LOC103842123;LOC103830423;LOC103866866	1.54535e-05	0.000551176
path:brp00591	Linoleic acid metabolism	7	394	19	7694	0.0177665	0.00246946	7.1945	LOC103830994;LOC103830390;LOC103852169;LOC103830995;LOC103830997;LOC103834572;LOC103830087	LOC103830994;LOC103830390;LOC103852169;LOC103830995;LOC103830997;LOC103834572;LOC103830087	2.58048e-05	0.000690278
path:brp00195	Photosynthesis	15	394	96	7694	0.0380711	0.0124773	3.05124	LOC103828782;LOC103869852;LOC103833816;LOC103836715;LOC103840252;LOC103830206;LOC103854145;LOC103852422;LOC103829589;LOC103835801;LOC103867946;LOC103837509;LOC103836470;LOC103871224;LOC103839762	LOC103828782;LOC103869852;LOC103833816;LOC103836715;LOC103840252;LOC103830206;LOC103854145;LOC103852422;LOC103829589;LOC103835801;LOC103867946;LOC103837509;LOC103836470;LOC103871224;LOC103839762	9.67952e-05	0.00207142
path:brp00592	alpha-Linolenic acid metabolism	11	394	73	7694	0.0279188	0.00948791	2.94256	LOC103830994;LOC103830390;LOC103852169;LOC103830995;LOC103830997;LOC103861062;LOC103829426;LOC103830087;LOC103870717;LOC103853040;LOC103829425	LOC103830994;LOC103830390;LOC103852169;LOC103830995;LOC103830997;LOC103861062;LOC103829426;LOC103830087;LOC103870717;LOC103853040;LOC103829425	0.00111441	0.0197628
path:brp00500	Starch and sucrose metabolism	23	394	227	7694	0.0583756	0.0295035	1.9786	LOC103868221;LOC103860163;LOC103866141;LOC103836761;LOC103865540;LOC103830245;LOC103840622;LOC103852247;LOC103868753;LOC103838824;LOC103852319;LOC103867285;LOC103841864;LOC103856465;LOC103845771;LOC103840787;LOC103870118;LOC103870093;LOC103868313;LOC103842569;LOC103842079;LOC103835097;LOC103838202	LOC103868221;LOC103860163;LOC103866141;LOC103836761;LOC103865540;LOC103830245;LOC103840622;LOC103852247;LOC103868753;LOC103838824;LOC103852319;LOC103867285;LOC103841864;LOC103856465;LOC103845771;LOC103840787;LOC103870118;LOC103870093;LOC103868313;LOC103842569;LOC103842079;LOC103835097;LOC103838202	0.00129289	0.0197628
path:brp00561	Glycerolipid metabolism	13	394	116	7694	0.0329949	0.0150767	2.18847	LOC103855005;LOC103846700;LOC103869258;LOC103867137;LOC103832485;LOC103836923;LOC103855165;LOC103865716;LOC103840179;LOC103830087;LOC103836912;LOC103850885;LOC103852752	LOC103855005;LOC103846700;LOC103869258;LOC103867137;LOC103832485;LOC103836923;LOC103855165;LOC103865716;LOC103840179;LOC103830087;LOC103836912;LOC103850885;LOC103852752	0.00618067	0.0826664
path:brp00360	Phenylalanine metabolism	7	394	48	7694	0.0177665	0.00623863	2.84782	LOC103868301;LOC103870475;LOC103833801;LOC103871484;LOC103864245;LOC103867229;LOC103868133	LOC103868301;LOC103870475;LOC103833801;LOC103871484;LOC103864245;LOC103867229;LOC103868133	0.0104646	0.124412
path:brp00960	Tropane, piperidine and pyridine alkaloid biosynthesis	7	394	51	7694	0.0177665	0.00662854	2.6803	LOC103868301;LOC103833801;LOC103871484;LOC103864962;LOC103868044;LOC103843945;LOC103868133	LOC103868301;LOC103833801;LOC103871484;LOC103864962;LOC103868044;LOC103843945;LOC103868133	0.0144378	0.154485
path:brp00945	Stilbenoid, diarylheptanoid and gingerol biosynthesis	4	394	23	7694	0.0101523	0.00298934	3.39616	LOC103834443;LOC103857323;LOC103870149;LOC103852437	LOC103834443;LOC103857323;LOC103870149;LOC103852437	0.0276695	0.269149
path:brp00410	beta-Alanine metabolism	7	394	68	7694	0.0177665	0.00883806	2.01023	LOC103869258;LOC103831077;LOC103833801;LOC103864963;LOC103871484;LOC103856243;LOC103868133	LOC103869258;LOC103831077;LOC103833801;LOC103864963;LOC103871484;LOC103856243;LOC103868133	0.0580677	0.51777
path:brp00950	Isoquinoline alkaloid biosynthesis	4	394	31	7694	0.0101523	0.00402911	2.51973	LOC103868301;LOC103871484;LOC103868133;LOC103833801	LOC103868301;LOC103871484;LOC103868133;LOC103833801	0.0715854	0.586803
path:brp00860	Porphyrin and chlorophyll metabolism	7	394	73	7694	0.0177665	0.00948791	1.87254	LOC103861694;LOC103872768;LOC103841596;LOC103836607;LOC103856025;NYE1;LOC103844489	LOC103861694;LOC103872768;LOC103841596;LOC103836607;LOC103856025;NYE1;LOC103844489	0.0788698	0.586803
path:brp00941	Flavonoid biosynthesis	5	394	46	7694	0.0126904	0.00597868	2.1226	LOC103834443;LOC103870149;LOC103836793;LOC103857323;LOC103852437	LOC103834443;LOC103870149;LOC103836793;LOC103857323;LOC103852437	0.0844694	0.586803
path:brp00906	Carotenoid biosynthesis	5	394	47	7694	0.0126904	0.00610866	2.07744	LOC103853629;LOC103871599;LOC103839129;LOC103868505;LOC103866186	LOC103853629;LOC103871599;LOC103839129;LOC103868505;LOC103866186	0.0907692	0.586803
path:brp00460	Cyanoamino acid metabolism	8	394	91	7694	0.0203046	0.0118274	1.71674	LOC103842079;LOC103830245;LOC103840622;LOC103868313;LOC103838824;NIT-T1;LOC103866141;LOC103841864	LOC103842079;LOC103830245;LOC103840622;LOC103868313;LOC103838824;NIT-T1;LOC103866141;LOC103841864	0.093555	0.586803
path:brp00600	Sphingolipid metabolism	4	394	35	7694	0.0101523	0.004549	2.23176	LOC103872148;LOC103840054;LOC103865645;LOC103857191	LOC103872148;LOC103840054;LOC103865645;LOC103857191	0.101861	0.586803
path:brp00531	Glycosaminoglycan degradation	2	394	11	7694	0.00507614	0.00142969	3.55053	LOC103833744;LOC103872148	LOC103833744;LOC103872148	0.105999	0.586803
path:brp04120	Ubiquitin mediated proteolysis	15	394	207	7694	0.0380711	0.0269041	1.41507	LOC103851625;LOC103868621;LOC103856035;LOC103845501;LOC103841687;LOC103864092;LOC103869834;LOC103833218;LOC103849943;LOC103848411;LOC103831113;LOC103832701;LOC103857138;LOC103832158;LOC103864155	LOC103851625;LOC103868621;LOC103856035;LOC103845501;LOC103841687;LOC103864092;LOC103869834;LOC103833218;LOC103849943;LOC103848411;LOC103831113;LOC103832701;LOC103857138;LOC103832158;LOC103864155	0.109683	0.586803
path:brp00250	Alanine, aspartate and glutamate metabolism	7	394	86	7694	0.0177665	0.0111775	1.58948	LOC103873925;LOC103831077;LOC103851053;LOC103857781;LOC103837641;LOC103856243;LOC103867109	LOC103873925;LOC103831077;LOC103851053;LOC103857781;LOC103837641;LOC103856243;LOC103867109	0.15042	0.766425
path:brp00730	Thiamine metabolism	3	394	27	7694	0.00761421	0.00350923	2.16977	LOC103844930;LOC103851941;LOC103836640	LOC103844930;LOC103851941;LOC103836640	0.158021	0.768555
path:brp00350	Tyrosine metabolism	5	394	58	7694	0.0126904	0.00753834	1.68344	LOC103868301;LOC103854788;LOC103871484;LOC103833801;LOC103868133	LOC103868301;LOC103854788;LOC103871484;LOC103833801;LOC103868133	0.174453	0.77922
path:brp00520	Amino sugar and nucleotide sugar metabolism	14	394	207	7694	0.035533	0.0269041	1.32073	LOC103870249;LOC103828701;LOC103870925;LOC103837535;LOC103858080;LOC117125733;LOC103833836;LOC103872569;LOC103858576;LOC103859446;LOC103855248;LOC103838693;LOC103845771;LOC103874278	LOC103870249;LOC103828701;LOC103870925;LOC103837535;LOC103858080;LOC117125733;LOC103833836;LOC103872569;LOC103858576;LOC103859446;LOC103855248;LOC103838693;LOC103845771;LOC103874278	0.174778	0.77922
path:brp00909	Sesquiterpenoid and triterpenoid biosynthesis	3	394	30	7694	0.00761421	0.00389914	1.95279	LOC103862234;LOC103863851;LOC103854873	LOC103862234;LOC103863851;LOC103854873	0.196839	0.812232
path:brp00053	Ascorbate and aldarate metabolism	6	394	80	7694	0.0152284	0.0103977	1.46459	LOC103845611;LOC103869258;LOC103872250;LOC103849284;LOC103832195;LOC103862385	LOC103845611;LOC103869258;LOC103872250;LOC103849284;LOC103832195;LOC103862385	0.225462	0.812232
path:brp00908	Zeatin biosynthesis	4	394	48	7694	0.0101523	0.00623863	1.62733	LOC103831996;LOC103842115;LOC103842132;LOC103857986	LOC103831996;LOC103842115;LOC103842132;LOC103857986	0.229971	0.812232
path:brp00604	Glycosphingolipid biosynthesis - ganglio series	1	394	5	7694	0.00253807	0.000649857	3.90558	LOC103872148	LOC103872148	0.231183	0.812232
path:brp00430	Taurine and hypotaurine metabolism	2	394	18	7694	0.00507614	0.00233949	2.16977	LOC103856243;LOC103831077	LOC103856243;LOC103831077	0.234575	0.812232
path:brp04712	Circadian rhythm - plant	5	394	65	7694	0.0126904	0.00844814	1.50215	LOC103855775;LOC103836793;LOC103850763;HY5;LOC103857138	LOC103855775;LOC103836793;LOC103850763;HY5;LOC103857138	0.238732	0.812232
path:brp03030	DNA replication	5	394	66	7694	0.0126904	0.00857811	1.47939	LOC103853694;LOC103843288;LOC103852416;LOC103852392;LOC103832343	LOC103853694;LOC103843288;LOC103852416;LOC103852392;LOC103832343	0.248413	0.812232
path:brp03410	Base excision repair	4	394	50	7694	0.0101523	0.00649857	1.56223	LOC103870940;LOC103848889;LOC103858766;LOC103832343	LOC103870940;LOC103848889;LOC103858766;LOC103832343	0.252475	0.812232
path:brp00261	Monobactam biosynthesis	2	394	19	7694	0.00507614	0.00246946	2.05557	LOC103871853;LOC103866894	LOC103871853;LOC103866894	0.253909	0.812232
path:brp00030	Pentose phosphate pathway	6	394	84	7694	0.0152284	0.0109176	1.39485	LOC103839851;LOC103866271;LOC103867363;LOC103856808;LOC103873862;LOC103874312	LOC103839851;LOC103866271;LOC103867363;LOC103856808;LOC103873862;LOC103874312	0.259757	0.812232
path:brp00785	Lipoic acid metabolism	1	394	6	7694	0.00253807	0.000779828	3.25465	LOC103844232	LOC103844232	0.270579	0.812232
path:brp00511	Other glycan degradation	2	394	20	7694	0.00507614	0.00259943	1.95279	LOC103872148;LOC103840054	LOC103872148;LOC103840054	0.273274	0.812232
path:brp00965	Betalain biosynthesis	1	394	7	7694	0.00253807	0.0009098	2.7897	LOC103871325	LOC103871325	0.307961	0.868057
path:brp00910	Nitrogen metabolism	5	394	72	7694	0.0126904	0.00935794	1.35611	LOC103844354;LOC103851053;LOC103830551;LOC103832206;NIT-T1	LOC103844354;LOC103851053;LOC103830551;LOC103832206;NIT-T1	0.308282	0.868057
path:brp00400	Phenylalanine, tyrosine and tryptophan biosynthesis	5	394	74	7694	0.0126904	0.00961788	1.31945	LOC103868301;LOC103837205;LOC103836212;LOC103871931;LOC103854474	LOC103868301;LOC103837205;LOC103836212;LOC103871931;LOC103854474	0.328715	0.871539
path:brp00380	Tryptophan metabolism	7	394	110	7694	0.0177665	0.0142969	1.24269	LOC103869258;SUR1;LOC103836047;LOC103834365;LOC103840452;NIT-T1;LOC103854698	LOC103869258;SUR1;LOC103836047;LOC103834365;LOC103840452;NIT-T1;LOC103854698	0.332884	0.871539
path:brp00100	Steroid biosynthesis	4	394	57	7694	0.0101523	0.00740837	1.37038	LOC103870908;LOC103864965;LOC103830087;LOC103854873	LOC103870908;LOC103864965;LOC103830087;LOC103854873	0.333954	0.871539
path:brp00010	Glycolysis / Gluconeogenesis	11	394	186	7694	0.0279188	0.0241747	1.15488	LOC103855005;LOC103840432;LOC103869258;LOC103839851;LOC103854788;LOC103866271;LOC103841985;LOC103856808;LOC103861434;LOC103873862;LOC103849710	LOC103855005;LOC103840432;LOC103869258;LOC103839851;LOC103854788;LOC103866271;LOC103841985;LOC103856808;LOC103861434;LOC103873862;LOC103849710	0.355318	0.905215
path:brp00052	Galactose metabolism	5	394	79	7694	0.0126904	0.0102677	1.23594	LOC103872148;LOC103870093;LOC103842569;LOC103832560;LOC103856808	LOC103872148;LOC103870093;LOC103842569;LOC103832560;LOC103856808	0.380234	0.941485
path:brp00260	Glycine, serine and threonine metabolism	7	394	117	7694	0.0177665	0.0152067	1.16834	LOC103861915;LOC103857781;LOC103837641;LOC103833801;LOC103871484;LOC103867109;LOC103868133	LOC103861915;LOC103857781;LOC103837641;LOC103833801;LOC103871484;LOC103867109;LOC103868133	0.392167	0.941485
path:brp00051	Fructose and mannose metabolism	6	394	99	7694	0.0152284	0.0128672	1.18351	LOC103839851;LOC103866271;LOC103872569;LOC103858576;LOC103856808;LOC103873862	LOC103839851;LOC103866271;LOC103872569;LOC103858576;LOC103856808;LOC103873862	0.396566	0.941485
path:brp00130	Ubiquinone and other terpenoid-quinone biosynthesis	4	394	63	7694	0.0101523	0.0081882	1.23987	LOC103868301;LOC103869196;LOC103838505;LOC103857323	LOC103868301;LOC103869196;LOC103838505;LOC103857323	0.404751	0.941485
path:brp04075	Plant hormone signal transduction	27	394	500	7694	0.0685279	0.0649857	1.05451	LOC103838572;LOC103842649;LOC103841766;LOC103869905;LOC103833878;LOC103858403;LOC103871837;LOC103842426;ARF18-2;LOC103839575;LOC103829030;LOC103866550;LOC103870220;LOC103834036;LOC103834602;LOC103868947;LOC103856282;LOC103843662;LOC103827726;LOC103852961;LOC103830382;LOC103866348;LOC103839538;LOC103846673;LOC103842038;LOC103866551;LOC103845336	LOC103838572;LOC103842649;LOC103841766;LOC103869905;LOC103833878;LOC103858403;LOC103871837;LOC103842426;ARF18-2;LOC103839575;LOC103829030;LOC103866550;LOC103870220;LOC103834036;LOC103834602;LOC103868947;LOC103856282;LOC103843662;LOC103827726;LOC103852961;LOC103830382;LOC103866348;LOC103839538;LOC103846673;LOC103842038;LOC103866551;LOC103845336	0.41519	0.945219
path:brp00903	Limonene and pinene degradation	1	394	11	7694	0.00253807	0.00142969	1.77527	LOC103869258	LOC103869258	0.439327	0.960171
path:brp04130	SNARE interactions in vesicular transport	4	394	66	7694	0.0101523	0.00857811	1.18351	LOC103872386;LOC103836384;LOC103834573;LOC103871600	LOC103872386;LOC103836384;LOC103834573;LOC103871600	0.439704	0.960171
path:brp00564	Glycerophospholipid metabolism	9	394	162	7694	0.0228426	0.0210554	1.08488	LOC103850206;LOC103867137;LOC103830713;LOC103861062;LOC103836923;LOC103840179;LOC103830087;LOC103871458;LOC103852752	LOC103850206;LOC103867137;LOC103830713;LOC103861062;LOC103836923;LOC103840179;LOC103830087;LOC103871458;LOC103852752	0.450102	0.963218
path:brp00340	Histidine metabolism	2	394	31	7694	0.00507614	0.00402911	1.25987	LOC103869258;LOC103828719	LOC103869258;LOC103828719	0.476382	0.999469
path:brp00062	Fatty acid elongation	3	394	51	7694	0.00761421	0.00662854	1.1487	LOC103848834;LOC103827956;LOC103862332	LOC103848834;LOC103827956;LOC103862332	0.488993	0.999955
path:brp03440	Homologous recombination	4	394	71	7694	0.0101523	0.00922797	1.10016	LOC103855218;LOC103843288;LOC103868069;LOC103832343	LOC103855218;LOC103843288;LOC103868069;LOC103832343	0.496488	0.999955
path:brp02010	ABC transporters	2	394	34	7694	0.00507614	0.00441903	1.1487	LOC103839196;LOC103866412	LOC103839196;LOC103866412	0.525838	0.999955
path:brp00650	Butanoate metabolism	2	394	34	7694	0.00507614	0.00441903	1.1487	LOC103856243;LOC103831077	LOC103856243;LOC103831077	0.525838	0.999955
path:brp00280	Valine, leucine and isoleucine degradation	4	394	76	7694	0.0101523	0.00987783	1.02779	LOC103869258;LOC103867109;LOC103864963;LOC103857781	LOC103869258;LOC103867109;LOC103864963;LOC103857781	0.550692	0.999955
path:brp00480	Glutathione metabolism	8	394	157	7694	0.0203046	0.0204055	0.995053	LOC103852912;LOC103832195;LOC103829825;LOC103868203;LOC103843727;LOC103848203;GST1;LOC103862385	LOC103852912;LOC103832195;LOC103829825;LOC103868203;LOC103843727;LOC103848203;GST1;LOC103862385	0.557841	0.999955
path:brp04122	Sulfur relay system	1	394	16	7694	0.00253807	0.00207954	1.22049	LOC103866106	LOC103866106	0.569112	0.999955
path:brp00270	Cysteine and methionine metabolism	9	394	182	7694	0.0228426	0.0236548	0.965666	LOC103868301;LOC103832114;LOC103828296;LOC103842448;LOC103857781;LOC103833884;LOC103843208;LOC103871899;LOC103867109	LOC103868301;LOC103832114;LOC103828296;LOC103842448;LOC103857781;LOC103833884;LOC103843208;LOC103871899;LOC103867109	0.592083	0.999955
path:brp00073	Cutin, suberine and wax biosynthesis	3	394	62	7694	0.00761421	0.00805823	0.944899	LOC103865264;LOC103852814;LOC103838655	LOC103865264;LOC103852814;LOC103838655	0.622336	0.999955
path:brp00920	Sulfur metabolism	3	394	65	7694	0.00761421	0.00844814	0.901289	LOC103869390;LOC103871853;LOC103851965	LOC103869390;LOC103871853;LOC103851965	0.654316	0.999955
path:brp00300	Lysine biosynthesis	1	394	21	7694	0.00253807	0.0027294	0.929901	LOC103866894	LOC103866894	0.668912	0.999955
path:brp00750	Vitamin B6 metabolism	1	394	21	7694	0.00253807	0.0027294	0.929901	LOC103835945	LOC103835945	0.668912	0.999955
path:brp00513	Various types of N-glycan biosynthesis	2	394	46	7694	0.00507614	0.00597868	0.84904	LOC103843832;LOC103829205	LOC103843832;LOC103829205	0.690599	0.999955
path:brp00310	Lysine degradation	2	394	47	7694	0.00507614	0.00610866	0.830975	LOC103869258;LOC103874302	LOC103869258;LOC103874302	0.701953	0.999955
path:brp03430	Mismatch repair	2	394	48	7694	0.00507614	0.00623863	0.813663	LOC103843288;LOC103832343	LOC103843288;LOC103832343	0.712959	0.999955
path:brp00071	Fatty acid degradation	3	394	72	7694	0.00761421	0.00935794	0.813663	LOC103869258;LOC103870717;LOC103854788	LOC103869258;LOC103870717;LOC103854788	0.721232	0.999955
path:brp04016	MAPK signaling pathway - plant	10	394	226	7694	0.0253807	0.0293735	0.864067	LOC103870249;LOC103837465;LOC103830749;LOC103833884;LOC103874661;LOC103859446;LOC103839575;LOC103839616;LOC103833878;LOC103845336	LOC103870249;LOC103837465;LOC103830749;LOC103833884;LOC103874661;LOC103859446;LOC103839575;LOC103839616;LOC103833878;LOC103845336	0.728582	0.999955
path:brp03022	Basal transcription factors	3	394	77	7694	0.00761421	0.0100078	0.760828	LOC103834594;LOC103839874;LOC103858067	LOC103834594;LOC103839874;LOC103858067	0.762556	0.999955
path:brp00450	Selenocompound metabolism	1	394	30	7694	0.00253807	0.00389914	0.650931	LOC103871853	LOC103871853	0.794036	0.999955
path:brp00590	Arachidonic acid metabolism	1	394	31	7694	0.00253807	0.00402911	0.629933	LOC103830087	LOC103830087	0.804624	0.999955
path:brp00563	Glycosylphosphatidylinositol (GPI)-anchor biosynthesis	1	394	32	7694	0.00253807	0.00415909	0.610247	LOC103836005	LOC103836005	0.81467	0.999955
path:brp00330	Arginine and proline metabolism	3	394	85	7694	0.00761421	0.0110476	0.689221	LOC103869258;LOC103866039;LOC103837228	LOC103869258;LOC103866039;LOC103837228	0.818217	0.999955
path:brp00640	Propanoate metabolism	2	394	60	7694	0.00507614	0.00779828	0.650931	LOC103856193;LOC103864963	LOC103856193;LOC103864963	0.820232	0.999955
path:brp03420	Nucleotide excision repair	3	394	86	7694	0.00761421	0.0111775	0.681206	LOC103851625;LOC103843288;LOC103832343	LOC103851625;LOC103843288;LOC103832343	0.824332	0.999955
path:brp01040	Biosynthesis of unsaturated fatty acids	1	394	34	7694	0.00253807	0.00441903	0.574351	LOC103858091	LOC103858091	0.833241	0.999955
path:brp00240	Pyrimidine metabolism	3	394	89	7694	0.00761421	0.0115675	0.658244	LOC103828798;LOC103837465;LOC103845327	LOC103828798;LOC103837465;LOC103845327	0.841634	0.999955
path:brp00562	Inositol phosphate metabolism	4	394	114	7694	0.0101523	0.0148167	0.68519	LOC103850336;LOC103872250;LOC103852564;LOC103828094	LOC103850336;LOC103872250;LOC103852564;LOC103828094	0.84288	0.999955
path:brp03020	RNA polymerase	2	394	66	7694	0.00507614	0.00857811	0.591755	LOC108872064;LOC103864994	LOC108872064;LOC103864994	0.859103	0.999955
path:brp00904	Diterpenoid biosynthesis	1	394	38	7694	0.00253807	0.00493891	0.513893	LOC103853128	LOC103853128	0.864999	0.999955
path:brp00790	Folate biosynthesis	1	394	38	7694	0.00253807	0.00493891	0.513893	LOC103866106	LOC103866106	0.864999	0.999955
path:brp00565	Ether lipid metabolism	1	394	39	7694	0.00253807	0.00506888	0.500716	LOC103830087	LOC103830087	0.871947	0.999955
path:brp00966	Glucosinolate biosynthesis	1	394	41	7694	0.00253807	0.00532883	0.476291	SUR1	SUR1	0.88479	0.999955
path:brp00061	Fatty acid biosynthesis	2	394	71	7694	0.00507614	0.00922797	0.550082	LOC103858091;LOC103856193	LOC103858091;LOC103856193	0.885461	0.999955
path:brp00620	Pyruvate metabolism	4	394	126	7694	0.0101523	0.0163764	0.619934	LOC103869258;LOC103840432;LOC103871559;LOC103856193	LOC103869258;LOC103840432;LOC103871559;LOC103856193	0.893092	0.999955
path:brp00630	Glyoxylate and dicarboxylate metabolism	4	394	127	7694	0.0101523	0.0165064	0.615053	LOC103837641;LOC103860985;LOC103851053;LOC103859574	LOC103837641;LOC103860985;LOC103851053;LOC103859574	0.896564	0.999955
path:brp00900	Terpenoid backbone biosynthesis	2	394	79	7694	0.00507614	0.0102677	0.494378	LOC103869246;LOC103862234	LOC103869246;LOC103862234	0.91832	0.999955
path:brp04146	Peroxisome	4	394	136	7694	0.0101523	0.0176761	0.574351	LOC103837641;LOC103860985;LOC103859229;LOC103859574	LOC103837641;LOC103860985;LOC103859229;LOC103859574	0.9236	0.999955
path:brp00230	Purine metabolism	4	394	140	7694	0.0101523	0.018196	0.557941	LOC103871853;LOC103867363;LOC103837465;LOC103861077	LOC103871853;LOC103867363;LOC103837465;LOC103861077	0.93344	0.999955
path:brp04626	Plant-pathogen interaction	12	394	338	7694	0.0304569	0.0439303	0.693299	LOC103874185;LOC103872389;LOC103832485;LOC103832126;LOC103845674;LOC103863856;LOC103848834;LOC103862332;LOC103827956;LOC103862455;LOC103839616;LOC103861199	LOC103874185;LOC103872389;LOC103832485;LOC103832126;LOC103845674;LOC103863856;LOC103848834;LOC103862332;LOC103827956;LOC103862455;LOC103839616;LOC103861199	0.935171	0.999955
path:brp00220	Arginine biosynthesis	1	394	54	7694	0.00253807	0.00701846	0.361628	LOC103851053	LOC103851053	0.942079	0.999955
path:brp00710	Carbon fixation in photosynthetic organisms	3	394	118	7694	0.00761421	0.0153366	0.496473	LOC103866271;LOC103873862;LOC103849710	LOC103866271;LOC103873862;LOC103849710	0.945685	0.999955
path:brp00770	Pantothenate and CoA biosynthesis	1	394	59	7694	0.00253807	0.00766831	0.330982	LOC103869258	LOC103869258	0.955554	0.999955
path:brp03018	RNA degradation	5	394	188	7694	0.0126904	0.0244346	0.51936	LOC103833848;LOC103850369;LOC103870068;LOC103856808;LOC103848067	LOC103833848;LOC103850369;LOC103870068;LOC103856808;LOC103848067	0.967756	0.999955
path:brp03013	RNA transport	8	394	273	7694	0.0203046	0.0354822	0.572247	LOC103852492;LOC103841687;LOC103852798;LOC103868295;LOC103840474;LOC103861383;LOC103838591;LOC103846949	LOC103852492;LOC103841687;LOC103852798;LOC103868295;LOC103840474;LOC103861383;LOC103838591;LOC103846949	0.973171	0.999955
path:brp00510	N-Glycan biosynthesis	1	394	70	7694	0.00253807	0.009098	0.27897	LOC103843832	LOC103843832	0.975195	0.999955
path:brp04070	Phosphatidylinositol signaling system	2	394	113	7694	0.00507614	0.0146868	0.345627	LOC103852752;LOC103828094	LOC103852752;LOC103828094	0.981896	0.999955
path:brp04145	Phagosome	3	394	155	7694	0.00761421	0.0201456	0.37796	LOC103849546;LOC103872800;LOC103874246	LOC103849546;LOC103872800;LOC103874246	0.987844	0.999955
path:brp03060	Protein export	1	394	87	7694	0.00253807	0.0113075	0.224459	LOC103861982	LOC103861982	0.989945	0.999955
path:brp00020	Citrate cycle (TCA cycle)	1	394	93	7694	0.00253807	0.0120873	0.209978	LOC103840432	LOC103840432	0.992693	0.999955
path:brp03008	Ribosome biogenesis in eukaryotes	2	394	139	7694	0.00507614	0.018066	0.280977	LOC103851163;LOC103836750	LOC103851163;LOC103836750	0.99458	0.999955
path:brp03040	Spliceosome	6	394	286	7694	0.0152284	0.0371718	0.409677	LOC103833762;LOC103859234;LOC103858735;LOC103849888;LOC103865858;LOC103842679	LOC103833762;LOC103859234;LOC103858735;LOC103849888;LOC103865858;LOC103842679	0.997382	0.999955
path:brp04141	Protein processing in endoplasmic reticulum	5	394	305	7694	0.0126904	0.0396413	0.32013	LOC103861821;LOC103870726;LOC103859173;LOC103867947;LOC103832638	LOC103861821;LOC103870726;LOC103859173;LOC103867947;LOC103832638	0.99965	0.999955
path:brp03015	mRNA surveillance pathway	2	394	204	7694	0.00507614	0.0265142	0.19145	LOC103830000;LOC103856319	LOC103830000;LOC103856319	0.999766	0.999955
path:brp03010	Ribosome	14	394	597	7694	0.035533	0.0775929	0.457941	LOC103835398;LOC103831680;LOC103855831;LOC103870194;LOC103851950;LOC103844415;LOC103854194;LOC103853139;LOC103850644;LOC103838196;LOC103857385;LOC103837006;LOC103875188;LOC103836890	LOC103835398;LOC103831680;LOC103855831;LOC103870194;LOC103851950;LOC103844415;LOC103854194;LOC103853139;LOC103850644;LOC103838196;LOC103857385;LOC103837006;LOC103875188;LOC103836890	0.999861	0.999955
path:brp00190	Oxidative phosphorylation	2	394	230	7694	0.00507614	0.0298934	0.169808	LOC103837929;LOC103872800	LOC103837929;LOC103872800	0.999936	0.999955
path:brp04144	Endocytosis	3	394	279	7694	0.00761421	0.036262	0.209978	LOC103857044;LOC103834941;LOC103827641	LOC103857044;LOC103834941;LOC103827641	0.999955	0.999955

## Sheet: KEGG-S2-T4  Uniq
Supplementary Table S9: KEGG pathway enrichment of DEGs uniquely expressed in Tianyou-4 at S2 stage.
Term_ID	Term_description	ListHit	ListTotal	PopHit	PopTotal	GeneRatio	BgRatio	Enrichment_score	GeneIds	GeneSymbols	P_value	FDR_bh
path:brp00966	Glucosinolate biosynthesis	10	229	41	7694	0.0436681	0.00532883	8.1947	LOC103872656;LOC103865912;LOC103831884;LOC103872429;MAM3-1;BCAT4-1;LOC103863599;LOC103854915;BCAT4-2;LOC103866695	LOC103872656;LOC103865912;LOC103831884;LOC103872429;MAM3-1;BCAT4-1;LOC103863599;LOC103854915;BCAT4-2;LOC103866695	2.2369e-07	2.03558e-05
path:brp00941	Flavonoid biosynthesis	10	229	46	7694	0.0436681	0.00597868	7.30397	LOC103846527;LOC103847118;LOC103830010;LOC103856040;LOC103855056;LOC103860424;LOC103850907;LOC103839279;LOC103861341;LOC103841428	LOC103846527;LOC103847118;LOC103830010;LOC103856040;LOC103855056;LOC103860424;LOC103850907;LOC103839279;LOC103861341;LOC103841428	7.13668e-07	3.24719e-05
path:brp00073	Cutin, suberine and wax biosynthesis	7	229	62	7694	0.0305677	0.00805823	3.79335	LOC103873767;LOC103873656;LOC103860518;LOC103851611;LOC103864048;LOC103856662;LOC103855577	LOC103873767;LOC103873656;LOC103860518;LOC103851611;LOC103864048;LOC103856662;LOC103855577	0.00230562	0.0699371
path:brp00940	Phenylpropanoid biosynthesis	17	229	275	7694	0.0742358	0.0357421	2.07698	LOC103828427;LOC103829577;LOC103841863;LOC103866797;LOC103249141;LOC103835065;LOC103865666;LOC103859897;LOC103841605;LOC103868215;LOC103850917;LOC103873829;LOC103861251;LOC103859429;LOC103869197;LOC103862471;LOC103831159	LOC103828427;LOC103829577;LOC103841863;LOC103866797;LOC103249141;LOC103835065;LOC103865666;LOC103859897;LOC103841605;LOC103868215;LOC103850917;LOC103873829;LOC103861251;LOC103859429;LOC103869197;LOC103862471;LOC103831159	0.00337459	0.076772
path:brp00130	Ubiquinone and other terpenoid-quinone biosynthesis	6	229	63	7694	0.0262009	0.0081882	3.19983	LOC103842591;LOC103859897;LOC103858362;LOC103856761;LOC103869197;LOC103830688	LOC103842591;LOC103859897;LOC103858362;LOC103856761;LOC103869197;LOC103830688	0.0107531	0.195707
path:brp00531	Glycosaminoglycan degradation	2	229	11	7694	0.00873362	0.00142969	6.10877	LOC103860580;LOC103854670	LOC103860580;LOC103854670	0.0406428	0.449174
path:brp04712	Circadian rhythm - plant	5	229	65	7694	0.0218341	0.00844814	2.58448	LOC103846527;LOC103856040;LOC103850907;LOC103869673;LOC103827864	LOC103846527;LOC103856040;LOC103850907;LOC103869673;LOC103827864	0.0435978	0.449174
path:brp04626	Plant-pathogen interaction	16	229	338	7694	0.069869	0.0439303	1.59045	LOC103854894;LOC103859640;LOC103861203;LOC103857966;LOC103841406;LOC103862259;LOC103836419;LOC103853528;LOC103854893;LOC103866264;LOC103835916;LOC103844018;LOC103863085;LOC103856942;LOC103831952;LOC103874975	LOC103854894;LOC103859640;LOC103861203;LOC103857966;LOC103841406;LOC103862259;LOC103836419;LOC103853528;LOC103854893;LOC103866264;LOC103835916;LOC103844018;LOC103863085;LOC103856942;LOC103831952;LOC103874975	0.0443874	0.449174
path:brp00480	Glutathione metabolism	9	229	157	7694	0.0393013	0.0204055	1.92601	LOC103830525;LOC103864045;LOC103851089;LOC103864970;LOC103846264;LOC103835415;LOC103830526;LOC103831538;LOC103848043	LOC103830525;LOC103864045;LOC103851089;LOC103864970;LOC103846264;LOC103835415;LOC103830526;LOC103831538;LOC103848043	0.0444238	0.449174
path:brp04070	Phosphatidylinositol signaling system	7	229	113	7694	0.0305677	0.0146868	2.08131	LOC103857966;LOC103845299;LOC103830078;LOC103873817;LOC103851631;LOC103863085;LOC103858920	LOC103857966;LOC103845299;LOC103830078;LOC103873817;LOC103851631;LOC103863085;LOC103858920	0.0511648	0.4656
path:brp00910	Nitrogen metabolism	5	229	72	7694	0.0218341	0.00935794	2.33321	LOC103846320;LOC103847326;LOC103833494;LOC103836405;LOC103843416	LOC103846320;LOC103847326;LOC103833494;LOC103836405;LOC103843416	0.0626801	0.481441
path:brp00196	Photosynthesis - antenna proteins	3	229	31	7694	0.0131004	0.00402911	3.25144	LOC103828920;LOC103828916;LOC103838910	LOC103828920;LOC103828916;LOC103838910	0.0634867	0.481441
path:brp00400	Phenylalanine, tyrosine and tryptophan biosynthesis	5	229	74	7694	0.0218341	0.00961788	2.27015	LOC103851454;LOC103842591;LOC103858362;LOC103843407;LOC103864163	LOC103851454;LOC103842591;LOC103858362;LOC103843407;LOC103864163	0.068875	0.482125
path:brp00905	Brassinosteroid biosynthesis	2	229	17	7694	0.00873362	0.00220951	3.95274	LOC103854484;LOC103870101	LOC103854484;LOC103870101	0.0895092	0.58181
path:brp00562	Inositol phosphate metabolism	6	229	114	7694	0.0262009	0.0148167	1.76833	LOC103845299;LOC103873817;LOC103830078;LOC103851631;LOC103842218;LOC103842755	LOC103845299;LOC103873817;LOC103830078;LOC103851631;LOC103842218;LOC103842755	0.12396	0.704019
path:brp00460	Cyanoamino acid metabolism	5	229	91	7694	0.0218341	0.0118274	1.84606	LOC103866797;LOC103841863;LOC103861251;LOC103859429;LOC103831159	LOC103866797;LOC103841863;LOC103861251;LOC103859429;LOC103831159	0.134235	0.704019
path:brp04016	MAPK signaling pathway - plant	10	229	226	7694	0.0436681	0.0293735	1.48665	LOC103861203;LOC103857966;LOC103843292;LOC103862259;LOC103859448;LOC103853528;LOC103866264;LOC103854644;LOC103873775;LOC103863085	LOC103861203;LOC103857966;LOC103843292;LOC103862259;LOC103859448;LOC103853528;LOC103866264;LOC103854644;LOC103873775;LOC103863085	0.136468	0.704019
path:brp00500	Starch and sucrose metabolism	10	229	227	7694	0.0436681	0.0295035	1.4801	LOC103841863;LOC103832061;LOC103866797;LOC103855280;LOC103855850;LOC103873941;LOC103861669;LOC103861251;LOC103859429;LOC103831159	LOC103841863;LOC103832061;LOC103866797;LOC103855280;LOC103855850;LOC103873941;LOC103861669;LOC103861251;LOC103859429;LOC103831159	0.139257	0.704019
path:brp00360	Phenylalanine metabolism	3	229	48	7694	0.0131004	0.00623863	2.09989	LOC103842591;LOC103858362;LOC103845155	LOC103842591;LOC103858362;LOC103845155	0.170851	0.814503
path:brp00965	Betalain biosynthesis	1	229	7	7694	0.00436681	0.0009098	4.79975	LOC103833499	LOC103833499	0.190705	0.814503
path:brp00960	Tropane, piperidine and pyridine alkaloid biosynthesis	3	229	51	7694	0.0131004	0.00662854	1.97637	LOC103842591;LOC103858362;LOC103864955	LOC103842591;LOC103858362;LOC103864955	0.193356	0.814503
path:brp00052	Galactose metabolism	4	229	79	7694	0.0174672	0.0102677	1.70118	LOC103846437;LOC117133897;LOC103838508;LOC103843355	LOC103846437;LOC117133897;LOC103838508;LOC103843355	0.208376	0.814503
path:brp00053	Ascorbate and aldarate metabolism	4	229	80	7694	0.0174672	0.0103977	1.67991	LOC103834464;LOC103866439;LOC103851822;LOC103848043	LOC103834464;LOC103866439;LOC103851822;LOC103848043	0.214637	0.814503
path:brp03450	Non-homologous end-joining	1	229	8	7694	0.00436681	0.00103977	4.19978	LOC103868089	LOC103868089	0.214814	0.814503
path:brp04075	Plant hormone signal transduction	18	229	500	7694	0.0786026	0.0649857	1.20954	LOC103871817;LOC103842752;LOC103868095;LOC103844276;LOC103843292;LOC103862259;LOC103863560;LOC103866275;LOC103865897;LOC103850854;LOC103835711;LOC103845872;LOC103872443;LOC103854644;LOC103873775;LOC103861684;LOC103858039;LOC103841622	LOC103871817;LOC103842752;LOC103868095;LOC103844276;LOC103843292;LOC103862259;LOC103863560;LOC103866275;LOC103865897;LOC103850854;LOC103835711;LOC103845872;LOC103872443;LOC103854644;LOC103873775;LOC103861684;LOC103858039;LOC103841622	0.232336	0.823474
path:brp00950	Isoquinoline alkaloid biosynthesis	2	229	31	7694	0.00873362	0.00402911	2.16763	LOC103842591;LOC103858362	LOC103842591;LOC103858362	0.235278	0.823474
path:brp00350	Tyrosine metabolism	3	229	58	7694	0.0131004	0.00753834	1.73784	LOC103842591;LOC103858362;LOC103845155	LOC103842591;LOC103858362;LOC103845155	0.248291	0.836834
path:brp00970	Aminoacyl-tRNA biosynthesis	4	229	87	7694	0.0174672	0.0113075	1.54475	LOC103864291;LOC103861295;LOC103843468;LOC103871736	LOC103864291;LOC103861295;LOC103843468;LOC103871736	0.259767	0.844244
path:brp00290	Valine, leucine and isoleucine biosynthesis	2	229	36	7694	0.00873362	0.00467897	1.86657	LOC103853243;LOC103866695	LOC103853243;LOC103866695	0.290926	0.912907
path:brp00920	Sulfur metabolism	3	229	65	7694	0.0131004	0.00844814	1.55069	LOC103860404;LOC103873817;LOC103871006	LOC103860404;LOC103873817;LOC103871006	0.305232	0.92587
path:brp00630	Glyoxylate and dicarboxylate metabolism	5	229	127	7694	0.0218341	0.0165064	1.32277	LOC103846320;LOC103847326;LOC103874749;LOC117133689;LOC103859575	LOC103846320;LOC103847326;LOC103874749;LOC117133689;LOC103859575	0.327182	0.936221
path:brp00660	C5-Branched dibasic acid metabolism	1	229	14	7694	0.00436681	0.0018196	2.39988	LOC103853243	LOC103853243	0.345169	0.936221
path:brp00564	Glycerophospholipid metabolism	6	229	162	7694	0.0262009	0.0210554	1.24438	LOC103849862;LOC103863035;LOC103831678;LOC103869891;LOC103865652;LOC103859939	LOC103849862;LOC103863035;LOC103831678;LOC103869891;LOC103865652;LOC103859939	0.351894	0.936221
path:brp00071	Fatty acid degradation	3	229	72	7694	0.0131004	0.00935794	1.39993	LOC103844046;LOC103851611;LOC103856662	LOC103844046;LOC103851611;LOC103856662	0.362669	0.936221
path:brp00860	Porphyrin and chlorophyll metabolism	3	229	73	7694	0.0131004	0.00948791	1.38075	LOC103871977;LOC103831923;LOC103855594	LOC103871977;LOC103831923;LOC103855594	0.370838	0.936221
path:brp00592	alpha-Linolenic acid metabolism	3	229	73	7694	0.0131004	0.00948791	1.38075	LOC103844046;LOC103852787;LOC103870978	LOC103844046;LOC103852787;LOC103870978	0.370838	0.936221
path:brp04146	Peroxisome	5	229	136	7694	0.0218341	0.0176761	1.23523	LOC103844046;LOC103873656;LOC103859575;FSD1;LOC103864562	LOC103844046;LOC103873656;LOC103859575;FSD1;LOC103864562	0.380661	0.936221
path:brp00906	Carotenoid biosynthesis	2	229	47	7694	0.00873362	0.00610866	1.42971	LOC103843711;PDS	LOC103843711;PDS	0.410253	0.947314
path:brp00310	Lysine degradation	2	229	47	7694	0.00873362	0.00610866	1.42971	LOC103849713;LOC103864562	LOC103849713;LOC103864562	0.410253	0.947314
path:brp00908	Zeatin biosynthesis	2	229	48	7694	0.00873362	0.00623863	1.39993	LOC103828720;LOC103849258	LOC103828720;LOC103849258	0.420662	0.947314
path:brp00591	Linoleic acid metabolism	1	229	19	7694	0.00436681	0.00246946	1.76833	LOC103852787	LOC103852787	0.437169	0.947314
path:brp00062	Fatty acid elongation	2	229	51	7694	0.00873362	0.00662854	1.31758	LOC103848757;LOC103836419	LOC103848757;LOC103836419	0.45131	0.947314
path:brp00030	Pentose phosphate pathway	3	229	84	7694	0.0131004	0.0109176	1.19994	LOC117133897;LOC103875228;LOC103835415	LOC117133897;LOC103875228;LOC103835415	0.458828	0.947314
path:brp00260	Glycine, serine and threonine metabolism	4	229	117	7694	0.0174672	0.0152067	1.14866	LOC103874749;LOC103843388;LOC103864562;LOC103864163	LOC103874749;LOC103843388;LOC103864562;LOC103864163	0.461882	0.947314
path:brp00710	Carbon fixation in photosynthetic organisms	4	229	118	7694	0.0174672	0.0153366	1.13892	LOC103869972;LOC103862585;LOC103865958;LOC117133689	LOC103869972;LOC103862585;LOC103865958;LOC117133689	0.468452	0.947314
path:brp00740	Riboflavin metabolism	1	229	23	7694	0.00436681	0.00298934	1.46079	LOC103851554	LOC103851554	0.501407	0.978038
path:brp00620	Pyruvate metabolism	4	229	126	7694	0.0174672	0.0163764	1.06661	LOC103869972;LOC103856142;LOC103862585;LOC103865958	LOC103869972;LOC103856142;LOC103862585;LOC103865958	0.519866	0.978038
path:brp00020	Citrate cycle (TCA cycle)	3	229	93	7694	0.0131004	0.0120873	1.08381	LOC103868078;LOC103836989;LOC103862585	LOC103868078;LOC103836989;LOC103862585	0.526774	0.978038
path:brp00640	Propanoate metabolism	2	229	60	7694	0.00873362	0.00779828	1.11994	LOC103844046;LOC103856142	LOC103844046;LOC103856142	0.537383	0.978038
path:brp04136	Autophagy - other	2	229	60	7694	0.00873362	0.00779828	1.11994	LOC103854482;LOC103860860	LOC103854482;LOC103860860	0.537383	0.978038
path:brp00780	Biotin metabolism	1	229	28	7694	0.00436681	0.0036392	1.19994	LOC103835584	LOC103835584	0.571533	0.987351
path:brp03050	Proteasome	3	229	101	7694	0.0131004	0.0131271	0.997968	LOC103834759;LOC103828246;LOC103837759	LOC103834759;LOC103828246;LOC103837759	0.583043	0.987351
path:brp04130	SNARE interactions in vesicular transport	2	229	66	7694	0.00873362	0.00857811	1.01813	LOC103851436;LOC103871259	LOC103851436;LOC103871259	0.58941	0.987351
path:brp04144	Endocytosis	8	229	279	7694	0.0349345	0.036262	0.963391	LOC103849563;LOC103830078;LOC103830882;LOC103847542;LOC103873612;LOC103861962;LOC103862449;LOC103859939	LOC103849563;LOC103830078;LOC103830882;LOC103847542;LOC103873612;LOC103861962;LOC103862449;LOC103859939	0.594452	0.987351
path:brp00909	Sesquiterpenoid and triterpenoid biosynthesis	1	229	30	7694	0.00436681	0.00389914	1.11994	LOC103874288	LOC103874288	0.596751	0.987351
path:brp00061	Fatty acid biosynthesis	2	229	71	7694	0.00873362	0.00922797	0.94643	LOC103856142;LOC103835584	LOC103856142;LOC103835584	0.629363	0.999232
path:brp00380	Tryptophan metabolism	3	229	110	7694	0.0131004	0.0142969	0.916316	LOC103827945;LOC103831884;LOC103832493	LOC103827945;LOC103831884;LOC103832493	0.64107	0.999232
path:brp01040	Biosynthesis of unsaturated fatty acids	1	229	34	7694	0.00436681	0.00441903	0.988184	LOC103844046	LOC103844046	0.642838	0.999232
path:brp03022	Basal transcription factors	2	229	77	7694	0.00873362	0.0100078	0.872682	LOC103862092;LOC103829794	LOC103862092;LOC103829794	0.673252	0.999232
path:brp00561	Glycerolipid metabolism	3	229	116	7694	0.0131004	0.0150767	0.86892	LOC103863035;LOC103865652;LOC103830750	LOC103863035;LOC103865652;LOC103830750	0.676495	0.999232
path:brp00790	Folate biosynthesis	1	229	38	7694	0.00436681	0.00493891	0.884165	LOC103851554	LOC103851554	0.683679	0.999232
path:brp00565	Ether lipid metabolism	1	229	39	7694	0.00436681	0.00506888	0.861494	LOC103859939	LOC103859939	0.69314	0.999232
path:brp03060	Protein export	2	229	87	7694	0.00873362	0.0113075	0.772374	LOC103833404;LOC103843363	LOC103833404;LOC103843363	0.736959	0.999232
path:brp00513	Various types of N-glycan biosynthesis	1	229	46	7694	0.00436681	0.00597868	0.730397	LOC103831105	LOC103831105	0.751932	0.999232
path:brp03410	Base excision repair	1	229	50	7694	0.00436681	0.00649857	0.671965	LOC103868089	LOC103868089	0.78034	0.999232
path:brp00195	Photosynthesis	2	229	96	7694	0.00873362	0.0124773	0.699964	LOC103844007;LOC103832566	LOC103844007;LOC103832566	0.784975	0.999232
path:brp03008	Ribosome biogenesis in eukaryotes	3	229	139	7694	0.0131004	0.018066	0.725142	LOC103827864;LOC103864437;LOC103850911	LOC103827864;LOC103864437;LOC103850911	0.788342	0.999232
path:brp00270	Cysteine and methionine metabolism	4	229	182	7694	0.0174672	0.0236548	0.738423	LOC103842591;LOC103858362;LOC103871006;LOC103832493	LOC103842591;LOC103858362;LOC103871006;LOC103832493	0.796365	0.999232
path:brp00051	Fructose and mannose metabolism	2	229	99	7694	0.00873362	0.0128672	0.678753	LOC117133897;LOC103844599	LOC117133897;LOC103844599	0.799187	0.999232
path:brp00220	Arginine biosynthesis	1	229	54	7694	0.00436681	0.00701846	0.62219	LOC103846320	LOC103846320	0.805508	0.999232
path:brp00190	Oxidative phosphorylation	5	229	230	7694	0.0218341	0.0298934	0.730397	LOC103861935;LOC103853056;LOC103836044;LOC103841882;LOC103836989	LOC103861935;LOC103853056;LOC103836044;LOC103841882;LOC103836989	0.820782	0.999232
path:brp00100	Steroid biosynthesis	1	229	57	7694	0.00436681	0.00740837	0.589443	LOC103874288	LOC103874288	0.82248	0.999232
path:brp00770	Pantothenate and CoA biosynthesis	1	229	59	7694	0.00436681	0.00766831	0.569462	LOC103869618	LOC103869618	0.832967	0.999232
path:brp04145	Phagosome	3	229	155	7694	0.0131004	0.0201456	0.650289	LOC103871259;LOC103853673;LOC103837830	LOC103871259;LOC103853673;LOC103837830	0.845683	0.999232
path:brp03020	RNA polymerase	1	229	66	7694	0.00436681	0.00857811	0.509064	LOC103856651	LOC103856651	0.865045	0.999232
path:brp03030	DNA replication	1	229	66	7694	0.00436681	0.00857811	0.509064	LOC103853956	LOC103853956	0.865045	0.999232
path:brp00410	beta-Alanine metabolism	1	229	68	7694	0.00436681	0.00883806	0.494092	LOC103844046	LOC103844046	0.873027	0.999232
path:brp00510	N-Glycan biosynthesis	1	229	70	7694	0.00436681	0.009098	0.479975	LOC103831105	LOC103831105	0.880539	0.999232
path:brp00900	Terpenoid backbone biosynthesis	1	229	79	7694	0.00436681	0.0102677	0.425294	LOC103831923	LOC103831923	0.909226	0.999232
path:brp00010	Glycolysis / Gluconeogenesis	3	229	186	7694	0.0131004	0.0241747	0.541907	LOC103862585;LOC117133897;LOC103846437	LOC103862585;LOC117133897;LOC103846437	0.919555	0.999232
path:brp00230	Purine metabolism	2	229	140	7694	0.00873362	0.018196	0.479975	LOC103860404;LOC103859710	LOC103860404;LOC103859710	0.924788	0.999232
path:brp00250	Alanine, aspartate and glutamate metabolism	1	229	86	7694	0.00436681	0.0111775	0.390677	LOC103846320	LOC103846320	0.926701	0.999232
path:brp00040	Pentose and glucuronate interconversions	3	229	193	7694	0.0131004	0.0250845	0.522253	LOC103852424;LOC103863930;LOC103870621	LOC103852424;LOC103863930;LOC103870621	0.930986	0.999232
path:brp04120	Ubiquitin mediated proteolysis	3	229	207	7694	0.0131004	0.0269041	0.486931	LOC103834788;LOC103848439;LOC103864598	LOC103834788;LOC103848439;LOC103864598	0.949505	0.999232
path:brp04141	Protein processing in endoplasmic reticulum	5	229	305	7694	0.0218341	0.0396413	0.550791	LOC103846672;LOC103831105;LOC103848439;LOC103843363;LOC103861962	LOC103846672;LOC103831105;LOC103848439;LOC103843363;LOC103861962	0.95321	0.999232
path:brp03013	RNA transport	4	229	273	7694	0.0174672	0.0354822	0.492282	LOC103861162;LOC103834831;LOC103842898;LOC103841725	LOC103861162;LOC103834831;LOC103842898;LOC103841725	0.965405	0.999232
path:brp03018	RNA degradation	1	229	188	7694	0.00436681	0.0244346	0.178714	LOC117133897	LOC117133897	0.996823	0.999232
path:brp03015	mRNA surveillance pathway	1	229	204	7694	0.00436681	0.0265142	0.164697	LOC103844328	LOC103844328	0.998066	0.999232
path:brp00520	Amino sugar and nucleotide sugar metabolism	1	229	207	7694	0.00436681	0.0269041	0.16231	LOC103859448	LOC103859448	0.998238	0.999232
path:brp03040	Spliceosome	2	229	286	7694	0.00873362	0.0371718	0.234953	LOC103861962;LOC103847588	LOC103861962;LOC103847588	0.998487	0.999232
path:brp03010	Ribosome	7	229	597	7694	0.0305677	0.0775929	0.393949	LOC103837264;LOC117132552;LOC103828282;LOC103875147;LOC103875187;LOC103835673;LOC103866717	LOC103837264;LOC117132552;LOC103828282;LOC103875147;LOC103875187;LOC103835673;LOC103866717	0.999232	0.999232

## Sheet: KEGG-S2 Intersection-L7 and T4
Supplementary Table S9: KEGG pathway enrichment of DEGs commonly expressed in Longyou-7 and Tianyou-4 at S2 stage.
Term_ID	Term_description	ListHit	ListTotal	PopHit	PopTotal	GeneRatio	BgRatio	Enrichment_score	GeneIds	GeneSymbols	P_value	FDR_bh
path:brp00196	Photosynthesis - antenna proteins	5	202	31	7694	0.0247525	0.00402911	6.1434	LOC103857533;LOC103833106;LOC103840451;LOC103860327;LOC103829997	LOC103857533;LOC103833106;LOC103840451;LOC103860327;LOC103829997	0.00115632	0.0874611
path:brp00970	Aminoacyl-tRNA biosynthesis	8	202	87	7694	0.039604	0.0113075	3.50245	LOC103850024;LOC103849540;LOC103856987;LOC103833414;LOC103837192;LOC103836066;LOC103862036;LOC103866471	LOC103850024;LOC103849540;LOC103856987;LOC103833414;LOC103837192;LOC103836066;LOC103862036;LOC103866471	0.00194358	0.0874611
path:brp04075	Plant hormone signal transduction	23	202	500	7694	0.113861	0.0649857	1.7521	LOC103833452;LOC103862456;LOC103849715;LOC103871579;LOC103858566;LOC103853794;LOC103862374;LOC103847503;LOC103871448;LOC103855311;LOC103835861;LOC103845874;LOC117127712;LOC103851955;LOC103872642;LOC103868242;LOC103855853;LOC103830419;LOC103871836;LOC103857100;LOC103848751;LOC103838986;LOC103851662	LOC103833452;LOC103862456;LOC103849715;LOC103871579;LOC103858566;LOC103853794;LOC103862374;LOC103847503;LOC103871448;LOC103855311;LOC103835861;LOC103845874;LOC117127712;LOC103851955;LOC103872642;LOC103868242;LOC103855853;LOC103830419;LOC103871836;LOC103857100;LOC103848751;LOC103838986;LOC103851662	0.00588105	0.176431
path:brp00904	Diterpenoid biosynthesis	4	202	38	7694	0.019802	0.00493891	4.00938	LOC103832325;LOC103844165;LOC103868699;LOC103828910	LOC103832325;LOC103844165;LOC103868699;LOC103828910	0.0169496	0.381365
path:brp00260	Glycine, serine and threonine metabolism	7	202	117	7694	0.0346535	0.0152067	2.27884	LOC103871606;LOC103830434;LOC103828089;LOC103831592;LOC103871992;LOC103841513;LOC103851914	LOC103871606;LOC103830434;LOC103828089;LOC103831592;LOC103871992;LOC103841513;LOC103851914	0.0339915	0.611848
path:brp00330	Arginine and proline metabolism	5	202	85	7694	0.0247525	0.0110476	2.24054	LOC103858497;LOC103851199;LOC103857883;LOC103873180;LOC103854501	LOC103858497;LOC103851199;LOC103857883;LOC103873180;LOC103854501	0.0722513	0.737063
path:brp00500	Starch and sucrose metabolism	10	202	227	7694	0.049505	0.0295035	1.67793	LOC103828058;LOC103855902;LOC103868315;LOC103860895;LOC103858588;LOC103832235;LOC103836763;LOC103843145;LOC103852641;LOC103851339	LOC103828058;LOC103855902;LOC103868315;LOC103860895;LOC103858588;LOC103832235;LOC103836763;LOC103843145;LOC103852641;LOC103851339	0.0754033	0.737063
path:brp03060	Protein export	5	202	87	7694	0.0247525	0.0113075	2.18903	LOC103866094;LOC103854917;LOC103845464;LOC103837895;LOC103866733	LOC103866094;LOC103854917;LOC103845464;LOC103837895;LOC103866733	0.0781275	0.737063
path:brp00561	Glycerolipid metabolism	6	202	116	7694	0.029703	0.0150767	1.97013	LOC103837651;LOC103873180;LOC103837919;LOC103830434;LOC103838018;LOC103855432	LOC103837651;LOC103873180;LOC103837919;LOC103830434;LOC103838018;LOC103855432	0.0843184	0.737063
path:brp00261	Monobactam biosynthesis	2	202	19	7694	0.00990099	0.00246946	4.00938	LOC103866117;LOC103851914	LOC103866117;LOC103851914	0.0875863	0.737063
path:brp00300	Lysine biosynthesis	2	202	21	7694	0.00990099	0.0027294	3.62753	LOC103866117;LOC103851914	LOC103866117;LOC103851914	0.104005	0.737063
path:brp00941	Flavonoid biosynthesis	3	202	46	7694	0.0148515	0.00597868	2.48407	LOC103846880;LOC103841041;LOC103865968	LOC103846880;LOC103841041;LOC103865968	0.119321	0.737063
path:brp00910	Nitrogen metabolism	4	202	72	7694	0.019802	0.00935794	2.11606	LOC103841201;LOC103871469;LOC103871504;LOC103848008	LOC103841201;LOC103871469;LOC103871504;LOC103848008	0.120202	0.737063
path:brp00604	Glycosphingolipid biosynthesis - ganglio series	1	202	5	7694	0.0049505	0.000649857	7.61782	LOC103831061	LOC103831061	0.124588	0.737063
path:brp00592	alpha-Linolenic acid metabolism	4	202	73	7694	0.019802	0.00948791	2.08707	LOC103835835;LOC103835792;LOC103860780;LOC103861864	LOC103835835;LOC103835792;LOC103860780;LOC103861864	0.124716	0.737063
path:brp00908	Zeatin biosynthesis	3	202	48	7694	0.0148515	0.00623863	2.38057	LOC103846929;LOC103852374;LOC103869056	LOC103846929;LOC103852374;LOC103869056	0.131033	0.737063
path:brp00220	Arginine biosynthesis	3	202	54	7694	0.0148515	0.00701846	2.11606	LOC103858497;LOC103871469;LOC103831592	LOC103858497;LOC103871469;LOC103831592	0.168359	0.886568
path:brp00520	Amino sugar and nucleotide sugar metabolism	8	202	207	7694	0.039604	0.0269041	1.47204	LOC103847766;LOC103829612;LOC103828058;LOC103866088;LOC103834131;LOC103831061;LOC103830371;LOC103857749	LOC103847766;LOC103829612;LOC103828058;LOC103866088;LOC103834131;LOC103831061;LOC103830371;LOC103857749	0.177314	0.886568
path:brp00590	Arachidonic acid metabolism	2	202	31	7694	0.00990099	0.00402911	2.45736	LOC103862090;LOC103861882	LOC103862090;LOC103861882	0.195124	0.913912
path:brp00073	Cutin, suberine and wax biosynthesis	3	202	62	7694	0.0148515	0.00805823	1.84302	LOC103857486;LOC103867540;LOC103865625	LOC103857486;LOC103867540;LOC103865625	0.222099	0.913912
path:brp00480	Glutathione metabolism	6	202	157	7694	0.029703	0.0204055	1.45563	LOC103829224;LOC103861882;LOC103830902;LOC103863708;LOC103862090;LOC103858759	LOC103829224;LOC103861882;LOC103830902;LOC103863708;LOC103862090;LOC103858759	0.230778	0.913912
path:brp00630	Glyoxylate and dicarboxylate metabolism	5	202	127	7694	0.0247525	0.0165064	1.49957	LOC103841749;LOC103830434;LOC103831592;LOC103871992;LOC103871469	LOC103841749;LOC103830434;LOC103831592;LOC103871992;LOC103871469	0.240957	0.913912
path:brp00290	Valine, leucine and isoleucine biosynthesis	2	202	36	7694	0.00990099	0.00467897	2.11606	LOC103850918;LOC103866694	LOC103850918;LOC103866694	0.24371	0.913912
path:brp00531	Glycosaminoglycan degradation	1	202	11	7694	0.0049505	0.00142969	3.46265	LOC103831061	LOC103831061	0.253865	0.913912
path:brp00903	Limonene and pinene degradation	1	202	11	7694	0.0049505	0.00142969	3.46265	LOC103873180	LOC103873180	0.253865	0.913912
path:brp00440	Phosphonate and phosphinate metabolism	1	202	12	7694	0.0049505	0.00155966	3.17409	LOC103874581	LOC103874581	0.273482	0.946668
path:brp00860	Porphyrin and chlorophyll metabolism	3	202	73	7694	0.0148515	0.00948791	1.56531	LOC103847701;LOC103870559;LOC103866471	LOC103847701;LOC103870559;LOC103866471	0.300288	0.948636
path:brp00603	Glycosphingolipid biosynthesis - globo and isoglobo series	1	202	14	7694	0.0049505	0.0018196	2.72065	LOC103831061	LOC103831061	0.31119	0.948636
path:brp00660	C5-Branched dibasic acid metabolism	1	202	14	7694	0.0049505	0.0018196	2.72065	LOC103866694	LOC103866694	0.31119	0.948636
path:brp00280	Valine, leucine and isoleucine degradation	3	202	76	7694	0.0148515	0.00987783	1.50352	LOC103836474;LOC103873180;LOC103840132	LOC103836474;LOC103873180;LOC103840132	0.32198	0.948636
path:brp00270	Cysteine and methionine metabolism	6	202	182	7694	0.029703	0.0236548	1.25568	LOC103872037;LOC103869013;LOC103851914;LOC103861272;LOC103828704;LOC103830571	LOC103872037;LOC103869013;LOC103851914;LOC103861272;LOC103828704;LOC103830571	0.344132	0.948636
path:brp04070	Phosphatidylinositol signaling system	4	202	113	7694	0.019802	0.0146868	1.34829	LOC103838018;LOC103873625;LOC103837919;LOC103860402	LOC103838018;LOC103873625;LOC103837919;LOC103860402	0.345097	0.948636
path:brp00906	Carotenoid biosynthesis	2	202	47	7694	0.00990099	0.00610866	1.62081	LOC103832798;LOC103857159	LOC103832798;LOC103857159	0.350946	0.948636
path:brp03430	Mismatch repair	2	202	48	7694	0.00990099	0.00623863	1.58705	LOC103852214;LOC103862416	LOC103852214;LOC103862416	0.360507	0.948636
path:brp00710	Carbon fixation in photosynthetic organisms	4	202	118	7694	0.019802	0.0153366	1.29116	LOC103831592;LOC103870831;LOC103860785;LOC103835152	LOC103831592;LOC103870831;LOC103860785;LOC103835152	0.375115	0.948636
path:brp00430	Taurine and hypotaurine metabolism	1	202	18	7694	0.0049505	0.00233949	2.11606	LOC103861882	LOC103861882	0.380862	0.948636
path:brp00250	Alanine, aspartate and glutamate metabolism	3	202	86	7694	0.0148515	0.0111775	1.32869	LOC103831592;LOC103871469;LOC103869108	LOC103831592;LOC103871469;LOC103869108	0.394014	0.948636
path:brp00511	Other glycan degradation	1	202	20	7694	0.0049505	0.00259943	1.90446	LOC103831061	LOC103831061	0.413022	0.948636
path:brp00240	Pyrimidine metabolism	3	202	89	7694	0.0148515	0.0115675	1.2839	LOC103861195;LOC103871338;LOC103829953	LOC103861195;LOC103871338;LOC103829953	0.415307	0.948636
path:brp00564	Glycerophospholipid metabolism	5	202	162	7694	0.0247525	0.0210554	1.17559	LOC103837919;LOC103838018;LOC103874581;LOC103866019;LOC103840583	LOC103837919;LOC103838018;LOC103874581;LOC103866019;LOC103840583	0.421616	0.948636
path:brp00945	Stilbenoid, diarylheptanoid and gingerol biosynthesis	1	202	23	7694	0.0049505	0.00298934	1.65605	LOC103865968	LOC103865968	0.45817	0.956025
path:brp00051	Fructose and mannose metabolism	3	202	99	7694	0.0148515	0.0128672	1.15422	LOC103837689;LOC103829612;LOC103835152	LOC103837689;LOC103829612;LOC103835152	0.484307	0.956025
path:brp00760	Nicotinate and nicotinamide metabolism	1	202	28	7694	0.0049505	0.0036392	1.36033	LOC103856966	LOC103856966	0.525867	0.956025
path:brp00780	Biotin metabolism	1	202	28	7694	0.0049505	0.0036392	1.36033	LOC103856746	LOC103856746	0.525867	0.956025
path:brp00410	beta-Alanine metabolism	2	202	68	7694	0.00990099	0.00883806	1.12027	LOC103836474;LOC103873180	LOC103836474;LOC103873180	0.536924	0.956025
path:brp00010	Glycolysis / Gluconeogenesis	5	202	186	7694	0.0247525	0.0241747	1.0239	LOC103873180;LOC103828089;LOC103835152;LOC103860785;LOC103870831	LOC103873180;LOC103828089;LOC103835152;LOC103860785;LOC103870831	0.542814	0.956025
path:brp00450	Selenocompound metabolism	1	202	30	7694	0.0049505	0.00389914	1.26964	LOC103833414	LOC103833414	0.550527	0.956025
path:brp04141	Protein processing in endoplasmic reticulum	8	202	305	7694	0.039604	0.0396413	0.999059	LOC103850648;LOC103845464;LOC103853076;LOC103872814;LOC103827635;LOC103842285;LOC103835882;LOC103839376	LOC103850648;LOC103845464;LOC103853076;LOC103872814;LOC103827635;LOC103842285;LOC103835882;LOC103839376	0.552776	0.956025
path:brp00061	Fatty acid biosynthesis	2	202	71	7694	0.00990099	0.00922797	1.07293	LOC103840132;LOC103860266	LOC103840132;LOC103860266	0.560409	0.956025
path:brp00340	Histidine metabolism	1	202	31	7694	0.0049505	0.00402911	1.22868	LOC103873180	LOC103873180	0.562374	0.956025
path:brp00670	One carbon pool by folate	1	202	31	7694	0.0049505	0.00402911	1.22868	LOC103830600	LOC103830600	0.562374	0.956025
path:brp00071	Fatty acid degradation	2	202	72	7694	0.00990099	0.00935794	1.05803	LOC103873180;LOC103861864	LOC103873180;LOC103861864	0.568047	0.956025
path:brp00940	Phenylpropanoid biosynthesis	7	202	275	7694	0.0346535	0.0357421	0.969541	LOC103873086;LOC103835086;LOC103865968;LOC103873087;LOC103835007;LOC103865888;LOC103851131	LOC103873086;LOC103835086;LOC103865968;LOC103873087;LOC103835007;LOC103865888;LOC103851131	0.588033	0.956025
path:brp00650	Butanoate metabolism	1	202	34	7694	0.0049505	0.00441903	1.12027	LOC103869108	LOC103869108	0.596082	0.956025
path:brp02010	ABC transporters	1	202	34	7694	0.0049505	0.00441903	1.12027	LOC103875160	LOC103875160	0.596082	0.956025
path:brp00053	Ascorbate and aldarate metabolism	2	202	80	7694	0.00990099	0.0103977	0.952228	LOC103873180;LOC103866437	LOC103873180;LOC103866437	0.625696	0.956025
path:brp00620	Pyruvate metabolism	3	202	126	7694	0.0148515	0.0163764	0.906884	LOC103873180;LOC103860785;LOC103870831	LOC103873180;LOC103860785;LOC103870831	0.647812	0.956025
path:brp00030	Pentose phosphate pathway	2	202	84	7694	0.00990099	0.0109176	0.906884	LOC103874310;LOC103835152	LOC103874310;LOC103835152	0.652219	0.956025
path:brp00966	Glucosinolate biosynthesis	1	202	41	7694	0.0049505	0.00532883	0.929003	LOC103850918	LOC103850918	0.665022	0.956025
path:brp04626	Plant-pathogen interaction	8	202	338	7694	0.039604	0.0439303	0.901517	LOC103873625;LOC103839132;LOC103829776;LOC103865911;LOC103844791;LOC103832125;LOC103839376;LOC103831838	LOC103873625;LOC103839132;LOC103829776;LOC103865911;LOC103844791;LOC103832125;LOC103839376;LOC103831838	0.669202	0.956025
path:brp00513	Various types of N-glycan biosynthesis	1	202	46	7694	0.0049505	0.00597868	0.828024	LOC103831061	LOC103831061	0.706968	0.956025
path:brp00310	Lysine degradation	1	202	47	7694	0.0049505	0.00610866	0.810407	LOC103873180	LOC103873180	0.714707	0.956025
path:brp00190	Oxidative phosphorylation	5	202	230	7694	0.0247525	0.0298934	0.828024	LOC103837847;LOC103834686;LOC103872821;LOC103859337;LOC103861934	LOC103837847;LOC103834686;LOC103872821;LOC103859337;LOC103861934	0.727712	0.956025
path:brp03013	RNA transport	6	202	273	7694	0.029703	0.0354822	0.837123	LOC103835756;LOC103857131;LOC103875083;LOC103863023;LOC103871060;LOC103857017	LOC103835756;LOC103857131;LOC103875083;LOC103863023;LOC103871060;LOC103857017	0.728409	0.956025
path:brp03410	Base excision repair	1	202	50	7694	0.0049505	0.00649857	0.761782	LOC103860053	LOC103860053	0.736727	0.956025
path:brp00960	Tropane, piperidine and pyridine alkaloid biosynthesis	1	202	51	7694	0.0049505	0.00662854	0.746845	LOC103852316	LOC103852316	0.743684	0.956025
path:brp00062	Fatty acid elongation	1	202	51	7694	0.0049505	0.00662854	0.746845	LOC103839533	LOC103839533	0.743684	0.956025
path:brp03050	Proteasome	2	202	101	7694	0.00990099	0.0131271	0.75424	LOC103869021;LOC103853073	LOC103869021;LOC103853073	0.748557	0.956025
path:brp00040	Pentose and glucuronate interconversions	4	202	193	7694	0.019802	0.0250845	0.789412	LOC103851087;LOC103842134;LOC103847312;LOC103848519	LOC103851087;LOC103842134;LOC103847312;LOC103848519	0.751579	0.956025
path:brp00100	Steroid biosynthesis	1	202	57	7694	0.0049505	0.00740837	0.66823	LOC103836950	LOC103836950	0.781748	0.956025
path:brp00350	Tyrosine metabolism	1	202	58	7694	0.0049505	0.00753834	0.656709	LOC103839444	LOC103839444	0.787521	0.956025
path:brp00770	Pantothenate and CoA biosynthesis	1	202	59	7694	0.0049505	0.00766831	0.645578	LOC103873180	LOC103873180	0.793142	0.956025
path:brp04120	Ubiquitin mediated proteolysis	4	202	207	7694	0.019802	0.0269041	0.736021	LOC103863023;LOC103855501;LOC103830576;LOC103872814	LOC103863023;LOC103855501;LOC103830576;LOC103872814	0.798392	0.956025
path:brp00640	Propanoate metabolism	1	202	60	7694	0.0049505	0.00779828	0.634818	LOC103836474	LOC103836474	0.798615	0.956025
path:brp00562	Inositol phosphate metabolism	2	202	114	7694	0.00990099	0.0148167	0.66823	LOC103864334;LOC103860402	LOC103864334;LOC103860402	0.805969	0.956025
path:brp00130	Ubiquinone and other terpenoid-quinone biosynthesis	1	202	63	7694	0.0049505	0.0081882	0.604589	LOC103851620	LOC103851620	0.814184	0.956025
path:brp00920	Sulfur metabolism	1	202	65	7694	0.0049505	0.00844814	0.585986	LOC103833778	LOC103833778	0.823892	0.956025
path:brp04130	SNARE interactions in vesicular transport	1	202	66	7694	0.0049505	0.00857811	0.577108	LOC103860759	LOC103860759	0.828555	0.956025
path:brp03440	Homologous recombination	1	202	71	7694	0.0049505	0.00922797	0.536466	LOC103844121	LOC103844121	0.85009	0.956607
path:brp04016	MAPK signaling pathway - plant	4	202	226	7694	0.019802	0.0293735	0.674144	LOC103855853;LOC103857100;LOC103873625;LOC103828561	LOC103855853;LOC103857100;LOC103873625;LOC103828561	0.850317	0.956607
path:brp00052	Galactose metabolism	1	202	79	7694	0.0049505	0.0102677	0.482141	LOC103843145	LOC103843145	0.879085	0.96485
path:brp00900	Terpenoid backbone biosynthesis	1	202	79	7694	0.0049505	0.0102677	0.482141	LOC103827619	LOC103827619	0.879085	0.96485
path:brp00460	Cyanoamino acid metabolism	1	202	91	7694	0.0049505	0.0118274	0.418562	LOC103861882	LOC103861882	0.912448	0.972322
path:brp00020	Citrate cycle (TCA cycle)	1	202	93	7694	0.0049505	0.0120873	0.40956	LOC103841749	LOC103841749	0.917039	0.972322
path:brp04145	Phagosome	2	202	155	7694	0.00990099	0.0201456	0.491472	LOC103872821;LOC103845464	LOC103872821;LOC103845464	0.918304	0.972322
path:brp00380	Tryptophan metabolism	1	202	110	7694	0.0049505	0.0142969	0.346265	LOC103873180	LOC103873180	0.947543	0.991615
path:brp03015	mRNA surveillance pathway	2	202	204	7694	0.00990099	0.0265142	0.373423	LOC103855255;LOC103849913	LOC103855255;LOC103849913	0.972844	0.998853
path:brp03040	Spliceosome	3	202	286	7694	0.0148515	0.0371718	0.399536	LOC103864977;LOC103862069;LOC103853985	LOC103864977;LOC103862069;LOC103853985	0.982493	0.998853
path:brp04144	Endocytosis	2	202	279	7694	0.00990099	0.036262	0.27304	LOC103836110;LOC103873304	LOC103836110;LOC103873304	0.99542	0.998853
path:brp03010	Ribosome	6	202	597	7694	0.029703	0.0775929	0.382805	LOC103856431;LOC103860572;LOC103839605;LOC117134129;LOC103874949;LOC103844558	LOC103856431;LOC103860572;LOC103839605;LOC117134129;LOC103874949;LOC103844558	0.998853	0.998853

## Sheet: KEGG-S3-L7  Uniq
Supplementary Table S9: KEGG pathway enrichment of DEGs uniquely expressed in Longyou-7 at S3 stage.
Term_ID	Term_description	ListHit	ListTotal	PopHit	PopTotal	GeneRatio	BgRatio	Enrichment_score	GeneIds	GeneSymbols	P_value	FDR_bh
path:brp00195	Photosynthesis	14	233	96	7694	0.0600858	0.0124773	4.81563	LOC103869852;LOC103836470;LOC103868386;LOC103865053;LOC103858708;LOC103843400;LOC103831013;LOC103872830;LOC103830206;LOC103828782;LOC103840252;LOC103832382;LOC103854145;LOC103833653	LOC103869852;LOC103836470;LOC103868386;LOC103865053;LOC103858708;LOC103843400;LOC103831013;LOC103872830;LOC103830206;LOC103828782;LOC103840252;LOC103832382;LOC103854145;LOC103833653	9.72268e-07	9.91713e-05
path:brp00196	Photosynthesis - antenna proteins	8	233	31	7694	0.0343348	0.00402911	8.52167	LOC103830657;LOC103829997;LOC103862822;LOC103872378;LOC103833106;LOC103830300;LOC103838443;LOC103844887	LOC103830657;LOC103829997;LOC103862822;LOC103872378;LOC103833106;LOC103830300;LOC103838443;LOC103844887	2.70874e-06	0.000138146
path:brp00260	Glycine, serine and threonine metabolism	10	233	117	7694	0.0429185	0.0152067	2.82235	LOC103831222;LOC103862328;LOC103863791;LOC103872275;LOC103837641;LOC103837956;LOC103852803;LOC103830991;LOC103868133;LOC103833148	LOC103831222;LOC103862328;LOC103863791;LOC103872275;LOC103837641;LOC103837956;LOC103852803;LOC103830991;LOC103868133;LOC103833148	0.00279984	0.0951946
path:brp00250	Alanine, aspartate and glutamate metabolism	7	233	86	7694	0.0300429	0.0111775	2.68779	LOC103855856;LOC103869654;LOC103837641;LOC103869850;LOC103856372;LOC103840193;LOC103863734	LOC103855856;LOC103869654;LOC103837641;LOC103869850;LOC103856372;LOC103840193;LOC103863734	0.015102	0.385101
path:brp00330	Arginine and proline metabolism	6	233	85	7694	0.0257511	0.0110476	2.33093	LOC103873180;LOC103856870;LOC103855763;LOC103875050;LOC103867010;LOC103837228	LOC103873180;LOC103856870;LOC103855763;LOC103875050;LOC103867010;LOC103837228	0.0435429	0.701074
path:brp00906	Carotenoid biosynthesis	4	233	47	7694	0.0171674	0.00610866	2.81034	LOC103839129;LOC103863442;LOC103857159;LOC103856778	LOC103839129;LOC103863442;LOC103857159;LOC103856778	0.0530192	0.701074
path:brp03430	Mismatch repair	4	233	48	7694	0.0171674	0.00623863	2.75179	LOC103852214;LOC103859754;LOC103868208;LOC103843883	LOC103852214;LOC103859754;LOC103868208;LOC103843883	0.0565227	0.701074
path:brp00460	Cyanoamino acid metabolism	6	233	91	7694	0.0257511	0.0118274	2.17724	LOC103868313;LOC103852822;LOC103869850;LOC103861882;LOC103840193;LOC103833148	LOC103868313;LOC103852822;LOC103869850;LOC103861882;LOC103840193;LOC103833148	0.0573084	0.701074
path:brp00561	Glycerolipid metabolism	7	233	116	7694	0.0300429	0.0150767	1.99267	LOC103837651;LOC103873180;LOC103855432;LOC103844589;LOC103837663;LOC103831828;LOC103844032	LOC103837651;LOC103873180;LOC103855432;LOC103844589;LOC103837663;LOC103831828;LOC103844032	0.0618595	0.701074
path:brp00600	Sphingolipid metabolism	3	233	35	7694	0.0128755	0.004549	2.83041	LOC103840054;LOC103867146;LOC103857191	LOC103840054;LOC103867146;LOC103857191	0.0883677	0.783682
path:brp00630	Glyoxylate and dicarboxylate metabolism	7	233	127	7694	0.0300429	0.0165064	1.82008	LOC103831222;LOC103837641;LOC103830991;LOC103834825;LOC103833148;LOC103863734;LOC103862913	LOC103831222;LOC103837641;LOC103830991;LOC103834825;LOC103833148;LOC103863734;LOC103862913	0.0903334	0.783682
path:brp00905	Brassinosteroid biosynthesis	2	233	17	7694	0.00858369	0.00220951	3.88488	LOC103875063;LOC103868633	LOC103875063;LOC103868633	0.0921979	0.783682
path:brp00430	Taurine and hypotaurine metabolism	2	233	18	7694	0.00858369	0.00233949	3.66905	LOC103861882;LOC103869654	LOC103861882;LOC103869654	0.101725	0.79815
path:brp00511	Other glycan degradation	2	233	20	7694	0.00858369	0.00259943	3.30215	LOC103831061;LOC103840054	LOC103831061;LOC103840054	0.121526	0.851512
path:brp00750	Vitamin B6 metabolism	2	233	21	7694	0.00858369	0.0027294	3.1449	LOC103852803;LOC103837956	LOC103852803;LOC103837956	0.131752	0.851512
path:brp04712	Circadian rhythm - plant	4	233	65	7694	0.0171674	0.00844814	2.03209	LOC103855775;HY5;LOC117131903;LOC103869673	LOC103855775;HY5;LOC117131903;LOC103869673	0.133571	0.851512
path:brp00604	Glycosphingolipid biosynthesis - ganglio series	1	233	5	7694	0.00429185	0.000649857	6.60429	LOC103831061	LOC103831061	0.142554	0.855325
path:brp00910	Nitrogen metabolism	4	233	72	7694	0.0171674	0.00935794	1.83453	LOC103848008;LOC103863734;LOC103873434;LOC103833494	LOC103848008;LOC103863734;LOC103873434;LOC103833494	0.173524	0.915662
path:brp00360	Phenylalanine metabolism	3	233	48	7694	0.0128755	0.00623863	2.06384	LOC103868133;LOC103870475;LOC103864337	LOC103868133;LOC103870475;LOC103864337	0.177033	0.915662
path:brp00860	Porphyrin and chlorophyll metabolism	4	233	73	7694	0.0171674	0.00948791	1.8094	LOC103845044;LOC103841596;LOC103844489;LOC103836607	LOC103845044;LOC103841596;LOC103844489;LOC103836607	0.179542	0.915662
path:brp00062	Fatty acid elongation	3	233	51	7694	0.0128755	0.00662854	1.94244	LOC103827956;LOC103827656;LOC103868109	LOC103827956;LOC103827656;LOC103868109	0.200152	0.927978
path:brp00960	Tropane, piperidine and pyridine alkaloid biosynthesis	3	233	51	7694	0.0128755	0.00662854	1.94244	LOC103868133;LOC103868046;LOC103864337	LOC103868133;LOC103868046;LOC103864337	0.200152	0.927978
path:brp00950	Isoquinoline alkaloid biosynthesis	2	233	31	7694	0.00858369	0.00402911	2.13042	LOC103868133;LOC103864337	LOC103868133;LOC103864337	0.241287	0.929547
path:brp00590	Arachidonic acid metabolism	2	233	31	7694	0.00858369	0.00402911	2.13042	LOC103862090;LOC103861882	LOC103862090;LOC103861882	0.241287	0.929547
path:brp00100	Steroid biosynthesis	3	233	57	7694	0.0128755	0.00740837	1.73797	LOC108870355;LOC103848761;LOC103843901	LOC108870355;LOC103848761;LOC103843901	0.248241	0.929547
path:brp00350	Tyrosine metabolism	3	233	58	7694	0.0128755	0.00753834	1.70801	LOC103868133;LOC103864337;LOC103859746	LOC103868133;LOC103864337;LOC103859746	0.256432	0.929547
path:brp02010	ABC transporters	2	233	34	7694	0.00858369	0.00441903	1.94244	LOC103839196;LOC103871477	LOC103839196;LOC103871477	0.275281	0.929547
path:brp00240	Pyrimidine metabolism	4	233	89	7694	0.0171674	0.0115675	1.48411	LOC103828798;LOC103861195;LOC103840297;LOC103875242	LOC103828798;LOC103861195;LOC103840297;LOC103875242	0.283355	0.929547
path:brp00531	Glycosaminoglycan degradation	1	233	11	7694	0.00429185	0.00142969	3.00195	LOC103831061	LOC103831061	0.287153	0.929547
path:brp00903	Limonene and pinene degradation	1	233	11	7694	0.00429185	0.00142969	3.00195	LOC103873180	LOC103873180	0.287153	0.929547
path:brp00920	Sulfur metabolism	3	233	65	7694	0.0128755	0.00844814	1.52407	LOC103873819;LOC103862607;LOC103873815	LOC103873819;LOC103862607;LOC103873815	0.314548	0.929547
path:brp00940	Phenylpropanoid biosynthesis	10	233	275	7694	0.0429185	0.0357421	1.20078	LOC103868313;LOC103835007;LOC103828799;LOC103844876;LOC103847964;LOC103842227;LOC103862471;LOC103872738;LOC103869197;LOC103870475	LOC103868313;LOC103835007;LOC103828799;LOC103844876;LOC103847964;LOC103842227;LOC103862471;LOC103872738;LOC103869197;LOC103870475	0.321767	0.929547
path:brp00410	beta-Alanine metabolism	3	233	68	7694	0.0128755	0.00883806	1.45683	LOC103868133;LOC103873180;LOC103869654	LOC103868133;LOC103873180;LOC103869654	0.339622	0.929547
path:brp00660	C5-Branched dibasic acid metabolism	1	233	14	7694	0.00429185	0.0018196	2.35868	LOC103866694	LOC103866694	0.350069	0.929547
path:brp00603	Glycosphingolipid biosynthesis - globo and isoglobo series	1	233	14	7694	0.00429185	0.0018196	2.35868	LOC103831061	LOC103831061	0.350069	0.929547
path:brp04016	MAPK signaling pathway - plant	8	233	226	7694	0.0343348	0.0293735	1.1689	LOC103833884;LOC103842153;LOC103843457;LOC103857100;LOC103857966;LOC103871793;LOC103843946;LOC103830749	LOC103833884;LOC103842153;LOC103843457;LOC103857100;LOC103857966;LOC103871793;LOC103843946;LOC103830749	0.377256	0.929547
path:brp04122	Sulfur relay system	1	233	16	7694	0.00429185	0.00207954	2.06384	LOC103832066	LOC103832066	0.388909	0.929547
path:brp00400	Phenylalanine, tyrosine and tryptophan biosynthesis	3	233	74	7694	0.0128755	0.00961788	1.33871	LOC103863791;LOC103843406;LOC103864337	LOC103863791;LOC103843406;LOC103864337	0.389503	0.929547
path:brp00514	Other types of O-glycan biosynthesis	1	233	17	7694	0.00429185	0.00220951	1.94244	LOC103865462	LOC103865462	0.407453	0.929547
path:brp00380	Tryptophan metabolism	4	233	110	7694	0.0171674	0.0142969	1.20078	LOC103862382;LOC103833498;LOC103873180;LOC103836047	LOC103862382;LOC103833498;LOC103873180;LOC103836047	0.428134	0.929547
path:brp00908	Zeatin biosynthesis	2	233	48	7694	0.00858369	0.00623863	1.37589	LOC103853121;LOC103865558	LOC103853121;LOC103865558	0.42935	0.929547
path:brp00052	Galactose metabolism	3	233	79	7694	0.0128755	0.0102677	1.25398	LOC103845694;LOC103838508;LOC103855145	LOC103845694;LOC103838508;LOC103855145	0.430368	0.929547
path:brp00053	Ascorbate and aldarate metabolism	3	233	80	7694	0.0128755	0.0103977	1.2383	LOC103845610;LOC103873180;LOC103866437	LOC103845610;LOC103873180;LOC103866437	0.43843	0.929547
path:brp00261	Monobactam biosynthesis	1	233	19	7694	0.00429185	0.00246946	1.73797	LOC103872275	LOC103872275	0.442878	0.929547
path:brp04070	Phosphatidylinositol signaling system	4	233	113	7694	0.0171674	0.0146868	1.1689	LOC103828094;LOC103857966;LOC103873815;LOC103873819	LOC103828094;LOC103857966;LOC103873815;LOC103873819	0.448501	0.929547
path:brp00030	Pentose phosphate pathway	3	233	84	7694	0.0128755	0.0109176	1.17934	LOC103850867;LOC103835152;LOC103841316	LOC103850867;LOC103835152;LOC103841316	0.470224	0.929547
path:brp00270	Cysteine and methionine metabolism	6	233	182	7694	0.0257511	0.0236548	1.08862	LOC103862328;LOC103864404;LOC103872275;LOC103833884;LOC103856870;LOC103845623	LOC103862328;LOC103864404;LOC103872275;LOC103833884;LOC103856870;LOC103845623	0.475408	0.929547
path:brp00300	Lysine biosynthesis	1	233	21	7694	0.00429185	0.0027294	1.57245	LOC103872275	LOC103872275	0.476193	0.929547
path:brp04145	Phagosome	5	233	155	7694	0.0214592	0.0201456	1.06521	LOC103872821;LOC103871902;LOC103832026;LOC103856999;LOC103858753	LOC103872821;LOC103871902;LOC103832026;LOC103856999;LOC103858753	0.507512	0.929547
path:brp00740	Riboflavin metabolism	1	233	23	7694	0.00429185	0.00298934	1.43572	LOC103839022	LOC103839022	0.507524	0.929547
path:brp00770	Pantothenate and CoA biosynthesis	2	233	59	7694	0.00858369	0.00766831	1.11937	LOC103841976;LOC103873180	LOC103841976;LOC103873180	0.537707	0.929547
path:brp00564	Glycerophospholipid metabolism	5	233	162	7694	0.0214592	0.0210554	1.01918	LOC103844589;LOC103869891;LOC103837663;LOC103844032;LOC103848808	LOC103844589;LOC103869891;LOC103837663;LOC103844032;LOC103848808	0.547028	0.929547
path:brp00073	Cutin, suberine and wax biosynthesis	2	233	62	7694	0.00858369	0.00805823	1.06521	LOC103857486;LOC103865622	LOC103857486;LOC103865622	0.564719	0.929547
path:brp00130	Ubiquinone and other terpenoid-quinone biosynthesis	2	233	63	7694	0.00858369	0.0081882	1.0483	LOC103835877;LOC103869197	LOC103835877;LOC103869197	0.573469	0.929547
path:brp00780	Biotin metabolism	1	233	28	7694	0.00429185	0.0036392	1.17934	LOC103835584	LOC103835584	0.577926	0.929547
path:brp04141	Protein processing in endoplasmic reticulum	9	233	305	7694	0.0386266	0.0396413	0.974404	LOC103847444;LOC103858834;LOC103847447;LOC103840633;LOC103249161;LOC103856953;LOC103872814;LOC103856924;LOC103850648	LOC103847444;LOC103858834;LOC103847447;LOC103840633;LOC103249161;LOC103856953;LOC103872814;LOC103856924;LOC103850648	0.580683	0.929547
path:brp00051	Fructose and mannose metabolism	3	233	99	7694	0.0128755	0.0128672	1.00065	LOC103829602;LOC103835152;LOC103841316	LOC103829602;LOC103835152;LOC103841316	0.581244	0.929547
path:brp03030	DNA replication	2	233	66	7694	0.00858369	0.00857811	1.00065	LOC103827741;LOC103843883	LOC103827741;LOC103843883	0.598949	0.929547
path:brp00450	Selenocompound metabolism	1	233	30	7694	0.00429185	0.00389914	1.10072	LOC103845623	LOC103845623	0.603195	0.929547
path:brp04144	Endocytosis	8	233	279	7694	0.0343348	0.036262	0.946852	LOC103847444;LOC103847447;LOC103840633;LOC103849563;LOC103861015;LOC103870623;LOC103858804;LOC103874635	LOC103847444;LOC103847447;LOC103840633;LOC103849563;LOC103861015;LOC103870623;LOC103858804;LOC103874635	0.614176	0.929547
path:brp00670	One carbon pool by folate	1	233	31	7694	0.00429185	0.00402911	1.06521	LOC103833148	LOC103833148	0.615259	0.929547
path:brp00340	Histidine metabolism	1	233	31	7694	0.00429185	0.00402911	1.06521	LOC103873180	LOC103873180	0.615259	0.929547
path:brp00071	Fatty acid degradation	2	233	72	7694	0.00858369	0.00935794	0.917263	LOC103873180;LOC103859746	LOC103873180;LOC103859746	0.646446	0.929547
path:brp00650	Butanoate metabolism	1	233	34	7694	0.00429185	0.00441903	0.971219	LOC103869654	LOC103869654	0.649302	0.929547
path:brp00290	Valine, leucine and isoleucine biosynthesis	1	233	36	7694	0.00429185	0.00467897	0.917263	LOC103866694	LOC103866694	0.670314	0.929547
path:brp00280	Valine, leucine and isoleucine degradation	2	233	76	7694	0.00858369	0.00987783	0.868986	LOC103873180;LOC103855815	LOC103873180;LOC103855815	0.675576	0.929547
path:brp00562	Inositol phosphate metabolism	3	233	114	7694	0.0128755	0.0148167	0.868986	LOC103828094;LOC103873819;LOC103873815	LOC103828094;LOC103873819;LOC103873815	0.676482	0.929547
path:brp03018	RNA degradation	5	233	188	7694	0.0214592	0.0244346	0.87823	LOC103857477;LOC103869619;LOC103850369;LOC103852731;LOC103856922	LOC103857477;LOC103869619;LOC103850369;LOC103852731;LOC103856922	0.678709	0.929547
path:brp03022	Basal transcription factors	2	233	77	7694	0.00858369	0.0100078	0.8577	LOC103854664;LOC103858067	LOC103854664;LOC103858067	0.682549	0.929547
path:brp00904	Diterpenoid biosynthesis	1	233	38	7694	0.00429185	0.00493891	0.868986	LOC103844165	LOC103844165	0.690072	0.929547
path:brp00500	Starch and sucrose metabolism	6	233	227	7694	0.0257511	0.0295035	0.872814	LOC103868313;LOC103840787;LOC103836761;LOC103831821;LOC103836763;LOC103855145	LOC103868313;LOC103840787;LOC103836761;LOC103831821;LOC103836763;LOC103855145	0.690468	0.929547
path:brp00040	Pentose and glucuronate interconversions	5	233	193	7694	0.0214592	0.0250845	0.855478	LOC103855563;LOC103866198;LOC103831011;LOC103848519;LOC103855145	LOC103855563;LOC103866198;LOC103831011;LOC103848519;LOC103855145	0.700893	0.929547
path:brp04626	Plant-pathogen interaction	9	233	338	7694	0.0386266	0.0439303	0.87927	LOC103862948;LOC103856953;LOC103844883;LOC103856924;LOC103832126;LOC103863856;LOC103857966;LOC103827956;LOC103861199	LOC103862948;LOC103856953;LOC103844883;LOC103856924;LOC103832126;LOC103863856;LOC103857966;LOC103827956;LOC103861199	0.702165	0.929547
path:brp00190	Oxidative phosphorylation	6	233	230	7694	0.0257511	0.0298934	0.861429	LOC103872821;LOC103845044;LOC103861934;LOC103837929;LOC103856999;LOC103858753	LOC103872821;LOC103845044;LOC103861934;LOC103837929;LOC103856999;LOC103858753	0.702554	0.929547
path:brp00480	Glutathione metabolism	4	233	157	7694	0.0171674	0.0204055	0.841311	LOC103862090;LOC103861882;LOC103858271;LOC103857342	LOC103862090;LOC103861882;LOC103858271;LOC103857342	0.705741	0.929547
path:brp03420	Nucleotide excision repair	2	233	86	7694	0.00858369	0.0111775	0.767941	LOC103854664;LOC103843883	LOC103854664;LOC103843883	0.739914	0.929547
path:brp00620	Pyruvate metabolism	3	233	126	7694	0.0128755	0.0163764	0.786225	LOC103873180;LOC103864103;LOC103836206	LOC103873180;LOC103864103;LOC103836206	0.740481	0.929547
path:brp03060	Protein export	2	233	87	7694	0.00858369	0.0113075	0.759114	LOC103861982;LOC103858834	LOC103861982;LOC103858834	0.745711	0.929547
path:brp00970	Aminoacyl-tRNA biosynthesis	2	233	87	7694	0.00858369	0.0113075	0.759114	LOC103850024;LOC103871736	LOC103850024;LOC103871736	0.745711	0.929547
path:brp00520	Amino sugar and nucleotide sugar metabolism	5	233	207	7694	0.0214592	0.0269041	0.79762	LOC103831061;LOC103856261;LOC103851127;LOC103874278;LOC103855145	LOC103831061;LOC103856261;LOC103851127;LOC103874278;LOC103855145	0.757293	0.929547
path:brp00513	Various types of N-glycan biosynthesis	1	233	46	7694	0.00429185	0.00597868	0.717858	LOC103831061	LOC103831061	0.757991	0.929547
path:brp00941	Flavonoid biosynthesis	1	233	46	7694	0.00429185	0.00597868	0.717858	LOC103841428	LOC103841428	0.757991	0.929547
path:brp00310	Lysine degradation	1	233	47	7694	0.00429185	0.00610866	0.702584	LOC103873180	LOC103873180	0.765364	0.929547
path:brp03040	Spliceosome	7	233	286	7694	0.0300429	0.0371718	0.808218	LOC103847444;LOC103847447;LOC103840633;LOC117128294;LOC103849888;LOC103868150;LOC103834351	LOC103847444;LOC103847447;LOC103840633;LOC117128294;LOC103849888;LOC103868150;LOC103834351	0.769823	0.929547
path:brp00020	Citrate cycle (TCA cycle)	2	233	93	7694	0.00858369	0.0120873	0.710139	LOC103834825;LOC103862913	LOC103834825;LOC103862913	0.778218	0.929547
path:brp03410	Base excision repair	1	233	50	7694	0.00429185	0.00649857	0.660429	LOC103867889	LOC103867889	0.786167	0.929547
path:brp03008	Ribosome biogenesis in eukaryotes	3	233	139	7694	0.0128755	0.018066	0.712693	LOC103868150;LOC103859472;LOC103856413	LOC103868150;LOC103859472;LOC103856413	0.798077	0.929547
path:brp00230	Purine metabolism	3	233	140	7694	0.0128755	0.018196	0.707603	LOC103832504;LOC103862607;LOC103856372	LOC103832504;LOC103862607;LOC103856372	0.802033	0.929547
path:brp00220	Arginine biosynthesis	1	233	54	7694	0.00429185	0.00701846	0.611509	LOC103863734	LOC103863734	0.811076	0.929547
path:brp00010	Glycolysis / Gluconeogenesis	4	233	186	7694	0.0171674	0.0241747	0.710139	LOC103835152;LOC103873180;LOC103841316;LOC103859746	LOC103835152;LOC103873180;LOC103841316;LOC103859746	0.820583	0.929994
path:brp04075	Plant hormone signal transduction	12	233	500	7694	0.0515021	0.0649857	0.792515	LOC103869905;LOC103827660;LOC103870600;LOC103833452;LOC103842847;LOC103843457;LOC103863065;LOC103857100;LOC117127712;LOC103837589;LOC103859666;LOC103843946	LOC103869905;LOC103827660;LOC103870600;LOC103833452;LOC103842847;LOC103843457;LOC103863065;LOC103857100;LOC117127712;LOC103837589;LOC103859666;LOC103843946	0.837289	0.934769
path:brp00640	Propanoate metabolism	1	233	60	7694	0.00429185	0.00779828	0.550358	LOC103855815	LOC103855815	0.843125	0.934769
path:brp00710	Carbon fixation in photosynthetic organisms	2	233	118	7694	0.00858369	0.0153366	0.559686	LOC103835152;LOC103841316	LOC103835152;LOC103841316	0.877561	0.941331
path:brp04120	Ubiquitin mediated proteolysis	4	233	207	7694	0.0171674	0.0269041	0.638096	LOC103865920;LOC103872814;LOC103848904;LOC103853091	LOC103865920;LOC103872814;LOC103848904;LOC103853091	0.878489	0.941331
path:brp00061	Fatty acid biosynthesis	1	233	71	7694	0.00429185	0.00922797	0.465091	LOC103835584	LOC103835584	0.888474	0.941331
path:brp03440	Homologous recombination	1	233	71	7694	0.00429185	0.00922797	0.465091	LOC103843883	LOC103843883	0.888474	0.941331
path:brp00592	alpha-Linolenic acid metabolism	1	233	73	7694	0.00429185	0.00948791	0.452349	LOC103872765	LOC103872765	0.895188	0.941331
path:brp03015	mRNA surveillance pathway	3	233	204	7694	0.0128755	0.0265142	0.48561	LOC103869619;LOC103870808;LOC103852731	LOC103869619;LOC103870808;LOC103852731	0.950149	0.985106
path:brp03050	Proteasome	1	233	101	7694	0.00429185	0.0131271	0.326945	LOC103834759	LOC103834759	0.956132	0.985106
path:brp04146	Peroxisome	1	233	136	7694	0.00429185	0.0176761	0.242805	LOC103837641	LOC103837641	0.9853	0.995233
path:brp03013	RNA transport	3	233	273	7694	0.0128755	0.0354822	0.362873	LOC103869619;LOC103856413;LOC103852731	LOC103869619;LOC103856413;LOC103852731	0.990575	0.995233
path:brp03010	Ribosome	9	233	597	7694	0.0386266	0.0775929	0.497811	LOC103834022;LOC103844960;LOC103828282;LOC103839492;LOC103875187;LOC103849898;LOC103853139;LOC103843623;LOC103855288	LOC103834022;LOC103844960;LOC103828282;LOC103839492;LOC103875187;LOC103849898;LOC103853139;LOC103843623;LOC103855288	0.995233	0.995233

## Sheet: KEGG-S3-T4  Uniq
Supplementary Table S9: KEGG pathway enrichment of DEGs uniquely expressed in Tianyou-4 at S3 stage.
Term_ID	Term_description	ListHit	ListTotal	PopHit	PopTotal	GeneRatio	BgRatio	Enrichment_score	GeneIds	GeneSymbols	P_value	FDR_bh
path:brp00564	Glycerophospholipid metabolism	11	190	162	7694	0.0578947	0.0210554	2.74964	LOC103838018;LOC103831678;LOC103830087;LOC103857987;LOC103837919;LOC103869623;LOC103868431;LOC103858788;LOC103874581;LOC103835178;LOC103847616	LOC103838018;LOC103831678;LOC103830087;LOC103857987;LOC103837919;LOC103869623;LOC103868431;LOC103858788;LOC103874581;LOC103835178;LOC103847616	0.0021745	0.176134
path:brp00909	Sesquiterpenoid and triterpenoid biosynthesis	4	190	30	7694	0.0210526	0.00389914	5.3993	LOC103849591;LOC103862654;LOC103854876;LOC103832374	LOC103849591;LOC103862654;LOC103854876;LOC103832374	0.00597336	0.241921
path:brp00100	Steroid biosynthesis	5	190	57	7694	0.0263158	0.00740837	3.55217	LOC103862654;LOC103865343;LOC103830087;LOC103854876;LOC103836218	LOC103862654;LOC103865343;LOC103830087;LOC103854876;LOC103836218	0.0129174	0.348771
path:brp00500	Starch and sucrose metabolism	11	190	227	7694	0.0578947	0.0295035	1.9623	LOC103855902;LOC103852319;LOC103842078;LOC103867879;LOC103843145;LOC103866804;LOC103852641;LOC103865540;LOC103868221;LOC103828653;LOC103871058	LOC103855902;LOC103852319;LOC103842078;LOC103867879;LOC103843145;LOC103866804;LOC103852641;LOC103865540;LOC103868221;LOC103828653;LOC103871058	0.0247728	0.501649
path:brp00440	Phosphonate and phosphinate metabolism	2	190	12	7694	0.0105263	0.00155966	6.74912	LOC103874581;LOC103847616	LOC103874581;LOC103847616	0.0340259	0.512824
path:brp00196	Photosynthesis - antenna proteins	3	190	31	7694	0.0157895	0.00402911	3.91885	LOC103850412;LOC103867454;LOC103867457	LOC103850412;LOC103867454;LOC103867457	0.0401449	0.512824
path:brp00380	Tryptophan metabolism	6	190	110	7694	0.0315789	0.0142969	2.2088	LOC103832493;LOC103831878;LOC103834365;LOC103827945;LOC103874420;LOC103854698	LOC103832493;LOC103831878;LOC103834365;LOC103827945;LOC103874420;LOC103854698	0.0544119	0.512824
path:brp00330	Arginine and proline metabolism	5	190	85	7694	0.0263158	0.0110476	2.38204	LOC103857883;LOC103851199;LOC103865746;LOC103847135;LOC103861899	LOC103857883;LOC103851199;LOC103865746;LOC103847135;LOC103861899	0.0586325	0.512824
path:brp04070	Phosphatidylinositol signaling system	6	190	113	7694	0.0315789	0.0146868	2.15016	LOC103856668;LOC103838018;LOC103837919;LOC103858920;LOC103835178;LOC103851631	LOC103856668;LOC103838018;LOC103837919;LOC103858920;LOC103835178;LOC103851631	0.06049	0.512824
path:brp04075	Plant hormone signal transduction	18	190	500	7694	0.0947368	0.0649857	1.45781	LOC103853090;LOC103861684;LOC103868941;LOC103835869;LOC103852051;LOC103843644;LOC103858167;LOC103830556;LOC103858403;LOC103841622;LOC103868242;LOC103852676;LOC103844245;LOC103842560;LOC103831948;LOC103871837;LOC103836586;LOC103847503	LOC103853090;LOC103861684;LOC103868941;LOC103835869;LOC103852051;LOC103843644;LOC103858167;LOC103830556;LOC103858403;LOC103841622;LOC103868242;LOC103852676;LOC103844245;LOC103842560;LOC103831948;LOC103871837;LOC103836586;LOC103847503	0.067953	0.512824
path:brp00130	Ubiquinone and other terpenoid-quinone biosynthesis	4	190	63	7694	0.0210526	0.0081882	2.57109	LOC103861340;LOC103861830;LOC103835666;LOC103857322	LOC103861340;LOC103861830;LOC103835666;LOC103857322	0.0696427	0.512824
path:brp00591	Linoleic acid metabolism	2	190	19	7694	0.0105263	0.00246946	4.2626	LOC103868431;LOC103830087	LOC103868431;LOC103830087	0.0788209	0.532041
path:brp00941	Flavonoid biosynthesis	3	190	46	7694	0.0157895	0.00597868	2.64096	LOC103855056;LOC103857322;LOC103839279	LOC103855056;LOC103857322;LOC103839279	0.104113	0.648702
path:brp00908	Zeatin biosynthesis	3	190	48	7694	0.0157895	0.00623863	2.53092	LOC103857986;LOC103845790;LOC103867257	LOC103857986;LOC103845790;LOC103867257	0.114571	0.662873
path:brp00960	Tropane, piperidine and pyridine alkaloid biosynthesis	3	190	51	7694	0.0157895	0.00662854	2.38204	LOC103852316;LOC103861830;LOC103864955	LOC103852316;LOC103861830;LOC103864955	0.13096	0.707186
path:brp00270	Cysteine and methionine metabolism	7	190	182	7694	0.0368421	0.0236548	1.55749	LOC103832493;LOC103835943;LOC103843208;LOC103871006;LOC103835047;LOC103835108;LOC103861830	LOC103832493;LOC103835943;LOC103843208;LOC103871006;LOC103835047;LOC103835108;LOC103861830	0.163447	0.719327
path:brp03060	Protein export	4	190	87	7694	0.0210526	0.0113075	1.86183	LOC103869883;LOC103845464;LOC103850248;LOC103872323	LOC103869883;LOC103845464;LOC103850248;LOC103872323	0.167558	0.719327
path:brp00350	Tyrosine metabolism	3	190	58	7694	0.0157895	0.00753834	2.09456	LOC103861830;LOC103829330;LOC103827521	LOC103861830;LOC103829330;LOC103827521	0.172037	0.719327
path:brp00670	One carbon pool by folate	2	190	31	7694	0.0105263	0.00402911	2.61256	LOC103868620;LOC103862355	LOC103868620;LOC103862355	0.177612	0.719327
path:brp00590	Arachidonic acid metabolism	2	190	31	7694	0.0105263	0.00402911	2.61256	LOC103868431;LOC103830087	LOC103868431;LOC103830087	0.177612	0.719327
path:brp00040	Pentose and glucuronate interconversions	7	190	193	7694	0.0368421	0.0250845	1.46872	LOC103837270;LOC103852424;LOC103866111;LOC103828610;LOC103858168;LOC103841243;LOC103854237	LOC103837270;LOC103852424;LOC103866111;LOC103828610;LOC103858168;LOC103841243;LOC103854237	0.200066	0.751246
path:brp00630	Glyoxylate and dicarboxylate metabolism	5	190	127	7694	0.0263158	0.0165064	1.59428	LOC117133689;LOC103831878;LOC103833698;LOC103874749;LOC103870027	LOC117133689;LOC103831878;LOC103833698;LOC103874749;LOC103870027	0.204895	0.751246
path:brp00920	Sulfur metabolism	3	190	65	7694	0.0157895	0.00844814	1.86899	LOC103871006;LOC103844892;LOC103863568	LOC103871006;LOC103844892;LOC103863568	0.216203	0.751246
path:brp00790	Folate biosynthesis	2	190	38	7694	0.0105263	0.00493891	2.1313	LOC103870684;LOC103862355	LOC103870684;LOC103862355	0.241207	0.751246
path:brp00904	Diterpenoid biosynthesis	2	190	38	7694	0.0105263	0.00493891	2.1313	LOC103832324;LOC103863201	LOC103832324;LOC103863201	0.241207	0.751246
path:brp04146	Peroxisome	5	190	136	7694	0.0263158	0.0176761	1.48878	LOC103831878;FSD1;LOC103870027;LOC103838793;LOC103833911	LOC103831878;FSD1;LOC103870027;LOC103838793;LOC103833911	0.245514	0.751246
path:brp00565	Ether lipid metabolism	2	190	39	7694	0.0105263	0.00506888	2.07665	LOC103868431;LOC103830087	LOC103868431;LOC103830087	0.250415	0.751246
path:brp00052	Galactose metabolism	3	190	79	7694	0.0157895	0.0102677	1.53777	LOC103861558;LOC103843145;LOC103871058	LOC103861558;LOC103843145;LOC103871058	0.30974	0.829443
path:brp00562	Inositol phosphate metabolism	4	190	114	7694	0.0210526	0.0148167	1.42087	LOC103856668;LOC103835178;LOC103842755;LOC103851631	LOC103856668;LOC103835178;LOC103842755;LOC103851631	0.310554	0.829443
path:brp00561	Glycerolipid metabolism	4	190	116	7694	0.0210526	0.0150767	1.39637	LOC103838018;LOC103830087;LOC103837919;LOC103858788	LOC103838018;LOC103830087;LOC103837919;LOC103858788	0.321785	0.829443
path:brp00260	Glycine, serine and threonine metabolism	4	190	117	7694	0.0210526	0.0152067	1.38444	LOC103835943;LOC103835108;LOC103874749;LOC103835892	LOC103835943;LOC103835108;LOC103874749;LOC103835892	0.327412	0.829443
path:brp00360	Phenylalanine metabolism	2	190	48	7694	0.0105263	0.00623863	1.68728	LOC103865574;LOC103861830	LOC103865574;LOC103861830	0.33308	0.829443
path:brp00905	Brassinosteroid biosynthesis	1	190	17	7694	0.00526316	0.00220951	2.38204	LOC103854484	LOC103854484	0.346574	0.829443
path:brp00250	Alanine, aspartate and glutamate metabolism	3	190	86	7694	0.0157895	0.0111775	1.41261	LOC103839037;LOC103833698;LOC103835108	LOC103839037;LOC103833698;LOC103835108	0.357329	0.829443
path:brp00430	Taurine and hypotaurine metabolism	1	190	18	7694	0.00526316	0.00233949	2.24971	LOC103839037	LOC103839037	0.362746	0.829443
path:brp00240	Pyrimidine metabolism	3	190	89	7694	0.0157895	0.0115675	1.36499	LOC108870772;LOC103869536;LOC103862355	LOC108870772;LOC103869536;LOC103862355	0.377627	0.829443
path:brp00220	Arginine biosynthesis	2	190	54	7694	0.0105263	0.00701846	1.49981	LOC103863039;LOC103833698	LOC103863039;LOC103833698	0.386848	0.829443
path:brp00520	Amino sugar and nucleotide sugar metabolism	6	190	207	7694	0.0315789	0.0269041	1.17376	LOC103858172;LOC103866726;LOC103861558;LOC103841032;LOC103867879;LOC103858080	LOC103858172;LOC103866726;LOC103861558;LOC103841032;LOC103867879;LOC103858080	0.404084	0.829443
path:brp00750	Vitamin B6 metabolism	1	190	21	7694	0.00526316	0.0027294	1.92832	LOC103865657	LOC103865657	0.408911	0.829443
path:brp00945	Stilbenoid, diarylheptanoid and gingerol biosynthesis	1	190	23	7694	0.00526316	0.00298934	1.76064	LOC103857322	LOC103857322	0.437824	0.829443
path:brp03020	RNA polymerase	2	190	66	7694	0.0105263	0.00857811	1.22711	LOC103861978;LOC103850240	LOC103861978;LOC103850240	0.488014	0.829443
path:brp00730	Thiamine metabolism	1	190	27	7694	0.00526316	0.00350923	1.49981	LOC103851941	LOC103851941	0.491496	0.829443
path:brp00410	beta-Alanine metabolism	2	190	68	7694	0.0105263	0.00883806	1.19102	LOC103839037;LOC103861899	LOC103839037;LOC103861899	0.50386	0.829443
path:brp00780	Biotin metabolism	1	190	28	7694	0.00526316	0.0036392	1.44624	LOC103863644	LOC103863644	0.504097	0.829443
path:brp00940	Phenylpropanoid biosynthesis	7	190	275	7694	0.0368421	0.0357421	1.03078	LOC103842078;LOC103865667;LOC103852874;LOC103857322;LOC103866804;LOC103865574;LOC103873830	LOC103842078;LOC103865667;LOC103852874;LOC103857322;LOC103866804;LOC103865574;LOC103873830	0.522388	0.829443
path:brp00061	Fatty acid biosynthesis	2	190	71	7694	0.0105263	0.00922797	1.1407	LOC103863644;LOC103833911	LOC103863644;LOC103833911	0.527029	0.829443
path:brp00910	Nitrogen metabolism	2	190	72	7694	0.0105263	0.00935794	1.12485	LOC103833698;LOC103853097	LOC103833698;LOC103853097	0.53459	0.829443
path:brp00071	Fatty acid degradation	2	190	72	7694	0.0105263	0.00935794	1.12485	LOC103829330;LOC103833911	LOC103829330;LOC103833911	0.53459	0.829443
path:brp00950	Isoquinoline alkaloid biosynthesis	1	190	31	7694	0.00526316	0.00402911	1.30628	LOC103861830	LOC103861830	0.540068	0.829443
path:brp00592	alpha-Linolenic acid metabolism	2	190	73	7694	0.0105263	0.00948791	1.10944	LOC103868431;LOC103830087	LOC103868431;LOC103830087	0.542067	0.829443
path:brp00480	Glutathione metabolism	4	190	157	7694	0.0210526	0.0204055	1.03171	GST1;LOC103843304;LOC103864045;LOC103829224	GST1;LOC103843304;LOC103864045;LOC103829224	0.546147	0.829443
path:brp00400	Phenylalanine, tyrosine and tryptophan biosynthesis	2	190	74	7694	0.0105263	0.00961788	1.09445	LOC103861830;LOC103846914	LOC103861830;LOC103846914	0.549462	0.829443
path:brp00710	Carbon fixation in photosynthetic organisms	3	190	118	7694	0.0157895	0.0153366	1.02953	LOC103859599;LOC117133689;LOC103856701	LOC103859599;LOC117133689;LOC103856701	0.561498	0.829443
path:brp00280	Valine, leucine and isoleucine degradation	2	190	76	7694	0.0105263	0.00987783	1.06565	LOC103862316;LOC103835108	LOC103862316;LOC103835108	0.563999	0.829443
path:brp02010	ABC transporters	1	190	34	7694	0.00526316	0.00441903	1.19102	LOC103844578	LOC103844578	0.573442	0.829443
path:brp00650	Butanoate metabolism	1	190	34	7694	0.00526316	0.00441903	1.19102	LOC103839037	LOC103839037	0.573442	0.829443
path:brp00970	Aminoacyl-tRNA biosynthesis	2	190	87	7694	0.0105263	0.0113075	0.930913	LOC103862204;LOC103836066	LOC103862204;LOC103836066	0.637898	0.899486
path:brp04016	MAPK signaling pathway - plant	5	190	226	7694	0.0263158	0.0293735	0.895901	LOC103852051;LOC103831878;LOC103867101;LOC103828561;WRKY	LOC103852051;LOC103831878;LOC103867101;LOC103828561;WRKY	0.661549	0.899486
path:brp00460	Cyanoamino acid metabolism	2	190	91	7694	0.0105263	0.0118274	0.889994	LOC103866804;LOC103842078	LOC103866804;LOC103842078	0.662236	0.899486
path:brp03013	RNA transport	6	190	273	7694	0.0315789	0.0354822	0.889994	LOC103835756;LOC103861162;LOC103867607;LOC103868295;LOC103852492;LOC103842117	LOC103835756;LOC103861162;LOC103867607;LOC103868295;LOC103852492;LOC103842117	0.67237	0.899486
path:brp00906	Carotenoid biosynthesis	1	190	47	7694	0.00526316	0.00610866	0.86159	LOC103864755	LOC103864755	0.692349	0.899486
path:brp03430	Mismatch repair	1	190	48	7694	0.00526316	0.00623863	0.84364	LOC103831716	LOC103831716	0.699993	0.899486
path:brp00051	Fructose and mannose metabolism	2	190	99	7694	0.0105263	0.0128672	0.818075	LOC103841032;LOC103867879	LOC103841032;LOC103867879	0.706969	0.899486
path:brp03040	Spliceosome	6	190	286	7694	0.0315789	0.0371718	0.84954	LOC103857505;LOC103859451;LOC103847588;LOC103870221;LOC103843972;LOC103842679	LOC103857505;LOC103859451;LOC103847588;LOC103870221;LOC103843972;LOC103842679	0.715343	0.899486
path:brp00062	Fatty acid elongation	1	190	51	7694	0.00526316	0.00662854	0.794014	LOC103839533	LOC103839533	0.721809	0.899486
path:brp04145	Phagosome	3	190	155	7694	0.0157895	0.0201456	0.783769	LOC103845464;LOC103837830;LOC103872800	LOC103845464;LOC103837830;LOC103872800	0.742122	0.910786
path:brp00620	Pyruvate metabolism	2	190	126	7694	0.0105263	0.0163764	0.642774	LOC103859599;LOC103856701	LOC103859599;LOC103856701	0.822928	0.982964
path:brp04144	Endocytosis	5	190	279	7694	0.0263158	0.036262	0.725712	LOC103846274;LOC103859451;LOC103864243;LOC103839783;LOC103853018	LOC103846274;LOC103859451;LOC103864243;LOC103839783;LOC103853018	0.825204	0.982964
path:brp00860	Porphyrin and chlorophyll metabolism	1	190	73	7694	0.00526316	0.00948791	0.554722	LOC103863639	LOC103863639	0.840233	0.986126
path:brp00900	Terpenoid backbone biosynthesis	1	190	79	7694	0.00526316	0.0102677	0.512592	LOC103842398	LOC103842398	0.862698	0.986126
path:brp00230	Purine metabolism	2	190	140	7694	0.0105263	0.018196	0.578496	LOC103860892;LOC103861312	LOC103860892;LOC103861312	0.865268	0.986126
path:brp03010	Ribosome	11	190	597	7694	0.0578947	0.0775929	0.746134	LOC103846430;LOC103857606;LOC103844415;LOC103834649;LOC103850022;LOC103863453;LOC103874169;LOC103874674;LOC103860572;LOC103839605;LOC117132438	LOC103846430;LOC103857606;LOC103844415;LOC103834649;LOC103850022;LOC103863453;LOC103874169;LOC103874674;LOC103860572;LOC103839605;LOC117132438	0.881495	0.986126
path:brp04120	Ubiquitin mediated proteolysis	3	190	207	7694	0.0157895	0.0269041	0.58688	LOC103874170;LOC103863453;LOC103871344	LOC103874170;LOC103863453;LOC103871344	0.890767	0.986126
path:brp00195	Photosynthesis	1	190	96	7694	0.00526316	0.0124773	0.42182	LOC103855224	LOC103855224	0.910684	0.986126
path:brp03050	Proteasome	1	190	101	7694	0.00526316	0.0131271	0.400938	LOC103828246	LOC103828246	0.921309	0.986126
path:brp04626	Plant-pathogen interaction	5	190	338	7694	0.0263158	0.0439303	0.599035	LOC103827898;LOC103867101;LOC103838742;LOC103868956;WRKY	LOC103827898;LOC103867101;LOC103838742;LOC103868956;WRKY	0.925688	0.986126
path:brp04141	Protein processing in endoplasmic reticulum	4	190	305	7694	0.0210526	0.0396413	0.531079	LOC103835882;LOC103850248;LOC103845464;LOC103859451	LOC103835882;LOC103850248;LOC103845464;LOC103859451	0.947574	0.986126
path:brp03018	RNA degradation	2	190	188	7694	0.0105263	0.0244346	0.430795	LOC103837076;LOC103833806	LOC103837076;LOC103833806	0.949603	0.986126
path:brp03008	Ribosome biogenesis in eukaryotes	1	190	139	7694	0.00526316	0.018066	0.291329	LOC103850212	LOC103850212	0.970031	0.994589
path:brp00010	Glycolysis / Gluconeogenesis	1	190	186	7694	0.00526316	0.0241747	0.217714	LOC103829330	LOC103829330	0.990981	0.99709
path:brp00190	Oxidative phosphorylation	1	190	230	7694	0.00526316	0.0298934	0.176064	LOC103872800	LOC103872800	0.99709	0.99709

## Sheet: KEGG-S3 Intersection-L7 and T4
Supplementary Table S9: KEGG pathway enrichment of DEGs commonly expressed in Longyou-7 and Tianyou-4 at S3 stage.
Term_ID	Term_description	ListHit	ListTotal	PopHit	PopTotal	GeneRatio	BgRatio	Enrichment_score	GeneIds	GeneSymbols	P_value	FDR_bh
path:brp00500	Starch and sucrose metabolism	13	194	227	7694	0.0670103	0.0295035	2.27127	LOC103851660;LOC103868568;LOC103835645;LOC103844042;LOC103861669;LOC103867285;LOC103828058;LOC103838831;LOC103851339;LOC103830245;LOC103840622;LOC103873279;LOC103844518	LOC103851660;LOC103868568;LOC103835645;LOC103844042;LOC103861669;LOC103867285;LOC103828058;LOC103838831;LOC103851339;LOC103830245;LOC103840622;LOC103873279;LOC103844518	0.00476955	0.386334
path:brp00630	Glyoxylate and dicarboxylate metabolism	8	194	127	7694	0.0412371	0.0165064	2.49825	LOC103851053;LOC103871992;LOC103839002;LOC103841749;LOC103860370;LOC103864160;LOC103870046;LOC103871469	LOC103851053;LOC103871992;LOC103839002;LOC103841749;LOC103860370;LOC103864160;LOC103870046;LOC103871469	0.0147415	0.455701
path:brp04712	Circadian rhythm - plant	5	194	65	7694	0.0257732	0.00844814	3.05075	LOC103850907;LOC103856040;LOC103874677;LOC103846527;LOC103850763	LOC103850907;LOC103856040;LOC103874677;LOC103846527;LOC103850763	0.0235865	0.455701
path:brp00941	Flavonoid biosynthesis	4	194	46	7694	0.0206186	0.00597868	3.44868	LOC103850907;LOC103856040;LOC103841041;LOC103846527	LOC103850907;LOC103856040;LOC103841041;LOC103846527	0.0280476	0.455701
path:brp00260	Glycine, serine and threonine metabolism	7	194	117	7694	0.0360825	0.0152067	2.37281	LOC103871992;LOC103828089;LOC103860370;LOC103840754;LOC103864163;LOC103870046;LOC103859270	LOC103871992;LOC103828089;LOC103860370;LOC103840754;LOC103864163;LOC103870046;LOC103859270	0.0281297	0.455701
path:brp04075	Plant hormone signal transduction	19	194	500	7694	0.0979381	0.0649857	1.50707	LOC103872713;LOC103845336;LOC103855311;LOC103845142;LOC103828413;LOC103831954;LOC103872642;LOC103867300;LOC103830419;LOC103835126;LOC103837105;LOC103871448;LOC103841766;LOC103830681;LOC103831782;LOC103827766;LOC103858039;TGA2;LOC103848367	LOC103872713;LOC103845336;LOC103855311;LOC103845142;LOC103828413;LOC103831954;LOC103872642;LOC103867300;LOC103830419;LOC103835126;LOC103837105;LOC103871448;LOC103841766;LOC103830681;LOC103831782;LOC103827766;LOC103858039;TGA2;LOC103848367	0.0471749	0.610449
path:brp04070	Phosphatidylinositol signaling system	6	194	113	7694	0.0309278	0.0146868	2.10583	LOC103871866;LOC103845299;LOC103863617;LOC103873625;LOC103855751;LOC103871306	LOC103871866;LOC103845299;LOC103863617;LOC103873625;LOC103855751;LOC103871306	0.0655651	0.610449
path:brp00250	Alanine, aspartate and glutamate metabolism	5	194	86	7694	0.0257732	0.0111775	2.3058	LOC103851053;LOC103839002;LOC103831077;LOC103860370;LOC103871469	LOC103851053;LOC103839002;LOC103831077;LOC103860370;LOC103871469	0.0655776	0.610449
path:brp00562	Inositol phosphate metabolism	6	194	114	7694	0.0309278	0.0148167	2.08736	LOC103842218;LOC103845299;LOC103871866;LOC103863617;LOC103871306;LOC103850336	LOC103842218;LOC103845299;LOC103871866;LOC103863617;LOC103871306;LOC103850336	0.0678277	0.610449
path:brp00410	beta-Alanine metabolism	4	194	68	7694	0.0206186	0.00883806	2.33293	LOC103856027;LOC103864956;LOC103831077;LOC103837528	LOC103856027;LOC103864956;LOC103831077;LOC103837528	0.0920082	0.696734
path:brp00195	Photosynthesis	5	194	96	7694	0.0257732	0.0124773	2.06561	LOC103837509;LOC103839762;LOC103834743;LOC103832566;LOC103867946	LOC103837509;LOC103839762;LOC103834743;LOC103832566;LOC103867946	0.0946182	0.696734
path:brp00400	Phenylalanine, tyrosine and tryptophan biosynthesis	4	194	74	7694	0.0206186	0.00961788	2.14377	LOC103837205;LOC103851145;LOC103864163;LOC103873609	LOC103837205;LOC103851145;LOC103864163;LOC103873609	0.116134	0.783902
path:brp00052	Galactose metabolism	4	194	79	7694	0.0206186	0.0102677	2.00809	LOC117133897;LOC103861448;LOC103846437;LOC103838671	LOC117133897;LOC103861448;LOC103846437;LOC103838671	0.138126	0.860632
path:brp00220	Arginine biosynthesis	3	194	54	7694	0.0154639	0.00701846	2.20332	LOC103851053;LOC103871469;LOC103839002	LOC103851053;LOC103871469;LOC103839002	0.154771	0.873941
path:brp00970	Aminoacyl-tRNA biosynthesis	4	194	87	7694	0.0206186	0.0113075	1.82344	LOC103864291;LOC103836202;LOC103837192;LOC103861295	LOC103864291;LOC103836202;LOC103837192;LOC103861295	0.17642	0.873941
path:brp03060	Protein export	4	194	87	7694	0.0206186	0.0113075	1.82344	LOC103854917;LOC103833404;LOC103843363;LOC103868489	LOC103854917;LOC103833404;LOC103843363;LOC103868489	0.17642	0.873941
path:brp00196	Photosynthesis - antenna proteins	2	194	31	7694	0.0103093	0.00402911	2.5587	LOC103875194;LOC103873241	LOC103875194;LOC103873241	0.18342	0.873941
path:brp00073	Cutin, suberine and wax biosynthesis	3	194	62	7694	0.0154639	0.00805823	1.91902	LOC103845537;LOC103838655;LOC103867540	LOC103845537;LOC103838655;LOC103867540	0.205263	0.88731
path:brp02010	ABC transporters	2	194	34	7694	0.0103093	0.00441903	2.33293	LOC103875160;LOC103836650	LOC103875160;LOC103836650	0.211105	0.88731
path:brp00904	Diterpenoid biosynthesis	2	194	38	7694	0.0103093	0.00493891	2.08736	LOC103840439;LOC103868699	LOC103840439;LOC103868699	0.248569	0.88731
path:brp00940	Phenylpropanoid biosynthesis	9	194	275	7694	0.0463918	0.0357421	1.29796	LOC103835086;LOC103857780;LOC103838831;LOC103847220;LOC103842088;LOC103830245;LOC103840622;LOC103830562;LOC103862460	LOC103835086;LOC103857780;LOC103838831;LOC103847220;LOC103842088;LOC103830245;LOC103840622;LOC103830562;LOC103862460	0.257944	0.88731
path:brp00565	Ether lipid metabolism	2	194	39	7694	0.0103093	0.00506888	2.03384	LOC103874399;LOC103847336	LOC103874399;LOC103847336	0.257982	0.88731
path:brp04144	Endocytosis	9	194	279	7694	0.0463918	0.036262	1.27935	LOC103874399;LOC103834159;LOC103873304;LOC103871866;LOC103830882;LOC103845440;LOC103852654;LOC103862449;LOC103829943	LOC103874399;LOC103834159;LOC103873304;LOC103871866;LOC103830882;LOC103845440;LOC103852654;LOC103862449;LOC103829943	0.271374	0.88731
path:brp00910	Nitrogen metabolism	3	194	72	7694	0.0154639	0.00935794	1.65249	LOC103851053;LOC103871469;LOC103839002	LOC103851053;LOC103871469;LOC103839002	0.272595	0.88731
path:brp00592	alpha-Linolenic acid metabolism	3	194	73	7694	0.0154639	0.00948791	1.62985	LOC103835835;LOC103847336;LOC103835792	LOC103835835;LOC103847336;LOC103835792	0.27948	0.88731
path:brp00280	Valine, leucine and isoleucine degradation	3	194	76	7694	0.0154639	0.00987783	1.56552	LOC103864956;LOC103834444;LOC103870046	LOC103864956;LOC103834444;LOC103870046	0.300225	0.88731
path:brp04016	MAPK signaling pathway - plant	7	194	226	7694	0.0360825	0.0293735	1.2284	LOC103831782;LOC103827766;LOC103845336;LOC103845142;LOC103874661;LOC103873625;LOC103854454	LOC103831782;LOC103827766;LOC103845336;LOC103845142;LOC103874661;LOC103873625;LOC103854454	0.343959	0.88731
path:brp00030	Pentose phosphate pathway	3	194	84	7694	0.0154639	0.0109176	1.41642	LOC103835415;LOC103864532;LOC117133897	LOC103835415;LOC103864532;LOC117133897	0.355763	0.88731
path:brp00430	Taurine and hypotaurine metabolism	1	194	18	7694	0.00515464	0.00233949	2.20332	LOC103831077	LOC103831077	0.36884	0.88731
path:brp00591	Linoleic acid metabolism	1	194	19	7694	0.00515464	0.00246946	2.08736	LOC103847336	LOC103847336	0.384791	0.88731
path:brp00564	Glycerophospholipid metabolism	5	194	162	7694	0.0257732	0.0210554	1.22407	LOC103874399;LOC103871458;LOC103850206;LOC103855751;LOC103847336	LOC103874399;LOC103871458;LOC103850206;LOC103855751;LOC103847336	0.388035	0.88731
path:brp00460	Cyanoamino acid metabolism	3	194	91	7694	0.0154639	0.0118274	1.30747	LOC103830245;LOC103840622;LOC103838831	LOC103830245;LOC103840622;LOC103838831	0.403927	0.88731
path:brp00750	Vitamin B6 metabolism	1	194	21	7694	0.00515464	0.0027294	1.88856	LOC103831791	LOC103831791	0.415501	0.88731
path:brp00020	Citrate cycle (TCA cycle)	3	194	93	7694	0.0154639	0.0120873	1.27935	LOC103852304;LOC103841749;LOC103870046	LOC103852304;LOC103841749;LOC103870046	0.417517	0.88731
path:brp00100	Steroid biosynthesis	2	194	57	7694	0.0103093	0.00740837	1.39157	LOC103847336;LOC103836007	LOC103847336;LOC103836007	0.423382	0.88731
path:brp04120	Ubiquitin mediated proteolysis	6	194	207	7694	0.0309278	0.0269041	1.14956	LOC103848439;LOC103863023;LOC103849943;LOC103850463;LOC103851625;LOC103855501	LOC103848439;LOC103863023;LOC103849943;LOC103850463;LOC103851625;LOC103855501	0.42342	0.88731
path:brp00740	Riboflavin metabolism	1	194	23	7694	0.00515464	0.00298934	1.72434	LOC103836056	LOC103836056	0.444686	0.88731
path:brp00640	Propanoate metabolism	2	194	60	7694	0.0103093	0.00779828	1.32199	LOC103864956;LOC103870046	LOC103864956;LOC103870046	0.449298	0.88731
path:brp03050	Proteasome	3	194	101	7694	0.0154639	0.0131271	1.17801	LOC103869021;LOC103853073;LOC103837759	LOC103869021;LOC103853073;LOC103837759	0.470758	0.88731
path:brp00130	Ubiquinone and other terpenoid-quinone biosynthesis	2	194	63	7694	0.0103093	0.0081882	1.25904	LOC103838505;LOC103854251	LOC103838505;LOC103854251	0.474549	0.88731
path:brp04141	Protein processing in endoplasmic reticulum	8	194	305	7694	0.0412371	0.0396413	1.04026	LOC103843363;LOC103848439;LOC103845440;LOC103861821;LOC103850811;LOC103846672;LOC103842285;LOC103860601	LOC103843363;LOC103848439;LOC103845440;LOC103861821;LOC103850811;LOC103846672;LOC103842285;LOC103860601	0.506297	0.88731
path:brp00010	Glycolysis / Gluconeogenesis	5	194	186	7694	0.0257732	0.0241747	1.06612	LOC117133897;LOC103828089;LOC103870046;LOC103864532;LOC103846437	LOC117133897;LOC103828089;LOC103870046;LOC103864532;LOC103846437	0.506678	0.88731
path:brp00760	Nicotinate and nicotinamide metabolism	1	194	28	7694	0.00515464	0.0036392	1.41642	LOC103856966	LOC103856966	0.511459	0.88731
path:brp00190	Oxidative phosphorylation	6	194	230	7694	0.0309278	0.0298934	1.0346	LOC103837847;LOC103855020;LOC103836044;LOC103874056;LOC103849176;LOC103847222	LOC103837847;LOC103855020;LOC103836044;LOC103874056;LOC103849176;LOC103847222	0.525238	0.88731
path:brp00909	Sesquiterpenoid and triterpenoid biosynthesis	1	194	30	7694	0.00515464	0.00389914	1.32199	LOC103836007	LOC103836007	0.535874	0.88731
path:brp03013	RNA transport	7	194	273	7694	0.0360825	0.0354822	1.01692	LOC103851507;LOC103840474;LOC103871060;LOC103875083;LOC103863023;LOC103834831;LOC103867874	LOC103851507;LOC103840474;LOC103871060;LOC103875083;LOC103863023;LOC103834831;LOC103867874	0.536889	0.88731
path:brp00040	Pentose and glucuronate interconversions	5	194	193	7694	0.0257732	0.0250845	1.02746	LOC103842134;LOC103870041;LOC103836991;LOC103875221;LOC103837461	LOC103842134;LOC103870041;LOC103836991;LOC103875221;LOC103837461	0.539701	0.88731
path:brp00670	One carbon pool by folate	1	194	31	7694	0.00515464	0.00402911	1.27935	LOC103850842	LOC103850842	0.547623	0.88731
path:brp00590	Arachidonic acid metabolism	1	194	31	7694	0.00515464	0.00402911	1.27935	LOC103847336	LOC103847336	0.547623	0.88731
path:brp00480	Glutathione metabolism	4	194	157	7694	0.0206186	0.0204055	1.01044	LOC103852304;LOC103835415;LOC103846264;LOC103851061	LOC103852304;LOC103835415;LOC103846264;LOC103851061	0.562758	0.88731
path:brp00561	Glycerolipid metabolism	3	194	116	7694	0.0154639	0.0150767	1.02568	LOC103830750;LOC103847336;LOC103855751	LOC103830750;LOC103847336;LOC103855751	0.564074	0.88731
path:brp00650	Butanoate metabolism	1	194	34	7694	0.00515464	0.00441903	1.16646	LOC103831077	LOC103831077	0.581122	0.88731
path:brp00900	Terpenoid backbone biosynthesis	2	194	79	7694	0.0103093	0.0102677	1.00405	LOC103840631;LOC103853506	LOC103840631;LOC103853506	0.596624	0.88731
path:brp00290	Valine, leucine and isoleucine biosynthesis	1	194	36	7694	0.00515464	0.00467897	1.10166	LOC103859270	LOC103859270	0.602072	0.88731
path:brp00520	Amino sugar and nucleotide sugar metabolism	5	194	207	7694	0.0257732	0.0269041	0.957966	LOC103867413;LOC103828058;LOC103847766;LOC103868430;LOC103861448	LOC103867413;LOC103828058;LOC103847766;LOC103868430;LOC103861448	0.602494	0.88731
path:brp00330	Arginine and proline metabolism	2	194	85	7694	0.0103093	0.0110476	0.933172	LOC103856027;LOC103854501	LOC103856027;LOC103854501	0.636623	0.920829
path:brp00240	Pyrimidine metabolism	2	194	89	7694	0.0103093	0.0115675	0.891231	LOC103865432;LOC103837528	LOC103865432;LOC103837528	0.66153	0.938121
path:brp04146	Peroxisome	3	194	136	7694	0.0154639	0.0176761	0.874848	LOC103845537;LOC103860370;LOC103852304	LOC103845537;LOC103860370;LOC103852304	0.671741	0.938121
path:brp00310	Lysine degradation	1	194	47	7694	0.00515464	0.00610866	0.843825	LOC103870046	LOC103870046	0.699986	0.960997
path:brp00051	Fructose and mannose metabolism	2	194	99	7694	0.0103093	0.0128672	0.801208	LOC103837689;LOC117133897	LOC103837689;LOC117133897	0.717826	0.968411
path:brp00960	Tropane, piperidine and pyridine alkaloid biosynthesis	1	194	51	7694	0.00515464	0.00662854	0.777643	LOC103838721	LOC103838721	0.729297	0.968411
path:brp03015	mRNA surveillance pathway	4	194	204	7694	0.0206186	0.0265142	0.777643	LOC103859101;LOC103856319;LOC103852166;LOC103849913	LOC103859101;LOC103856319;LOC103852166;LOC103849913	0.761981	0.980711
path:brp00380	Tryptophan metabolism	2	194	110	7694	0.0103093	0.0142969	0.721087	LOC103870046;LOC103833558	LOC103870046;LOC103833558	0.770486	0.980711
path:brp00770	Pantothenate and CoA biosynthesis	1	194	59	7694	0.00515464	0.00766831	0.6722	LOC103837528	LOC103837528	0.779644	0.980711
path:brp03030	DNA replication	1	194	66	7694	0.00515464	0.00857811	0.600906	LOC103853956	LOC103853956	0.815987	0.980711
path:brp04130	SNARE interactions in vesicular transport	1	194	66	7694	0.00515464	0.00857811	0.600906	LOC103828405	LOC103828405	0.815987	0.980711
path:brp00061	Fatty acid biosynthesis	1	194	71	7694	0.00515464	0.00922797	0.558589	LOC103849176	LOC103849176	0.838232	0.980711
path:brp00860	Porphyrin and chlorophyll metabolism	1	194	73	7694	0.00515464	0.00948791	0.543285	LOC103847701	LOC103847701	0.846361	0.980711
path:brp03018	RNA degradation	3	194	188	7694	0.0154639	0.0244346	0.632869	LOC103849117;LOC103833848;LOC117133897	LOC103849117;LOC103833848;LOC117133897	0.858395	0.980711
path:brp03022	Basal transcription factors	1	194	77	7694	0.00515464	0.0100078	0.515062	LOC103829794	LOC103829794	0.861421	0.980711
path:brp03008	Ribosome biogenesis in eukaryotes	2	194	139	7694	0.0103093	0.018066	0.570645	LOC103872183;LOC103847136	LOC103872183;LOC103847136	0.87033	0.980711
path:brp00053	Ascorbate and aldarate metabolism	1	194	80	7694	0.00515464	0.0103977	0.495747	LOC103851061	LOC103851061	0.871743	0.980711
path:brp03420	Nucleotide excision repair	1	194	86	7694	0.00515464	0.0111775	0.46116	LOC103851625	LOC103851625	0.890149	0.9877
path:brp04145	Phagosome	2	194	155	7694	0.0103093	0.0201456	0.511739	LOC103873285;LOC103849546	LOC103873285;LOC103849546	0.906621	0.992383
path:brp04626	Plant-pathogen interaction	5	194	338	7694	0.0257732	0.0439303	0.586683	LOC103874137;LOC103835916;LOC103873625;LOC103841406;LOC103874185	LOC103874137;LOC103835916;LOC103873625;LOC103841406;LOC103874185	0.933409	0.997536
path:brp00270	Cysteine and methionine metabolism	2	194	182	7694	0.0103093	0.0236548	0.435822	LOC103840754;LOC103848186	LOC103840754;LOC103848186	0.947247	0.997536
path:brp00710	Carbon fixation in photosynthetic organisms	1	194	118	7694	0.00515464	0.0153366	0.3361	LOC103864160	LOC103864160	0.952017	0.997536
path:brp00620	Pyruvate metabolism	1	194	126	7694	0.00515464	0.0163764	0.31476	LOC103870046	LOC103870046	0.961013	0.997536
path:brp00230	Purine metabolism	1	194	140	7694	0.00515464	0.018196	0.283284	LOC103859710	LOC103859710	0.972905	0.997536
path:brp03010	Ribosome	7	194	597	7694	0.0360825	0.0775929	0.465023	LOC103859656;LOC103835619;LOC103843648;LOC103871734;LOC103836425;LOC117134129;LOC103874949	LOC103859656;LOC103835619;LOC103843648;LOC103871734;LOC103836425;LOC117134129;LOC103874949	0.994623	0.999415
path:brp03040	Spliceosome	1	194	286	7694	0.00515464	0.0371718	0.138671	LOC103845440	LOC103845440	0.999415	0.999415

## Sheet: KEGG-S4-L7  Uniq
Supplementary Table S9: KEGG pathway enrichment of DEGs uniquely expressed in Longyou-7 at S4 stage.
Term_ID	Term_description	ListHit	ListTotal	PopHit	PopTotal	GeneRatio	BgRatio	Enrichment_score	GeneIds	GeneSymbols	P_value	FDR_bh
path:brp00195	Photosynthesis	29	369	96	7694	0.0785908	0.0124773	6.29872	LOC103869852;LOC103844017;LOC103871530;LOC103828782;LOC103846718;LOC103836715;LOC117127362;LOC103834743;LOC103833131;LOC103858708;LOC103836470;LOC103854145;LOC103858669;LOC103832382;LOC103843400;LOC103830206;LOC103867946;LOC103837674;LOC103847722;LOC103837509;LOC103835217;LOC103835801;LOC103843499;LOC103839821;LOC103868386;LOC103853163;LOC103872830;LOC103831013;LOC103839762	LOC103869852;LOC103844017;LOC103871530;LOC103828782;LOC103846718;LOC103836715;LOC117127362;LOC103834743;LOC103833131;LOC103858708;LOC103836470;LOC103854145;LOC103858669;LOC103832382;LOC103843400;LOC103830206;LOC103867946;LOC103837674;LOC103847722;LOC103837509;LOC103835217;LOC103835801;LOC103843499;LOC103839821;LOC103868386;LOC103853163;LOC103872830;LOC103831013;LOC103839762	3.07031e-16	3.40804e-14
path:brp00196	Photosynthesis - antenna proteins	11	369	31	7694	0.0298103	0.00402911	7.39872	LOC103857533;LOC103842881;LOC103873241;LOC103865334;LOC103872378;LOC103829997;LOC103830657;LOC103854220;LOC103862822;LOC103841392;LOC103830300	LOC103857533;LOC103842881;LOC103873241;LOC103865334;LOC103872378;LOC103829997;LOC103830657;LOC103854220;LOC103862822;LOC103841392;LOC103830300	9.47767e-08	5.26011e-06
path:brp00940	Phenylpropanoid biosynthesis	29	369	275	7694	0.0785908	0.0357421	2.19883	LOC103851985;LOC103870475;LOC103873269;LOC103861933;LOC103871191;LOC103841605;LOC103847964;LOC103842722;LOC103839971;LOC103865043;LOC103866799;LOC103859221;LOC103830562;LOC103851390;LOC108869154;LOC103863748;LOC103848211;LOC103862908;LOC103852125;LOC103837896;LOC103857778;LOC103840386;LOC103867954;LOC103869196;LOC103856727;LOC103249149;LOC103841251;LOC103859897;LOC103859651	LOC103851985;LOC103870475;LOC103873269;LOC103861933;LOC103871191;LOC103841605;LOC103847964;LOC103842722;LOC103839971;LOC103865043;LOC103866799;LOC103859221;LOC103830562;LOC103851390;LOC108869154;LOC103863748;LOC103848211;LOC103862908;LOC103852125;LOC103837896;LOC103857778;LOC103840386;LOC103867954;LOC103869196;LOC103856727;LOC103249149;LOC103841251;LOC103859897;LOC103859651	4.89599e-05	0.00181152
path:brp04016	MAPK signaling pathway - plant	23	369	226	7694	0.0623306	0.0293735	2.122	LOC103864638;LOC103839578;LOC103844176;LOC103844651;LOC103865203;LOC103844852;LOC103845336;LOC103827706;LOC103872850;LOC103831782;LOC103831878;LOC103874661;LOC103874915;LOC103860401;LOC103835788;LOC103865662;LOC103867653;LOC103871793;LOC103864102;LOC103857927;LOC103858337;LOC103833884;LOC103870249	LOC103864638;LOC103839578;LOC103844176;LOC103844651;LOC103865203;LOC103844852;LOC103845336;LOC103827706;LOC103872850;LOC103831782;LOC103831878;LOC103874661;LOC103874915;LOC103860401;LOC103835788;LOC103865662;LOC103867653;LOC103871793;LOC103864102;LOC103857927;LOC103858337;LOC103833884;LOC103870249	0.000495991	0.0137638
path:brp00130	Ubiquinone and other terpenoid-quinone biosynthesis	9	369	63	7694	0.0243902	0.0081882	2.97871	LOC103867954;LOC103869196;LOC103865043;LOC103844906;LOC103852000;LOC103835877;LOC103838505;LOC103828352;LOC103859897	LOC103867954;LOC103869196;LOC103865043;LOC103844906;LOC103852000;LOC103835877;LOC103838505;LOC103828352;LOC103859897	0.00289583	0.0642873
path:brp00531	Glycosaminoglycan degradation	3	369	11	7694	0.00813008	0.00142969	5.68662	LOC103872148;LOC103831061;LOC103833744	LOC103872148;LOC103831061;LOC103833744	0.0135378	0.25045
path:brp00604	Glycosphingolipid biosynthesis - ganglio series	2	369	5	7694	0.00542005	0.000649857	8.34038	LOC103872148;LOC103831061	LOC103872148;LOC103831061	0.0208297	0.330299
path:brp00903	Limonene and pinene degradation	2	369	11	7694	0.00542005	0.00142969	3.79108	LOC103833133;LOC103873180	LOC103833133;LOC103873180	0.0947839	0.866899
path:brp00945	Stilbenoid, diarylheptanoid and gingerol biosynthesis	3	369	23	7694	0.00813008	0.00298934	2.71969	LOC103865043;LOC103867954;LOC103856727	LOC103865043;LOC103867954;LOC103856727	0.0953674	0.866899
path:brp03030	DNA replication	6	369	66	7694	0.0162602	0.00857811	1.89554	LOC103831035;LOC103827885;LOC103849416;LOC103856623;LOC103868024;LOC103843288	LOC103831035;LOC103827885;LOC103849416;LOC103856623;LOC103868024;LOC103843288	0.0955227	0.866899
path:brp00960	Tropane, piperidine and pyridine alkaloid biosynthesis	5	369	51	7694	0.0135501	0.00662854	2.04421	LOC103858277;LOC103848452;LOC103852000;LOC103864962;LOC103868038	LOC103858277;LOC103848452;LOC103852000;LOC103864962;LOC103868038	0.0960494	0.866899
path:brp00410	beta-Alanine metabolism	6	369	68	7694	0.0162602	0.00883806	1.83979	LOC103854027;LOC103861899;LOC103833133;LOC103835561;LOC103836475;LOC103873180	LOC103854027;LOC103861899;LOC103833133;LOC103835561;LOC103836475;LOC103873180	0.106497	0.866899
path:brp00030	Pentose phosphate pathway	7	369	84	7694	0.0189702	0.0109176	1.73758	LOC103874311;LOC103841316;LOC103850867;LOC103842267;LOC103850195;LOC103875228;LOC103873862	LOC103874311;LOC103841316;LOC103850867;LOC103842267;LOC103850195;LOC103875228;LOC103873862	0.107354	0.866899
path:brp00010	Glycolysis / Gluconeogenesis	13	369	186	7694	0.0352304	0.0241747	1.45732	LOC103873862;LOC103841316;LOC103841985;LOC103833133;LOC103849710;LOC103842267;LOC103831554;LOC103875118;LOC103873180;LOC103844946;LOC103869626;LOC103837499;LOC103854788	LOC103873862;LOC103841316;LOC103841985;LOC103833133;LOC103849710;LOC103842267;LOC103831554;LOC103875118;LOC103873180;LOC103844946;LOC103869626;LOC103837499;LOC103854788	0.110451	0.866899
path:brp04075	Plant hormone signal transduction	30	369	500	7694	0.0813008	0.0649857	1.25106	LOC103864638;LOC103835869;LOC103865880;LOC103848367;LOC103860664;LOC103842426;LOC103839578;LOC103859666;LOC103828047;LOC103865653;LOC103844852;LOC103868941;LOC103845336;LOC103827706;LOC103831782;LOC103836904;LOC103867300;LOC103860401;LOC103865662;LOC103827660;LOC103855933;LOC103857927;LOC103864102;LOC103856756;ARF18-2;ARF5-3;LOC103857759;LOC103858337;LOC103853794;LOC103864374	LOC103864638;LOC103835869;LOC103865880;LOC103848367;LOC103860664;LOC103842426;LOC103839578;LOC103859666;LOC103828047;LOC103865653;LOC103844852;LOC103868941;LOC103845336;LOC103827706;LOC103831782;LOC103836904;LOC103867300;LOC103860401;LOC103865662;LOC103827660;LOC103855933;LOC103857927;LOC103864102;LOC103856756;ARF18-2;ARF5-3;LOC103857759;LOC103858337;LOC103853794;LOC103864374	0.117986	0.866899
path:brp00910	Nitrogen metabolism	6	369	72	7694	0.0162602	0.00935794	1.73758	LOC103871469;LOC103873434;LOC103853097;LOC103851053;LOC103852318;LOC103834471	LOC103871469;LOC103873434;LOC103853097;LOC103851053;LOC103852318;LOC103834471	0.130293	0.866899
path:brp00480	Glutathione metabolism	11	369	157	7694	0.0298103	0.0204055	1.46089	LOC103832195;LOC103834622;LOC103830524;LOC103857342;LOC103868035;LOC103850195;LOC103836736;LOC103864970;LOC103831538;LOC103842808;LOC103868203	LOC103832195;LOC103834622;LOC103830524;LOC103857342;LOC103868035;LOC103850195;LOC103836736;LOC103864970;LOC103831538;LOC103842808;LOC103868203	0.132768	0.866899
path:brp00780	Biotin metabolism	3	369	28	7694	0.00813008	0.0036392	2.23403	LOC103858066;LOC103866710;LOC103852453	LOC103858066;LOC103866710;LOC103852453	0.148654	0.872757
path:brp00630	Glyoxylate and dicarboxylate metabolism	9	369	127	7694	0.0243902	0.0165064	1.47763	LOC103830855;LOC103871469;LOC103859555;LOC103872850;LOC103831878;LOC103851053;LOC103852318;LOC103835788;LOC103842270	LOC103830855;LOC103871469;LOC103859555;LOC103872850;LOC103831878;LOC103851053;LOC103852318;LOC103835788;LOC103842270	0.155496	0.872757
path:brp00380	Tryptophan metabolism	8	369	110	7694	0.0216802	0.0142969	1.51643	LOC103827945;LOC103833133;LOC103872850;LOC103831878;LOC103873180;SUR1;LOC103831884;LOC103835788	LOC103827945;LOC103833133;LOC103872850;LOC103831878;LOC103873180;SUR1;LOC103831884;LOC103835788	0.157254	0.872757
path:brp04122	Sulfur relay system	2	369	16	7694	0.00542005	0.00207954	2.60637	LOC103832400;LOC103832066	LOC103832400;LOC103832066	0.17726	0.874715
path:brp00340	Histidine metabolism	3	369	31	7694	0.00813008	0.00402911	2.01783	LOC103833133;LOC103866702;LOC103873180	LOC103833133;LOC103866702;LOC103873180	0.184289	0.874715
path:brp00520	Amino sugar and nucleotide sugar metabolism	13	369	207	7694	0.0352304	0.0269041	1.30948	LOC103857749;LOC103830217;LOC103866727;LOC103831061;LOC103855348;LOC103859361;LOC103864918;LOC103858083;LOC103862842;LOC103869436;LOC103870249;LOC103829766;LOC103870085	LOC103857749;LOC103830217;LOC103866727;LOC103831061;LOC103855348;LOC103859361;LOC103864918;LOC103858083;LOC103862842;LOC103869436;LOC103870249;LOC103829766;LOC103870085	0.194077	0.874715
path:brp00908	Zeatin biosynthesis	4	369	48	7694	0.0108401	0.00623863	1.73758	LOC103837506;LOC103867254;LOC103867252;LOC103857638	LOC103837506;LOC103867254;LOC103867252;LOC103857638	0.197008	0.874715
path:brp03430	Mismatch repair	4	369	48	7694	0.0108401	0.00623863	1.73758	LOC103858512;LOC103843288;LOC103856623;LOC103868024	LOC103858512;LOC103843288;LOC103856623;LOC103868024	0.197008	0.874715
path:brp00511	Other glycan degradation	2	369	20	7694	0.00542005	0.00259943	2.08509	LOC103872148;LOC103831061	LOC103872148;LOC103831061	0.248738	0.997377
path:brp00785	Lipoic acid metabolism	1	369	6	7694	0.00271003	0.000779828	3.47516	LOC103844232	LOC103844232	0.255457	0.997377
path:brp00460	Cyanoamino acid metabolism	6	369	91	7694	0.0162602	0.0118274	1.37479	LOC103873269;LOC103830855;LOC103848211;LOC103866799;LOC103862908;LOC103851390	LOC103873269;LOC103830855;LOC103848211;LOC103866799;LOC103862908;LOC103851390	0.27069	0.997377
path:brp04146	Peroxisome	8	369	136	7694	0.0216802	0.0176761	1.22653	LOC103871177;LOC103833182;LOC103859555;LOC103872850;LOC103831878;LOC103834242;LOC103835788;LOC103842270	LOC103871177;LOC103833182;LOC103859555;LOC103872850;LOC103831878;LOC103834242;LOC103835788;LOC103842270	0.328053	0.997377
path:brp00052	Galactose metabolism	5	369	79	7694	0.0135501	0.0102677	1.31968	LOC103851337;LOC103872148;LOC103871058;LOC103869626;LOC103841656	LOC103851337;LOC103872148;LOC103871058;LOC103869626;LOC103841656	0.328649	0.997377
path:brp00053	Ascorbate and aldarate metabolism	5	369	80	7694	0.0135501	0.0103977	1.30318	LOC103832195;LOC103833133;LOC103851903;LOC103873180;LOC103866436	LOC103832195;LOC103833133;LOC103851903;LOC103873180;LOC103866436	0.338253	0.997377
path:brp00270	Cysteine and methionine metabolism	10	369	182	7694	0.0271003	0.0236548	1.14566	LOC103854642;LOC117126758;LOC103844651;LOC103852000;LOC103828704;LOC103832400;LOC103833884;LOC103859011;LOC103860008;LOC103872037	LOC103854642;LOC117126758;LOC103844651;LOC103852000;LOC103828704;LOC103832400;LOC103833884;LOC103859011;LOC103860008;LOC103872037	0.37545	0.997377
path:brp00941	Flavonoid biosynthesis	3	369	46	7694	0.00813008	0.00597868	1.35984	LOC103865043;LOC103867954;LOC103856727	LOC103865043;LOC103867954;LOC103856727	0.380385	0.997377
path:brp00330	Arginine and proline metabolism	5	369	85	7694	0.0135501	0.0110476	1.22653	LOC103861899;LOC103833133;LOC103854501;LOC103873180;LOC103847135	LOC103861899;LOC103833133;LOC103854501;LOC103873180;LOC103847135	0.386479	0.997377
path:brp00906	Carotenoid biosynthesis	3	369	47	7694	0.00813008	0.00610866	1.33091	LOC103832319;LOC103863442;LOC103845139	LOC103832319;LOC103863442;LOC103845139	0.393562	0.997377
path:brp00250	Alanine, aspartate and glutamate metabolism	5	369	86	7694	0.0135501	0.0111775	1.21226	LOC103854027;LOC103871469;LOC103859513;LOC103851053;LOC103852318	LOC103854027;LOC103871469;LOC103859513;LOC103851053;LOC103852318	0.396124	0.997377
path:brp00620	Pyruvate metabolism	7	369	126	7694	0.0189702	0.0163764	1.15839	LOC103833133;LOC103859599;LOC103875118;LOC103873180;LOC103837499;LOC103843309;LOC103831554	LOC103833133;LOC103859599;LOC103875118;LOC103873180;LOC103837499;LOC103843309;LOC103831554	0.400715	0.997377
path:brp00500	Starch and sucrose metabolism	12	369	227	7694	0.0325203	0.0295035	1.10225	LOC103873269;LOC103830752;LOC103874391;LOC103830217;LOC103848211;LOC103831821;LOC103866799;LOC103862908;LOC103871058;LOC103861458;LOC103836621;LOC103851390	LOC103873269;LOC103830752;LOC103874391;LOC103830217;LOC103848211;LOC103831821;LOC103866799;LOC103862908;LOC103871058;LOC103861458;LOC103836621;LOC103851390	0.406556	0.997377
path:brp00360	Phenylalanine metabolism	3	369	48	7694	0.00813008	0.00623863	1.30318	LOC103870475;LOC103852000;LOC103841251	LOC103870475;LOC103852000;LOC103841251	0.406666	0.997377
path:brp00909	Sesquiterpenoid and triterpenoid biosynthesis	2	369	30	7694	0.00542005	0.00389914	1.39006	LOC103854873;LOC103862364	LOC103854873;LOC103862364	0.425417	0.997377
path:brp03410	Base excision repair	3	369	50	7694	0.00813008	0.00649857	1.25106	LOC103848889;LOC103868024;LOC103866025	LOC103848889;LOC103868024;LOC103866025	0.432608	0.997377
path:brp00670	One carbon pool by folate	2	369	31	7694	0.00542005	0.00402911	1.34522	LOC103860451;LOC103830855	LOC103860451;LOC103830855	0.442046	0.997377
path:brp00860	Porphyrin and chlorophyll metabolism	4	369	73	7694	0.0108401	0.00948791	1.14252	LOC103847701;LOC103844489;LOC103841596;LOC103856025	LOC103847701;LOC103844489;LOC103841596;LOC103856025	0.466718	0.997377
path:brp00220	Arginine biosynthesis	3	369	54	7694	0.00813008	0.00701846	1.15839	LOC103871469;LOC103851053;LOC103852318	LOC103871469;LOC103851053;LOC103852318	0.483146	0.997377
path:brp02010	ABC transporters	2	369	34	7694	0.00542005	0.00441903	1.22653	LOC103830345;LOC103875160	LOC103830345;LOC103875160	0.490274	0.997377
path:brp00660	C5-Branched dibasic acid metabolism	1	369	14	7694	0.00271003	0.0018196	1.48935	LOC103853243	LOC103853243	0.497753	0.997377
path:brp00603	Glycosphingolipid biosynthesis - globo and isoglobo series	1	369	14	7694	0.00271003	0.0018196	1.48935	LOC103831061	LOC103831061	0.497753	0.997377
path:brp00280	Valine, leucine and isoleucine degradation	4	369	76	7694	0.0108401	0.00987783	1.09742	LOC103835561;LOC103836475;LOC103873180;LOC103833133	LOC103835561;LOC103836475;LOC103873180;LOC103833133	0.498273	0.997377
path:brp00600	Sphingolipid metabolism	2	369	35	7694	0.00542005	0.004549	1.19148	LOC103867146;LOC103872148	LOC103867146;LOC103872148	0.505761	0.997377
path:brp00100	Steroid biosynthesis	3	369	57	7694	0.00813008	0.00740837	1.09742	LOC103850274;LOC103854873;LOC103862364	LOC103850274;LOC103854873;LOC103862364	0.519608	0.997377
path:brp00770	Pantothenate and CoA biosynthesis	3	369	59	7694	0.00813008	0.00766831	1.06022	LOC103869618;LOC103873180;LOC103833133	LOC103869618;LOC103873180;LOC103833133	0.543128	0.997377
path:brp00904	Diterpenoid biosynthesis	2	369	38	7694	0.00542005	0.00493891	1.09742	LOC103872350;LOC103861559	LOC103872350;LOC103861559	0.550348	0.997377
path:brp00640	Propanoate metabolism	3	369	60	7694	0.00813008	0.00779828	1.04255	LOC103835561;LOC103836475;LOC103843309	LOC103835561;LOC103836475;LOC103843309	0.554635	0.997377
path:brp00565	Ether lipid metabolism	2	369	39	7694	0.00542005	0.00506888	1.06928	LOC103854757;LOC103874399	LOC103854757;LOC103874399	0.56457	0.997377
path:brp00514	Other types of O-glycan biosynthesis	1	369	17	7694	0.00271003	0.00220951	1.22653	LOC103850878	LOC103850878	0.566733	0.997377
path:brp00905	Brassinosteroid biosynthesis	1	369	17	7694	0.00271003	0.00220951	1.22653	LOC103868633	LOC103868633	0.566733	0.997377
path:brp00430	Taurine and hypotaurine metabolism	1	369	18	7694	0.00271003	0.00233949	1.15839	LOC103854027	LOC103854027	0.587559	0.997377
path:brp00966	Glucosinolate biosynthesis	2	369	41	7694	0.00542005	0.00532883	1.01712	SUR1;LOC103831884	SUR1;LOC103831884	0.592035	0.997377
path:brp03420	Nucleotide excision repair	4	369	86	7694	0.0108401	0.0111775	0.969812	LOC103843288;LOC103856623;LOC103870844;LOC103868024	LOC103843288;LOC103856623;LOC103870844;LOC103868024	0.596879	0.997377
path:brp00261	Monobactam biosynthesis	1	369	19	7694	0.00271003	0.00246946	1.09742	LOC103866117	LOC103866117	0.607385	0.997377
path:brp00591	Linoleic acid metabolism	1	369	19	7694	0.00271003	0.00246946	1.09742	LOC103830995	LOC103830995	0.607385	0.997377
path:brp00920	Sulfur metabolism	3	369	65	7694	0.00813008	0.00844814	0.962351	LOC103832400;LOC103854642;LOC103869390	LOC103832400;LOC103854642;LOC103869390	0.609497	0.997377
path:brp00300	Lysine biosynthesis	1	369	21	7694	0.00271003	0.0027294	0.992902	LOC103866117	LOC103866117	0.644233	0.997377
path:brp00562	Inositol phosphate metabolism	5	369	114	7694	0.0135501	0.0148167	0.914515	LOC103844358;LOC103842755;LOC103871866;LOC103871306;LOC103863617	LOC103844358;LOC103842755;LOC103871866;LOC103871306;LOC103863617	0.64476	0.997377
path:brp00310	Lysine degradation	2	369	47	7694	0.00542005	0.00610866	0.887274	LOC103833133;LOC103873180	LOC103833133;LOC103873180	0.666596	0.997377
path:brp03440	Homologous recombination	3	369	71	7694	0.00813008	0.00922797	0.881026	LOC103843288;LOC103856623;LOC103870901	LOC103843288;LOC103856623;LOC103870901	0.669129	0.997377
path:brp00230	Purine metabolism	6	369	140	7694	0.0162602	0.018196	0.893612	LOC103828734;LOC103859513;LOC103836307;LOC103830416;LOC103875118;LOC103837499	LOC103828734;LOC103859513;LOC103836307;LOC103830416;LOC103875118;LOC103837499	0.669313	0.997377
path:brp00710	Carbon fixation in photosynthetic organisms	5	369	118	7694	0.0135501	0.0153366	0.883515	LOC103841316;LOC103849710;LOC103859599;LOC103873862;LOC103871970	LOC103841316;LOC103849710;LOC103859599;LOC103873862;LOC103871970	0.674722	0.997377
path:brp00740	Riboflavin metabolism	1	369	23	7694	0.00271003	0.00298934	0.906563	LOC103827543	LOC103827543	0.67763	0.997377
path:brp00071	Fatty acid degradation	3	369	72	7694	0.00813008	0.00935794	0.86879	LOC103833133;LOC103854788;LOC103873180	LOC103833133;LOC103854788;LOC103873180	0.678394	0.997377
path:brp04144	Endocytosis	12	369	279	7694	0.0325203	0.036262	0.896815	LOC103874399;LOC103851477;LOC103871866;LOC103854969;LOC103867539;LOC103866400;LOC103872405;LOC103839113;LOC103871223;LOC103868512;LOC103829943;LOC103854757	LOC103874399;LOC103851477;LOC103871866;LOC103854969;LOC103867539;LOC103866400;LOC103872405;LOC103839113;LOC103871223;LOC103868512;LOC103829943;LOC103854757	0.694086	0.997377
path:brp00400	Phenylalanine, tyrosine and tryptophan biosynthesis	3	369	74	7694	0.00813008	0.00961788	0.845309	LOC103837205;LOC103835703;LOC103852000	LOC103837205;LOC103835703;LOC103852000	0.696345	0.997377
path:brp00051	Fructose and mannose metabolism	4	369	99	7694	0.0108401	0.0128672	0.842463	LOC103873862;LOC103855348;LOC103830217;LOC103841316	LOC103873862;LOC103855348;LOC103830217;LOC103841316	0.706178	0.997377
path:brp04145	Phagosome	6	369	155	7694	0.0162602	0.0201456	0.807133	LOC103856999;LOC103874723;LOC103871223;LOC103872821;LOC103843398;LOC103867806	LOC103856999;LOC103874723;LOC103871223;LOC103872821;LOC103843398;LOC103867806	0.760659	0.997377
path:brp00450	Selenocompound metabolism	1	369	30	7694	0.00271003	0.00389914	0.695032	LOC103859011	LOC103859011	0.771743	0.997377
path:brp00350	Tyrosine metabolism	2	369	58	7694	0.00542005	0.00753834	0.718998	LOC103852000;LOC103854788	LOC103852000;LOC103854788	0.774418	0.997377
path:brp00950	Isoquinoline alkaloid biosynthesis	1	369	31	7694	0.00271003	0.00402911	0.672611	LOC103852000	LOC103852000	0.782733	0.997377
path:brp00563	Glycosylphosphatidylinositol (GPI)-anchor biosynthesis	1	369	32	7694	0.00271003	0.00415909	0.651592	LOC103843219	LOC103843219	0.793196	0.997377
path:brp00970	Aminoacyl-tRNA biosynthesis	3	369	87	7694	0.00813008	0.0113075	0.718998	LOC103836202;LOC103862036;LOC103834842	LOC103836202;LOC103862036;LOC103834842	0.794851	0.997377
path:brp04070	Phosphatidylinositol signaling system	4	369	113	7694	0.0108401	0.0146868	0.738087	LOC103871306;LOC103844358;LOC103863617;LOC103871866	LOC103871306;LOC103844358;LOC103863617;LOC103871866	0.79803	0.997377
path:brp04141	Protein processing in endoplasmic reticulum	12	369	305	7694	0.0325203	0.0396413	0.820365	LOC103862989;LOC103846672;LOC103859173;LOC103841155;LOC103865005;LOC103872405;LOC103871208;LOC103829083;LOC103857187;LOC103868031;LOC103843398;LOC103842285	LOC103862989;LOC103846672;LOC103859173;LOC103841155;LOC103865005;LOC103872405;LOC103871208;LOC103829083;LOC103857187;LOC103868031;LOC103843398;LOC103842285	0.801139	0.997377
path:brp03018	RNA degradation	7	369	188	7694	0.0189702	0.0244346	0.776365	LOC103862924;LOC103859519;LOC103864897;LOC103869619;LOC103836952;LOC103837076;LOC103856086	LOC103862924;LOC103859519;LOC103864897;LOC103869619;LOC103836952;LOC103837076;LOC103856086	0.804745	0.997377
path:brp00650	Butanoate metabolism	1	369	34	7694	0.00271003	0.00441903	0.613263	LOC103854027	LOC103854027	0.812636	0.997377
path:brp04712	Circadian rhythm - plant	2	369	65	7694	0.00542005	0.00844814	0.641568	LOC103855006;LOC103850763	LOC103855006;LOC103850763	0.826038	0.997377
path:brp00290	Valine, leucine and isoleucine biosynthesis	1	369	36	7694	0.00271003	0.00467897	0.579193	LOC103853243	LOC103853243	0.830254	0.997377
path:brp00020	Citrate cycle (TCA cycle)	3	369	93	7694	0.00813008	0.0120873	0.672611	LOC103837286;LOC103870516;LOC103831554	LOC103837286;LOC103870516;LOC103831554	0.830483	0.997377
path:brp03020	RNA polymerase	2	369	66	7694	0.00542005	0.00857811	0.631847	LOC103847203;LOC103869943	LOC103847203;LOC103869943	0.83248	0.997377
path:brp00790	Folate biosynthesis	1	369	38	7694	0.00271003	0.00493891	0.548709	LOC103860451	LOC103860451	0.846219	0.997377
path:brp03050	Proteasome	3	369	101	7694	0.00813008	0.0131271	0.619335	LOC103834759;LOC103848574;LOC103828246	LOC103834759;LOC103848574;LOC103828246	0.869648	0.997377
path:brp00592	alpha-Linolenic acid metabolism	2	369	73	7694	0.00542005	0.00948791	0.571259	LOC103846291;LOC103830995	LOC103846291;LOC103830995	0.871853	0.997377
path:brp03040	Spliceosome	10	369	286	7694	0.0271003	0.0371718	0.729054	LOC103834351;LOC103872584;LOC103849888;LOC103862924;LOC103852896;LOC103872405;LOC117128294;LOC103859234;LOC103830226;LOC103864977	LOC103834351;LOC103872584;LOC103849888;LOC103862924;LOC103852896;LOC103872405;LOC117128294;LOC103859234;LOC103830226;LOC103864977	0.887029	0.997377
path:brp04626	Plant-pathogen interaction	12	369	338	7694	0.0325203	0.0439303	0.74027	LOC103864638;LOC103845674;LOC103837037;LOC103827888;LOC103836419;LOC103861633;LOC103844852;LOC103874915;LOC103829776;LOC103860401;LOC103861407;LOC103839073	LOC103864638;LOC103845674;LOC103837037;LOC103827888;LOC103836419;LOC103861633;LOC103844852;LOC103874915;LOC103829776;LOC103860401;LOC103861407;LOC103839073	0.89425	0.997377
path:brp00513	Various types of N-glycan biosynthesis	1	369	46	7694	0.00271003	0.00597868	0.453281	LOC103831061	LOC103831061	0.896439	0.997377
path:brp00900	Terpenoid backbone biosynthesis	2	369	79	7694	0.00542005	0.0102677	0.527872	LOC103845287;LOC103832329	LOC103845287;LOC103832329	0.898638	0.997377
path:brp00062	Fatty acid elongation	1	369	51	7694	0.00271003	0.00662854	0.408842	LOC103836419	LOC103836419	0.91913	0.997377
path:brp00561	Glycerolipid metabolism	3	369	116	7694	0.00813008	0.0150767	0.539249	LOC103833133;LOC103862083;LOC103873180	LOC103833133;LOC103862083;LOC103873180	0.922106	0.997377
path:brp03010	Ribosome	22	369	597	7694	0.0596206	0.0775929	0.768377	LOC103855831;LOC103848046;LOC103850179;LOC103863453;LOC103831596;LOC103827663;LOC103859546;LOC103856343;LOC103856182;LOC117134129;LOC103837976;LOC103836011;LOC103863412;LOC103853096;LOC103859285;LOC103838022;LOC103860572;LOC103871734;LOC103862937;LOC103859656;LOC103839039;LOC103836425	LOC103855831;LOC103848046;LOC103850179;LOC103863453;LOC103831596;LOC103827663;LOC103859546;LOC103856343;LOC103856182;LOC117134129;LOC103837976;LOC103836011;LOC103863412;LOC103853096;LOC103859285;LOC103838022;LOC103860572;LOC103871734;LOC103862937;LOC103859656;LOC103839039;LOC103836425	0.926888	0.997377
path:brp03015	mRNA surveillance pathway	6	369	204	7694	0.0162602	0.0265142	0.613263	LOC103856319;LOC103869619;LOC103845343;LOC103838609;LOC103830163;LOC103867401	LOC103856319;LOC103869619;LOC103845343;LOC103838609;LOC103830163;LOC103867401	0.931723	0.997377
path:brp00240	Pyrimidine metabolism	2	369	89	7694	0.00542005	0.0115675	0.468561	LOC103860451;LOC108870772	LOC103860451;LOC108870772	0.932008	0.997377
path:brp04136	Autophagy - other	1	369	60	7694	0.00271003	0.00779828	0.347516	LOC103830163	LOC103830163	0.948207	0.997377
path:brp00073	Cutin, suberine and wax biosynthesis	1	369	62	7694	0.00271003	0.00805823	0.336306	LOC103838655	LOC103838655	0.953094	0.997377
path:brp00040	Pentose and glucuronate interconversions	5	369	193	7694	0.0135501	0.0250845	0.54018	LOC103836759;LOC103851087;LOC103848519;LOC103836991;LOC103842535	LOC103836759;LOC103851087;LOC103848519;LOC103836991;LOC103842535	0.958596	0.997377
path:brp04130	SNARE interactions in vesicular transport	1	369	66	7694	0.00271003	0.00857811	0.315923	LOC103850144	LOC103850144	0.96153	0.997377
path:brp00510	N-Glycan biosynthesis	1	369	70	7694	0.00271003	0.009098	0.297871	LOC103829083	LOC103829083	0.968452	0.997377
path:brp00061	Fatty acid biosynthesis	1	369	71	7694	0.00271003	0.00922797	0.293675	LOC103843309	LOC103843309	0.969979	0.997377
path:brp04120	Ubiquitin mediated proteolysis	5	369	207	7694	0.0135501	0.0269041	0.503646	LOC103849943;LOC103863453;LOC103841701;LOC103848904;LOC103868465	LOC103849943;LOC103863453;LOC103841701;LOC103848904;LOC103868465	0.973606	0.997377
path:brp00564	Glycerophospholipid metabolism	3	369	162	7694	0.00813008	0.0210554	0.386129	LOC103854757;LOC103874399;LOC103850206	LOC103854757;LOC103874399;LOC103850206	0.985989	0.997377
path:brp03060	Protein export	1	369	87	7694	0.00271003	0.0113075	0.239666	LOC103866994	LOC103866994	0.986439	0.997377
path:brp00190	Oxidative phosphorylation	5	369	230	7694	0.0135501	0.0298934	0.453281	LOC103856999;LOC103839821;LOC103837929;LOC103872821;LOC103858669	LOC103856999;LOC103839821;LOC103837929;LOC103872821;LOC103858669	0.987811	0.997377
path:brp00260	Glycine, serine and threonine metabolism	1	369	117	7694	0.00271003	0.0152067	0.178213	LOC103830855	LOC103830855	0.996958	0.997377
path:brp03013	RNA transport	5	369	273	7694	0.0135501	0.0354822	0.381886	LOC103832465;LOC103832618;LOC103865005;LOC103869619;LOC103845869	LOC103832465;LOC103832618;LOC103865005;LOC103869619;LOC103845869	0.997377	0.997377

[truncated: 5 more sheets: KEGG-S4-T4  Uniq, KEGG-S4 Intersection-L7 and T4, KEGG-S5-L7  Uniq, KEGG-S5-T4  Uniq, KEGG-S5 Intersection-L7 and T4]
